# Supplementary material for: Enantioselectivity of chiral di­hydro­myricetin in multicomponent solid solutions regulated by subtle structural mutation
Source: IUCrJ. 2023 Jan 21;10(Pt 2):164–76. doi: 10.1107/S2052252523000118 (PMC9980384; doi:10.1107/S2052252523000118)
Supplement: Supplementary file 1 [file m-10-00164-sup1.cif]

data_Rac-DMY-CAF
#==============================================================================

# PROCESSING SUMMARY (IUCr Office Use Only)

_journal_date_recd_electronic      2022-08-05
_journal_date_to_coeditor         ?
_journal_date_from_coeditor       ?
_journal_date_accepted     ?
_journal_date_printers_first      ?
_journal_date_printers_final      ?
_journal_date_proofs_out          ?
_journal_date_proofs_in           ?
_journal_coeditor_name            ?
_journal_coeditor_code      YC5040
_journal_coeditor_notes
; ?
;
_journal_paper_category      FA
_journal_techeditor_code      ?
_iucr_compatibility_tag          ACTA95
_journal_techeditor_notes  
;
;
_journal_coden_ASTM               ?
_journal_name_full                ?
_journal_year                     ?
_journal_volume                   ?
_journal_issue                    ?
_journal_page_first               ?
_journal_page_last                ?
_journal_suppl_publ_number        ?
_journal_suppl_publ_pages         ?

#==============================================================================

_audit_creation_date               2022-05-03
_audit_creation_method
;
Olex2 1.5
(compiled 2022.04.07 svn.rca3783a0 for OlexSys, GUI svn.r6498)
;
_shelx_SHELXL_version_number       '2018/3'
_audit_contact_author_address      ?
_audit_contact_author_email        ?
_audit_contact_author_name         ''
_audit_contact_author_phone        ?
_publ_contact_author_id_orcid      ?
_publ_section_references
;
Dolomanov, O.V., Bourhis, L.J., Gildea, R.J, Howard, J.A.K. & Puschmann, H.
 (2009), J. Appl. Cryst. 42, 339-341.

Sheldrick, G.M. (2015). Acta Cryst. C71, 3-8.
;
_chemical_name_common              ?
_chemical_name_systematic          ?
_chemical_formula_moiety           'C8 H10 N4 O2, C15 H12 O8, C2 H3 N'
_chemical_formula_sum              'C25 H25 N5 O10'
_chemical_formula_weight           555.50
_chemical_melting_point            ?
loop_
  _atom_type_symbol
  _atom_type_description
  _atom_type_scat_dispersion_real
  _atom_type_scat_dispersion_imag
  _atom_type_scat_source
 'C' 'C' 0.0137 0.0067 'International Tables Vol C Tables 4.2.6.8 and 6.1.1.4'
 'H' 'H' 0.0000 0.0000 'International Tables Vol C Tables 4.2.6.8 and 6.1.1.4'
 'N' 'N' 0.0241 0.0134 'International Tables Vol C Tables 4.2.6.8 and 6.1.1.4'
 'O' 'O' 0.0389 0.0241 'International Tables Vol C Tables 4.2.6.8 and 6.1.1.4'

_shelx_space_group_comment
;
The symmetry employed for this shelxl refinement is uniquely defined
by the following loop, which should always be used as a source of
symmetry information in preference to the above space-group names.
They are only intended as comments.
;
_space_group_crystal_system        'monoclinic'
_space_group_IT_number             14
_space_group_name_H-M_alt          'P 1 21/n 1'
_space_group_name_Hall             '-P 2yn'
loop_
  _space_group_symop_operation_xyz
 'x, y, z'
 '-x+1/2, y+1/2, -z+1/2'
 '-x, -y, -z'
 'x-1/2, -y-1/2, z-1/2'

_cell_length_a                     14.5994(15)
_cell_length_b                     7.1223(7)
_cell_length_c                     24.470(2)
_cell_angle_alpha                  90
_cell_angle_beta                   101.455(5)
_cell_angle_gamma                  90
_cell_volume                       2493.8(4)
_cell_formula_units_Z              4
_cell_measurement_reflns_used      1236
_cell_measurement_temperature      193.00
_cell_measurement_theta_max        52.39
_cell_measurement_theta_min        6.04
_shelx_estimated_absorpt_T_max     0.940
_shelx_estimated_absorpt_T_min     0.928
_exptl_absorpt_coefficient_mu      0.630
_exptl_absorpt_correction_T_max    0.7518
_exptl_absorpt_correction_T_min    0.5444
_exptl_absorpt_correction_type     none
_exptl_absorpt_process_details
;
SADABS-2016/2 (Bruker,2016/2) was used for absorption correction.
wR2(int) was 0.1108 before and 0.0714 after correction.
The Ratio of minimum to maximum transmission is 0.7241.
The \l/2 correction factor is Not present.
;
_exptl_absorpt_special_details     ?
_exptl_crystal_colour              ?
_exptl_crystal_density_diffrn      1.480
_exptl_crystal_density_meas        ?
_exptl_crystal_density_method      ?
_exptl_crystal_description         block
_exptl_crystal_F_000               1160
_exptl_crystal_size_max            0.12
_exptl_crystal_size_mid            0.1
_exptl_crystal_size_min            0.1
_exptl_transmission_factor_max     ?
_exptl_transmission_factor_min     ?
_diffrn_reflns_av_R_equivalents    0.0664
_diffrn_reflns_av_unetI/netI       0.0528
_diffrn_reflns_Laue_measured_fraction_full  0.996
_diffrn_reflns_Laue_measured_fraction_max  0.954
_diffrn_reflns_limit_h_max         18
_diffrn_reflns_limit_h_min         -17
_diffrn_reflns_limit_k_max         5
_diffrn_reflns_limit_k_min         -9
_diffrn_reflns_limit_l_max         29
_diffrn_reflns_limit_l_min         -31
_diffrn_reflns_number              17964
_diffrn_reflns_point_group_measured_fraction_full  0.996
_diffrn_reflns_point_group_measured_fraction_max  0.954
_diffrn_reflns_theta_full          53.594
_diffrn_reflns_theta_max           60.355
_diffrn_reflns_theta_min           2.842
_diffrn_ambient_temperature        193.00
_diffrn_detector_area_resol_mean   ?
_diffrn_measured_fraction_theta_full  0.996
_diffrn_measured_fraction_theta_max  0.954
_diffrn_measurement_device_type    'Bruker APEX-II CCD'
_diffrn_measurement_method         '\f and \w scans'
_diffrn_radiation_type             GaK\a
_diffrn_radiation_wavelength       1.34139
_diffrn_source                     ?
_diffrn_source_current             2.85
_diffrn_source_power               0.1986735
_diffrn_source_voltage             69.71
_diffrn_standards_number           0
_reflns_Friedel_coverage           0.000
_reflns_Friedel_fraction_full      .
_reflns_Friedel_fraction_max       .
_reflns_number_gt                  3425
_reflns_number_total               5407
_reflns_special_details
;
 Reflections were merged by SHELXL according to the crystal
 class for the calculation of statistics and refinement.
 
 _reflns_Friedel_fraction is defined as the number of unique
 Friedel pairs measured divided by the number that would be
 possible theoretically, ignoring centric projections and
 systematic absences.
;
_reflns_threshold_expression       'I > 2\s(I)'
_computing_cell_refinement         'SAINT V8.40A (Bruker, 2019)'
_computing_data_collection         ?
_computing_data_reduction          'SAINT V8.40A (Bruker, 2019)'
_computing_molecular_graphics      'Olex2 1.5 (Dolomanov et al., 2009)'
_computing_publication_material    'Olex2 1.5 (Dolomanov et al., 2009)'
_computing_structure_refinement    'SHELXL 2018/3 (Sheldrick, 2015)'
_computing_structure_solution      'SHELXT 2018/2 (Sheldrick, 2018)'
_refine_diff_density_max           0.316
_refine_diff_density_min           -0.376
_refine_diff_density_rms           0.073
_refine_ls_extinction_coef         0.0023(4)
_refine_ls_extinction_expression  
 'Fc^*^=kFc[1+0.001xFc^2^\l^3^/sin(2\q)]^-1/4^'
_refine_ls_extinction_method       'SHELXL-2018/3 (Sheldrick 2018)'
_refine_ls_goodness_of_fit_ref     1.074
_refine_ls_hydrogen_treatment      constr
_refine_ls_matrix_type             full
_refine_ls_number_parameters       390
_refine_ls_number_reflns           5407
_refine_ls_number_restraints       15
_refine_ls_R_factor_all            0.1227
_refine_ls_R_factor_gt             0.0904
_refine_ls_restrained_S_all        1.076
_refine_ls_shift/su_max            0.000
_refine_ls_shift/su_mean           0.000
_refine_ls_structure_factor_coef   Fsqd
_refine_ls_weighting_details      
 'w=1/[\s^2^(Fo^2^)+(0.0807P)^2^+5.3321P] where P=(Fo^2^+2Fc^2^)/3'
_refine_ls_weighting_scheme        calc
_refine_ls_wR_factor_gt            0.2405
_refine_ls_wR_factor_ref           0.2567
_refine_special_details            ?
_olex2_refinement_description
;
1. Fixed Uiso
 At 1.2 times of:
  All C(H) groups
 At 1.5 times of:
  All C(H,H,H) groups, All O(H) groups, All O(H,H) groups
2. Restrained distances
 O10-C15B \\sim O10-C15A
 with sigma of 0.02
 C16A-C15B \\sim C16B-C15A
 with sigma of 0.02
 C17-C16A \\sim C17-C16B
 with sigma of 0.02
3. Uiso/Uaniso restraints and constraints
N5 \\sim C24 \\sim C25: within 2A with sigma of 0.01 and sigma for terminal
atoms of 0.02 within 2A
4. Others
 Sof(H6B)=Sof(C15A)=Sof(H15A)=Sof(C16B)=Sof(H16B)=1-FVAR(1)
 Sof(H6A)=Sof(C15B)=Sof(H15B)=Sof(C16A)=Sof(H16A)=FVAR(1)
5.a Ternary CH refined with riding coordinates:
 C15A(H15A), C15B(H15B), C16A(H16A), C16B(H16B)
5.b Aromatic/amide H refined with riding coordinates:
 C2(H2), C9(H9A), C13(H13), C20(H20), C22(H22)
5.c Tetrahedral OH refined with riding coordinates:
 O6(H6B), O6(H6A)
5.d Idealised Me refined as rotating group:
 C1(H1A,H1B,H1C), C4(H4A,H4B,H4C), C6(H6C,H6D,H6E), C24(H24A,H24B,H24C)
5.e Idealised tetrahedral OH refined as rotating group:
 O3(H3), O4(H4), O7(H7), O8(H8), O9(H9)
;
_atom_sites_solution_hydrogens     geom
_atom_sites_solution_primary       ?
_atom_sites_solution_secondary     ?
loop_
  _atom_site_label
  _atom_site_type_symbol
  _atom_site_fract_x
  _atom_site_fract_y
  _atom_site_fract_z
  _atom_site_U_iso_or_equiv
  _atom_site_adp_type
  _atom_site_occupancy
  _atom_site_site_symmetry_order
  _atom_site_calc_flag
  _atom_site_refinement_flags_posn
  _atom_site_refinement_flags_adp
  _atom_site_refinement_flags_occupancy
  _atom_site_disorder_assembly
  _atom_site_disorder_group
 O1 O 0.6803(2) 0.1402(5) 0.35181(12) 0.0640(9) Uani 1 1 d . . . . .
 O2 O 0.5086(2) 0.2489(6) 0.48558(14) 0.0707(10) Uani 1 1 d . . . . .
 N1 N 0.8533(2) 0.2193(6) 0.44361(14) 0.0522(9) Uani 1 1 d . . . . .
 N2 N 0.8341(3) 0.2985(6) 0.53030(14) 0.0590(10) Uani 1 1 d . . . . .
 N3 N 0.6649(2) 0.2775(6) 0.51171(13) 0.0525(9) Uani 1 1 d . . . . .
 N4 N 0.5959(2) 0.1918(6) 0.41963(14) 0.0525(9) Uani 1 1 d . . . . .
 C1 C 0.9004(4) 0.1778(9) 0.3979(2) 0.0699(15) Uani 1 1 d . . . . .
 H1A H 0.883293 0.051319 0.383707 0.105 Uiso 1 1 calc R U . . .
 H1B H 0.968205 0.184593 0.411293 0.105 Uiso 1 1 calc R U . . .
 H1C H 0.881472 0.269542 0.367947 0.105 Uiso 1 1 calc R U . . .
 C2 C 0.8938(3) 0.2688(8) 0.49610(18) 0.0604(12) Uani 1 1 d . . . . .
 H2 H 0.959496 0.281542 0.507880 0.072 Uiso 1 1 calc R U . . .
 C3 C 0.7503(3) 0.2648(7) 0.49649(17) 0.0507(10) Uani 1 1 d . . . . .
 C4 C 0.6570(4) 0.3329(8) 0.56867(17) 0.0633(13) Uani 1 1 d . . . . .
 H4A H 0.654154 0.220176 0.591238 0.095 Uiso 1 1 calc R U . . .
 H4B H 0.599983 0.407127 0.567133 0.095 Uiso 1 1 calc R U . . .
 H4C H 0.711482 0.408217 0.585467 0.095 Uiso 1 1 calc R U . . .
 C5 C 0.5866(3) 0.2411(7) 0.47344(18) 0.0553(11) Uani 1 1 d . . . . .
 C6 C 0.5099(3) 0.1545(9) 0.3787(2) 0.0720(15) Uani 1 1 d . . . . .
 H6C H 0.525290 0.088337 0.346586 0.108 Uiso 1 1 calc R U . . .
 H6D H 0.479015 0.273619 0.366335 0.108 Uiso 1 1 calc R U . . .
 H6E H 0.467941 0.076681 0.395836 0.108 Uiso 1 1 calc R U . . .
 C7 C 0.6808(3) 0.1799(7) 0.40077(17) 0.0534(11) Uani 1 1 d . . . . .
 C8 C 0.7584(3) 0.2183(6) 0.44376(16) 0.0482(10) Uani 1 1 d . . . . .
 O3 O 0.3254(2) 0.2200(5) 0.47800(12) 0.0628(9) Uani 1 1 d . . . . .
 H3 H 0.351441 0.312444 0.466120 0.094 Uiso 1 1 calc R U . . .
 O4 O 0.09273(19) 0.3191(6) 0.58244(13) 0.0607(9) Uani 1 1 d . . . . .
 H4 H 0.086828 0.332478 0.615667 0.091 Uiso 1 1 calc R U . . .
 O5 O 0.1468(2) 0.4155(5) 0.68786(12) 0.0604(9) Uani 1 1 d . . . . .
 O6 O 0.2873(2) 0.4837(6) 0.77755(12) 0.0721(11) Uani 1 1 d . . . . .
 H6B H 0.254250 0.420773 0.795308 0.108 Uiso 0.570(16) 1 calc R U P A 2
 H6A H 0.242780 0.410059 0.778742 0.108 Uiso 0.430(16) 1 calc R U P A 1
 O7 O 0.5943(3) 0.7871(5) 0.85849(13) 0.0668(10) Uani 1 1 d . . . . .
 H7 H 0.623014 0.773703 0.891585 0.100 Uiso 1 1 calc R U . . .
 O8 O 0.6988(2) 0.4807(5) 0.89852(12) 0.0641(9) Uani 1 1 d . . . . .
 H8 H 0.724219 0.376141 0.907145 0.096 Uiso 1 1 calc R U . . .
 O9 O 0.6559(3) 0.1394(5) 0.85495(15) 0.0746(10) Uani 1 1 d . . . . .
 H9 H 0.632193 0.037316 0.841958 0.112 Uiso 1 1 calc R U . . .
 O10 O 0.41799(19) 0.3633(5) 0.66971(11) 0.0542(8) Uani 1 1 d D . . . .
 C9 C 0.5264(3) 0.2685(9) 0.78661(19) 0.0665(14) Uani 1 1 d . . . . .
 H9A H 0.509127 0.148747 0.770733 0.080 Uiso 1 1 calc R U . . .
 C10 C 0.6014(3) 0.2850(7) 0.83101(17) 0.0561(11) Uani 1 1 d . . . . .
 C11 C 0.6253(3) 0.4585(7) 0.85446(15) 0.0506(11) Uani 1 1 d . . . . .
 C12 C 0.5743(3) 0.6134(7) 0.83438(16) 0.0533(11) Uani 1 1 d . . . . .
 C13 C 0.5001(3) 0.5952(9) 0.78922(16) 0.0630(14) Uani 1 1 d . . . . .
 H13 H 0.465321 0.703197 0.774833 0.076 Uiso 1 1 calc R U . . .
 C14 C 0.4769(3) 0.4257(9) 0.76556(18) 0.0676(15) Uani 1 1 d . . . . .
 C15A C 0.3951(7) 0.452(2) 0.7164(4) 0.054(3) Uani 0.570(16) 1 d D . P A 2
 H15A H 0.385741 0.589627 0.708497 0.065 Uiso 0.570(16) 1 calc R U P A 2
 C15B C 0.3901(9) 0.352(2) 0.7231(4) 0.045(3) Uani 0.430(16) 1 d D . P A 1
 H15B H 0.375325 0.219443 0.731756 0.054 Uiso 0.430(16) 1 calc R U P A 1
 C16A C 0.3074(7) 0.481(2) 0.7250(4) 0.042(3) Uani 0.430(16) 1 d D . P A 1
 H16A H 0.321419 0.610660 0.713498 0.050 Uiso 0.430(16) 1 calc R U P A 1
 C16B C 0.3083(6) 0.372(2) 0.7325(3) 0.056(3) Uani 0.570(16) 1 d D . P A 2
 H16B H 0.317567 0.237411 0.743653 0.067 Uiso 0.570(16) 1 calc R U P A 2
 C17 C 0.2285(3) 0.3946(8) 0.68133(17) 0.0574(12) Uani 1 1 d D . . . .
 C18 C 0.2529(3) 0.3462(7) 0.62908(16) 0.0470(10) Uani 1 1 d . . . . .
 C19 C 0.3473(3) 0.3357(6) 0.62482(15) 0.0468(10) Uani 1 1 d . . . . .
 C20 C 0.3737(3) 0.2955(7) 0.57492(16) 0.0495(10) Uani 1 1 d . . . . .
 H20 H 0.437795 0.289637 0.572622 0.059 Uiso 1 1 calc R U . . .
 C21 C 0.3040(3) 0.2637(7) 0.52817(16) 0.0502(10) Uani 1 1 d . . . . .
 C22 C 0.2092(3) 0.2685(7) 0.53065(17) 0.0531(11) Uani 1 1 d . . . . .
 H22 H 0.162555 0.242431 0.498554 0.064 Uiso 1 1 calc R U . . .
 C23 C 0.1853(3) 0.3115(7) 0.58037(17) 0.0493(10) Uani 1 1 d . . . . .
 N5 N 0.3296(6) 0.0294(16) 0.2909(4) 0.180(4) Uani 1 1 d . U . . .
 C24 C 0.1856(6) 0.0232(15) 0.2120(3) 0.131(3) Uani 1 1 d . U . . .
 H24A H 0.198649 -0.052439 0.180959 0.197 Uiso 1 1 calc R U . . .
 H24B H 0.169288 0.151383 0.198995 0.197 Uiso 1 1 calc R U . . .
 H24C H 0.133295 -0.032311 0.225963 0.197 Uiso 1 1 calc R U . . .
 C25 C 0.2668(6) 0.0278(16) 0.2559(4) 0.132(3) Uani 1 1 d . U . . .

loop_
  _atom_site_aniso_label
  _atom_site_aniso_U_11
  _atom_site_aniso_U_22
  _atom_site_aniso_U_33
  _atom_site_aniso_U_23
  _atom_site_aniso_U_13
  _atom_site_aniso_U_12
 O1 0.072(2) 0.081(2) 0.0374(15) -0.0056(15) 0.0048(14) 0.0031(18)
 O2 0.0512(18) 0.099(3) 0.063(2) -0.0080(19) 0.0122(16) 0.0028(18)
 N1 0.049(2) 0.069(2) 0.0367(17) 0.0035(17) 0.0032(14) 0.0001(18)
 N2 0.050(2) 0.081(3) 0.0412(18) 0.0087(19) -0.0031(16) -0.005(2)
 N3 0.048(2) 0.073(3) 0.0341(16) -0.0005(17) 0.0025(14) 0.0031(18)
 N4 0.0469(19) 0.069(3) 0.0372(17) 0.0002(17) -0.0018(14) 0.0049(17)
 C1 0.061(3) 0.098(4) 0.052(3) -0.002(3) 0.016(2) 0.001(3)
 C2 0.052(2) 0.076(3) 0.047(2) 0.005(2) -0.003(2) 0.000(2)
 C3 0.049(2) 0.061(3) 0.038(2) 0.0068(19) -0.0003(17) 0.003(2)
 C4 0.067(3) 0.085(4) 0.037(2) -0.003(2) 0.008(2) 0.002(3)
 C5 0.055(3) 0.064(3) 0.044(2) 0.001(2) 0.0024(19) 0.004(2)
 C6 0.057(3) 0.098(4) 0.053(3) -0.005(3) -0.009(2) 0.000(3)
 C7 0.061(3) 0.059(3) 0.039(2) 0.0055(19) 0.0046(19) 0.002(2)
 C8 0.047(2) 0.057(3) 0.039(2) 0.0076(18) 0.0051(17) 0.0024(19)
 O3 0.0556(19) 0.091(3) 0.0382(15) -0.0151(16) 0.0011(13) -0.0069(18)
 O4 0.0386(15) 0.085(2) 0.0538(17) -0.0058(17) -0.0015(13) -0.0048(15)
 O5 0.0461(17) 0.084(2) 0.0509(17) 0.0009(16) 0.0083(13) -0.0002(16)
 O6 0.0600(19) 0.115(3) 0.0413(16) -0.0039(18) 0.0107(14) -0.009(2)
 O7 0.079(2) 0.071(2) 0.0414(16) 0.0036(15) -0.0106(15) 0.0025(18)
 O8 0.065(2) 0.071(2) 0.0432(16) 0.0008(16) -0.0220(14) 0.0036(17)
 O9 0.079(2) 0.069(2) 0.066(2) -0.0016(19) -0.0099(18) -0.001(2)
 O10 0.0402(14) 0.087(2) 0.0310(13) -0.0041(14) -0.0029(11) -0.0012(15)
 C9 0.057(3) 0.090(4) 0.050(3) -0.020(3) 0.003(2) -0.008(3)
 C10 0.056(3) 0.070(3) 0.039(2) -0.004(2) 0.0010(18) -0.003(2)
 C11 0.051(2) 0.066(3) 0.0301(18) 0.0035(18) -0.0031(16) 0.001(2)
 C12 0.055(2) 0.068(3) 0.0334(19) 0.0028(19) -0.0008(18) 0.005(2)
 C13 0.055(3) 0.101(4) 0.0285(19) 0.002(2) -0.0021(18) 0.014(3)
 C14 0.046(2) 0.118(5) 0.035(2) -0.017(3) -0.0036(18) 0.003(3)
 C15A 0.047(5) 0.075(8) 0.036(4) -0.015(5) -0.001(3) -0.003(6)
 C15B 0.041(6) 0.059(8) 0.029(5) 0.003(5) -0.004(4) -0.002(6)
 C16A 0.042(5) 0.054(8) 0.030(5) -0.001(5) 0.010(4) -0.004(5)
 C16B 0.046(5) 0.073(8) 0.046(5) 0.004(5) 0.001(3) -0.003(5)
 C17 0.042(2) 0.086(4) 0.042(2) -0.002(2) 0.0041(18) -0.003(2)
 C18 0.0372(19) 0.062(3) 0.0377(19) 0.0030(18) -0.0014(16) -0.0044(19)
 C19 0.042(2) 0.061(3) 0.0329(18) 0.0001(18) -0.0026(16) -0.0012(19)
 C20 0.041(2) 0.067(3) 0.0372(19) -0.0029(19) -0.0003(16) 0.000(2)
 C21 0.051(2) 0.061(3) 0.0346(19) -0.0030(18) -0.0019(17) -0.002(2)
 C22 0.045(2) 0.067(3) 0.042(2) -0.004(2) -0.0048(17) -0.006(2)
 C23 0.040(2) 0.057(3) 0.046(2) 0.0003(19) -0.0024(17) -0.0034(19)
 N5 0.115(6) 0.244(10) 0.163(7) -0.075(7) -0.017(5) 0.007(7)
 C24 0.127(6) 0.178(9) 0.090(5) -0.011(6) 0.026(5) 0.013(6)
 C25 0.092(5) 0.191(9) 0.109(6) -0.045(6) 0.012(4) 0.011(6)

_geom_special_details
;
 All esds (except the esd in the dihedral angle between two l.s. planes)
 are estimated using the full covariance matrix.  The cell esds are taken
 into account individually in the estimation of esds in distances, angles
 and torsion angles; correlations between esds in cell parameters are only
 used when they are defined by crystal symmetry.  An approximate (isotropic)
 treatment of cell esds is used for estimating esds involving l.s. planes.
;
loop_
  _geom_bond_atom_site_label_1
  _geom_bond_atom_site_label_2
  _geom_bond_distance
  _geom_bond_site_symmetry_2
  _geom_bond_publ_flag
 O1 C7 1.229(5) . ?
 O2 C5 1.233(5) . ?
 N1 C1 1.455(6) . ?
 N1 C2 1.350(6) . ?
 N1 C8 1.387(5) . ?
 N2 C2 1.338(6) . ?
 N2 C3 1.356(5) . ?
 N3 C3 1.373(6) . ?
 N3 C4 1.475(5) . ?
 N3 C5 1.351(5) . ?
 N4 C5 1.395(5) . ?
 N4 C6 1.466(5) . ?
 N4 C7 1.409(6) . ?
 C1 H1A 0.9800 . ?
 C1 H1B 0.9800 . ?
 C1 H1C 0.9800 . ?
 C2 H2 0.9500 . ?
 C3 C8 1.360(6) . ?
 C4 H4A 0.9800 . ?
 C4 H4B 0.9800 . ?
 C4 H4C 0.9800 . ?
 C6 H6C 0.9800 . ?
 C6 H6D 0.9800 . ?
 C6 H6E 0.9800 . ?
 C7 C8 1.411(6) . ?
 O3 H3 0.8400 . ?
 O3 C21 1.362(5) . ?
 O4 H4 0.8400 . ?
 O4 C23 1.363(5) . ?
 O5 C17 1.243(5) . ?
 O6 H6B 0.8400 . ?
 O6 H6A 0.8400 . ?
 O6 C16A 1.376(11) . ?
 O6 C16B 1.440(12) . ?
 O7 H7 0.8400 . ?
 O7 C12 1.377(6) . ?
 O8 H8 0.8400 . ?
 O8 C11 1.371(5) . ?
 O9 H9 0.8400 . ?
 O9 C10 1.367(6) . ?
 O10 C15A 1.404(8) . ?
 O10 C15B 1.445(10) . ?
 O10 C19 1.364(4) . ?
 C9 H9A 0.9500 . ?
 C9 C10 1.386(6) . ?
 C9 C14 1.376(8) . ?
 C10 C11 1.378(7) . ?
 C11 C12 1.366(6) . ?
 C12 C13 1.391(6) . ?
 C13 H13 0.9500 . ?
 C13 C14 1.353(8) . ?
 C14 C15A 1.529(12) . ?
 C14 C15B 1.563(14) . ?
 C15A H15A 1.0000 . ?
 C15A C16B 1.512(12) . ?
 C15B H15B 1.0000 . ?
 C15B C16A 1.524(13) . ?
 C16A H16A 1.0000 . ?
 C16A C17 1.535(10) . ?
 C16B H16B 1.0000 . ?
 C16B C17 1.541(9) . ?
 C17 C18 1.436(6) . ?
 C18 C19 1.404(6) . ?
 C18 C23 1.410(5) . ?
 C19 C20 1.381(6) . ?
 C20 H20 0.9500 . ?
 C20 C21 1.390(5) . ?
 C21 C22 1.399(6) . ?
 C22 H22 0.9500 . ?
 C22 C23 1.366(6) . ?
 N5 C25 1.125(10) . ?
 C24 H24A 0.9800 . ?
 C24 H24B 0.9800 . ?
 C24 H24C 0.9800 . ?
 C24 C25 1.434(11) . ?

loop_
  _geom_angle_atom_site_label_1
  _geom_angle_atom_site_label_2
  _geom_angle_atom_site_label_3
  _geom_angle
  _geom_angle_site_symmetry_1
  _geom_angle_site_symmetry_3
  _geom_angle_publ_flag
 C2 N1 C1 126.9(4) . . ?
 C2 N1 C8 104.3(4) . . ?
 C8 N1 C1 128.8(4) . . ?
 C2 N2 C3 102.2(4) . . ?
 C3 N3 C4 121.3(4) . . ?
 C5 N3 C3 119.2(4) . . ?
 C5 N3 C4 119.5(4) . . ?
 C5 N4 C6 117.3(4) . . ?
 C5 N4 C7 125.6(4) . . ?
 C7 N4 C6 117.1(4) . . ?
 N1 C1 H1A 109.5 . . ?
 N1 C1 H1B 109.5 . . ?
 N1 C1 H1C 109.5 . . ?
 H1A C1 H1B 109.5 . . ?
 H1A C1 H1C 109.5 . . ?
 H1B C1 H1C 109.5 . . ?
 N1 C2 H2 122.6 . . ?
 N2 C2 N1 114.8(4) . . ?
 N2 C2 H2 122.6 . . ?
 N2 C3 N3 125.5(4) . . ?
 N2 C3 C8 112.6(4) . . ?
 C8 C3 N3 121.9(4) . . ?
 N3 C4 H4A 109.5 . . ?
 N3 C4 H4B 109.5 . . ?
 N3 C4 H4C 109.5 . . ?
 H4A C4 H4B 109.5 . . ?
 H4A C4 H4C 109.5 . . ?
 H4B C4 H4C 109.5 . . ?
 O2 C5 N3 121.2(4) . . ?
 O2 C5 N4 120.4(4) . . ?
 N3 C5 N4 118.3(4) . . ?
 N4 C6 H6C 109.5 . . ?
 N4 C6 H6D 109.5 . . ?
 N4 C6 H6E 109.5 . . ?
 H6C C6 H6D 109.5 . . ?
 H6C C6 H6E 109.5 . . ?
 H6D C6 H6E 109.5 . . ?
 O1 C7 N4 119.8(4) . . ?
 O1 C7 C8 128.3(4) . . ?
 N4 C7 C8 111.8(4) . . ?
 N1 C8 C7 130.8(4) . . ?
 C3 C8 N1 106.0(4) . . ?
 C3 C8 C7 123.2(4) . . ?
 C21 O3 H3 109.5 . . ?
 C23 O4 H4 109.5 . . ?
 C16A O6 H6A 109.5 . . ?
 C16B O6 H6B 109.5 . . ?
 C12 O7 H7 109.5 . . ?
 C11 O8 H8 109.5 . . ?
 C10 O9 H9 109.5 . . ?
 C19 O10 C15A 117.2(5) . . ?
 C19 O10 C15B 114.5(6) . . ?
 C10 C9 H9A 120.1 . . ?
 C14 C9 H9A 120.1 . . ?
 C14 C9 C10 119.9(5) . . ?
 O9 C10 C9 125.0(5) . . ?
 O9 C10 C11 115.1(4) . . ?
 C11 C10 C9 119.9(5) . . ?
 O8 C11 C10 121.6(4) . . ?
 C12 C11 O8 118.4(4) . . ?
 C12 C11 C10 119.9(4) . . ?
 O7 C12 C13 119.3(4) . . ?
 C11 C12 O7 121.1(4) . . ?
 C11 C12 C13 119.6(5) . . ?
 C12 C13 H13 119.6 . . ?
 C14 C13 C12 120.8(5) . . ?
 C14 C13 H13 119.6 . . ?
 C9 C14 C15A 131.7(7) . . ?
 C9 C14 C15B 105.7(7) . . ?
 C13 C14 C9 119.9(4) . . ?
 C13 C14 C15A 108.4(7) . . ?
 C13 C14 C15B 133.3(7) . . ?
 O10 C15A C14 108.0(7) . . ?
 O10 C15A H15A 109.3 . . ?
 O10 C15A C16B 112.9(9) . . ?
 C14 C15A H15A 109.3 . . ?
 C16B C15A C14 108.2(9) . . ?
 C16B C15A H15A 109.3 . . ?
 O10 C15B C14 104.2(8) . . ?
 O10 C15B H15B 110.9 . . ?
 O10 C15B C16A 111.2(9) . . ?
 C14 C15B H15B 110.9 . . ?
 C16A C15B C14 108.7(10) . . ?
 C16A C15B H15B 110.9 . . ?
 O6 C16A C15B 110.8(9) . . ?
 O6 C16A H16A 110.0 . . ?
 O6 C16A C17 112.7(8) . . ?
 C15B C16A H16A 110.0 . . ?
 C15B C16A C17 103.2(9) . . ?
 C17 C16A H16A 110.0 . . ?
 O6 C16B C15A 108.0(9) . . ?
 O6 C16B H16B 111.1 . . ?
 O6 C16B C17 108.9(7) . . ?
 C15A C16B H16B 111.1 . . ?
 C15A C16B C17 106.7(8) . . ?
 C17 C16B H16B 111.1 . . ?
 O5 C17 C16A 118.0(5) . . ?
 O5 C17 C16B 119.9(5) . . ?
 O5 C17 C18 123.9(4) . . ?
 C18 C17 C16A 115.5(5) . . ?
 C18 C17 C16B 114.7(5) . . ?
 C19 C18 C17 120.0(3) . . ?
 C19 C18 C23 117.4(4) . . ?
 C23 C18 C17 122.6(4) . . ?
 O10 C19 C18 121.9(3) . . ?
 O10 C19 C20 116.3(4) . . ?
 C20 C19 C18 121.8(4) . . ?
 C19 C20 H20 120.8 . . ?
 C19 C20 C21 118.3(4) . . ?
 C21 C20 H20 120.8 . . ?
 O3 C21 C20 121.2(4) . . ?
 O3 C21 C22 116.8(3) . . ?
 C20 C21 C22 121.9(4) . . ?
 C21 C22 H22 120.8 . . ?
 C23 C22 C21 118.3(4) . . ?
 C23 C22 H22 120.8 . . ?
 O4 C23 C18 119.6(4) . . ?
 O4 C23 C22 118.2(4) . . ?
 C22 C23 C18 122.2(4) . . ?
 H24A C24 H24B 109.5 . . ?
 H24A C24 H24C 109.5 . . ?
 H24B C24 H24C 109.5 . . ?
 C25 C24 H24A 109.5 . . ?
 C25 C24 H24B 109.5 . . ?
 C25 C24 H24C 109.5 . . ?
 N5 C25 C24 178.7(13) . . ?

loop_
  _geom_hbond_atom_site_label_D
  _geom_hbond_atom_site_label_H
  _geom_hbond_atom_site_label_A
  _geom_hbond_distance_DH
  _geom_hbond_distance_HA
  _geom_hbond_distance_DA
  _geom_hbond_angle_DHA
  _geom_hbond_site_symmetry_A
  _geom_hbond_publ_flag
 O3 H3 O2 0.84 2.29 2.652(5) 106.0 . yes
 O4 H4 O5 0.84 1.90 2.635(4) 144.8 . yes
 O6 H6B O1 0.84 1.96 2.765(5) 159.1 4_566 yes
 O7 H7 N2 0.84 1.90 2.716(5) 164.1 2_656 yes
 O8 H8 O3 0.84 2.15 2.796(4) 133.0 4_666 yes
 O9 H9 O7 0.84 1.93 2.672(5) 146.3 1_545 yes

loop_
  _geom_torsion_atom_site_label_1
  _geom_torsion_atom_site_label_2
  _geom_torsion_atom_site_label_3
  _geom_torsion_atom_site_label_4
  _geom_torsion
  _geom_torsion_site_symmetry_1
  _geom_torsion_site_symmetry_2
  _geom_torsion_site_symmetry_3
  _geom_torsion_site_symmetry_4
  _geom_torsion_publ_flag
 O1 C7 C8 N1 -1.2(9) . . . . ?
 O1 C7 C8 C3 178.6(5) . . . . ?
 N2 C3 C8 N1 0.9(6) . . . . ?
 N2 C3 C8 C7 -178.9(4) . . . . ?
 N3 C3 C8 N1 179.9(4) . . . . ?
 N3 C3 C8 C7 0.1(7) . . . . ?
 N4 C7 C8 N1 179.0(5) . . . . ?
 N4 C7 C8 C3 -1.3(7) . . . . ?
 C1 N1 C2 N2 -179.7(5) . . . . ?
 C1 N1 C8 C3 179.4(5) . . . . ?
 C1 N1 C8 C7 -0.8(8) . . . . ?
 C2 N1 C8 C3 -0.8(5) . . . . ?
 C2 N1 C8 C7 179.0(5) . . . . ?
 C2 N2 C3 N3 -179.6(5) . . . . ?
 C2 N2 C3 C8 -0.6(6) . . . . ?
 C3 N2 C2 N1 0.1(6) . . . . ?
 C3 N3 C5 O2 179.2(5) . . . . ?
 C3 N3 C5 N4 0.0(7) . . . . ?
 C4 N3 C3 N2 0.5(7) . . . . ?
 C4 N3 C3 C8 -178.4(5) . . . . ?
 C4 N3 C5 O2 -1.8(7) . . . . ?
 C4 N3 C5 N4 179.0(4) . . . . ?
 C5 N3 C3 N2 179.5(5) . . . . ?
 C5 N3 C3 C8 0.6(7) . . . . ?
 C5 N4 C7 O1 -177.9(5) . . . . ?
 C5 N4 C7 C8 2.0(7) . . . . ?
 C6 N4 C5 O2 1.3(7) . . . . ?
 C6 N4 C5 N3 -179.5(5) . . . . ?
 C6 N4 C7 O1 0.2(7) . . . . ?
 C6 N4 C7 C8 -179.9(4) . . . . ?
 C7 N4 C5 O2 179.4(5) . . . . ?
 C7 N4 C5 N3 -1.4(7) . . . . ?
 C8 N1 C2 N2 0.4(6) . . . . ?
 O3 C21 C22 C23 179.9(4) . . . . ?
 O5 C17 C18 C19 176.4(5) . . . . ?
 O5 C17 C18 C23 -2.2(8) . . . . ?
 O6 C16A C17 O5 31.8(12) . . . . ?
 O6 C16A C17 C18 -165.8(7) . . . . ?
 O6 C16B C17 O5 -33.8(11) . . . . ?
 O6 C16B C17 C18 159.8(6) . . . . ?
 O7 C12 C13 C14 -178.1(4) . . . . ?
 O8 C11 C12 O7 -1.6(7) . . . . ?
 O8 C11 C12 C13 179.2(4) . . . . ?
 O9 C10 C11 O8 0.1(7) . . . . ?
 O9 C10 C11 C12 -178.8(4) . . . . ?
 O10 C15A C16B O6 -175.2(7) . . . . ?
 O10 C15A C16B C17 -58.4(15) . . . . ?
 O10 C15B C16A O6 -173.9(8) . . . . ?
 O10 C15B C16A C17 65.2(15) . . . . ?
 O10 C19 C20 C21 179.2(4) . . . . ?
 C9 C10 C11 O8 179.8(4) . . . . ?
 C9 C10 C11 C12 0.9(7) . . . . ?
 C9 C14 C15A O10 -49.5(11) . . . . ?
 C9 C14 C15A C16B 72.9(11) . . . . ?
 C9 C14 C15B O10 -95.9(8) . . . . ?
 C9 C14 C15B C16A 145.5(9) . . . . ?
 C10 C9 C14 C13 -1.8(8) . . . . ?
 C10 C9 C14 C15A 177.2(6) . . . . ?
 C10 C9 C14 C15B -171.6(6) . . . . ?
 C10 C11 C12 O7 177.3(4) . . . . ?
 C10 C11 C12 C13 -1.9(7) . . . . ?
 C11 C12 C13 C14 1.1(7) . . . . ?
 C12 C13 C14 C9 0.7(7) . . . . ?
 C12 C13 C14 C15A -178.5(5) . . . . ?
 C12 C13 C14 C15B 167.2(7) . . . . ?
 C13 C14 C15A O10 129.6(7) . . . . ?
 C13 C14 C15A C16B -108.0(10) . . . . ?
 C13 C14 C15B O10 96.3(9) . . . . ?
 C13 C14 C15B C16A -22.3(14) . . . . ?
 C14 C9 C10 O9 -179.4(5) . . . . ?
 C14 C9 C10 C11 1.0(7) . . . . ?
 C14 C15A C16B O6 65.3(13) . . . . ?
 C14 C15A C16B C17 -177.8(7) . . . . ?
 C14 C15B C16A O6 -59.8(14) . . . . ?
 C14 C15B C16A C17 179.3(7) . . . . ?
 C15A O10 C19 C18 -17.1(9) . . . . ?
 C15A O10 C19 C20 163.3(7) . . . . ?
 C15A C16B C17 O5 -150.1(9) . . . . ?
 C15A C16B C17 C18 43.5(12) . . . . ?
 C15B O10 C19 C18 16.3(9) . . . . ?
 C15B O10 C19 C20 -163.3(7) . . . . ?
 C15B C16A C17 O5 151.4(8) . . . . ?
 C15B C16A C17 C18 -46.2(12) . . . . ?
 C16A C17 C18 C19 15.2(9) . . . . ?
 C16A C17 C18 C23 -163.4(7) . . . . ?
 C16B C17 C18 C19 -17.9(8) . . . . ?
 C16B C17 C18 C23 163.5(7) . . . . ?
 C17 C18 C19 O10 2.5(7) . . . . ?
 C17 C18 C19 C20 -177.9(5) . . . . ?
 C17 C18 C23 O4 -1.7(7) . . . . ?
 C17 C18 C23 C22 179.0(5) . . . . ?
 C18 C19 C20 C21 -0.4(7) . . . . ?
 C19 O10 C15A C14 166.3(6) . . . . ?
 C19 O10 C15A C16B 46.8(14) . . . . ?
 C19 O10 C15B C14 -169.4(5) . . . . ?
 C19 O10 C15B C16A -52.6(14) . . . . ?
 C19 C18 C23 O4 179.6(4) . . . . ?
 C19 C18 C23 C22 0.2(7) . . . . ?
 C19 C20 C21 O3 -178.8(4) . . . . ?
 C19 C20 C21 C22 -1.1(7) . . . . ?
 C20 C21 C22 C23 2.1(7) . . . . ?
 C21 C22 C23 O4 179.0(4) . . . . ?
 C21 C22 C23 C18 -1.7(7) . . . . ?
 C23 C18 C19 O10 -178.7(4) . . . . ?
 C23 C18 C19 C20 0.8(7) . . . . ?

loop_
  _diffrn_refln_index_h
  _diffrn_refln_index_k
  _diffrn_refln_index_l
  _diffrn_refln_intensity_net
  _diffrn_refln_intensity_u
 1 0 0 -0.5 3.3
 1 0 0 0.4 0.3
 -1 0 0 0.7 2.5
 1 0 0 0.6 0.5
 -1 0 0 0.6 0.5
 -2 0 0 3287.07 198.18
 2 0 0 3005.2 195.08
 2 0 0 3422.46 198.28
 3 0 0 7.3 6.2
 -3 0 0 3.8 5.2
 -3 0 0 2 1.4
 3 0 0 1.9 0.8
 3 0 0 -0.4 1.5
 -4 0 0 1337.77 83.89
 4 0 0 1543.65 91.29
 4 0 0 1303.17 83.99
 5 0 0 0.1 2
 -5 0 0 3.7 7.3
 5 0 0 4 1
 5 0 0 2.6 0.9
 -5 0 0 3.6 1.5
 5 0 0 -1.4 5.8
 -6 0 0 645.84 40.2
 6 0 0 622.74 39.9
 6 0 0 707.23 51.79
 6 0 0 679.43 39.9
 -7 0 0 4.8 9.6
 -7 0 0 2.6 1.6
 7 0 0 3.6 1.2
 7 0 0 6.5 15.6
 7 0 0 3.1 1.2
 8 0 0 6.3 1.3
 -8 0 0 7.8 14.6
 -8 0 0 8.8 1.8
 8 0 0 16.4 17
 8 0 0 11.6 1.5
 -9 0 0 1.1 19.2
 9 0 0 -21.4 23.7
 9 0 0 4.4 1.4
 -9 0 0 5.5 1.8
 9 0 0 3.3 1.3
 -10 0 0 309.87 50.59
 10 0 0 315.77 60.89
 -10 0 0 310.07 19.4
 10 0 0 309.57 19
 10 0 0 303.67 19
 -11 0 0 2.3 1.7
 11 0 0 -0.7 1.6
 11 0 0 -0.1 1.6
 12 0 0 407.76 23.5
 12 0 0 356.46 23.5
 13 0 0 7.2 2
 -13 0 0 -1.9 4.9
 13 0 0 1.6 1.9
 14 0 0 19.8 2.7
 15 0 0 -0.3 1.7
 16 0 0 3.4 1.7
 17 0 0 -0.2 1.1
 17 0 0 0.4 1.5
 18 0 0 0.5 1.4
 0 -1 0 1.8 2.7
 0 -1 0 0.5 0.5
 0 1 0 0.3 0.8
 0 1 0 0.4 2.5
 1 -1 0 434.16 27.8
 1 -1 0 388.76 24.9
 -1 -1 0 431.66 27.9
 -1 -1 0 413.96 25.1
 1 1 0 384.66 25.1
 1 1 0 436.16 27.8
 2 -1 0 6.7 0.9
 -2 -1 0 4.9 4.1
 -2 -1 0 6.9 1.3
 2 -1 0 4 3.6
 2 1 0 6.9 1.2
 2 1 0 2.4 3.7
 3 -1 0 13.2 1.4
 3 -1 0 10 1.1
 -3 -1 0 11.5 1.7
 3 -1 0 12.7 6.6
 3 -1 0 9.2 5.6
 -3 -1 0 6.1 6.2
 3 -1 0 10 1.1
 3 1 0 13.4 1.2
 3 1 0 9.5 1.5
 3 1 0 14.8 7.1
 4 -1 0 108.59 6.5
 4 -1 0 101.89 14.8
 4 -1 0 100.39 6.4
 -4 -1 0 79.49 13.4
 4 -1 0 108.69 6.6
 -4 -1 0 105.59 6.8
 4 1 0 102.19 6.5
 4 1 0 104.79 6.9
 4 1 0 106.69 6.5
 4 1 0 124.19 15.3
 5 -1 0 3 0.8
 5 -1 0 1.8 1
 5 -1 0 6.3 8.1
 5 -1 0 4 0.9
 -5 -1 0 3 1.4
 -5 -1 0 7.5 10
 5 1 0 3 1
 5 1 0 2 8.6
 5 1 0 2.9 1.8
 5 1 0 2.9 1
 -5 1 0 2.9 2
 6 -1 0 169.78 10.4
 6 -1 0 164.08 10.5
 6 -1 0 243.28 34.2
 -6 -1 0 171.18 10.8
 -6 -1 0 174.88 26.2
 6 1 0 169.38 23.8
 -6 1 0 171.88 11.2
 6 1 0 177.88 10.5
 6 1 0 155.08 10.4
 7 -1 0 128.09 8.3
 -7 -1 0 134.29 8.7
 7 -1 0 140.19 8.3
 7 -1 0 142.89 24.9
 -7 -1 0 102.69 22
 -7 1 0 131.09 9
 7 1 0 144.29 25.9
 7 1 0 137.69 8.3
 7 1 0 126.99 8.3
 8 -1 0 17.2 1.9
 -8 -1 0 17.7 2.4
 -8 -1 0 4.2 15.4
 8 -1 0 17.1 1.9
 8 -1 0 18.9 17.6
 8 1 0 16.6 1.8
 8 1 0 25.3 17.8
 -8 1 0 22.5 3.1
 8 1 0 19.7 2
 9 -1 0 63.19 21.9
 -9 -1 0 117.19 7.8
 -9 -1 0 95.79 35
 9 -1 0 104.39 7.3
 9 -1 0 118.39 7.3
 -9 1 0 113.99 8
 9 1 0 114.19 7.2
 9 1 0 88.99 31.4
 9 1 0 118.59 7.3
 10 -1 0 0.9 1.4
 -10 -1 0 0 1.7
 10 -1 0 15.1 70.59
 10 -1 0 1.5 1.6
 10 -1 0 -32.7 25.9
 -10 1 0 -0.7 1.8
 10 1 0 0.5 1.6
 10 1 0 0.9 1.5
 -11 -1 0 -1.1 1.8
 11 -1 0 1.9 1.5
 11 -1 0 0.1 1.5
 11 1 0 0.4 1.8
 -11 1 0 1.4 1.8
 -12 -1 0 29.7 3.9
 12 -1 0 30.1 3
 12 -1 0 33.9 3
 12 1 0 33.7 3.1
 -12 1 0 26.3 3.8
 -13 -1 0 12.2 3.9
 13 -1 0 16.3 2.6
 13 -1 0 22.5 2.6
 13 1 0 19 2.7
 14 -1 0 11.2 2.1
 14 1 0 14.8 2.5
 15 -1 0 20.6 2.6
 15 -1 0 22.8 2.6
 15 1 0 15.5 2.5
 16 -1 0 0.7 1.6
 16 1 0 0.1 1.8
 16 1 0 0.5 1.2
 17 -1 0 0.7 1.5
 17 1 0 1 1.5
 18 -1 0 0.1 1.4
 18 1 0 0.3 1.2
 0 -2 0 8026.3 481.05
 0 2 0 7901.21 480.75
 0 2 0 7785.22 476.35
 1 -2 0 2448.35 150.68
 -1 -2 0 2358.16 145.79
 1 2 0 2320.97 146.09
 -1 2 0 2589.74 151.08
 1 2 0 2388.66 150.68
 2 -2 0 66.69 10.2
 -2 -2 0 69.59 4.7
 2 -2 0 63.99 4.1
 -2 -2 0 69.09 4.1
 -2 -2 0 72.59 11.2
 2 -2 0 67.29 4.2
 2 2 0 56.59 4.5
 2 2 0 63.59 10.3
 -2 2 0 65.59 10.5
 -3 -2 0 291.97 16.9
 -3 -2 0 271.57 16.4
 3 -2 0 264.47 22.5
 -3 -2 0 270.07 23.7
 3 -2 0 270.57 16.4
 3 -2 0 267.47 16.5
 3 -2 0 270.97 16.4
 3 2 0 253.87 16.8
 3 2 0 275.87 23.3
 4 -2 0 479.75 29.4
 -4 -2 0 485.45 38.2
 4 -2 0 446.06 37.8
 -4 -2 0 519.95 29.9
 4 -2 0 487.55 29.5
 -4 -2 0 473.05 29.3
 4 -2 0 442.96 35.9
 4 -2 0 489.45 29.4
 4 2 0 512.95 29.4
 4 2 0 499.65 37.9
 5 -2 0 25.2 2
 5 -2 0 32.7 12.1
 -5 -2 0 20.7 2.7
 5 -2 0 24.6 1.9
 -5 -2 0 22.4 1.7
 -5 -2 0 16.7 9.9
 5 -2 0 23.7 1.9
 5 -2 0 26.1 9.3
 5 2 0 28.6 11.8
 5 2 0 24.5 1.9
 -6 -2 0 6.4 10
 -6 -2 0 2.1 0.7
 6 -2 0 2.5 1
 6 -2 0 1.9 0.9
 -6 -2 0 0.2 1.6
 6 -2 0 1.3 1
 6 -2 0 3.8 9
 6 -2 0 7.9 11.6
 -6 2 0 1.4 2.7
 6 2 0 2.2 1.1
 6 2 0 4 11.6
 7 -2 0 11.5 1.3
 7 -2 0 11.9 1.5
 7 -2 0 -4.9 15.9
 7 -2 0 11.2 1.6
 -7 -2 0 8.3 14.2
 7 -2 0 6.5 12.6
 -7 -2 0 11.2 1.1
 -7 -2 0 13 2.2
 7 2 0 16.7 17.3
 7 2 0 11.9 1.6
 -7 2 0 10.8 3
 -8 -2 0 -6.9 19.9
 8 -2 0 -3.5 18.6
 -8 -2 0 25.6 3
 -8 -2 0 24.6 1.8
 8 -2 0 23.6 2.3
 8 -2 0 4.1 15.2
 8 -2 0 24.5 2.2
 8 2 0 30.7 2.3
 -8 2 0 29.7 3.9
 8 2 0 21.9 23.7
 9 -2 0 14.2 2
 -9 -2 0 -24.7 29.5
 9 -2 0 11.6 1.7
 -9 -2 0 11.7 2.5
 9 -2 0 54.39 44.2
 -9 -2 0 11 1.1
 9 -2 0 -31.6 29.9
 9 2 0 37.5 35.1
 -9 2 0 12.6 3.1
 9 2 0 13.9 1.8
 10 -2 0 11.3 1.7
 -10 -2 0 9.1 2.4
 10 -2 0 7.4 1.6
 -10 2 0 9 2.9
 10 2 0 6.3 1.7
 11 -2 0 4.2 1.7
 -11 -2 0 6.6 2.5
 11 -2 0 6 1.6
 -11 2 0 5.6 2.7
 11 2 0 4 1.7
 12 -2 0 189.28 11.8
 12 -2 0 193.18 11.9
 -12 -2 0 189.38 12.9
 -12 2 0 169.98 12.7
 -13 -2 0 23.7 4.8
 13 -2 0 21.4 2.6
 13 -2 0 17.8 2.5
 13 2 0 15.8 2.5
 14 -2 0 35 3.2
 14 2 0 25.7 3
 15 -2 0 5.2 1.8
 15 -2 0 7.8 1.8
 15 2 0 7.6 2
 16 -2 0 1.5 1.7
 16 -2 0 0.8 1.5
 16 2 0 -0.2 1.6
 17 -2 0 0.3 1.3
 17 2 0 1.5 1.4
 18 -2 0 -0.4 1.1
 0 -3 0 3.9 7.4
 0 -3 0 7.7 1
 0 -3 0 6.6 1
 0 3 0 11.6 8
 -1 -3 0 132.49 8.5
 -1 -3 0 131.39 8.5
 -1 -3 0 153.88 21
 1 -3 0 149.09 20.6
 1 -3 0 136.49 8.5
 1 -3 0 141.99 8.6
 -1 3 0 182.88 20.7
 1 3 0 140.49 17.3
 2 -3 0 138.69 17.6
 2 -3 0 138.39 8.4
 -2 -3 0 144.99 8.4
 -2 -3 0 123.89 8.3
 2 -3 0 129.59 8.3
 -2 -3 0 136.49 18.7
 2 -3 0 141.09 8.4
 -2 3 0 138.19 18
 2 3 0 141.39 17.3
 3 -3 0 268.07 27.8
 3 -3 0 321.07 18.8
 -3 -3 0 333.37 29.7
 -3 -3 0 304.47 18.8
 3 -3 0 325.87 18.9
 3 -3 0 304.27 18.8
 -3 -3 0 321.67 18.8
 3 3 0 296.57 28
 -3 3 0 293.97 28.2
 4 -3 0 493.95 28.4
 4 -3 0 475.65 28.4
 4 -3 0 433.96 39.5
 4 -3 0 491.85 28.6
 -4 -3 0 504.55 28.4
 -4 -3 0 484.05 29.1
 -4 -3 0 453.85 40.4
 4 3 0 433.16 38.9
 4 3 0 417.76 28.4
 5 -3 0 268.07 16
 -5 -3 0 308.27 39.7
 5 -3 0 272.27 16.2
 -5 -3 0 252.27 16.8
 5 -3 0 235.68 27.4
 -5 -3 0 270.57 16
 5 -3 0 261.47 16.1
 5 -3 0 325.47 36.4
 5 3 0 244.68 16
 -6 -3 0 144.79 8.5
 6 -3 0 130.39 8.6
 6 -3 0 148.29 8.6
 6 -3 0 132.09 8.7
 -6 -3 0 85.59 22.7
 -6 -3 0 142.49 9.4
 6 -3 0 156.88 33.8
 6 -3 0 152.38 28.6
 6 3 0 140.59 8.6
 6 3 0 132.89 32.4
 -7 -3 0 65.19 3.9
 7 -3 0 60.69 4.3
 7 -3 0 63.49 4
 7 -3 0 47.8 23.6
 -7 -3 0 62.59 5
 7 -3 0 60.19 4.1
 7 -3 0 37 18.4
 -7 -3 0 45.4 29.6
 7 3 0 32.8 23.2
 7 3 0 61.29 4.1
 8 -3 0 43.1 2.9
 8 -3 0 40 3.2
 -8 -3 0 42 4
 8 -3 0 38.7 3
 8 -3 0 43.6 49.5
 -8 -3 0 44.2 2.7
 -8 3 0 33.9 4.9
 8 3 0 36.8 3
 9 -3 0 5.3 1.3
 -9 -3 0 5.8 2.1
 9 -3 0 4.4 1.3
 -9 -3 0 3.5 0.8
 -9 3 0 5.5 3
 9 3 0 5.6 1.5
 10 -3 0 10.1 1.9
 -10 -3 0 10.5 2.6
 10 -3 0 8.3 1.6
 -10 3 0 8.4 3.3
 10 3 0 9.6 1.8
 -11 -3 0 68.79 5.9
 11 -3 0 76.39 4.8
 11 -3 0 67.99 4.7
 11 3 0 53.29 4.5
 -11 3 0 54.49 6.4
 12 -3 0 36.8 3.4
 12 -3 0 42.1 3.5
 13 -3 0 27.3 2.8
 13 -3 0 23.5 2.7
 14 -3 0 7.1 1.8
 14 -3 0 6.1 2
 14 3 0 3.4 1.6
 15 -3 0 0.5 1.4
 15 -3 0 0.5 1.6
 15 3 0 0.2 1.4
 16 -3 0 1.8 1.4
 16 3 0 4 1.4
 17 -3 0 0.6 1.1
 17 -3 0 0.6 1.2
 0 -4 0 312.27 18.7
 0 -4 0 301.47 33.1
 0 -4 0 308.87 18.7
 0 4 0 297.37 31.7
 1 -4 0 145.69 9.2
 -1 -4 0 156.88 9.3
 1 -4 0 159.18 9.4
 -1 -4 0 167.08 25.9
 1 -4 0 129.29 9.2
 1 -4 0 157.68 9.3
 -1 -4 0 158.98 9.3
 1 -4 0 232.78 37.2
 1 4 0 135.09 23.7
 -1 4 0 123.79 22.9
 2 -4 0 81.79 5
 2 -4 0 79.59 5.1
 2 -4 0 71.99 4.9
 -2 -4 0 76.29 4.9
 2 -4 0 70.59 17.5
 -2 -4 0 81.89 5
 -2 -4 0 130.19 37.5
 2 4 0 66.49 17.7
 -2 4 0 91.99 21.2
 3 -4 0 31.5 2.4
 3 -4 0 37.4 2.7
 3 -4 0 27 15
 -3 -4 0 26.2 16.4
 3 -4 0 38.2 2.6
 -3 -4 0 37.7 2.5
 -3 -4 0 32.8 2.3
 3 4 0 28.3 15.4
 -3 4 0 64.29 29.8
 -4 -4 0 -15.2 19.9
 4 -4 0 -4.2 13.9
 4 4 0 4.8 18
 -5 -4 0 17 25.1
 5 -4 0 9.1 19
 5 4 0 29.4 22.7
 -6 -4 0 2.6 1
 6 -4 0 1.6 1.1
 6 -4 0 3.1 1.2
 6 -4 0 2 1
 7 -4 0 18.9 1.9
 7 -4 0 21.1 1.8
 7 -4 0 19.5 2.1
 -7 -4 0 21.3 1.7
 7 4 0 19.3 1.8
 -8 -4 0 -0.1 0.8
 8 -4 0 0.7 1.5
 8 -4 0 2.7 1.2
 8 -4 0 0.4 1.1
 -8 4 0 -0.7 3
 8 4 0 0 1.1
 9 -4 0 14.7 2.1
 9 -4 0 13.1 1.9
 9 -4 0 16.5 1.7
 9 4 0 10.1 1.7
 -9 4 0 10.3 3.8
 10 -4 0 31.3 2.7
 10 -4 0 34.2 2.9
 10 4 0 26.3 2.5
 -10 4 0 27.3 5
 11 -4 0 5.3 1.7
 11 -4 0 2.7 1.8
 11 4 0 0.7 1.4
 12 -4 0 17.6 2.3
 12 -4 0 19.8 2.4
 13 -4 0 2.6 1.3
 13 -4 0 1.7 1.7
 13 4 0 1 1.5
 14 -4 0 4.3 1.9
 14 -4 0 2 1.5
 15 -4 0 0.1 1.3
 16 -4 0 0.4 1.3
 16 -4 0 0 1.1
 0 -5 0 1.1 0.8
 0 -5 0 -0.6 1.1
 1 -5 0 21.8 2
 -1 -5 0 24.6 2
 1 -5 0 23.7 2
 -1 -5 0 24.3 1.7
 2 -5 0 7.6 1.4
 2 -5 0 9 1.4
 -2 -5 0 7.2 1.2
 2 -5 0 6.4 0.9
 3 -5 0 37.9 2.9
 3 -5 0 38.3 2.8
 3 -5 0 38 2.6
 -3 -5 0 38.4 2.8
 -4 -5 0 50.59 3.4
 4 -5 0 48.1 3.5
 4 -5 0 50.49 3.6
 5 -5 0 17 1.6
 -5 -5 0 17.8 1.7
 5 -5 0 18.7 2.1
 5 -5 0 18.6 2
 -6 -5 0 2.3 1.1
 6 -5 0 2.4 1.1
 6 -5 0 3.7 1.4
 6 -5 0 4.4 1.5
 7 -5 0 25.4 2
 -7 -5 0 20.7 1.8
 7 -5 0 17.3 2
 7 -5 0 21.2 2.4
 8 -5 0 1.7 1.3
 8 -5 0 3.8 1.4
 8 -5 0 4 1.7
 -8 5 0 5.3 3.8
 9 -5 0 7 1.8
 9 -5 0 2.9 1.5
 9 -5 0 7.3 1.4
 -9 5 0 0.7 4.6
 10 -5 0 2.8 1.5
 10 -5 0 2.7 1.8
 11 -5 0 47.9 4
 11 -5 0 63.29 4.3
 12 -5 0 2 1.5
 12 -5 0 3.1 1.8
 13 -5 0 2 1.6
 13 -5 0 0.6 1.3
 14 -5 0 1.1 1.2
 14 -5 0 0.9 1.2
 15 -5 0 0.6 1
 0 -6 0 15.3 2
 1 -6 0 24.8 2.4
 -1 -6 0 30 2.5
 -2 -6 0 21.2 2.1
 2 -6 0 23.1 2
 2 -6 0 18.7 2.2
 3 -6 0 9.8 1.8
 3 -6 0 13.4 1.8
 -3 -6 0 11.4 1.7
 4 -6 0 9.9 1.8
 -4 -6 0 10.8 1.6
 4 -6 0 7.8 1.6
 5 -6 0 1.6 1.4
 5 -6 0 2.1 1.6
 5 -6 0 2.6 0.9
 -5 -6 0 1 1.2
 6 -6 0 2.9 1.6
 -6 -6 0 1.8 1.3
 6 -6 0 0.8 1.1
 6 -6 0 1.2 1.4
 7 -6 0 2.6 1.2
 -7 -6 0 4.5 1.3
 7 -6 0 3.5 1.4
 7 -6 0 2.2 1.5
 8 -6 0 10.9 1.5
 8 -6 0 11.5 1.6
 8 -6 0 8 1.9
 9 -6 0 0.4 1.4
 9 -6 0 -0.7 1.2
 9 -6 0 0.3 1.2
 10 -6 0 0.6 1.2
 10 -6 0 1.8 1.4
 11 -6 0 2.9 1.5
 11 -6 0 5 1.3
 12 -6 0 1.1 1.1
 13 -6 0 3.5 1.1
 0 -7 0 1.2 1.5
 1 -7 0 1.9 1.6
 -1 -7 0 2.5 1.6
 2 -7 0 3.2 1.6
 -2 -7 0 1.8 1.4
 3 -7 0 2.3 1.6
 -3 -7 0 0.9 1.4
 -4 -7 0 0.2 1.4
 4 -7 0 0.1 1.4
 -5 -7 0 0.1 1.3
 5 -7 0 2.2 1.6
 -6 -7 0 -0.8 1.3
 6 -7 0 0.3 1.4
 6 -7 0 0.7 1.2
 7 -7 0 6.2 1.5
 8 -7 0 0.7 1.2
 8 -7 0 0.5 1.2
 0 -8 0 -0.2 1.5
 -1 -8 0 -0.1 1.4
 1 -8 0 0.6 1.3
 2 -8 0 1.5 1.4
 -2 -8 0 -0.6 1.3
 -3 -8 0 -0.9 1.3
 3 -8 0 1.7 1.4
 4 -8 0 8.5 1.6
 -4 -8 0 1.4 1.3
 5 -8 0 0.1 1.3
 -5 -8 0 5.3 1.4
 6 -8 0 0 1.2
 0 -9 0 0.3 1.1
 1 -9 0 0.7 1
 2 -9 0 0.9 1.1
 3 -9 0 0.4 1.1
 18 0 -1 -0.2 1.4
 17 0 -1 -0.1 1.5
 17 0 -1 2.2 1.2
 16 0 -1 -0.8 1.6
 15 0 -1 -0.3 2
 14 0 -1 1.6 1.9
 -13 0 1 3.2 3
 13 0 -1 0.5 1.8
 13 0 -1 -0.2 1.5
 12 0 -1 1.2 2
 -12 0 1 1.4 2.1
 12 0 -1 2.3 1.7
 11 0 -1 57.99 4.2
 11 0 -1 55.59 4.2
 -11 0 1 58.49 4.9
 10 0 -1 -27.3 61.09
 -10 0 1 5 2
 -10 0 1 17.7 25
 9 0 -1 71.69 27.6
 9 0 -1 71.19 4.8
 -9 0 1 69.69 5.3
 -9 0 1 114.69 44
 9 0 -1 73.89 4.8
 -8 0 1 5.4 12
 8 0 -1 0.7 1.2
 -8 0 1 0.2 1.5
 8 0 -1 0.8 14
 8 0 -1 0.9 1.2
 7 0 -1 439.66 40.3
 -7 0 1 359.06 36.7
 -7 0 1 419.26 25.3
 7 0 -1 425.36 24.8
 7 0 -1 392.36 24.8
 6 0 -1 -0.5 1.1
 6 0 -1 6.5 10.8
 -6 0 1 -0.7 8.4
 6 0 -1 0.2 0.9
 -6 0 1 -1 1.6
 -5 0 1 203.58 21.7
 5 0 -1 196.78 12.1
 5 0 -1 197.38 21.4
 -5 0 1 205.48 12.5
 5 0 -1 191.38 12.1
 -4 0 1 3 6
 -4 0 1 6 2
 4 0 -1 3.9 0.9
 4 0 -1 3 1.2
 4 0 -1 3.3 6.4
 4 0 -1 3.1 2.1
 3 0 -1 235.48 14.7
 3 0 -1 227.68 15.1
 -3 0 1 255.27 20.4
 -3 0 1 258.67 15.1
 2 0 -1 1.5 0.5
 2 0 -1 2.5 4.4
 -2 0 1 1.4 1.1
 -2 0 1 -1 3.5
 2 0 -1 1 1.1
 -1 0 1 1004.6 60.39
 1 0 -1 1063.59 61.89
 -1 0 1 1021 61.79
 1 0 -1 916.61 60.39
 0 0 1 0.5 0.3
 1 0 1 1956.8 119.59
 2 0 1 1 0.5
 -2 0 -1 0.9 0.8
 -2 0 -1 2.2 3.7
 2 0 1 1.5 3.6
 2 0 1 1.4 1
 3 0 1 92.19 14.4
 -3 0 -1 68.89 4.7
 3 0 1 72.49 4.9
 3 0 1 68.59 4.5
 -3 0 -1 80.29 11.2
 -4 0 -1 0.2 6
 -4 0 -1 2.6 1.3
 4 0 1 3.7 1.8
 4 0 1 0.5 0.8
 4 0 1 4 5.8
 4 0 1 0.2 0.9
 -5 0 -1 825.22 60.69
 5 0 1 957.1 62.49
 -5 0 -1 844.02 52.79
 6 0 1 -3.7 11.2
 -6 0 -1 -1.1 11.3
 -6 0 -1 0.9 1.4
 6 0 1 0.5 1
 6 0 1 1.4 1
 -7 0 -1 29.6 11.3
 7 0 1 88.89 28.7
 -7 0 -1 51.39 3.9
 7 0 1 55.89 3.6
 7 0 1 50.69 3.6
 8 0 1 -0.4 1.2
 8 0 1 0.4 1
 -8 0 -1 -0.5 1.3
 8 0 1 4 28.6
 -8 0 -1 -2.4 13.2
 9 0 1 137.59 9
 9 0 1 147.29 9
 -9 0 -1 149.19 9.4
 -9 0 -1 150.08 38.5
 9 0 1 84.19 29.7
 10 0 1 0.9 1.2
 -10 0 -1 1.6 1.7
 10 0 1 1.4 1.4
 -11 0 -1 138.49 9.7
 11 0 1 147.69 9.1
 11 0 1 137.99 9.1
 12 0 1 4.6 1.7
 -12 0 -1 1.8 2.4
 12 0 1 2.9 1.7
 13 0 1 25.5 2.8
 13 0 1 19 2.9
 14 0 1 0.3 1.9
 15 0 1 6.2 2
 16 0 1 -0.1 1.6
 17 0 1 5.8 1.8
 18 0 1 -0.2 1.4
 18 -1 -1 0.2 1.3
 18 1 -1 0.9 1.3
 17 -1 -1 -0.1 1.6
 17 -1 -1 -0.2 1.1
 17 1 -1 0 1.5
 16 -1 -1 1.8 1.9
 16 1 -1 -1.4 1.7
 16 1 -1 3.7 1.6
 15 -1 -1 3 1.8
 15 1 -1 1.9 1.8
 14 -1 -1 1.6 1.7
 14 -1 -1 0.9 1.8
 14 1 -1 -0.3 1.8
 13 -1 -1 109.49 7.4
 -13 1 1 110.19 8.5
 -12 -1 1 0.9 2.2
 12 -1 -1 0.4 1.8
 12 -1 -1 2.6 1.7
 12 1 -1 0.2 1.6
 -12 1 1 0.8 2.2
 11 -1 -1 0.7 1.3
 -11 -1 1 2.2 2
 11 -1 -1 1.4 1.5
 11 1 -1 0.5 1.6
 -11 1 1 -0.7 1.8
 10 -1 -1 73.29 5.2
 -10 -1 1 77.09 5.8
 10 -1 -1 76.69 5.2
 10 -1 -1 0.3 38.9
 -10 -1 1 24.7 63.49
 -10 1 1 80.79 6
 10 1 -1 18.2 36.6
 10 1 -1 77.19 5.2
 -9 -1 1 49.2 23.3
 9 -1 -1 67.49 4.6
 -9 -1 1 63.69 5.1
 9 -1 -1 65.99 4.6
 9 -1 -1 40.8 22.3
 -9 1 1 61.79 5.5
 9 1 -1 74.19 4.7
 9 1 -1 69.19 4.6
 9 1 -1 83.69 49
 -8 -1 1 37.9 3.3
 8 -1 -1 35.5 2.8
 8 -1 -1 26 16.3
 -8 -1 1 5.4 14.3
 8 -1 -1 35.9 2.8
 8 1 -1 17.3 17.9
 8 1 -1 35.2 2.8
 -8 1 1 37.5 3.9
 8 1 -1 39.2 2.8
 7 -1 -1 164.18 10.5
 7 -1 -1 174.88 25.6
 -7 -1 1 164.48 10.8
 7 -1 -1 164.88 10.4
 -7 -1 1 187.58 31
 -7 1 1 172.28 11.2
 7 1 -1 183.98 10.5
 -7 1 1 152.48 26.8
 7 1 -1 162.18 10.4
 7 1 -1 171.48 27
 -6 -1 1 40.8 11.9
 6 -1 -1 92.29 21.1
 6 -1 -1 58.29 3.8
 6 -1 -1 56.59 3.8
 -6 -1 1 54.99 4.2
 6 1 -1 68.59 15.4
 -6 1 1 56.39 14.8
 6 1 -1 53.69 3.8
 -6 1 1 55.09 4.8
 6 1 -1 57.99 3.8
 -5 -1 1 107.29 16.5
 5 -1 -1 121.59 8.1
 5 -1 -1 141.79 8.2
 5 -1 -1 138.39 8.2
 -5 -1 1 128.29 8.5
 5 -1 -1 137.89 18.3
 -5 1 1 130.99 18.8
 5 1 -1 151.78 18.6
 -5 1 1 138.79 9
 5 1 -1 117.99 8.7
 5 1 -1 145.99 8.2
 5 1 -1 123.69 8.1
 4 -1 -1 250.07 14.4
 4 -1 -1 243.38 22.2
 -4 -1 1 228.08 14.6
 4 -1 -1 215.38 14.3
 -4 -1 1 223.98 21.3
 4 -1 -1 238.48 14.4
 4 1 -1 269.27 14.4
 4 1 -1 265.77 22.6
 4 1 -1 228.08 14.3
 4 1 -1 210.28 14.7
 3 -1 -1 531.15 31.5
 3 -1 -1 474.55 31.4
 3 -1 -1 520.55 31.5
 -3 -1 1 525.15 37
 3 -1 -1 582.84 37.3
 3 -1 -1 540.15 37.2
 -3 -1 1 538.25 31.7
 3 1 -1 476.45 31.7
 3 1 -1 520.75 36.9
 -2 -1 1 66.29 4.2
 2 -1 -1 64.89 8.7
 2 -1 -1 63.19 4
 2 -1 -1 57.89 7.3
 2 1 -1 66.89 8.7
 2 1 -1 59.99 4.2
 1 -1 -1 54.29 3.4
 1 -1 -1 43.2 7
 -1 -1 1 57.49 3.7
 -1 -1 1 57.99 7.2
 -1 1 1 57.99 6.7
 1 1 -1 52.19 3.6
 1 1 -1 60.69 7
 0 -1 1 1.2 3
 0 -1 1 4.1 0.6
 0 -1 -1 2.9 0.4
 0 1 -1 3.9 0.9
 0 1 1 2.1 2.5
 0 1 -1 3.4 3
 1 -1 1 225.68 14.7
 -1 -1 -1 240.78 14.9
 -1 1 -1 284.27 18.3
 1 1 1 234.38 14.8
 1 1 1 243.38 17.4
 -2 -1 -1 24.1 6.1
 2 -1 1 23.8 1.8
 -2 -1 -1 23.3 2.2
 2 -1 1 42.5 8.6
 2 1 1 24.8 2
 2 1 1 25.1 5.5
 -3 -1 -1 127.89 7.7
 3 -1 1 113.69 7.4
 3 -1 1 160.18 16.9
 3 -1 1 114.89 7.4
 -3 -1 -1 128.09 14.4
 3 -1 1 106.39 11.8
 3 1 1 120.79 7.3
 3 1 1 112.19 7.6
 3 1 1 142.39 14.6
 -4 -1 -1 61.09 11.8
 -4 -1 -1 55.89 3.9
 4 -1 1 55.29 11
 4 -1 1 52.39 3.4
 4 -1 1 54.49 9.4
 4 -1 1 51.79 3.4
 4 -1 1 52.79 3.6
 4 1 1 55.09 3.5
 4 1 1 51.09 3.9
 4 1 1 52.89 3.4
 4 1 1 57.29 11.4
 -4 1 -1 52.69 4.5
 5 -1 1 26.7 9.5
 5 -1 1 23 1.8
 -5 -1 -1 25.6 2.4
 5 -1 1 24.7 1.9
 5 -1 1 24.3 2.1
 -5 -1 -1 22.7 9.4
 -5 1 -1 27.5 3
 5 1 1 24.8 1.9
 5 1 1 20 9.8
 5 1 1 22.6 2.7
 5 1 1 26.4 2
 -6 -1 -1 10 1.7
 6 -1 1 -3.4 20.7
 -6 -1 -1 -2 8.9
 6 -1 1 7.6 1.1
 6 -1 1 11 1.5
 6 1 1 9.6 12.7
 6 1 1 10.1 2.3
 6 1 1 9 1.2
 -6 1 -1 8.5 2.2
 6 1 1 8.7 1.2
 -7 -1 -1 0.4 1.5
 7 -1 1 -8.3 12.2
 7 -1 1 1.9 1.2
 -7 -1 -1 0.6 12.2
 7 -1 1 0.7 0.8
 7 1 1 1.3 1.2
 -7 1 -1 0.7 1.8
 7 1 1 0.1 14.8
 7 1 1 -0.1 1
 -8 -1 -1 6.4 16
 8 -1 1 0.3 1.3
 -8 -1 -1 0.2 1.5
 8 -1 1 -4.2 13.9
 8 -1 1 0.7 1.1
 -8 1 -1 -1.3 1.7
 8 1 1 0.6 1.1
 8 1 1 20.3 19.3
 8 1 1 3.2 1.2
 9 -1 1 32.7 27.9
 -9 -1 -1 56.09 25.5
 9 -1 1 57.59 4
 9 -1 1 57.29 4.1
 9 -1 1 33.7 20.2
 -9 -1 -1 60.19 4.7
 -9 1 -1 56.69 4.7
 9 1 1 62.49 29.3
 9 1 1 61.69 4.2
 9 1 1 58.29 4
 10 -1 1 21.5 2.3
 -10 -1 -1 20.1 2.9
 10 -1 1 27.5 45.8
 10 -1 1 21.1 2.3
 10 1 1 22.5 2.2
 10 1 1 19.8 2.3
 -10 1 -1 24.9 2.9
 11 -1 1 146.69 10.3
 11 -1 1 174.78 10.5
 -11 -1 -1 165.28 11.1
 11 1 1 176.38 10.3
 -11 1 -1 162.48 10.9
 11 1 1 155.38 10.4
 -12 -1 -1 16.1 3.3
 12 -1 1 26 2.7
 12 -1 1 23 2.7
 -12 1 -1 31.7 3.7
 12 1 1 21 2.7
 13 -1 1 32.7 3.3
 13 -1 1 37.7 3.3
 13 1 1 34.1 3.3
 14 -1 1 1.6 1.8
 14 -1 1 4 2
 14 1 1 1.2 1.8
 15 -1 1 0.8 1.9
 15 -1 1 -0.6 1.8
 15 1 1 -0.1 1.7
 16 -1 1 0.8 1.8
 16 1 1 0.6 1.7
 17 -1 1 8.6 1.8
 17 1 1 2.8 1.8
 18 -1 1 0.3 1.3
 18 1 1 0 1.5
 18 -2 -1 0 1.2
 17 -2 -1 0.2 1.1
 17 -2 -1 -0.1 1.4
 17 2 -1 -0.2 1.3
 16 -2 -1 1.7 1.7
 16 2 -1 -0.8 1.7
 15 -2 -1 22.1 2.6
 14 -2 -1 25 2.7
 14 -2 -1 17.9 2.6
 14 2 -1 16.8 2.5
 -13 -2 1 -5.5 3.1
 13 -2 -1 0.1 1.5
 13 -2 -1 -0.4 1.8
 13 2 -1 0.7 1.8
 12 -2 -1 45.5 3.5
 12 -2 -1 37.9 3.4
 -12 -2 1 36.5 4.5
 12 2 -1 35.9 3.4
 -12 2 1 33.6 4.6
 11 -2 -1 51.19 4
 -11 -2 1 55.59 5
 11 -2 -1 60.59 4.1
 11 2 -1 48.7 4
 -11 2 1 54.09 5.3
 10 -2 -1 22.7 2.3
 -10 -2 1 22.1 1.6
 -10 -2 1 22.6 3.1
 10 -2 -1 19.9 2.2
 10 2 -1 19.7 2.3
 -10 2 1 25.7 4
 9 -2 -1 1.2 1.2
 9 -2 -1 3.3 1.6
 9 -2 -1 25 28.3
 9 -2 -1 -38.5 44.1
 -9 -2 1 2.7 1.8
 -9 -2 1 7.4 27
 -9 -2 1 2.2 0.7
 9 2 -1 2.9 1.5
 9 2 -1 6.4 32.1
 -9 2 1 1.5 2.6
 8 -2 -1 -4.5 18.6
 -8 -2 1 5.2 2
 8 -2 -1 6 1.5
 -8 -2 1 11.7 20.6
 -8 -2 1 5.9 0.9
 8 -2 -1 5.2 1.3
 8 -2 -1 2.1 14.8
 8 2 -1 6.3 22.9
 8 2 -1 6.4 1.4
 -8 2 1 6.8 2.7
 -7 -2 1 64.59 4.3
 7 -2 -1 67.19 4.5
 7 -2 -1 69.29 4.4
 7 -2 -1 50.79 14.7
 -7 -2 1 66.49 24.4
 7 -2 -1 63.79 4.5
 7 -2 -1 95.29 23.8
 -7 -2 1 68.29 5.2
 -7 2 1 69.79 6
 7 2 -1 32.4 17.3
 7 2 -1 78.89 4.6
 6 -2 -1 11.6 9.4
 -6 -2 1 19.4 2.6
 6 -2 -1 41.3 19.4
 -6 -2 1 16.6 1.4
 6 -2 -1 18.3 1.8
 -6 -2 1 37.1 29.5
 6 -2 -1 18.1 1.6
 6 -2 -1 18.1 1.7
 -6 2 1 20.1 3.6
 6 2 -1 20.4 1.8
 6 2 -1 9.5 11.5
 -5 -2 1 609.54 36.3
 5 -2 -1 613.14 35.8
 5 -2 -1 605.54 35.9
 5 -2 -1 500.85 42.9
 5 -2 -1 585.74 35.9
 -5 -2 1 536.65 35.8
 5 2 -1 618.24 46.6
 5 2 -1 656.63 35.9
 -4 -2 1 43 2.9
 4 -2 -1 66.39 16.5
 -4 -2 1 38.9 10.7
 4 -2 -1 36.8 9.2
 -4 -2 1 44.2 3.7
 4 -2 -1 46 3.1
 4 -2 -1 44.6 3
 4 -2 -1 43.6 3
 4 2 -1 52.89 12.1
 4 2 -1 45.2 3
 3 -2 -1 23.8 2
 -3 -2 1 24.3 1.7
 3 -2 -1 24.4 1.8
 -3 -2 1 28.7 11.5
 3 -2 -1 24.2 1.8
 -3 -2 1 26.4 2.6
 3 -2 -1 21.4 6.4
 3 2 -1 23.9 6.7
 3 2 -1 24.3 2.4
 3 2 -1 24.5 1.8
 2 -2 -1 380.46 23.2
 2 -2 -1 390.36 23.2
 -2 -2 1 361.76 29.4
 -2 -2 1 400.16 23.6
 -2 -2 1 358.06 23.2
 2 -2 -1 375.96 28.5
 -2 2 1 439.56 29.5
 2 2 -1 360.46 28.8
 2 2 -1 387.76 23.5
 1 -2 -1 30.2 1.9
 -1 -2 1 25.4 1.9
 -1 -2 1 31.4 8.8
 1 -2 -1 25.7 6.4
 -1 -2 1 23.3 2.5
 1 -2 -1 30 2
 1 2 -1 19 2.5
 1 2 -1 19.9 6.6
 -1 2 1 28.2 5.9
 0 -2 1 4502.45 301.27
 0 -2 -1 5353.46 301.77
 0 2 1 5138.09 296.97
 0 2 -1 4699.73 301.37
 0 2 1 5095.29 301.37
 0 2 -1 4759.72 296.97
 1 -2 1 575.74 41.1
 -1 -2 -1 634.24 41.3
 -1 -2 -1 570.34 35.8
 -1 -2 -1 565.74 35.8
 1 -2 1 519.75 35.8
 1 -2 1 587.84 35.9
 1 2 1 648.84 36.2
 1 2 1 611.44 41
 -1 2 -1 617.84 41.4
 -1 2 -1 626.44 36.2
 -2 -2 -1 313.37 17.9
 2 -2 1 286.97 17.5
 2 -2 1 300.77 23.6
 -2 -2 -1 285.67 17.4
 2 -2 1 262.17 17.4
 -2 -2 -1 293.07 23.8
 2 2 1 278.37 22.9
 2 2 1 280.87 17.8
 -2 2 -1 305.37 23.9
 3 -2 1 95.59 5.9
 3 -2 1 94.59 5.9
 3 -2 1 100.49 6
 3 -2 1 83.09 12
 -3 -2 -1 96.29 13.7
 -3 -2 -1 95.89 5.9
 -3 -2 -1 101.29 6.5
 3 2 1 91.59 6.3
 3 2 1 99.99 13.3
 -4 -2 -1 205.98 23.1
 -4 -2 -1 233.18 14.3
 4 -2 1 242.08 14.3
 4 -2 1 240.88 14.5
 4 -2 1 214.28 21.5
 4 -2 1 235.48 14.4
 -4 -2 -1 243.28 14.9
 4 2 1 251.27 14.4
 4 2 1 223.88 22.6
 5 -2 1 132.09 8.3
 -5 -2 -1 125.19 8.2
 5 -2 1 140.29 17.8
 -5 -2 -1 141.99 8.9
 5 -2 1 170.68 25.1
 -5 -2 -1 134.39 20
 5 -2 1 129.59 8.4
 5 -2 1 131.99 8.3
 5 2 1 137.09 20.6
 5 2 1 143.99 8.3
 6 -2 1 21.8 1.7
 6 -2 1 22.2 18.3
 -6 -2 -1 15 11.6
 6 -2 1 20.9 1.8
 6 -2 1 27.5 11.3
 6 -2 1 19.3 1.9
 -6 -2 -1 21.6 2.7
 -6 -2 -1 19.8 1.5
 6 2 1 21.8 1.9
 6 2 1 11.9 11.8
 -6 2 -1 29.5 3.9
 7 -2 1 10.6 15.3
 7 -2 1 27.7 2
 -7 -2 -1 30.4 14.7
 -7 -2 -1 29.5 3.1
 7 -2 1 24.5 2.2
 7 -2 1 28.7 19.5
 7 -2 1 27.4 2.3
 -7 -2 -1 26.1 1.8
 7 2 1 29.1 2.3
 -7 2 -1 32.9 3.9
 7 2 1 18.3 18.3
 8 -2 1 12.1 18.2
 8 -2 1 15.6 1.8
 8 -2 1 7.2 24.3
 8 -2 1 15.6 1.9
 -8 -2 -1 15.6 1.2
 -8 -2 -1 -15.5 22.8
 -8 -2 -1 17.5 2.5
 -8 2 -1 19.2 3.2
 8 2 1 16.5 1.9
 8 2 1 -8.1 23.7
 9 -2 1 34.4 3
 9 -2 1 33.8 2.9
 9 -2 1 39.4 26.4
 9 -2 1 21.3 43.9
 -9 -2 -1 39.4 3.8
 -9 2 -1 41.2 4.3
 9 2 1 43 3
 10 -2 1 11.6 1.8
 -10 -2 -1 8.9 2.5
 10 -2 1 12.1 2
 10 2 1 11.2 1.8
 -10 2 -1 6 2.6
 -11 -2 -1 0.4 2.1
 11 -2 1 1.7 1.4
 11 -2 1 1.9 1.3
 11 2 1 1.1 1.6
 -11 2 -1 0.6 2.2
 12 -2 1 0.7 1.7
 12 -2 1 1.2 1.5
 -12 -2 -1 -1.5 2.5
 12 2 1 -0.1 1.7
 13 -2 1 0.9 1.9
 13 -2 1 0.4 1.8
 13 2 1 0.6 1.7
 14 -2 1 7.3 2.2
 14 -2 1 3.6 1.9
 14 2 1 2.5 1.8
 15 -2 1 1 1.8
 15 -2 1 1.8 1.8
 15 2 1 -0.5 1.6
 16 -2 1 2.9 1.7
 16 -2 1 1.3 1.6
 16 2 1 -0.7 1.6
 17 -2 1 3.9 1.5
 17 2 1 -0.9 1.3
 17 -3 -1 4.2 1.2
 17 -3 -1 2.7 1.3
 16 -3 -1 -0.3 1.3
 16 3 -1 0.4 1.4
 15 -3 -1 1.4 1.5
 15 -3 -1 6.5 2
 15 3 -1 0.7 1.5
 14 -3 -1 4.8 1.9
 14 -3 -1 2.2 1.8
 14 3 -1 0.2 1.5
 13 -3 -1 1.8 1.9
 13 -3 -1 1 1.7
 13 3 -1 -0.3 1.4
 12 -3 -1 3.7 1.3
 12 -3 -1 10.5 2
 -12 -3 1 3.7 2.9
 12 3 -1 4.7 1.9
 -12 3 1 11.8 5.5
 11 -3 -1 2.2 1.6
 -11 -3 1 4.1 2.3
 11 -3 -1 3.4 1.6
 11 3 -1 4.4 1.6
 -11 3 1 0.7 3.2
 10 -3 -1 5 1.6
 -10 -3 1 4.2 2.3
 10 -3 -1 5.1 1.5
 -10 3 1 3.6 3.1
 10 3 -1 2.1 1.5
 -9 -3 1 81.69 4.9
 -9 -3 1 84.99 6.3
 9 -3 -1 78.89 5.3
 9 -3 -1 79.09 5.2
 -9 3 1 73.99 7
 9 3 -1 68.29 5.1
 8 -3 -1 0.2 21.7
 8 -3 -1 16.6 1.7
 -8 -3 1 -8.5 30.6
 -8 -3 1 15.6 1.4
 8 -3 -1 15.8 1.8
 8 -3 -1 16.2 2
 -8 -3 1 17.9 3
 -8 3 1 19.5 4
 8 3 -1 14.4 1.7
 -7 -3 1 270.07 16.3
 7 -3 -1 194.88 39.6
 -7 -3 1 273.07 17.2
 7 -3 -1 270.57 16.4
 7 -3 -1 262.57 16.5
 7 -3 -1 221.28 33.2
 7 -3 -1 283.97 16.4
 7 3 -1 265.47 41.4
 7 3 -1 276.47 16.4
 6 -3 -1 147.79 8.3
 6 -3 -1 136.79 8.5
 6 -3 -1 129.29 21.6
 -6 -3 1 87.39 22.6
 -6 -3 1 136.39 9.2
 -6 -3 1 138.69 8.3
 6 -3 -1 133.59 8.4
 6 -3 -1 132.69 25.8
 6 3 -1 86.89 20.6
 6 3 -1 129.19 8.3
 5 -3 -1 36.3 2.9
 5 -3 -1 37.8 2.7
 5 -3 -1 34.3 15.4
 5 -3 -1 17.9 10.8
 -5 -3 1 41.6 2.6
 5 -3 -1 40.5 2.7
 -5 -3 1 39.4 3.7
 -5 -3 1 53.49 22.6
 5 3 -1 38.4 2.6
 5 3 -1 33.4 14.7
 4 -3 -1 135.59 8.3
 4 -3 -1 136.09 8.2
 -4 -3 1 140.59 8.9
 -4 -3 1 134.69 21.2
 -4 -3 1 137.49 8.1
 4 -3 -1 130.49 8.1
 4 -3 -1 105.89 17.4
 4 -3 -1 121.29 19.7
 4 3 -1 116.89 19.4
 4 3 -1 126.79 8.1
 3 -3 -1 33.8 11.3
 -3 -3 1 34.4 3.4
 -3 -3 1 36.5 2.5
 3 -3 -1 40.9 2.7
 -3 -3 1 35.6 15.6
 3 -3 -1 35.7 2.5
 3 -3 -1 38.6 2.6
 3 3 -1 35 11.8
 -3 3 1 31.3 10.3
 -2 -3 1 248.38 14.1
 2 -3 -1 200.48 14.2
 2 -3 -1 240.78 14.1
 2 -3 -1 233.68 22.9
 2 -3 -1 249.08 14.2
 -2 -3 1 228.18 14.1
 2 3 -1 198.98 22
 -2 3 1 241.78 23.3
 1 -3 -1 272.67 26.8
 -1 -3 1 216.18 13.1
 1 -3 -1 216.58 13.1
 -1 -3 1 202.48 13.1
 -1 -3 1 214.18 22.4
 1 -3 -1 211.08 13.1
 -1 3 1 222.18 21.2
 1 3 -1 212.08 21.8
 0 -3 1 498.55 37.2
 0 -3 -1 472.45 28
 0 -3 -1 454.65 36.3
 0 -3 1 445.26 28
 0 -3 -1 466.25 28
 0 -3 1 448.86 28.1
 0 3 -1 467.25 36.3
 0 3 1 470.35 35.9
 -1 -3 -1 257.67 15.4
 -1 -3 -1 248.38 24.3
 1 -3 1 251.57 15.5
 1 -3 1 254.27 15.5
 -1 -3 -1 254.27 15.4
 1 3 1 261.47 24.1
 -1 3 -1 253.67 23.7
 2 -3 1 100.59 5.8
 2 -3 1 96.09 5.9
 2 -3 1 84.19 15.1
 -2 -3 -1 96.39 5.8
 -2 -3 -1 89.99 16
 2 -3 1 84.69 5.8
 -2 -3 -1 92.89 5.7
 -2 3 -1 100.39 16
 2 3 1 91.59 14.8
 3 -3 1 122.59 7.1
 -3 -3 -1 117.29 7
 3 -3 1 115.79 7
 -3 -3 -1 106.89 6.9
 3 -3 1 110.89 7
 3 -3 1 110.99 17.6
 -3 -3 -1 94.09 17.8
 3 3 1 94.39 16.6
 -3 3 -1 114.49 17.6
 -4 -3 -1 37.2 2.5
 4 -3 1 40.9 2.5
 4 -3 1 36.1 2.5
 -4 -3 -1 11.2 11.5
 4 -3 1 36.4 2.7
 4 -3 1 35.1 15.8
 4 3 1 30.1 12
 4 3 1 33.3 2.4
 -5 -3 -1 26.4 1.8
 -5 -3 -1 24.1 2.9
 5 -3 1 24.6 2.2
 5 -3 1 69.39 30.4
 -5 -3 -1 15.7 14.5
 5 -3 1 25.2 1.9
 5 -3 1 14.4 11.4
 5 -3 1 22.7 1.9
 5 3 1 15.2 14.4
 5 3 1 24.4 1.8
 6 -3 1 79.89 5.1
 6 -3 1 46.9 15.3
 -6 -3 -1 86.69 5
 6 -3 1 83.79 5.1
 6 -3 1 44.4 17.6
 -6 -3 -1 75.79 5.9
 6 -3 1 78.19 5.2
 6 3 1 79.59 5.1
 6 3 1 46.7 18.9
 7 -3 1 21.3 1.7
 -7 -3 -1 20.7 1.5
 7 -3 1 18.9 2
 7 -3 1 9 14.9
 -7 -3 -1 19.1 2.8
 7 -3 1 18.3 1.8
 -7 -3 -1 -12.6 22.2
 7 -3 1 11.3 21.9
 7 3 1 -1.1 20.5
 -7 3 -1 21.7 4.1
 7 3 1 17.7 1.8
 8 -3 1 5 1.3
 8 -3 1 9 1.3
 -8 -3 -1 5 2
 8 -3 1 35.3 29
 8 -3 1 8.2 1.4
 8 -3 1 -14.5 21.1
 -8 -3 -1 9.3 1
 8 3 1 8.8 1.5
 -8 3 -1 5.3 3.1
 -9 -3 -1 46.6 4.4
 9 -3 1 49.3 3.6
 9 -3 1 47.8 3.5
 9 3 1 41.7 3.4
 -9 3 -1 54.79 5.3
 10 -3 1 4.4 1.4
 10 -3 1 5 1.5
 10 3 1 7.2 1.7
 -10 3 -1 0.6 2.9
 -11 -3 -1 114.79 9.1
 11 -3 1 120.39 8
 11 -3 1 122.19 7.9
 -11 3 -1 135.69 10.1
 12 -3 1 8.5 1.7
 12 -3 1 10.7 1.9
 12 3 1 5.7 1.8
 13 -3 1 68.19 4.7
 13 -3 1 57.19 4.6
 14 -3 1 1 1.8
 14 -3 1 0.2 1.7
 14 3 1 0.1 1.3
 15 -3 1 1.8 1.5
 15 -3 1 1 1.5
 15 3 1 -0.8 1.3
 16 -3 1 -0.4 1.4
 16 3 1 -0.3 1.3
 17 -3 1 -0.3 1
 17 -3 1 -0.5 1.1
 16 -4 -1 0.5 1.2
 16 -4 -1 -0.4 1.2
 15 -4 -1 1 1.5
 15 -4 -1 -0.8 1.3
 14 -4 -1 1.9 1.7
 14 -4 -1 1.8 1.5
 13 -4 -1 20.8 2.4
 13 -4 -1 12.1 2.1
 13 4 -1 13.3 2.1
 12 -4 -1 22.2 2.5
 12 -4 -1 24 2.6
 12 4 -1 17.2 2.3
 11 -4 -1 14.8 2.1
 11 -4 -1 16.6 2.4
 11 4 -1 10.8 1.9
 -11 4 1 10.1 4.9
 10 -4 -1 26.3 2.6
 10 -4 -1 24.8 2.4
 -10 4 1 16.4 4.5
 10 4 -1 20.9 2.2
 9 -4 -1 8.1 1.3
 9 -4 -1 5.6 1.5
 9 -4 -1 3.4 1.5
 -9 -4 1 4.8 1
 -9 4 1 4.3 3.5
 9 4 -1 2.8 1.4
 8 -4 -1 5.8 1.6
 8 -4 -1 3.3 1.3
 -8 -4 1 6.5 1.1
 8 4 -1 3.5 1.3
 -8 4 1 0.6 3.4
 7 -4 -1 4.5 1.3
 -7 -4 1 5.8 1.1
 7 -4 -1 3.9 1.2
 7 4 -1 4.1 1.1
 -6 -4 1 41.8 2.7
 6 -4 -1 36.2 2.9
 6 -4 -1 35.6 2.7
 6 -4 -1 35.1 2.7
 5 -4 -1 4.8 17.9
 -5 -4 1 28.5 23.8
 -5 -4 1 7.1 1.1
 5 -4 -1 8.4 1.5
 5 -4 -1 6.7 1.1
 5 -4 -1 9.5 1.4
 -5 -4 1 5.1 0.7
 5 4 -1 -7.3 20.9
 -4 -4 1 5.5 0.8
 4 -4 -1 -10.6 13.9
 4 -4 -1 7.5 1.3
 -4 -4 1 0.2 18
 4 -4 -1 6.6 1
 -4 -4 1 7.3 1.2
 4 -4 -1 6.7 1.3
 4 4 -1 12.8 16.4
 3 -4 -1 53.79 3.6
 -3 -4 1 29.7 17.9
 3 -4 -1 56.29 17.2
 -3 -4 1 56.29 3.4
 3 -4 -1 55.39 3.5
 -3 -4 1 48.4 3.3
 3 -4 -1 46.9 3.3
 3 4 -1 44.5 18.7
 -3 4 1 46.3 17.7
 2 -4 -1 55.39 3.5
 2 -4 -1 45.7 3.3
 2 -4 -1 54.79 3.6
 -2 -4 1 56.29 3.5
 -2 -4 1 41.8 18.3
 -2 -4 1 51.89 3.4
 -2 4 1 59.29 16.4
 2 4 -1 31.2 16
 -1 -4 1 121.69 7.5
 -1 -4 1 125.29 7.5
 1 -4 -1 114.69 7.4
 1 -4 -1 126.99 7.6
 -1 -4 1 96.09 18.5
 1 -4 -1 122.19 7.5
 1 -4 -1 111.49 21.9
 -1 4 1 126.39 22.3
 1 4 -1 155.18 28.6
 0 -4 1 127.09 8
 0 -4 1 156.28 29.6
 0 -4 -1 132.59 8
 0 -4 1 120.79 8
 0 -4 -1 132.79 8
 0 -4 -1 130.89 24
 0 4 -1 127.79 22.6
 0 4 1 122.79 21.2
 -1 -4 -1 113.29 22.7
 -1 -4 -1 88.59 5.7
 1 -4 1 84.29 5.6
 1 -4 1 89.99 5.8
 -1 -4 -1 97.09 5.7
 1 -4 1 83.19 20.7
 1 -4 1 99.49 5.7
 -1 4 -1 69.69 16.5
 1 4 1 79.29 18.5
 -2 -4 -1 1.1 14.8
 -2 -4 -1 8.4 0.9
 -2 -4 -1 9.7 1.2
 2 -4 1 8.8 1
 2 -4 1 10.2 1.2
 2 -4 1 10.2 1.3
 2 -4 1 11.2 13.1
 -2 4 -1 18.9 14.8
 2 4 1 15.5 15.1
 3 -4 1 7.9 1.4
 -3 -4 -1 6.3 16.7
 3 -4 1 11.5 15.1
 3 -4 1 6.5 0.9
 -3 -4 -1 6.4 1
 3 -4 1 9.5 1.3
 -3 4 -1 17.9 15.8
 3 4 1 6.5 15.1
 -4 -4 -1 109.49 6.6
 4 -4 1 105.79 6.8
 -4 -4 -1 83.59 25.1
 4 -4 1 111.39 32
 4 -4 1 101.19 6.6
 4 -4 1 111.79 6.6
 4 4 1 67.19 22.4
 -5 -4 -1 0.2 0.9
 5 -4 1 -2.6 22.6
 5 -4 1 1.6 1.2
 5 -4 1 1.2 1.1
 -5 -4 -1 -3.4 25
 5 -4 1 0.5 0.8
 5 -4 1 2.7 19.1
 5 4 1 0.7 22
 6 -4 1 7.1 1.3
 6 -4 1 4.4 1
 -6 -4 -1 7.3 1.1
 6 -4 1 6.9 1.6
 7 -4 1 10.3 1.5
 7 -4 1 10.7 1.8
 7 -4 1 10.7 1.5
 -7 -4 -1 10 1.2
 7 4 1 9.1 1.3
 8 -4 1 1.5 1.2
 8 -4 1 1 1.4
 8 -4 1 1.6 1.1
 -8 -4 -1 0.2 0.6
 8 4 1 0.6 1
 -8 4 -1 5.3 3.3
 9 -4 1 11 1.5
 9 -4 1 7 1.5
 9 -4 1 5.2 1.5
 -9 4 -1 9.5 3.6
 9 4 1 6.1 1.5
 10 -4 1 3.5 1.5
 10 -4 1 4.6 1.5
 10 4 1 2 1.4
 -10 4 -1 5.9 4
 11 -4 1 11.2 2.2
 11 -4 1 10.2 1.9
 12 -4 1 15.7 2.3
 12 -4 1 19.2 2.5
 12 4 1 20 2.1
 13 -4 1 5.1 2
 13 -4 1 5.2 1.7
 14 -4 1 1.7 1.6
 14 -4 1 2 1.5
 15 -4 1 0.1 1.3
 16 -4 1 0.6 1.1
 16 -4 1 0.7 1.3
 15 -5 -1 0.8 1.1
 14 -5 -1 0.4 1.2
 14 -5 -1 1.3 1.2
 13 -5 -1 25.8 2.4
 13 -5 -1 31.5 2.8
 12 -5 -1 13.5 1.9
 12 -5 -1 19.8 2.3
 11 -5 -1 34.8 2.9
 11 -5 -1 26.1 2.7
 10 -5 -1 9.6 1.8
 10 -5 -1 9.5 1.9
 9 -5 -1 2.3 1.5
 9 -5 -1 5.7 1.4
 9 -5 -1 4.1 1.8
 -9 5 1 21.6 5.5
 8 -5 -1 0.3 1.5
 8 -5 -1 0 1.3
 -8 -5 1 1.1 1
 8 -5 -1 1.5 1.2
 -8 5 1 2.3 4
 -7 -5 1 26.2 2.1
 7 -5 -1 23.2 2.3
 7 -5 -1 31.7 2.3
 7 -5 -1 29 2.7
 6 -5 -1 7.3 1.5
 6 -5 -1 8.8 1.7
 -6 -5 1 6.6 1.2
 5 -5 -1 1.1 1.3
 5 -5 -1 0 0.6
 -5 -5 1 1.4 1
 5 -5 -1 0 1.3
 4 -5 -1 0.7 1
 -4 -5 1 -0.1 0.9
 4 -5 -1 -0.1 1.2
 4 -5 -1 -0.2 1.3
 -3 -5 1 11.8 1.4
 3 -5 -1 12.3 1.6
 3 -5 -1 11.8 1.7
 3 -5 -1 11.1 1.3
 2 -5 -1 5.6 0.8
 -2 -5 1 4.1 1.1
 2 -5 -1 4.9 1.3
 2 -5 -1 6.3 1.3
 -1 -5 1 6.1 1
 1 -5 -1 6.2 1.2
 1 -5 -1 6.3 1.3
 -1 -5 1 7.1 1.3
 0 -5 1 2.5 1
 0 -5 1 4 1.1
 0 -5 -1 3.7 1.2
 0 -5 -1 4.8 0.9
 1 -5 1 14.9 1.6
 1 -5 1 14.7 1.7
 -1 -5 -1 15 1.6
 2 -5 1 8.3 1.4
 -2 -5 -1 8.8 1.4
 2 -5 1 9.1 1.5
 2 -5 1 7.3 0.9
 -3 -5 -1 20.3 1.8
 3 -5 1 20.3 2
 3 -5 1 18.9 1.9
 -4 -5 -1 12.4 1.5
 4 -5 1 11.2 1.6
 4 -5 1 8.4 1.1
 4 -5 1 10.2 1.5
 5 -5 1 58.79 4
 -5 -5 -1 59.09 3.9
 5 -5 1 61.69 4.2
 5 -5 1 54.49 3.8
 -6 -5 -1 0.4 1.1
 6 -5 1 0.6 1.4
 6 -5 1 1.4 1.1
 6 -5 1 -0.2 1.4
 -7 -5 -1 53.79 3.7
 7 -5 1 54.49 4.2
 7 -5 1 51.19 3.9
 7 -5 1 65.59 3.9
 8 -5 1 0.3 1.3
 8 -5 1 0 1.5
 8 -5 1 1.4 1.3
 -8 5 -1 8.5 4.3
 9 -5 1 30.2 2.8
 9 -5 1 33.5 2.5
 9 -5 1 24.8 2.5
 -9 5 -1 15.8 5.8
 10 -5 1 6.2 1.7
 10 -5 1 10.9 2.1
 11 -5 1 13.9 2.3
 11 -5 1 10.6 1.8
 12 -5 1 17.3 2.2
 12 -5 1 10.8 2
 13 -5 1 -0.5 1.3
 13 -5 1 -0.5 1.4
 14 -5 1 1.7 1.2
 14 -5 1 0.6 1.2
 15 -5 1 0.9 1.1
 13 -6 -1 0.2 0.9
 12 -6 -1 -1.2 1
 11 -6 -1 6.8 1.3
 11 -6 -1 3.4 1.4
 10 -6 -1 7.7 1.4
 10 -6 -1 10.3 2.1
 9 -6 -1 1.8 1.6
 9 -6 -1 3.4 1.2
 8 -6 -1 2.1 1.6
 8 -6 -1 1.6 1.3
 8 -6 -1 2.1 1.2
 -8 -6 1 1.7 1.2
 7 -6 -1 2.3 1.4
 7 -6 -1 8.5 1.7
 -7 -6 1 2.8 1.3
 7 -6 -1 5.7 1.3
 6 -6 -1 3.5 1.1
 6 -6 -1 1.7 1.4
 -6 -6 1 4.4 1.3
 6 -6 -1 5.4 1.5
 5 -6 -1 5.5 1.1
 -5 -6 1 3.7 1.4
 5 -6 -1 3.4 1.4
 5 -6 -1 4.7 1.6
 4 -6 -1 0.6 1.5
 -4 -6 1 0.4 1.3
 4 -6 -1 -0.2 1.3
 4 -6 -1 0 0.6
 3 -6 -1 7.3 1.7
 -3 -6 1 9 1.6
 3 -6 -1 11.8 1.7
 2 -6 -1 12.4 1.9
 -2 -6 1 14.8 1.8
 -1 -6 1 4.9 1.4
 1 -6 -1 4.5 1.6
 0 -6 1 80.29 5.2
 0 -6 -1 74.19 5.1
 1 -6 1 6.4 1.7
 -1 -6 -1 6.1 1.6
 2 -6 1 6.2 1.5
 -2 -6 -1 6.4 1.5
 2 -6 1 5.5 1.6
 -3 -6 -1 0.9 1.3
 3 -6 1 2.9 1.4
 3 -6 1 2.2 1.5
 -4 -6 -1 37.9 3.1
 4 -6 1 43.1 3.2
 4 -6 1 42.5 3.2
 5 -6 1 1.8 1.5
 5 -6 1 0.3 1.5
 -5 -6 -1 0.1 1.3
 5 -6 1 2 1
 6 -6 1 6.7 1.7
 -6 -6 -1 3.7 1.4
 6 -6 1 4.4 1.5
 6 -6 1 6.1 1.2
 -7 -6 -1 1.4 1.1
 7 -6 1 0.6 1.1
 7 -6 1 0.8 1.4
 7 -6 1 1.9 1.4
 8 -6 1 9.5 1.5
 8 -6 1 5.2 1.2
 8 -6 1 4.7 1.5
 9 -6 1 2.7 1.7
 9 -6 1 2 1.2
 9 -6 1 2.9 1.3
 10 -6 1 0.9 1.2
 10 -6 1 0.7 1.3
 11 -6 1 5.5 1.3
 11 -6 1 4 1.3
 12 -6 1 0.7 1.1
 13 -6 1 6.3 1.1
 8 -7 -1 3.7 1.3
 8 -7 -1 2.8 1.3
 7 -7 -1 -0.1 1.3
 7 -7 -1 2.4 1.3
 -7 -7 1 0.9 1.2
 6 -7 -1 2.1 1.3
 -6 -7 1 -0.2 1.2
 5 -7 -1 1.1 1.4
 -5 -7 1 -0.3 1.3
 -4 -7 1 0.1 1.4
 4 -7 -1 0.7 1.4
 3 -7 -1 1.1 1.6
 -3 -7 1 -0.2 1.4
 2 -7 -1 0.7 1.6
 -2 -7 1 0.1 1.5
 1 -7 -1 2.9 1.7
 -1 -7 1 3.6 1.5
 0 -7 -1 0.8 1.6
 0 -7 1 -0.4 1.4
 1 -7 1 -0.6 1.5
 -1 -7 -1 -0.9 1.4
 2 -7 1 3.9 1.6
 -2 -7 -1 3 1.5
 3 -7 1 2 1.6
 -3 -7 -1 2.4 1.5
 4 -7 1 1.7 1.7
 -4 -7 -1 1 1.4
 5 -7 1 1.8 1.4
 -5 -7 -1 1.2 1.4
 5 -7 1 0.8 1.2
 6 -7 1 2.4 1.3
 6 -7 1 4.4 1.4
 -6 -7 -1 0.4 1.3
 7 -7 1 6.1 1.6
 7 -7 1 3.9 1.4
 8 -7 1 2.4 1.3
 8 -7 1 4.1 1.5
 6 -8 -1 2.6 1.3
 -5 -8 1 0.9 1.2
 5 -8 -1 1.5 1.3
 -4 -8 1 1 1.3
 4 -8 -1 4 1.3
 -3 -8 1 0.9 1.3
 3 -8 -1 1.8 1.4
 2 -8 -1 1.1 1.3
 -2 -8 1 0.3 1.3
 1 -8 -1 1.8 1.4
 -1 -8 1 0.4 1.4
 0 -8 -1 -0.3 1.3
 0 -8 1 1.3 1.4
 1 -8 1 -0.2 1.4
 -1 -8 -1 1.4 1.4
 -2 -8 -1 0.6 1.4
 2 -8 1 0.3 1.4
 -3 -8 -1 1.3 1.3
 3 -8 1 2.3 1.3
 -4 -8 -1 0.1 1.2
 4 -8 1 8.4 1.4
 5 -8 1 1.4 1.2
 6 -8 1 0.5 1.1
 7 -8 1 0.3 1.1
 3 -9 -1 2.4 1.2
 2 -9 -1 0.3 1
 1 -9 -1 2.2 1
 0 -9 1 0.7 1
 1 -9 1 0.1 1
 2 -9 1 -0.7 1
 3 -9 1 0.5 1
 18 0 -2 -0.5 1.4
 17 0 -2 -1.2 1.6
 17 0 -2 0.9 1.2
 16 0 -2 -1 1.7
 15 0 -2 0.6 1.9
 14 0 -2 8.9 2.2
 13 0 -2 0.7 1.8
 -13 0 2 -1.4 2.5
 12 0 -2 3.6 1.6
 -12 0 2 3.1 2.4
 12 0 -2 1.3 1.7
 11 0 -2 3.1 1.7
 11 0 -2 2.8 1.6
 -11 0 2 1.8 2
 10 0 -2 19.8 2.3
 -10 0 2 18.8 2.7
 10 0 -2 17.5 32.3
 -10 0 2 -4.6 25.4
 10 0 -2 19.8 2.2
 9 0 -2 8.2 23.2
 9 0 -2 1.4 1.4
 -9 0 2 1.8 1.6
 -9 0 2 -3.4 24.6
 9 0 -2 1.5 1.3
 8 0 -2 -2.5 14.5
 -8 0 2 4.2 2
 8 0 -2 3.3 1.4
 -8 0 2 -9.3 14
 8 0 -2 4.5 1.4
 7 0 -2 8.7 1.4
 -7 0 2 8.8 10.3
 7 0 -2 13.7 12.5
 -7 0 2 7.3 2
 7 0 -2 6.3 1.3
 -6 0 2 98.89 18
 -6 0 2 110.89 7.6
 6 0 -2 103.99 7.1
 6 0 -2 147.49 20.5
 6 0 -2 120.69 7.1
 5 0 -2 5.8 8.8
 5 0 -2 11.3 1.4
 5 0 -2 10.3 1.3
 -5 0 2 8 2.2
 -5 0 2 10.8 11.6
 5 0 -2 4 2.4
 4 0 -2 1076.29 69.39
 4 0 -2 1088.39 75.49
 -4 0 2 1207.28 69.39
 -4 0 2 1203.08 75.99
 -3 0 2 2.3 1.6
 -3 0 2 0.5 5.5
 3 0 -2 3.5 6.4
 3 0 -2 3.3 1.7
 3 0 -2 5.3 1
 2 0 -2 4745.83 292.17
 -2 0 2 4854.01 292.07
 -1 0 2 1.8 2.1
 -1 0 2 0.7 0.8
 1 0 -2 0.9 0.9
 1 0 -2 -0.4 1.8
 0 0 2 411.16 24.9
 0 0 2 402.86 25.3
 0 0 -2 421.76 25.3
 1 0 2 -0.7 2.2
 1 0 2 0.2 0.4
 -1 0 -2 1.3 1.8
 2 0 2 598.84 36.7
 -2 0 -2 563.44 36.6
 2 0 2 669.03 40.7
 3 0 2 2.1 5.8
 3 0 2 -0.8 1.4
 3 0 2 0 0.6
 3 0 2 -0.3 0.7
 -3 0 -2 -1.4 1
 -3 0 -2 -0.5 4.8
 -4 0 -2 59.19 3.9
 4 0 2 55.29 3.8
 4 0 2 59.09 4.4
 4 0 2 60.99 3.7
 -4 0 -2 46.6 10.4
 -5 0 -2 -0.7 1
 -5 0 -2 -0.1 6.7
 5 0 2 0.4 0.8
 5 0 2 1.5 7
 5 0 2 -0.1 0.8
 6 0 2 13.8 1.5
 6 0 2 15.8 12.2
 -6 0 -2 15 1.8
 6 0 2 16.2 1.6
 -6 0 -2 7.2 8.7
 7 0 2 -9.4 9.6
 -7 0 -2 1.5 1.3
 7 0 2 0.1 1
 7 0 2 0.6 1
 -7 0 -2 -7 14.8
 8 0 2 45 23.8
 -8 0 -2 70.29 36.1
 8 0 2 52.69 3.4
 8 0 2 45.4 3.4
 -8 0 -2 44 3.7
 -9 0 -2 1.2 1.6
 9 0 2 1.1 1.1
 -9 0 -2 4.1 23.1
 9 0 2 1.5 1.2
 9 0 2 6.2 27.8
 10 0 2 54.99 3.9
 10 0 2 53.09 3.9
 -10 0 -2 49.8 4.3
 11 0 2 5.5 1.7
 11 0 2 4.3 1.6
 -11 0 -2 2.2 1.8
 12 0 2 242.58 14.1
 12 0 2 207.18 14.2
 13 0 2 0 1.7
 13 0 2 -0.7 1.8
 14 0 2 17.6 2.8
 14 0 2 23.9 2.6
 15 0 2 0 1.7
 16 0 2 7.1 2.1
 17 0 2 0.6 1.5
 18 0 2 1.6 1.4
 18 -1 -2 1.1 1
 18 -1 -2 1.1 1.4
 18 1 -2 -0.6 1.2
 17 -1 -2 0.5 1.6
 17 -1 -2 2 1.2
 17 1 -2 1.1 1.6
 16 -1 -2 4.1 1.8
 16 1 -2 8.3 2
 15 -1 -2 0 1.6
 15 1 -2 0.7 1.9
 14 -1 -2 0.7 2.1
 14 -1 -2 -0.5 1.7
 14 1 -2 0.8 1.8
 -13 -1 2 45.6 5
 13 -1 -2 48.2 3.7
 13 -1 -2 42.2 3.6
 13 1 -2 31.7 3.5
 -13 1 2 45.4 4.9
 12 -1 -2 3.3 1.7
 -12 -1 2 1.6 2.2
 12 -1 -2 7 2
 -12 1 2 4.3 2.3
 12 1 -2 5.9 2
 11 -1 -2 57.09 4
 -11 -1 2 53.29 4.7
 11 -1 -2 49.6 3.9
 11 1 -2 51.89 4
 -11 1 2 51.39 4.8
 10 -1 -2 -22.7 33.5
 -10 -1 2 5.1 1.9
 -10 -1 2 0.3 44.3
 -10 1 2 7.2 2.5
 10 1 -2 -37.1 38.2
 9 -1 -2 37.8 3
 9 -1 -2 40.2 3.1
 9 -1 -2 5.5 18.4
 -9 -1 2 1.6 20.1
 -9 -1 2 36.5 3.6
 -9 1 2 34.8 4.1
 9 1 -2 42.1 3.1
 9 1 -2 61.49 47.8
 8 -1 -2 101.79 7.2
 8 -1 -2 112.19 7.2
 -8 -1 2 116.89 7.7
 -8 -1 2 92.49 26.7
 8 1 -2 172.98 39.8
 8 1 -2 125.59 7.2
 8 1 -2 112.99 7.1
 -8 1 2 74.39 21
 -8 1 2 110.59 8.1
 7 -1 -2 360.76 23.1
 7 -1 -2 388.46 23.1
 -7 -1 2 353.76 40.5
 7 -1 -2 411.46 37.6
 -7 -1 2 375.06 23.5
 -7 1 2 348.57 36.8
 7 1 -2 406.06 23.1
 -7 1 2 380.56 23.9
 7 1 -2 374.76 23.1
 6 -1 -2 524.65 33.4
 -6 -1 2 578.84 33.7
 6 -1 -2 546.65 33.4
 6 -1 -2 534.95 44
 6 1 -2 532.45 44.4
 6 1 -2 560.64 33.4
 -6 1 2 523.25 34.1
 6 1 -2 589.74 33.4
 -6 1 2 551.44 44.5
 5 -1 -2 83.39 5.3
 -5 -1 2 79.29 5.6
 -5 -1 2 80.99 16.9
 5 -1 -2 130.99 24.2
 5 -1 -2 82.59 5.2
 5 1 -2 71.09 5.9
 5 1 -2 81.69 15.1
 -5 1 2 105.69 19.2
 5 1 -2 91.69 5.3
 -5 1 2 76.19 6.2
 4 -1 -2 693.53 47.2
 -4 -1 2 650.43 40
 4 -1 -2 671.43 39.7
 4 -1 -2 595.64 39.7
 4 -1 -2 631.74 39.8
 4 1 -2 637.24 40.1
 -4 1 2 679.73 40.3
 4 1 -2 644.74 46.7
 4 1 -2 720.03 39.7
 3 -1 -2 221.68 13.9
 3 -1 -2 242.68 19.5
 3 -1 -2 204.38 13.8
 -3 -1 2 198.78 19.3
 -3 -1 2 223.08 14.1
 3 1 -2 254.37 19.9
 3 1 -2 223.38 14.2
 3 1 -2 263.27 13.9
 -2 -1 2 43.8 7.6
 2 -1 -2 39.7 2.7
 -2 -1 2 42.2 3
 2 -1 -2 37.5 7.2
 2 1 -2 67.09 11.4
 2 1 -2 38.2 2.9
 -1 -1 2 1515.55 94.19
 -1 -1 2 1505.55 96.99
 1 -1 -2 1571.54 96.19
 1 1 -2 1515.15 94.19
 -1 1 2 1697.63 96.49
 0 -1 2 28.3 2.2
 0 -1 -2 26.8 1.8
 0 -1 2 46.4 7.8
 0 -1 -2 30 4.6
 0 1 -2 29.2 2.2
 0 1 -2 29.8 5.8
 0 1 2 31 4.6
 1 -1 2 30.4 2.1
 1 -1 2 31.6 6
 -1 -1 -2 33.9 5.5
 1 1 2 28.7 2.3
 -1 1 -2 30.1 2.2
 1 1 2 29.9 5.2
 -1 1 -2 32.2 6.2
 -2 -1 -2 158.68 9.4
 2 -1 2 134.99 9.2
 2 -1 2 158.78 13.5
 2 1 2 145.79 9.3
 2 1 2 147.89 9.1
 2 1 2 169.78 13.8
 3 -1 2 27.2 2.1
 3 -1 2 34.3 7.9
 -3 -1 -2 33.2 2.6
 -3 -1 -2 22 6.8
 3 -1 2 52.19 11.9
 3 -1 2 28.9 2.2
 3 1 2 39.3 8.9
 3 1 2 29.1 2
 3 1 2 29.5 2.4
 4 -1 2 23.3 1.7
 4 -1 2 17.4 6.2
 4 -1 2 21.6 8.1
 -4 -1 -2 16.2 7.8
 4 -1 2 23.4 1.9
 -4 -1 -2 23.9 2.4
 4 -1 2 23.7 1.8
 4 1 2 21.8 2.3
 -4 1 -2 23 2.8
 4 1 2 23.6 1.8
 4 1 2 22.8 1.7
 4 1 2 38.5 11.1
 -5 -1 -2 10.5 1.7
 -5 -1 -2 6.4 7.4
 5 -1 2 9.7 1.2
 5 -1 2 8 1
 5 -1 2 4.1 8.1
 5 -1 2 8.7 1.2
 5 -1 2 10.3 9.1
 -5 1 -2 11.8 2.1
 5 1 2 11 1.2
 5 1 2 9 1.3
 5 1 2 8.8 10.1
 5 1 2 10.7 1.9
 6 -1 2 114.19 7.2
 6 -1 2 114.49 7.2
 -6 -1 -2 109.19 19.3
 6 -1 2 145.59 23.4
 -6 -1 -2 120.29 7.5
 6 -1 2 106.29 7
 6 1 2 147.99 22.4
 -6 1 -2 116.69 7.7
 6 1 2 112.89 7.1
 6 1 2 104.89 7.7
 6 1 2 120.69 7.2
 7 -1 2 2.6 1
 7 -1 2 7.4 15.3
 -7 -1 -2 7 12.1
 -7 -1 -2 2.4 1.5
 7 -1 2 3.4 1
 7 1 2 4 18.9
 -7 1 -2 4.7 1.9
 7 1 2 4 1.2
 7 1 2 3.7 1.1
 8 -1 2 257.97 42.8
 8 -1 2 241.98 14.6
 -8 -1 -2 222.08 15
 -8 -1 -2 168.68 31.8
 8 -1 2 184.48 29.3
 8 -1 2 239.58 14.6
 8 1 2 239.18 14.5
 8 1 2 264.97 14.6
 8 1 2 202.58 39.6
 -8 1 -2 242.58 15
 9 -1 2 56.29 24.9
 9 -1 2 77.99 5.2
 -9 -1 -2 79.59 5.8
 9 -1 2 76.19 5.2
 9 -1 2 116.89 63.09
 -9 -1 -2 51.29 24.2
 9 1 2 77.69 5.1
 9 1 2 74.39 35
 -9 1 -2 82.59 5.7
 9 1 2 77.59 5.2
 10 -1 2 53.89 4
 10 -1 2 54.09 4
 -10 -1 -2 56.69 4.7
 10 1 2 55.69 4
 10 1 2 60.49 4.1
 -10 1 -2 53.99 4.4
 11 -1 2 85.69 5.8
 11 -1 2 86.59 5.7
 -11 -1 -2 89.29 6.5
 -11 1 -2 73.49 6.1
 11 1 2 93.89 5.7
 11 1 2 74.49 5.8
 12 -1 2 20.4 2.6
 -12 -1 -2 21 3.7
 12 -1 2 20 2.6
 12 1 2 25.2 2.8
 13 -1 2 0.7 1.8
 13 -1 2 0.8 1.9
 13 1 2 0.3 1.8
 14 -1 2 31.5 3.4
 14 -1 2 41.7 3.4
 14 1 2 32.9 3.3
 15 -1 2 0.1 1.8
 15 -1 2 1.7 2
 15 1 2 0.4 1.7
 16 -1 2 2.9 1.7
 16 1 2 4.6 1.8
 17 -1 2 2.3 1.6
 17 1 2 1.1 1.6
 18 -1 2 0.7 1.2
 18 -2 -2 0.4 1.2
 18 -2 -2 0.6 1.2
 17 -2 -2 -0.8 1.3
 17 -2 -2 2.3 1.2
 17 2 -2 1.5 1.4
 16 -2 -2 -0.3 1.5
 16 2 -2 -0.3 1.3
 15 -2 -2 0.5 1.6
 15 -2 -2 -0.2 1.6
 15 2 -2 -0.3 1.7
 14 -2 -2 14.8 2.4
 14 -2 -2 6.8 2
 14 2 -2 5.4 1.9
 -13 -2 2 0.4 3
 13 -2 -2 2.5 1.7
 13 -2 -2 3 1.6
 -13 2 2 3.9 3.8
 13 2 -2 3.4 1.9
 12 -2 -2 35.3 3.3
 -12 -2 2 36.9 4.4
 12 -2 -2 35.3 3.3
 -12 2 2 42 4.8
 11 -2 -2 68.99 4.8
 -11 -2 2 80.89 5.9
 -11 2 2 66.19 6.2
 11 2 -2 61.59 4.8
 -10 -2 2 9.3 2.4
 10 -2 -2 12.9 1.9
 -10 -2 2 12.3 1.2
 10 -2 -2 12.7 1.9
 -10 2 2 13 3.5
 10 2 -2 13 1.9
 -9 -2 2 114.49 8
 9 -2 -2 121.69 7.3
 -9 -2 2 52.29 27.9
 9 -2 -2 117.89 7.4
 9 -2 -2 73.89 23.6
 9 -2 -2 74.39 32.4
 -9 -2 2 111.89 7
 -9 2 2 120.79 8.8
 9 2 -2 40.6 31.1
 9 2 -2 116.49 7.3
 -8 -2 2 12.9 19.2
 8 -2 -2 0.5 17.2
 8 -2 -2 -4.1 12.7
 8 -2 -2 4.9 1.3
 8 -2 -2 1.8 1.2
 -8 -2 2 3.7 1.8
 8 2 -2 5.1 1.3
 8 2 -2 -5.1 21.2
 -8 2 2 6.3 2.8
 -7 -2 2 13.1 1.2
 7 -2 -2 12.5 1.6
 7 -2 -2 10.8 1.6
 -7 -2 2 14.4 2.3
 7 -2 -2 10.5 16.3
 -7 -2 2 6 13.7
 7 -2 -2 12.4 1.4
 7 -2 -2 13.2 11.6
 7 2 -2 5.8 14.5
 -7 2 2 12.5 3.3
 7 2 -2 14.8 1.7
 6 -2 -2 196.78 23.9
 -6 -2 2 248.08 15.4
 6 -2 -2 253.57 15.5
 -6 -2 2 261.67 16
 6 -2 -2 248.38 15.4
 6 -2 -2 257.07 15.6
 6 -2 -2 242.18 28.9
 6 2 -2 279.87 15.5
 -6 2 2 252.87 16.7
 6 2 -2 271.47 29.8
 5 -2 -2 195.08 12.1
 5 -2 -2 185.18 11.9
 -5 -2 2 190.98 12.5
 -5 -2 2 176.58 11.9
 -5 -2 2 250.77 29.6
 5 -2 -2 183.58 22.2
 5 -2 -2 194.18 12
 5 -2 -2 240.68 23.9
 5 2 -2 212.18 12
 5 2 -2 207.68 22.9
 4 -2 -2 160.38 9.9
 4 -2 -2 165.08 9.8
 4 -2 -2 148.09 18.2
 4 -2 -2 145.29 16.3
 4 -2 -2 165.88 9.9
 -4 -2 2 149.99 9.8
 -4 -2 2 176.08 10.4
 -4 -2 2 150.88 19
 4 2 -2 163.08 9.8
 3 -2 -2 27.5 2.1
 -3 -2 2 26.9 2.8
 -3 -2 2 41.2 12.5
 3 -2 -2 28.8 2
 -3 -2 2 26.6 1.9
 3 -2 -2 26.8 7.3
 3 -2 -2 28.8 1.9
 3 2 -2 23.2 2.5
 3 2 -2 27.3 1.9
 3 2 -2 21.2 7.1
 2 -2 -2 1834.92 108.49
 2 -2 -2 1764.42 113.39
 -2 -2 2 1728.03 108.79
 -2 2 2 1999.1 114.19
 2 2 -2 1685.53 108.79
 -1 -2 2 6.7 0.9
 1 -2 -2 5.2 1
 -1 -2 2 4.2 1.4
 -1 -2 2 -3.6 4.9
 1 -2 -2 4.5 0.9
 1 2 -2 -1.2 4.6
 -1 2 2 0.5 4.2
 1 2 -2 5.8 1.5
 0 -2 2 9973.7 598.34
 0 2 2 9565.84 597.14
 0 2 2 9999 593.34
 1 -2 2 1054.19 65.29
 -1 -2 -2 1055.99 65.19
 -1 -2 -2 1096.59 65.19
 1 -2 2 993.5 65.19
 1 2 2 1085.39 65.59
 -1 2 -2 1125.19 65.49
 1 2 2 1172.48 70.19
 2 -2 2 525.65 32.1
 -2 -2 -2 499.85 32
 2 -2 2 518.65 32
 -2 2 -2 632.34 39.4
 2 2 2 516.45 32.4
 2 2 2 517.55 37.3
 3 -2 2 32.8 2.2
 -3 -2 -2 26.8 1.9
 3 -2 2 39.3 11.1
 -3 -2 -2 26.2 8.6
 3 -2 2 28 2
 -3 -2 -2 28.5 2.7
 3 -2 2 27.8 2
 3 2 2 25.7 7
 3 2 2 26.2 2.5
 4 -2 2 30.9 2.3
 -4 -2 -2 27 2
 4 -2 2 30 2.1
 4 -2 2 19 7.6
 -4 -2 -2 31.5 2.9
 4 -2 2 28.6 2
 4 -2 2 37.5 9.4
 -4 -2 -2 19.3 10.5
 4 2 2 32.1 10.6
 4 2 2 29.9 2.1
 5 -2 2 15.4 8.4
 5 -2 2 42.6 22.2
 -5 -2 -2 22.4 1.5
 5 -2 2 20.4 1.8
 -5 -2 -2 10.8 9.2
 5 -2 2 20.4 1.9
 5 -2 2 20.6 1.7
 -5 -2 -2 23.4 2.6
 5 2 2 21.1 1.8
 5 2 2 17.4 11.4
 6 -2 2 65.69 17.3
 6 -2 2 85.19 5.6
 6 -2 2 87.39 5.5
 -6 -2 -2 71.49 17.2
 -6 -2 -2 85.99 5.4
 6 -2 2 70.09 16.4
 -6 -2 -2 86.29 6.2
 6 -2 2 92.59 5.7
 6 2 2 85.59 20.5
 -6 2 -2 98.09 6.8
 6 2 2 89.89 5.6
 -7 -2 -2 146.29 29.6
 7 -2 2 173.58 11
 7 -2 2 241.88 37.2
 7 -2 2 173.08 11.2
 7 -2 2 177.18 11.1
 -7 -2 -2 179.48 10.9
 -7 -2 -2 182.98 11.7
 7 -2 2 193.08 33.2
 7 2 2 175.18 33.8
 7 2 2 183.28 11.1
 -7 2 -2 194.08 12.1
 8 -2 2 5.6 1.2
 8 -2 2 28.6 27.3
 -8 -2 -2 26.9 45.6
 -8 -2 -2 8.1 2.2
 8 -2 2 -2 20.5
 8 -2 2 5.7 1.4
 8 2 2 6.5 1.5
 -8 2 -2 6.4 2.5
 8 2 2 22.8 25.4
 9 -2 2 43 3.2
 9 -2 2 37.2 27.7
 -9 -2 -2 48.5 4.1
 9 -2 2 41.3 3.4
 9 -2 2 27.5 33.7
 9 2 2 45.1 3.3
 -9 2 -2 44.6 4.4
 10 -2 2 9.3 1.6
 10 -2 2 10.2 1.8
 -10 -2 -2 12.8 2.7
 -10 2 -2 10.8 2.5
 10 2 2 10.3 1.8
 -11 -2 -2 1.2 2.2
 11 -2 2 2.5 1.4
 11 -2 2 7.4 1.8
 -11 2 -2 1.4 2
 11 2 2 4.3 1.7
 12 -2 2 52.59 4
 12 -2 2 48.6 3.9
 -12 -2 -2 49.2 5.4
 12 2 2 48.1 3.9
 13 -2 2 24.7 2.8
 13 -2 2 32.7 2.9
 13 2 2 23.9 2.7
 14 -2 2 2.8 1.7
 14 -2 2 4 1.9
 14 2 2 1.2 1.8
 15 -2 2 4.6 1.9
 15 -2 2 3.9 1.8
 15 2 2 0.4 1.6
 16 -2 2 0.2 1.4
 16 -2 2 0.8 1.8
 16 2 2 0.2 1.5
 17 -2 2 -0.7 1.3
 17 2 2 0.4 1.2
 17 -3 -2 -0.1 1.3
 17 -3 -2 1 1.2
 16 -3 -2 -0.6 1.2
 16 -3 -2 -0.3 1.3
 16 3 -2 -0.8 1.3
 15 -3 -2 1.7 1.5
 15 -3 -2 0.3 1.5
 15 3 -2 0.1 1.4
 14 -3 -2 5.9 1.7
 14 -3 -2 11.5 2.3
 14 3 -2 2.8 1.5
 13 -3 -2 0 1.7
 13 -3 -2 1.9 1.7
 13 3 -2 0.7 1.6
 12 -3 -2 0.8 1.6
 12 -3 -2 -0.2 1.4
 -12 -3 2 1.7 2.5
 12 3 -2 0.7 1.5
 -12 3 2 -0.4 3.5
 11 -3 -2 18.3 2.4
 11 -3 -2 19.6 2.3
 -11 -3 2 20.1 3.7
 11 3 -2 17 2.3
 -11 3 2 16.4 4
 10 -3 -2 10.2 1.8
 -10 -3 2 7.8 2.7
 -10 -3 2 10.5 1.2
 10 -3 -2 11.3 2.1
 10 3 -2 14.4 1.9
 -10 3 2 7.4 3.4
 -9 -3 2 2.4 0.9
 -9 -3 2 2.9 2.1
 9 -3 -2 0.4 1.3
 9 -3 -2 0.5 1.3
 -9 3 2 -0.1 2.8
 9 3 -2 2.2 1.4
 8 -3 -2 13.4 1.9
 8 -3 -2 -9.8 21.1
 -8 -3 2 10.2 26.3
 8 -3 -2 14.3 1.6
 8 -3 -2 11.9 1.8
 -8 -3 2 13.9 1.3
 -8 -3 2 15.3 2.6
 -8 3 2 18.1 3.9
 8 3 -2 11.3 1.7
 8 3 -2 8.2 27.4
 -7 -3 2 197.58 12.6
 7 -3 -2 135.59 27.9
 7 -3 -2 201.08 11.7
 7 -3 -2 188.28 11.8
 -7 -3 2 185.18 11.6
 7 -3 -2 177.48 35.5
 7 -3 -2 188.18 11.9
 7 3 -2 194.08 39.4
 7 3 -2 193.88 11.7
 -6 -3 2 127.99 7.7
 -6 -3 2 92.69 23.6
 6 -3 -2 106.89 21
 6 -3 -2 153.28 31.3
 -6 -3 2 125.09 8.6
 6 -3 -2 122.99 7.9
 6 -3 -2 126.59 7.8
 6 -3 -2 129.79 7.8
 6 3 -2 177.98 41.9
 6 3 -2 121.99 7.8
 -5 -3 2 46.1 16.4
 5 -3 -2 65.09 4.5
 5 -3 -2 63.99 4.3
 -5 -3 2 68.49 4.3
 5 -3 -2 69.69 4.3
 5 -3 -2 59.59 16.9
 -5 -3 2 67.59 5.2
 5 3 -2 77.09 22.2
 5 3 -2 68.99 4.3
 4 -3 -2 15.8 8.6
 4 -3 -2 15.4 1.5
 -4 -3 2 21.1 1.5
 4 -3 -2 16.6 1.7
 -4 -3 2 7.5 11.1
 4 -3 -2 15.2 8.4
 -4 -3 2 16 2.4
 4 -3 -2 17.3 1.6
 4 3 -2 13.7 10.8
 4 3 -2 15.7 1.4
 3 -3 -2 9.1 1.3
 -3 -3 2 11.4 2.1
 -3 -3 2 14.9 19.9
 3 -3 -2 7.4 1
 3 -3 -2 11.8 8.4
 3 -3 -2 9.8 1.4
 -3 -3 2 9.4 1.1
 -3 3 2 1.2 8.2
 3 3 -2 7.6 8.5
 2 -3 -2 8.7 1.3
 -2 -3 2 8.6 1.2
 2 -3 -2 9.3 1.2
 -2 -3 2 15 10.1
 2 -3 -2 1.7 7.4
 -2 -3 2 9.6 1.2
 -2 3 2 6.9 6.8
 2 3 -2 8.3 10.2
 1 -3 -2 8.1 7.3
 1 -3 -2 10 1.1
 -1 -3 2 9.3 1.2
 -1 -3 2 8.4 1.2
 1 -3 -2 8.2 1.2
 -1 -3 2 3 7.4
 1 -3 -2 8.3 1.2
 1 3 -2 6.7 13.5
 -1 3 2 7.9 6.9
 0 -3 2 51.99 12.9
 0 -3 2 31.8 2.4
 0 -3 -2 48.3 12
 0 -3 2 35.3 2.4
 0 -3 -2 34.1 2.4
 0 -3 -2 35 2.4
 0 3 2 40.9 10.8
 0 3 -2 35.1 9.7
 1 -3 2 306.47 19.4
 -1 -3 -2 315.57 19.3
 1 -3 2 318.77 28.5
 1 -3 2 313.57 19.3
 -1 -3 -2 318.97 19.3
 -1 -3 -2 341.57 28.4
 1 3 2 338.57 27.8
 2 -3 2 209.98 13
 2 -3 2 196.08 12.9
 -2 -3 -2 223.28 22.9
 -2 -3 -2 220.48 12.9
 -2 3 -2 239.58 23.5
 2 3 2 201.88 21.3
 3 -3 2 10.1 1.2
 3 -3 2 18.7 10.4
 -3 -3 -2 13.3 10.6
 3 -3 2 10 1.2
 -3 -3 -2 12.9 1.2
 3 -3 2 10.4 1.4
 3 3 2 5.9 8.5
 -3 3 -2 18.1 10.4
 4 -3 2 53.49 3.6
 -4 -3 -2 50.49 15.6
 -4 -3 -2 59.19 3.5
 4 -3 2 55.49 3.7
 4 -3 2 57.89 3.6
 4 -3 2 58.19 14.2
 4 3 2 50.19 3.5
 4 3 2 39.6 12
 -5 -3 -2 324.87 18.5
 5 -3 2 309.87 18.7
 5 -3 2 319.67 18.5
 5 -3 2 275.57 30.7
 5 -3 2 309.47 18.5
 5 -3 2 281.87 33.1
 -5 -3 -2 283.87 35
 5 3 2 296.47 18.5
 5 3 2 266.07 32.3
 6 -3 2 18.6 1.7
 -6 -3 -2 7.1 18.4
 6 -3 2 14.4 13.6
 6 -3 2 43 25.3
 -6 -3 -2 18.9 1.5
 6 -3 2 20.7 1.7
 6 -3 2 17.6 2
 6 3 2 17.4 1.6
 6 3 2 21.5 15.4
 7 -3 2 7.7 15.7
 -7 -3 -2 18.4 2.8
 -7 -3 -2 8.6 21.4
 -7 -3 -2 19.3 1.4
 7 -3 2 18.8 2
 7 -3 2 15.2 24.5
 7 -3 2 17.2 1.8
 7 -3 2 19.8 1.7
 7 3 2 -1.6 22.4
 7 3 2 17.2 1.8
 -7 3 -2 17.9 3.9
 8 -3 2 17.7 1.7
 -8 -3 -2 22.7 3.3
 8 -3 2 18.2 2
 8 -3 2 18.5 1.9
 8 -3 2 6.5 33.1
 8 -3 2 -13.1 22
 -8 3 -2 20.8 3.8
 8 3 2 17.8 1.9
 9 -3 2 5.6 1.2
 -9 -3 -2 3.2 2.2
 9 -3 2 3.8 1.4
 9 -3 2 2.1 1.2
 -9 3 -2 3.1 2.6
 9 3 2 1.8 1.4
 10 -3 2 10.8 1.7
 10 -3 2 9.1 1.7
 -10 3 -2 5.7 3.1
 10 3 2 7.4 1.7
 11 -3 2 86.89 5.3
 11 -3 2 75.79 5.2
 11 3 2 62.39 5.1
 12 -3 2 63.19 4.6
 12 -3 2 65.19 4.8
 13 -3 2 0.9 1.7
 13 -3 2 -0.9 1.7
 13 3 2 0.3 1.6
 14 -3 2 1.3 1.8
 14 -3 2 -0.8 1.6
 14 3 2 -0.1 1.5
 15 -3 2 1 1.7
 15 -3 2 5 1.7
 15 3 2 0.7 1.4
 16 -3 2 2.4 1.4
 17 -3 2 0.1 1.1
 16 -4 -2 1.8 1.2
 16 -4 -2 -0.4 1.2
 15 -4 -2 10.1 1.6
 15 -4 -2 8 2.1
 14 -4 -2 2.2 1.5
 14 -4 -2 1.6 1.6
 14 4 -2 3.9 1.5
 13 -4 -2 0.2 1.5
 13 -4 -2 0.9 1.8
 12 -4 -2 4.5 1.9
 12 -4 -2 11.1 2.1
 12 4 -2 4.5 1.7
 11 -4 -2 1.1 1.6
 11 -4 -2 0.5 1.4
 -11 4 2 -4 4.2
 11 4 -2 0.7 1.5
 10 -4 -2 9.7 1.9
 -10 -4 2 11 3
 10 -4 -2 7.4 1.8
 -10 4 2 5.1 3.6
 10 4 -2 10.7 1.7
 -9 -4 2 14.4 3.3
 9 -4 -2 13.4 2
 9 -4 -2 14.7 2.1
 -9 -4 2 17.6 1.6
 -9 4 2 12.5 4
 9 4 -2 11.6 1.8
 8 -4 -2 33.6 2.9
 8 -4 -2 36.9 2.6
 -8 -4 2 35.3 2.5
 8 -4 -2 31.7 2.7
 -8 -4 2 27.5 3.7
 8 4 -2 31.9 2.6
 -8 4 2 27.9 5.5
 -7 -4 2 3.5 1
 7 -4 -2 3.9 1.5
 -7 -4 2 3.1 1.9
 7 -4 -2 5 1.3
 7 -4 -2 2.6 1.2
 6 -4 -2 23.8 2.1
 6 -4 -2 26.4 2.1
 -6 -4 2 49.2 43.1
 6 -4 -2 24.6 2.4
 -6 -4 2 27.1 2
 -6 -4 2 26.9 3.3
 5 -4 -2 136.79 8.1
 5 -4 -2 105.29 24.1
 5 -4 -2 131.79 8.2
 5 -4 -2 126.89 8
 -5 -4 2 140.69 8
 -5 -4 2 119.69 7.9
 -5 -4 2 133.29 35.4
 5 4 -2 69.39 25.4
 -4 -4 2 28.9 2.1
 -4 -4 2 34.8 2.3
 4 -4 -2 7 15
 4 -4 -2 30.7 2.3
 4 -4 -2 28 2.2
 -4 -4 2 22.3 21.6
 4 -4 -2 32.8 2.5
 4 4 -2 19 17.7
 3 -4 -2 24.5 1.9
 -3 -4 2 -4.2 14.4
 3 -4 -2 17.4 1.6
 3 -4 -2 31.8 15.9
 -3 -4 2 24.2 1.8
 3 -4 -2 22.6 1.9
 -3 -4 2 19.9 1.7
 -3 4 2 22.4 15.8
 3 4 -2 11.3 19.1
 -2 -4 2 2.6 19.7
 2 -4 -2 2.4 1
 -2 -4 2 1.7 0.9
 -2 -4 2 2.5 1
 2 -4 -2 1.5 1
 2 -4 -2 -1.3 8.5
 2 -4 -2 3.3 1
 -2 4 2 9 12.4
 2 4 -2 -2.5 13.6
 1 -4 -2 71.09 4.7
 1 -4 -2 67.19 17.4
 1 -4 -2 73.89 4.9
 1 -4 -2 78.19 4.9
 -1 -4 2 83.29 4.8
 -1 -4 2 77.19 4.9
 -1 4 2 74.99 18.1
 1 4 -2 58.89 16.7
 0 -4 2 809.02 49.4
 0 -4 -2 840.92 49.4
 0 -4 -2 847.52 49.4
 0 -4 -2 833.82 62.29
 0 -4 2 844.32 49.4
 0 -4 -2 731.73 49.3
 0 -4 2 793.12 62.59
 0 4 2 851.01 61.49
 0 4 -2 807.42 61.99
 1 -4 2 16.1 1.6
 -1 -4 -2 14.5 1.2
 -1 -4 -2 15.7 1.5
 1 -4 2 15.2 1.5
 -1 -4 -2 17.4 16.9
 1 -4 2 10.4 27.6
 -1 4 -2 49.6 26.6
 1 4 2 15.7 14.1
 2 -4 2 64.29 4.3
 2 -4 2 60.69 4.1
 2 -4 2 55.59 17.4
 -2 -4 -2 55.59 18.1
 2 -4 2 69.79 4.2
 -2 -4 -2 64.39 4.1
 -2 4 -2 62.49 18.8
 2 4 2 46.2 17.1
 -3 -4 -2 200.38 11.9
 3 -4 2 187.08 11.8
 3 -4 2 154.68 29.5
 -3 -4 -2 172.18 29.7
 3 -4 2 205.28 11.9
 3 -4 2 195.08 12
 -3 4 -2 253.47 36.9
 3 4 2 149.79 28
 -4 -4 -2 6.7 19.7
 4 -4 2 8.4 1.2
 4 -4 2 10.6 1.4
 4 -4 2 19 16.8
 -4 -4 -2 11.4 1.2
 4 -4 2 11.2 1.6
 4 4 2 4.5 17.4
 5 -4 2 2.9 0.9
 5 -4 2 -10.4 21.1
 -5 -4 -2 3.5 1
 5 -4 2 4.5 1.2
 5 -4 2 26.2 24.8
 5 -4 2 5.3 1.3
 -5 -4 -2 -15.7 23.5
 6 -4 2 1.6 1
 6 -4 2 1.6 1.2
 6 -4 2 2.2 1.4
 -6 -4 -2 1.4 0.9
 7 -4 2 104.89 6.3
 7 -4 2 95.39 6.3
 7 -4 2 96.99 6.5
 -7 -4 -2 97.79 6.1
 8 -4 2 13.9 1.8
 8 -4 2 14.5 2
 8 -4 2 15.7 1.6
 -8 4 -2 13.4 3.7
 8 4 2 11.2 1.5
 9 -4 2 7.9 1.9
 9 -4 2 6.9 1.5
 -9 4 -2 4.5 3.4
 10 -4 2 28.8 2.7
 10 -4 2 26.2 2.5
 10 4 2 23 2.3
 11 -4 2 72.09 5.1
 11 -4 2 74.19 5.2
 12 -4 2 43.1 3.5
 12 -4 2 37.2 3.3
 13 -4 2 3.3 1.3
 13 -4 2 6.3 1.7
 14 -4 2 2 1.5
 14 -4 2 2.8 1.4
 15 -4 2 -0.3 1.4
 16 -4 2 -0.2 1.2
 15 -5 -2 5.8 1.2
 14 -5 -2 -0.2 1.1
 14 -5 -2 0.4 1.2
 13 -5 -2 3.9 1.4
 13 -5 -2 -0.1 1.2
 13 -5 -2 1.4 1.8
 12 -5 -2 0.9 1.4
 12 -5 -2 3.1 1.9
 12 -5 -2 0.1 1.4
 11 -5 -2 19.2 2.4
 11 -5 -2 14.1 1.9
 10 -5 -2 3.8 1.8
 10 -5 -2 2.8 1.5
 9 -5 -2 1.7 1.6
 9 -5 -2 1.1 1.2
 9 -5 -2 -0.6 1.4
 -9 -5 2 2.5 1
 -9 5 2 2.4 4.7
 8 -5 -2 3.2 1.4
 8 -5 -2 3.1 1.4
 8 -5 -2 2.5 1.5
 -8 -5 2 1.7 1.1
 -8 5 2 3.4 3.8
 7 -5 -2 1.1 1.6
 -7 -5 2 0.7 1
 7 -5 -2 -0.1 1.2
 7 -5 -2 0.2 0.8
 6 -5 -2 13.3 1.6
 6 -5 -2 9.1 1.7
 -6 -5 2 11.5 1.4
 -5 -5 2 2.4 1.1
 5 -5 -2 2.3 1.4
 5 -5 -2 2.7 1.2
 5 -5 -2 1.6 1.3
 4 -5 -2 0.9 1.3
 -4 -5 2 1.9 1
 4 -5 -2 2 1.3
 4 -5 -2 0.9 1.1
 3 -5 -2 64.39 4
 3 -5 -2 59.79 4.2
 -3 -5 2 60.99 4.1
 3 -5 -2 65.69 4.3
 -2 -5 2 21.6 1.8
 2 -5 -2 20.6 2
 2 -5 -2 20.5 1.5
 2 -5 -2 21.8 1.9
 -2 -5 2 18.5 1.6
 -1 -5 2 1.5 0.8
 1 -5 -2 1.4 1.2
 1 -5 -2 2.1 0.9
 -1 -5 2 1.9 1
 0 -5 2 21.8 1.9
 0 -5 -2 20.1 2
 0 -5 2 21.3 1.9
 -1 -5 -2 22.5 2
 1 -5 2 20.4 2
 1 -5 2 21.7 1.9
 2 -5 2 13.1 1.5
 2 -5 2 11.1 1.6
 -2 -5 -2 13.4 1.5
 2 -5 2 11.8 1.1
 3 -5 2 2.5 0.7
 3 -5 2 3.5 1.3
 3 -5 2 3.6 1.3
 -3 -5 -2 2.6 1.1
 4 -5 2 -0.1 1.2
 4 -5 2 0.7 0.8
 4 -5 2 1.6 1.3
 -4 -5 -2 0.2 1.2
 5 -5 2 9.7 1.6
 -5 -5 -2 11.5 1.5
 5 -5 2 11.5 1.4
 5 -5 2 12.4 1.7
 6 -5 2 54.69 3.9
 -6 -5 -2 57.39 3.8
 6 -5 2 53.69 4.1
 6 -5 2 61.29 3.9
 7 -5 2 27.9 2.5
 7 -5 2 31.3 2.5
 7 -5 2 30.7 2.8
 8 -5 2 8.5 1.5
 8 -5 2 11.4 1.6
 8 -5 2 12.4 2.1
 -8 5 -2 -1.9 4.2
 9 -5 2 5.8 1.8
 9 -5 2 8.2 1.5
 9 -5 2 4.5 1.5
 10 -5 2 8.8 2.1
 10 -5 2 5.1 1.6
 11 -5 2 1.7 1.5
 11 -5 2 3.9 1.8
 12 -5 2 1.3 1.5
 12 -5 2 0.9 1.3
 13 -5 2 1.1 1.5
 13 -5 2 4.1 1.4
 14 -5 2 1.6 1.3
 15 -5 2 -0.8 1
 13 -6 -2 1.7 1
 12 -6 -2 1.8 1.1
 11 -6 -2 0.5 1.1
 11 -6 -2 1.5 1.5
 10 -6 -2 5.6 1.3
 10 -6 -2 3.6 1.5
 9 -6 -2 0.1 1.1
 9 -6 -2 1.7 1.4
 8 -6 -2 3.3 1.7
 8 -6 -2 5 1.4
 -8 -6 2 1.6 1.2
 8 -6 -2 4.6 1.2
 -7 -6 2 1.1 1.2
 7 -6 -2 1.8 1.1
 7 -6 -2 3.5 1.6
 7 -6 -2 3.4 1.4
 -6 -6 2 1.2 1.2
 6 -6 -2 2.5 1.3
 6 -6 -2 1 1.5
 6 -6 -2 1.2 1.1
 5 -6 -2 9.8 1.6
 5 -6 -2 6 1.6
 5 -6 -2 7 1.2
 -5 -6 2 6.4 1.4
 4 -6 -2 12.6 1.9
 4 -6 -2 11.6 1.8
 -4 -6 2 11.2 1.6
 3 -6 -2 30 2.7
 -3 -6 2 33 2.5
 -2 -6 2 23.6 2.1
 2 -6 -2 18.5 2.2
 1 -6 -2 13.1 1.9
 -1 -6 2 13 1.8
 0 -6 2 22.2 2.3
 0 -6 -2 26.5 2.4
 1 -6 2 97.19 6.2
 -1 -6 -2 92.19 6.2
 1 -6 2 98.69 6.3
 -2 -6 -2 40 3.1
 2 -6 2 38.1 3.1
 2 -6 2 42.9 3.1
 3 -6 2 2.7 1.3
 3 -6 2 2.9 1.5
 -3 -6 -2 0.4 1.4
 -4 -6 -2 35.4 2.8
 4 -6 2 31.4 2.8
 4 -6 2 41.5 3
 5 -6 2 3.3 1.6
 5 -6 2 4.8 1
 5 -6 2 3.7 1.5
 -5 -6 -2 1 1.4
 -6 -6 -2 1.2 1.3
 6 -6 2 6.1 1.6
 6 -6 2 4.9 1.6
 7 -6 2 13.1 1.9
 7 -6 2 8.3 2
 8 -6 2 7.3 1.8
 8 -6 2 8.5 1.5
 9 -6 2 1.3 1.3
 9 -6 2 -0.4 1.4
 10 -6 2 0.3 1.3
 11 -6 2 2.8 1.3
 12 -6 2 1.4 1.1
 13 -6 2 -0.3 0.9
 8 -7 -2 2 1.6
 -7 -7 2 0.4 1.2
 7 -7 -2 3.3 1.4
 -6 -7 2 0.4 1.3
 6 -7 -2 2.2 1.5
 5 -7 -2 7.8 1.5
 -5 -7 2 3.6 1.4
 -4 -7 2 0.3 1.4
 4 -7 -2 2.2 1.5
 -3 -7 2 0.3 1.4
 3 -7 -2 1.8 1.5
 -2 -7 2 1.8 1.4
 2 -7 -2 4.1 1.8
 1 -7 -2 1.4 1.6
 -1 -7 2 1.8 1.4
 0 -7 -2 -0.3 1.6
 0 -7 2 0.7 1.5
 1 -7 2 2.4 1.6
 -1 -7 -2 1.2 1.5
 2 -7 2 2.2 1.6
 -2 -7 -2 1.9 1.5
 3 -7 2 0.8 1.6
 -3 -7 -2 0.2 1.4
 -4 -7 -2 1 1.4
 4 -7 2 2.9 1.3
 4 -7 2 3.8 1.6
 5 -7 2 6.8 1.6
 -5 -7 -2 2.7 1.4
 5 -7 2 3.6 1.5
 6 -7 2 1.6 1.3
 6 -7 2 0.8 1.2
 7 -7 2 9.7 1.7
 8 -7 2 -0.8 1.2
 8 -7 2 0.9 1.2
 6 -8 -2 1.2 1.2
 -5 -8 2 -0.6 1.2
 5 -8 -2 1 1.2
 -4 -8 2 0.2 1.3
 4 -8 -2 -0.1 1.2
 3 -8 -2 4 1.5
 -3 -8 2 0.8 1.3
 2 -8 -2 -0.6 1.3
 -2 -8 2 0.4 1.3
 -1 -8 2 1 1.3
 1 -8 -2 0.2 1.4
 0 -8 -2 -0.3 1.4
 0 -8 2 -0.2 1.5
 1 -8 2 2.2 1.5
 -1 -8 -2 5.4 1.4
 -2 -8 -2 0.8 1.3
 2 -8 2 0.1 1.4
 -3 -8 -2 -0.7 1.2
 3 -8 2 0.2 1.4
 4 -8 2 0.5 1.4
 -4 -8 -2 -0.1 1.4
 5 -8 2 0.6 1.2
 6 -8 2 0 1.1
 7 -8 2 -0.3 1
 3 -9 -2 -0.7 1.1
 2 -9 -2 -0.2 1
 1 -9 -2 -0.3 1.4
 -1 -9 2 0.5 1.5
 0 -9 2 1.4 1
 1 -9 2 0.5 1
 2 -9 2 0.4 1
 3 -9 2 1 1.2
 18 0 -3 0.6 1.4
 17 0 -3 2.6 1.6
 16 0 -3 -0.6 1.6
 16 0 -3 -0.6 1.3
 15 0 -3 2 1.8
 14 0 -3 0.1 1.7
 -13 0 3 7 2.8
 13 0 -3 11.7 2.2
 12 0 -3 1 1.5
 12 0 -3 0.3 1.7
 -12 0 3 0.5 2
 11 0 -3 3.1 1.5
 11 0 -3 3.5 1.6
 -11 0 3 2 2
 -10 0 3 4 1.8
 10 0 -3 4.7 1.7
 -10 0 3 -8 27.1
 10 0 -3 4 1.4
 10 0 -3 -23.8 54.39
 9 0 -3 41.3 34.3
 -9 0 3 48 21.7
 -9 0 3 54.29 4.6
 9 0 -3 57.89 3.9
 9 0 -3 50.79 3.9
 8 0 -3 4.2 1.4
 -8 0 3 -8.2 28
 8 0 -3 4.7 1.5
 8 0 -3 1.1 15.9
 -8 0 3 2.4 1.9
 7 0 -3 729.83 56.39
 -7 0 3 645.14 54.79
 7 0 -3 699.33 42.7
 -7 0 3 733.13 43.2
 6 0 -3 4 9
 -6 0 3 0.1 1.8
 -6 0 3 5.7 8.7
 5 0 -3 235.18 23.1
 -5 0 3 229.28 14.2
 -5 0 3 282.77 26.9
 5 0 -3 212.48 13.7
 5 0 -3 242.38 13.7
 5 0 -3 187.38 14.4
 -4 0 3 18.3 2.8
 4 0 -3 12.9 1.7
 4 0 -3 11.7 8.2
 4 0 -3 12.7 1.6
 -4 0 3 19.1 11.4
 4 0 -3 14.2 2.8
 -3 0 3 174.68 16.4
 3 0 -3 214.98 17.3
 -3 0 3 189.98 11.1
 3 0 -3 164.68 10.6
 3 0 -3 162.68 11.1
 3 0 -3 161.18 10.7
 -2 0 3 1 1.3
 2 0 -3 2.9 3.9
 2 0 -3 2.9 1.6
 -2 0 3 3 3.2
 1 0 -3 203.38 13.6
 1 0 -3 222.78 14.8
 -1 0 3 240.88 15.2
 -1 0 3 217.58 13.5
 0 0 3 1.2 0.8
 0 0 3 1.3 1.3
 0 0 -3 1.7 1.5
 2 0 3 2.6 4.8
 2 0 3 1.7 0.7
 -2 0 -3 0.5 2.6
 -3 0 -3 240.08 21.4
 3 0 3 228.78 13.3
 3 0 3 201.28 13.1
 3 0 3 229.78 19.9
 -3 0 -3 219.28 13.2
 3 0 3 200.38 13.1
 4 0 3 1.1 0.8
 -4 0 -3 1.7 5.5
 4 0 3 0.3 0.7
 -4 0 -3 0.5 0.9
 4 0 3 -3.8 6.4
 5 0 3 101.39 17.9
 5 0 3 89.19 5.3
 5 0 3 83.69 5.4
 -5 0 -3 80.29 5.5
 -5 0 -3 71.99 14.1
 6 0 3 4.9 8.3
 6 0 3 9.3 1.4
 -6 0 -3 -2.7 8.3
 6 0 3 15.3 1.6
 -6 0 -3 11.8 1.6
 -7 0 -3 36.4 13.3
 -7 0 -3 41.2 3.3
 7 0 3 44 3.1
 7 0 3 58.39 22.1
 7 0 3 44.1 3.1
 8 0 3 1.7 1.2
 8 0 3 1.9 21.3
 -8 0 -3 0.8 1.3
 8 0 3 -0.6 1
 -8 0 -3 -15.4 16.4
 9 0 3 40.8 32.2
 -9 0 -3 39.8 21.3
 -9 0 -3 50.89 3.9
 9 0 3 47.8 3.5
 9 0 3 48.1 3.5
 10 0 3 3.1 1.6
 -10 0 -3 2.8 1.6
 10 0 3 4.1 1.6
 11 0 3 10.1 1.9
 11 0 3 11 2
 12 0 3 2.5 1.7
 12 0 3 1.3 1.8
 13 0 3 121.69 7.7
 13 0 3 110.59 7.8
 14 0 3 -0.5 1.6
 14 0 3 0.1 1.9
 15 0 3 6 2.2
 16 0 3 -0.2 1.8
 17 0 3 1.2 1.4
 18 -1 -3 0.4 1.3
 18 -1 -3 2.2 1.1
 18 1 -3 0.4 1.2
 17 -1 -3 5 1.2
 17 -1 -3 -0.2 1.6
 17 1 -3 1.9 1.6
 16 -1 -3 2.8 1.6
 16 1 -3 1.5 1.8
 15 -1 -3 -0.1 1.6
 15 1 -3 0 1.8
 15 1 -3 0.4 1.3
 14 -1 -3 0.2 1.9
 14 -1 -3 -0.2 1.8
 14 1 -3 0.4 1.9
 13 -1 -3 0.3 1.7
 13 -1 -3 1.4 2.1
 -13 -1 3 1.8 2.5
 -13 1 3 3 2.7
 13 1 -3 0.2 1.8
 12 -1 -3 25.2 2.6
 -12 -1 3 21 3.4
 12 -1 -3 21.6 2.7
 12 1 -3 21 2.7
 -12 1 3 15.7 3
 -11 -1 3 54.59 5.1
 11 -1 -3 65.59 4.4
 11 -1 -3 60.09 4.5
 11 1 -3 57.49 4.4
 -11 1 3 59.79 5.4
 10 -1 -3 68.59 4.8
 -10 -1 3 66.69 5.4
 -10 -1 3 35.5 30.3
 10 -1 -3 67.49 4.8
 -10 1 3 66.19 5.8
 10 1 -3 85.49 54.89
 10 1 -3 75.09 4.9
 9 -1 -3 557.44 33.3
 9 -1 -3 522.05 33.3
 -9 -1 3 417.16 53.79
 -9 -1 3 580.14 33.9
 9 -1 -3 459.05 53.99
 9 1 -3 619.94 33.4
 -9 1 3 567.54 34.2
 9 1 -3 501.15 55.49
 8 -1 -3 214.78 12.9
 8 -1 -3 190.48 33.7
 -8 -1 3 207.08 13.4
 -8 -1 3 178.38 31.1
 8 -1 -3 209.68 12.9
 8 1 -3 209.08 32.4
 8 1 -3 199.88 12.9
 -8 1 3 247.38 32.7
 -8 1 3 215.68 13.9
 7 -1 -3 959.8 60.49
 -7 -1 3 938.91 60.89
 -7 -1 3 1207.18 82.99
 7 -1 -3 940.91 60.49
 -7 1 3 1040.4 74.39
 7 1 -3 944.51 73.39
 -7 1 3 971.4 61.19
 7 1 -3 1090.89 60.49
 -6 -1 3 663.63 54.29
 -6 -1 3 716.23 45.3
 6 -1 -3 733.83 45
 6 -1 -3 692.53 54.89
 6 -1 -3 777.22 45
 6 1 -3 800.82 56.69
 -6 1 3 718.13 45.7
 6 1 -3 835.72 45
 -6 1 3 728.63 55.99
 5 -1 -3 33.9 11.1
 -5 -1 3 42.9 14.1
 5 -1 -3 37.3 2.7
 5 -1 -3 36.5 2.7
 -5 -1 3 35.9 3.1
 -5 1 3 50.49 12.3
 5 1 -3 39 2.7
 5 1 -3 28.9 10.6
 -5 1 3 37.2 4
 4 -1 -3 17.2 1.6
 4 -1 -3 11.4 6.6
 -4 -1 3 19.1 8.5
 4 -1 -3 15.9 1.7
 4 -1 -3 17.4 1.5
 -4 1 3 17.9 8
 4 1 -3 13 7.4
 4 1 -3 26.2 2.7
 -4 1 3 20.1 3.3
 -3 -1 3 739.83 45.2
 3 -1 -3 721.03 45
 3 -1 -3 813.12 50.49
 3 -1 -3 678.93 45
 -3 -1 3 770.72 50.59
 3 1 -3 776.22 50.49
 3 1 -3 743.43 45.3
 2 -1 -3 955.5 61.19
 2 -1 -3 911.81 60.29
 -2 -1 3 996.6 57.99
 -2 -1 3 889.81 61.69
 2 1 -3 935.21 57.99
 2 1 -3 1065.99 62.09
 -1 -1 3 2736.63 166.88
 1 -1 -3 2748.12 168.68
 -1 -1 3 2671.73 169.88
 1 1 -3 2734.83 166.88
 -1 1 3 2798.02 168.68
 1 1 -3 2920.41 170.68
 0 -1 3 23.4 1.9
 0 -1 -3 23.9 4.2
 0 -1 3 33.6 6
 0 1 3 24.1 4.3
 0 1 -3 26.4 5.6
 0 1 -3 21.6 1.9
 1 -1 3 67.99 4.7
 -1 -1 -3 79.09 8.1
 1 -1 3 85.89 9.1
 -1 1 -3 72.49 4.8
 -1 1 -3 97.99 11.5
 1 1 3 79.69 7.7
 1 1 3 72.79 4.9
 2 -1 3 161.58 10.3
 -2 -1 -3 186.08 15.4
 2 1 3 165.88 10.2
 2 1 3 182.38 14.8
 2 1 3 160.48 10.4
 -3 -1 -3 2.9 0.8
 -3 -1 -3 4.8 5.1
 3 -1 3 -0.4 6
 3 -1 3 2.9 0.8
 3 -1 3 4.4 5
 -3 -1 -3 2.2 1.3
 3 1 3 3.9 0.7
 3 1 3 3 1.1
 3 1 3 4.3 5.9
 4 -1 3 579.34 39.5
 4 -1 3 539.55 33.1
 4 -1 3 528.85 33
 -4 -1 -3 549.35 33.2
 4 -1 3 603.64 42.2
 4 -1 3 500.35 33
 4 1 3 522.95 33.2
 -4 1 -3 565.44 33.3
 4 1 3 561.54 33
 4 1 3 524.65 33
 4 1 3 572.94 41.4
 -5 -1 -3 11.6 8.6
 5 -1 3 21.8 1.7
 5 -1 3 22.2 1.8
 -5 -1 -3 26.5 2.4
 5 -1 3 13.8 7.5
 5 -1 3 23.4 2
 5 -1 3 20.9 10.7
 5 1 3 21.5 1.8
 -5 1 -3 26.1 2.6
 5 1 3 18.1 10.4
 5 1 3 24.9 2.6
 5 1 3 25 1.8
 -6 -1 -3 123.59 7.9
 6 -1 3 124.99 7.5
 6 -1 3 175.98 25.8
 6 -1 3 117.89 7.5
 -6 -1 -3 103.09 18.6
 6 -1 3 125.99 22.9
 -6 1 -3 120.39 7.9
 6 1 3 113.09 7.4
 6 1 3 126.59 22.6
 6 1 3 123.79 7.5
 6 1 3 109.09 8
 7 -1 3 10.7 1.6
 7 -1 3 13.4 16.1
 7 -1 3 1.5 10.3
 7 -1 3 9.9 1.5
 -7 -1 -3 12.6 2
 -7 -1 -3 10.1 13.6
 7 1 3 10.1 1.4
 7 1 3 13 1.5
 -7 1 -3 12 2
 7 1 3 8.7 16.3
 8 -1 3 57.39 4
 -8 -1 -3 58.79 4.5
 8 -1 3 52.69 24.9
 8 -1 3 33.3 22.1
 8 -1 3 55.69 4
 -8 -1 -3 70.09 27.9
 8 1 3 56.49 3.9
 8 1 3 65.19 4
 -8 1 -3 58.19 4.4
 8 1 3 64.99 27
 9 -1 3 192.28 12.1
 -9 -1 -3 212.78 12.7
 9 -1 3 189.68 12.2
 9 -1 3 200.78 43.4
 9 1 3 195.58 12.1
 9 1 3 192.68 12
 -9 1 -3 186.78 12.3
 -10 -1 -3 37.5 3.6
 10 -1 3 37.8 3
 10 -1 3 35.3 3
 10 1 3 34.8 3
 -10 1 -3 33.9 3.2
 10 1 3 37.1 2.9
 -11 -1 -3 656.13 42.7
 11 -1 3 675.23 42.2
 11 1 3 746.53 42.1
 12 -1 3 99.49 6.7
 12 -1 3 100.99 6.7
 12 1 3 94.49 6.7
 13 -1 3 130.89 7.6
 13 -1 3 115.49 7.6
 13 1 3 92.89 7.6
 14 -1 3 -0.3 1.8
 14 -1 3 -1.3 1.7
 14 1 3 -0.3 1.8
 15 -1 3 29.7 3.1
 15 1 3 28.3 3
 16 -1 3 -0.5 1.5
 16 1 3 0.9 1.7
 17 -1 3 -0.3 1.5
 17 1 3 -0.3 1.4
 18 -2 -3 0.2 1.2
 18 -2 -3 0.3 1
 17 -2 -3 2.7 1.2
 17 -2 -3 -0.3 1.4
 17 2 -3 0.7 1.4
 16 -2 -3 0 1.5
 16 2 -3 0.1 1.5
 15 -2 -3 6.9 1.8
 15 2 -3 5.3 1.9
 14 -2 -3 2.1 1.7
 14 -2 -3 2.3 2
 14 2 -3 0.6 1.6
 13 -2 -3 2.4 1.7
 -13 -2 3 4.1 3.1
 13 -2 -3 2.7 1.9
 13 2 -3 1.1 1.8
 -13 2 3 -1.3 3.2
 -12 -2 3 -0.5 0.6
 12 -2 -3 0.4 1.8
 -12 -2 3 1.2 2.2
 12 -2 -3 0.5 1.8
 12 2 -3 0.4 1.7
 12 2 -3 1.6 1
 -12 2 3 3.9 3
 11 -2 -3 2.3 1.5
 -11 -2 3 4.8 1
 11 -2 -3 2.1 1.7
 -11 -2 3 5.1 2.3
 11 2 -3 3 1.8
 -11 2 3 4.1 2.8
 10 -2 -3 64.79 4.6
 -10 -2 3 68.49 5.4
 -10 -2 3 64.59 4.2
 10 -2 -3 65.69 4.6
 -10 2 3 60.19 6.1
 10 2 -3 65.19 4.5
 9 -2 -3 4.4 1.5
 -9 -2 3 1.6 1.8
 -9 -2 3 14.1 26.8
 9 -2 -3 1.6 1.4
 9 -2 -3 -13.7 23
 9 2 -3 2.9 1.4
 9 2 -3 3.5 27.6
 -9 2 3 2.1 2.6
 -8 -2 3 40 20.5
 8 -2 -3 25.2 14.8
 -8 -2 3 30.4 3.2
 8 -2 -3 30.5 2.5
 8 -2 -3 48.4 22.7
 8 -2 -3 28.3 2.6
 8 2 -3 31.2 26.8
 8 2 -3 32.9 2.5
 -8 2 3 27.5 4.2
 7 -2 -3 31 15.9
 7 -2 -3 16 11.3
 7 -2 -3 28.3 2.4
 -7 -2 3 33.9 3.2
 7 -2 -3 28 2.6
 -7 -2 3 6.1 12.7
 -7 2 3 31.4 4.3
 7 2 -3 21.3 24.4
 7 2 -3 34.3 2.4
 6 -2 -3 8.2 8.6
 6 -2 -3 17.8 10.9
 -6 -2 3 16.4 2.2
 -6 -2 3 8.2 17.7
 6 -2 -3 7.3 1.3
 6 -2 -3 10.6 1.5
 6 -2 -3 13.8 1.4
 -6 2 3 10.7 3.4
 6 2 -3 15.5 1.5
 6 2 -3 -2.6 11.6
 -5 -2 3 100.49 6.6
 5 -2 -3 103.59 17.5
 5 -2 -3 96.59 6.1
 5 -2 -3 75.69 13.4
 -5 -2 3 60.29 14.4
 5 -2 -3 90.59 5.9
 -5 -2 3 91.49 5.9
 5 -2 -3 98.19 6
 5 2 -3 104.59 6
 5 2 -3 90.29 16.8
 4 -2 -3 125.19 15.1
 -4 -2 3 137.59 8.9
 4 -2 -3 147.49 9
 -4 -2 3 157.08 9.5
 4 -2 -3 137.39 8.9
 4 -2 -3 148.39 17.5
 4 -2 -3 145.99 8.9
 4 2 -3 158.58 8.9
 4 2 -3 136.89 17.2
 3 -2 -3 6.2 1
 -3 -2 3 5.5 6.2
 -3 -2 3 7.6 1.7
 -3 -2 3 6.8 1
 3 -2 -3 8.9 1.1
 3 -2 -3 5 5
 3 -2 -3 7.1 1.1
 3 2 -3 6.9 5.8
 3 2 -3 5.8 1.7
 3 2 -3 9.1 1
 -2 -2 3 62.69 4.1
 -2 -2 3 68.79 11.9
 2 -2 -3 66.59 4.1
 -2 -2 3 68.39 4.7
 2 -2 -3 65.19 4.2
 2 2 -3 63.19 4.6
 -2 2 3 67.09 9.9
 2 2 -3 69.09 10.7
 -1 -2 3 616.94 37.3
 1 -2 -3 646.94 41.7
 1 -2 -3 559.34 36.9
 1 -2 -3 611.84 36.9
 -1 -2 3 546.25 36.9
 1 -2 -3 603.54 36.9
 1 2 -3 590.44 37.2
 1 2 -3 699.03 45.2
 -1 2 3 676.93 41.8
 0 -2 -3 1901.11 113.59
 0 -2 3 1771.82 109.09
 0 -2 -3 1723.33 109.09
 0 2 -3 1751.92 109.39
 0 2 3 1873.71 113.19
 0 2 -3 1852.91 114.69
 1 -2 3 2741.83 171.08
 -1 -2 -3 2847.71 170.08
 1 2 3 2699.13 169.58
 1 2 3 2657.13 165.68
 -1 2 -3 2907.21 171.48
 -1 2 -3 2621.04 165.58
 2 -2 3 41.8 2.7
 -2 -2 -3 32.8 7.7
 2 -2 3 48.1 9.6
 2 -2 3 43.3 2.9
 2 2 3 37.5 3.2
 -2 2 -3 44.2 3.2
 2 2 3 41.1 8.9
 3 -2 3 120.69 7.2
 -3 -2 -3 110.69 14.8
 3 -2 3 114.09 7.1
 3 -2 3 104.99 14
 3 2 3 124.79 14.3
 3 2 3 113.19 7.5
 4 -2 3 63.19 12.4
 4 -2 3 64.09 4.1
 4 -2 3 62.39 4.2
 4 -2 3 67.69 4.3
 4 -2 3 63.59 13.8
 -4 -2 -3 69.19 4.8
 4 2 3 64.79 4.1
 4 2 3 62.79 11.8
 5 -2 3 39.2 2.8
 -5 -2 -3 20.1 10.5
 5 -2 3 29.6 11
 -5 -2 -3 36.6 3.4
 5 -2 3 52.69 16.5
 5 -2 3 38.8 2.7
 5 -2 3 39.1 2.6
 5 2 3 41.7 2.7
 5 2 3 32.5 11.8
 -6 -2 -3 -0.8 11.5
 6 -2 3 -3.6 13.3
 6 -2 3 1.2 9.7
 6 -2 3 6.3 1
 -6 -2 -3 3.7 1.7
 6 -2 3 5.1 1
 6 -2 3 5.2 1.3
 6 2 3 2.8 14.1
 -6 2 -3 3.1 2.3
 6 2 3 4.3 1.2
 7 -2 3 14.3 1.4
 7 -2 3 15 1.6
 7 -2 3 15.8 16.8
 7 -2 3 13.7 14.1
 -7 -2 -3 28.4 20.3
 7 -2 3 13.8 1.7
 -7 -2 -3 19.5 2.6
 -7 2 -3 17.9 3
 7 2 3 17 1.7
 7 2 3 12.1 19.7
 8 -2 3 24.8 25.9
 -8 -2 -3 0.5 21.8
 8 -2 3 12.7 1.8
 8 -2 3 11.9 1.3
 8 -2 3 10.2 1.6
 8 -2 3 6.5 20.2
 -8 -2 -3 15 2.6
 8 2 3 11.8 1.7
 -8 2 -3 16.2 2.7
 8 2 3 -7 26.2
 9 -2 3 33 2.7
 -9 -2 -3 31.5 3.5
 9 -2 3 32.1 2.8
 -9 2 -3 35.7 3.5
 9 2 3 35.6 2.9
 -10 -2 -3 1.8 1.9
 10 -2 3 1.5 1.4
 10 -2 3 1.8 1.3
 10 2 3 2.3 1.6
 -10 2 -3 -0.7 1.5
 -11 -2 -3 395.56 24.6
 11 -2 3 419.86 23.8
 11 -2 3 400.46 23.7
 11 2 3 327.37 23.6
 12 -2 3 158.78 9.6
 12 -2 3 148.89 9.5
 12 2 3 132.99 9.5
 13 -2 3 -0.6 1.6
 13 -2 3 -0.4 1.6
 13 2 3 0.8 1.7
 14 -2 3 1.5 1.8
 14 -2 3 0.6 1.6
 14 2 3 0.4 1.7
 15 -2 3 0.3 1.6
 15 -2 3 0.8 1.9
 15 2 3 0.7 1.6
 16 -2 3 0.3 1.6
 16 2 3 0.2 1.4
 17 -2 3 3.3 1.6
 17 -3 -3 0.9 1.1
 17 -3 -3 -0.6 1.2
 17 3 -3 -0.9 1.6
 16 -3 -3 0.4 1.3
 16 -3 -3 -1 1.3
 16 3 -3 0.3 1.3
 15 -3 -3 2.1 1.8
 15 -3 -3 1.1 1.6
 15 3 -3 1.9 1.5
 14 -3 -3 0.6 1.6
 14 -3 -3 2.4 2
 14 3 -3 0.9 1.5
 13 3 -3 31.6 2.8
 12 -3 -3 23.2 2.7
 -12 -3 3 29.4 4.1
 12 -3 -3 24.5 2.7
 -12 3 3 17 4.5
 -11 -3 3 7.7 2.6
 11 -3 -3 5.8 1.7
 11 -3 -3 5.7 1.7
 -11 -3 3 3.7 0.9
 -11 3 3 3.3 3.3
 11 3 -3 3.6 1.6
 -10 -3 3 14.8 2.9
 10 -3 -3 13.1 2.1
 10 -3 -3 13.9 2.1
 -10 -3 3 14.2 1.4
 -10 3 3 13.7 4
 -9 -3 3 24.3 3.3
 9 -3 -3 23.8 2.3
 9 -3 -3 23.3 2.4
 -9 -3 3 26.8 1.9
 -9 3 3 18 4
 9 3 -3 21.6 2.1
 -8 -3 3 36.4 3.8
 -8 -3 3 34.6 2.4
 8 -3 -3 34.4 2.7
 8 -3 -3 35.4 2.9
 -8 -3 3 23.8 26.2
 -8 3 3 42.4 5.3
 8 3 -3 28.1 31.5
 8 3 -3 34.4 2.7
 7 -3 -3 9.5 1.4
 -7 -3 3 10.5 2.2
 7 -3 -3 9.3 1.4
 -7 -3 3 12.1 1.2
 -7 -3 3 27.3 34.3
 7 -3 -3 9.1 13.2
 7 -3 -3 6.9 1.4
 7 3 -3 9.5 22.5
 7 3 -3 8.6 1.4
 6 -3 -3 60.19 4
 6 -3 -3 59.69 3.9
 6 -3 -3 57.19 16.1
 -6 -3 3 43.9 19.7
 6 -3 -3 35.4 16
 6 -3 -3 58.09 4.1
 -6 -3 3 63.79 3.9
 -6 -3 3 64.39 5
 6 3 -3 61.39 4
 6 3 -3 62.09 34.8
 5 -3 -3 120.49 21.7
 5 -3 -3 104.59 19
 5 -3 -3 145.09 9.1
 -5 -3 3 181.48 33
 5 -3 -3 154.08 9.1
 5 -3 -3 145.89 9.2
 -5 -3 3 151.78 9.9
 -5 -3 3 148.59 9
 5 3 -3 134.39 22.9
 5 3 -3 153.98 9.1
 4 -3 -3 142.49 8.8
 4 -3 -3 115.09 18
 -4 -3 3 161.48 28.2
 -4 -3 3 141.49 8.7
 4 -3 -3 149.49 8.7
 -4 -3 3 147.29 9.5
 4 -3 -3 120.19 19.6
 4 -3 -3 138.69 8.7
 4 3 -3 136.69 23.5
 4 3 -3 139.39 8.7
 -3 -3 3 16.8 1.4
 3 -3 -3 13.1 1.3
 -3 -3 3 18.6 9.7
 3 -3 -3 15.9 9.2
 -3 -3 3 20.4 2.5
 3 -3 -3 14.1 1.5
 3 -3 -3 15.9 1.6
 3 3 -3 32.5 14.3
 2 -3 -3 7.5 1.1
 2 -3 -3 6.3 1.1
 -2 -3 3 9.2 1.1
 2 -3 -3 6.8 1.1
 -2 -3 3 -2.5 8.2
 -2 -3 3 6.1 1.8
 -2 3 3 2.8 7.9
 2 3 -3 11.9 8.7
 1 -3 -3 10.1 1.1
 -1 -3 3 7 11.3
 1 -3 -3 9.9 1.2
 1 -3 -3 11.9 1.2
 -1 -3 3 10.9 1.3
 -1 -3 3 10.4 1.3
 -1 3 3 9.4 7.6
 1 3 -3 3.3 7.9
 0 -3 -3 46.6 9.6
 0 -3 -3 49.4 3.5
 0 -3 -3 59.29 3.6
 0 -3 3 57.89 3.6
 0 -3 -3 57.69 3.5
 0 -3 3 55.29 3.7
 0 -3 3 81.59 18.5
 0 3 3 53.49 11.7
 0 3 -3 58.19 11.6
 1 -3 3 179.38 11.3
 -1 -3 -3 189.48 20.2
 1 -3 3 187.28 21.3
 -1 -3 -3 188.68 11.3
 1 -3 3 180.58 11.4
 1 3 3 196.28 20.2
 -1 3 -3 198.58 20.9
 -2 -3 -3 84.49 5.2
 2 -3 3 83.29 5.2
 2 -3 3 79.39 5.3
 -2 -3 -3 81.99 15.8
 2 -3 3 120.19 23.1
 2 3 3 77.99 14.1
 -2 3 -3 83.69 15.8
 3 -3 3 44.4 12.9
 -3 -3 -3 50.79 3.2
 3 -3 3 49.6 3.4
 3 -3 3 50.19 3.3
 3 3 3 44 11.8
 -3 3 -3 57.69 13.2
 -4 -3 -3 25.2 1.7
 4 -3 3 24.5 1.8
 4 -3 3 22.7 1.8
 4 -3 3 18.5 2
 4 -3 3 14.1 18.5
 4 3 3 10.8 11.8
 -5 -3 -3 60.69 21.7
 5 -3 3 70.39 4.4
 5 -3 3 43.9 14.2
 5 -3 3 71.39 4.4
 5 -3 3 71.79 4.6
 -5 -3 -3 69.99 4.3
 5 -3 3 85.89 22.2
 5 3 3 63.49 4.3
 5 3 3 51.19 17.8
 -6 -3 -3 63.39 23.7
 -6 -3 -3 62.79 4
 6 -3 3 72.39 30.5
 6 -3 3 69.49 4.2
 6 -3 3 65.49 4.2
 6 -3 3 45.6 17.5
 6 -3 3 64.99 4.4
 6 3 3 43.8 20
 6 3 3 63.29 4.2
 7 -3 3 2.4 1
 7 -3 3 22.8 20.3
 7 -3 3 4.3 1.1
 7 -3 3 1.5 1
 7 -3 3 29.2 26.2
 -7 -3 -3 -5.8 24.4
 -7 3 -3 -1.6 2.4
 7 3 3 2.2 1.1
 8 -3 3 -3.8 24.8
 8 -3 3 6.1 1.3
 8 -3 3 3 1.1
 8 -3 3 9 1.2
 -8 3 -3 3.3 2.5
 9 -3 3 7.4 1.4
 9 -3 3 11.2 1.6
 9 -3 3 11.7 1.4
 -9 3 -3 6.7 2.8
 9 3 3 11 1.8
 10 -3 3 124.59 7.5
 10 -3 3 116.09 7.6
 10 3 3 106.99 7.5
 11 -3 3 28.5 2.7
 11 -3 3 23.1 2.5
 11 3 3 19.9 2.4
 12 -3 3 27.2 2.6
 12 -3 3 29.2 2.8
 12 3 3 20.1 2.5
 13 -3 3 11.7 2
 13 3 3 9.6 2
 14 -3 3 7.8 1.8
 14 -3 3 5.6 1.8
 14 3 3 5 1.7
 15 -3 3 1.3 1.6
 15 -3 3 -0.1 1.5
 15 3 3 0.1 1.3
 16 -3 3 -0.1 1.3
 17 -3 3 -0.2 1.7
 16 -4 -3 0.8 1.2
 16 -4 -3 4.7 1.3
 15 -4 -3 -0.4 1.2
 15 -4 -3 2.7 1.4
 15 -4 -3 0.7 1.4
 14 -4 -3 12.4 1.9
 14 4 -3 11.8 1.8
 13 -4 -3 4.5 1.9
 13 -4 -3 1.9 1.6
 13 4 -3 2.2 1.6
 12 -4 -3 22.9 2.5
 12 4 -3 20.1 2.5
 11 -4 -3 46.3 3.7
 11 -4 -3 57.19 3.9
 11 4 -3 41.6 3.7
 -11 4 3 47.9 7.9
 10 -4 -3 3.7 1.4
 10 -4 -3 3.3 1.7
 -10 -4 3 3.8 2.3
 10 4 -3 5.5 1.6
 -10 4 3 7.5 3.7
 -9 -4 3 9.7 1.4
 9 -4 -3 6.9 1.7
 9 -4 -3 9.1 1.7
 -9 -4 3 9.6 2.8
 9 4 -3 8.5 1.6
 -9 4 3 7.7 3.8
 -8 -4 3 5.1 2.3
 -8 -4 3 6.9 1.2
 8 -4 -3 5.8 1.3
 8 -4 -3 3.6 1.4
 8 -4 -3 2.9 1.4
 8 4 -3 2.2 1.2
 -8 4 3 5 3.7
 -7 -4 3 0.2 0.9
 7 -4 -3 0.8 1.2
 -7 -4 3 0.4 1.8
 7 -4 -3 -0.2 1.1
 7 -4 -3 -0.2 1.3
 -6 -4 3 -17.9 28.8
 6 -4 -3 11.9 1.5
 -6 -4 3 7.7 2.2
 6 -4 -3 11.9 1.7
 -6 -4 3 11 1.3
 6 -4 -3 9.9 1.5
 6 4 -3 9.3 35.9
 -5 -4 3 25.2 25.3
 5 -4 -3 8.5 1.3
 5 -4 -3 11.8 1.5
 -5 -4 3 10.1 1.3
 5 -4 -3 12.1 1.8
 5 -4 -3 -6.8 17.5
 -5 -4 3 11.1 2.3
 5 4 -3 4.4 20.2
 4 -4 -3 38.7 2.8
 4 -4 -3 34.8 2.6
 -4 -4 3 24.5 21
 4 -4 -3 32.6 2.5
 -4 -4 3 40.3 2.6
 4 -4 -3 39.6 16.1
 -4 -4 3 36.1 2.5
 4 4 -3 26.7 17.7
 -3 -4 3 8.2 1.2
 -3 -4 3 9.1 14.8
 3 -4 -3 11.2 14.8
 3 -4 -3 9 1.4
 3 -4 -3 10.7 1.3
 3 -4 -3 10.9 1.4
 -3 -4 3 9.9 1.3
 3 4 -3 4.8 15.5
 2 -4 -3 322.07 20.2
 2 -4 -3 340.17 20.2
 2 -4 -3 306.97 33.3
 -2 -4 3 314.17 20.3
 -2 -4 3 316.07 37.2
 -2 -4 3 345.07 20.3
 2 -4 -3 363.86 20.3
 2 4 -3 309.47 35.5
 -2 4 3 343.87 35.1
 -1 -4 3 76.89 4.6
 1 -4 -3 75.89 4.6
 -1 -4 3 67.49 24.9
 1 -4 -3 70.69 4.6
 -1 -4 3 72.89 4.6
 1 -4 -3 40.1 16.9
 1 -4 -3 65.69 4.5
 -1 4 3 65.29 17.1
 1 4 -3 63.69 18.3
 0 -4 -3 1225.18 75.19
 0 -4 3 1251.47 75.29
 0 -4 3 1324.97 75.19
 0 -4 3 1172.48 88.39
 0 -4 -3 1355.26 75.19
 0 -4 -3 1197.48 75.09
 0 4 3 1254.47 86.89
 0 4 -3 1146.39 87.09
 -1 -4 -3 120.29 7.4
 1 -4 3 119.69 7.4
 1 -4 3 113.19 7.5
 1 -4 3 123.29 24.7
 1 4 3 133.09 22.8
 -1 4 -3 121.69 23.1
 2 -4 3 14.6 15.5
 -2 -4 -3 17.1 1.5
 2 -4 3 16.1 1.8
 2 -4 3 16.7 1.6
 -2 4 -3 21.3 22
 2 4 3 6.6 14.8
 3 -4 3 10 1.3
 -3 -4 -3 8.9 1.3
 3 -4 3 11.1 17
 3 -4 3 10.1 1.2
 3 -4 3 11 1.5
 3 4 3 0.8 16.2
 -3 4 -3 13.2 16.6
 4 -4 3 154.58 30.8
 4 -4 3 184.68 11
 4 -4 3 174.88 11.2
 4 -4 3 175.28 11
 -4 -4 -3 192.78 11
 4 4 3 134.09 28.3
 5 -4 3 3.5 1.1
 5 -4 3 -28.5 24.7
 5 -4 3 4.6 1.3
 5 -4 3 3 0.9
 5 -4 3 15.3 22.2
 6 -4 3 9.8 36.4
 6 -4 3 4.8 1
 6 -4 3 5.2 1.4
 6 -4 3 -6.8 37.6
 6 -4 3 5.4 1.2
 -6 -4 -3 3.5 0.9
 7 -4 3 18 1.8
 7 -4 3 15 1.8
 7 -4 3 16.2 2
 8 -4 3 2.9 1.1
 8 -4 3 1 1.2
 8 -4 3 0.5 1.1
 -8 4 -3 1 3.1
 9 -4 3 21.7 1.9
 9 -4 3 18.4 2.1
 9 -4 3 21.5 2.3
 -9 4 -3 14.9 4.1
 10 -4 3 1.5 1.4
 10 -4 3 1.4 1.7
 11 -4 3 34.4 3.2
 11 -4 3 32.1 3
 12 -4 3 7.5 1.9
 12 -4 3 11.9 2.2
 13 -4 3 1.6 1.7
 13 -4 3 0.5 1.6
 14 -4 3 0.2 1.5
 14 -4 3 0.4 1.4
 15 -4 3 0.8 1.4
 15 -5 -3 0.6 1
 14 -5 -3 1 1.2
 14 -5 -3 5.1 1.4
 13 -5 -3 9.4 2
 13 -5 -3 6.7 1.5
 12 -5 -3 2.4 1.7
 12 -5 -3 -0.2 1.2
 12 -5 -3 1.5 1.4
 11 -5 -3 0.8 1.7
 11 -5 -3 1 1.5
 11 -5 -3 -0.2 1.4
 10 -5 -3 2.7 1.5
 10 -5 -3 1.7 1.4
 -10 -5 3 0.4 0.8
 10 -5 -3 5.9 1.5
 9 -5 -3 3.1 1.4
 9 -5 -3 2.5 1.5
 -9 -5 3 4.6 1.1
 8 -5 -3 16.9 2.2
 8 -5 -3 14.3 1.8
 -8 -5 3 15 1.6
 -8 5 3 12.9 4.7
 -7 -5 3 0.3 1
 7 -5 -3 0.5 1.4
 7 -5 -3 1.6 1.3
 7 -5 -3 -0.3 0.7
 7 -5 -3 0.2 1.2
 6 -5 -3 39.5 2.8
 6 -5 -3 34.3 2.7
 -6 -5 3 36.9 2.7
 6 -5 -3 33.4 3
 5 -5 -3 3.6 1.6
 5 -5 -3 3.3 1.2
 -5 -5 3 4.4 1.2
 5 -5 -3 3 1.3
 -4 -5 3 30.9 2.3
 4 -5 -3 28.4 2.4
 4 -5 -3 29.5 2.3
 4 -5 -3 32 2.6
 -3 -5 3 55.49 3.5
 3 -5 -3 49.99 3.6
 -3 -5 3 48.4 3.4
 3 -5 -3 49.4 3.4
 3 -5 -3 53.99 3.6
 -2 -5 3 14.7 1.5
 -2 -5 3 18.4 1.6
 2 -5 -3 17.3 1.6
 2 -5 -3 15.3 1.3
 2 -5 -3 14.8 1.8
 1 -5 -3 3.3 1.3
 -1 -5 3 2.7 1
 1 -5 -3 2.6 0.8
 1 -5 -3 3.2 0.8
 -1 -5 3 3.6 1.2
 0 -5 3 52.29 3.3
 0 -5 3 47.1 3.3
 0 -5 -3 44.1 3.3
 1 -5 3 3.1 1.1
 -1 -5 -3 1.5 1.3
 1 -5 3 2.5 1.1
 1 -5 3 2.3 0.6
 2 -5 3 62.89 4.3
 -2 -5 -3 61.19 4.1
 2 -5 3 57.69 3.9
 2 -5 3 66.29 4.1
 -3 -5 -3 1.4 1.2
 3 -5 3 -0.5 1.1
 3 -5 3 0.4 0.7
 3 -5 3 0.7 1.2
 4 -5 3 7 1.6
 4 -5 3 6.7 1
 4 -5 3 6.2 1.3
 -4 -5 -3 4.5 1.3
 5 -5 3 3.6 1.4
 -5 -5 -3 2.8 1.3
 5 -5 3 1.2 0.9
 5 -5 3 2.1 1.4
 6 -5 3 11.1 1.6
 6 -5 3 9.8 1.7
 6 -5 3 6.2 1.2
 7 -5 3 9.6 1.5
 7 -5 3 9.8 1.7
 7 -5 3 9.7 1.8
 8 -5 3 18.1 2
 8 -5 3 21.4 1.9
 8 -5 3 20.1 2.4
 -8 5 -3 18.7 5.8
 9 -5 3 7 1.6
 9 -5 3 11.7 1.6
 9 -5 3 11.3 2.2
 10 -5 3 7.8 1.9
 10 -5 3 7.4 1.6
 11 -5 3 3.6 1.4
 11 -5 3 4.5 1.5
 12 -5 3 5.5 1.7
 12 -5 3 9.9 2.1
 13 -5 3 0 1.4
 13 -5 3 -1.3 1.5
 14 -5 3 -0.5 1.3
 13 -6 -3 13.1 1.5
 12 -6 -3 1.4 1.1
 11 -6 -3 0.2 1.1
 11 -6 -3 1.6 1.5
 10 -6 -3 0.4 1.4
 10 -6 -3 0.3 1.1
 9 -6 -3 1.9 1.2
 -9 -6 3 0.6 1.1
 9 -6 -3 -1.5 1.3
 -8 -6 3 0.5 1.2
 8 -6 -3 0.9 1.4
 8 -6 -3 1.9 1.1
 8 -6 -3 1.1 1.3
 -7 -6 3 0.4 1.1
 7 -6 -3 1.1 1.3
 7 -6 -3 -0.1 1.3
 7 -6 -3 0.7 1.1
 6 -6 -3 -0.3 1
 -6 -6 3 0.7 1.1
 6 -6 -3 1.1 1.4
 6 -6 -3 0.1 1.3
 5 -6 -3 3.9 1.1
 5 -6 -3 2.4 1.4
 -5 -6 3 3.7 1.2
 5 -6 -3 4.9 1.5
 -4 -6 3 27.1 2.2
 4 -6 -3 24 2.4
 4 -6 -3 26.3 2.3
 3 -6 -3 12.7 2
 -3 -6 3 10.8 1.7
 -2 -6 3 55.59 3.8
 2 -6 -3 53.59 3.9
 -1 -6 3 36.6 2.8
 1 -6 -3 34.7 2.9
 0 -6 3 72.19 4.8
 0 -6 3 78.79 4.8
 0 -6 -3 66.59 4.9
 1 -6 3 17 2.1
 1 -6 3 20 2
 -1 -6 -3 17.7 2.1
 2 -6 3 6.4 1.5
 2 -6 3 5.4 1.5
 -2 -6 -3 4.6 1.6
 -3 -6 -3 9.5 1.7
 3 -6 3 13.4 1.8
 3 -6 3 11.2 1.8
 4 -6 3 34.8 2.7
 4 -6 3 27.9 2.6
 -4 -6 -3 26.2 2.4
 5 -6 3 10.6 1.9
 5 -6 3 6.7 1.6
 -5 -6 -3 5.6 1.6
 6 -6 3 3.1 1.6
 -6 -6 -3 0.5 1.2
 6 -6 3 1.3 1.6
 7 -6 3 6.9 1.6
 7 -6 3 2.8 1.4
 7 -6 3 -0.9 1.3
 8 -6 3 0.2 1.5
 8 -6 3 0.1 1.2
 8 -6 3 0.9 1.4
 9 -6 3 0.4 1.9
 9 -6 3 1.3 1.2
 9 -6 3 2.7 1.7
 10 -6 3 2.3 1.5
 11 -6 3 8.9 2
 12 -6 3 0.9 1.1
 13 -6 3 1.2 1.1
 -8 -7 3 -0.2 1.3
 -7 -7 3 0.1 1.2
 7 -7 -3 -0.7 1.2
 6 -7 -3 4.8 1.6
 -6 -7 3 1.3 1.4
 -5 -7 3 0.7 1.3
 5 -7 -3 0.7 1.4
 4 -7 -3 1.8 1.4
 -4 -7 3 -0.3 1.3
 3 -7 -3 0.2 1.5
 -3 -7 3 1.1 1.4
 -2 -7 3 6.9 1.5
 2 -7 -3 5.6 1.6
 1 -7 -3 0.8 1.6
 -1 -7 3 0.2 1.4
 0 -7 3 1.9 1.5
 0 -7 -3 3 1.7
 1 -7 3 0.1 1.5
 -1 -7 -3 0 1.5
 2 -7 3 1.6 1.6
 -2 -7 -3 1.1 1.5
 -3 -7 -3 0.6 1.4
 3 -7 3 -1 1.2
 3 -7 3 -0.1 1.5
 4 -7 3 2.9 1.4
 -4 -7 -3 0.6 1.4
 4 -7 3 0 1.4
 5 -7 3 1.2 1.5
 -5 -7 -3 1 1.7
 5 -7 3 1.4 1.3
 6 -7 3 2.1 1.4
 6 -7 3 4.2 1.4
 7 -7 3 5.6 1.5
 7 -7 3 3.1 1.4
 8 -7 3 0.4 1.2
 -6 -8 3 -0.2 1.1
 -5 -8 3 0.6 1.2
 5 -8 -3 -0.2 1.1
 4 -8 -3 0.5 1.2
 -4 -8 3 0.6 1.2
 -3 -8 3 0.5 1.3
 3 -8 -3 -0.2 1.3
 -2 -8 3 2.9 1.4
 2 -8 -3 4.5 1.4
 1 -8 -3 7.2 1.4
 -1 -8 3 2.3 1.4
 0 -8 -3 0.9 1.3
 0 -8 3 -1.2 1.3
 -1 -8 -3 2.7 1.3
 1 -8 3 2.2 1.5
 -2 -8 -3 1.1 1.2
 2 -8 3 0.2 1.5
 3 -8 3 -1.2 1.3
 -3 -8 -3 4.2 1.1
 4 -8 3 1.2 1.4
 5 -8 3 3.6 1.3
 6 -8 3 0.4 1.1
 7 -8 3 -0.4 1.1
 -1 -9 3 9.8 1.6
 0 -9 3 0.8 1
 1 -9 3 0.8 1.1
 2 -9 3 1.9 1
 3 -9 3 1.1 1.3
 18 0 -4 -0.3 1.3
 17 0 -4 -0.4 1.1
 17 0 -4 -0.1 1.5
 16 0 -4 0 1.6
 16 0 -4 1.2 1.2
 15 0 -4 -0.4 1.9
 14 0 -4 3.1 1.8
 -13 0 4 -4.4 2.3
 13 0 -4 0.6 1.7
 12 0 -4 9 2.1
 -12 0 4 9.1 2.6
 11 0 -4 0.4 1.4
 -11 0 4 0.4 1.8
 11 0 -4 -0.5 1.6
 -10 0 4 59.89 5.2
 10 0 -4 68.79 4.6
 10 0 -4 9.1 27.2
 10 0 -4 65.99 4.6
 -10 0 4 58.39 31.1
 -9 0 4 0.3 1.7
 9 0 -4 -0.6 1.2
 -9 0 4 -2.9 18.5
 9 0 -4 0.7 1.5
 9 0 -4 -5.1 22.4
 -8 0 4 27.9 3.2
 8 0 -4 23.3 2.3
 8 0 -4 25 2.3
 8 0 -4 25.4 17.8
 -8 0 4 -2.5 12.8
 7 0 -4 2.6 1.3
 7 0 -4 3.4 11.4
 -7 0 4 15.6 17.6
 7 0 -4 2.4 1.3
 -7 0 4 1.7 2.1
 6 0 -4 235.38 31.9
 -6 0 4 115.79 20.1
 -6 0 4 160.68 10.4
 6 0 -4 153.28 9.7
 6 0 -4 159.58 9.7
 -5 0 4 6 6.5
 -5 0 4 8.4 2.4
 5 0 -4 7 2.5
 5 0 -4 6.6 7.9
 5 0 -4 7.4 1.1
 4 0 -4 3806.92 250.37
 4 0 -4 4316.57 256.37
 -4 0 4 4337.77 250.27
 -4 0 4 4135.79 256.17
 -3 0 4 -2 5
 3 0 -4 1.6 2.1
 -3 0 4 1 2
 3 0 -4 -2.5 5.3
 3 0 -4 5.1 1.1
 3 0 -4 4.2 1
 -2 0 4 430.06 25.1
 2 0 -4 400.16 25.2
 -2 0 4 415.66 28.2
 2 0 -4 393.06 27.6
 -1 0 4 1.7 1.2
 1 0 -4 1.6 2.3
 -1 0 4 1 2.6
 0 0 4 88.49 7
 0 0 4 97.39 5.9
 0 0 -4 94.79 7.1
 1 0 4 1 2.5
 1 0 4 0.2 3.1
 -2 0 -4 1883.41 119.89
 2 0 4 1984.7 120.69
 -3 0 -4 8.2 1.1
 3 0 4 9.6 1.1
 3 0 4 6 5.9
 4 0 4 313.87 26
 4 0 4 285.87 17.1
 -4 0 -4 285.57 17.2
 4 0 4 273.87 17.1
 -4 0 -4 253.87 24.1
 -5 0 -4 7.2 8.2
 5 0 4 4.3 1.1
 5 0 4 4.1 8
 -5 0 -4 4.3 1.1
 5 0 4 3.3 0.9
 6 0 4 914.61 66.09
 -6 0 -4 896.01 63.99
 6 0 4 851.91 52.89
 -6 0 -4 857.91 52.99
 -7 0 -4 10 1.6
 7 0 4 8.8 1.4
 7 0 4 15 16.6
 7 0 4 7.2 1.2
 -7 0 -4 3.2 10.2
 8 0 4 24.5 2.1
 -8 0 -4 23.9 2.3
 8 0 4 8.7 24.2
 -8 0 -4 24 15.4
 8 0 4 22.3 2.1
 9 0 4 1.4 1.2
 -9 0 -4 -1 1.2
 9 0 4 0.9 1.2
 10 0 4 94.39 6.3
 10 0 4 98.09 6.4
 11 0 4 1.2 1.6
 11 0 4 1 1.3
 12 0 4 40.1 3.6
 12 0 4 44.7 3.5
 13 0 4 -0.2 1.8
 13 0 4 1.1 1.6
 14 0 4 25.6 2.7
 14 0 4 20.3 2.9
 15 0 4 0.2 1.8
 16 0 4 0.7 1.7
 17 0 4 -0.5 1.5
 18 -1 -4 2.7 1.1
 18 -1 -4 -0.4 1.4
 18 1 -4 1 1.3
 17 -1 -4 0.8 1.4
 17 -1 -4 0.4 1.2
 17 1 -4 0.1 1.4
 16 -1 -4 5.1 1.7
 16 1 -4 2.7 1.8
 15 -1 -4 1.1 1.8
 15 1 -4 2.7 1.3
 15 1 -4 0.2 1.9
 14 1 -4 38.1 3.5
 14 1 -4 34.4 2.8
 13 -1 -4 3.5 2.1
 13 -1 -4 0.2 1.7
 -13 -1 4 3.7 2.5
 -13 1 4 0.6 2.4
 13 1 -4 0.9 1.7
 12 -1 -4 0.6 1.7
 -12 -1 4 -4.2 2
 12 -1 -4 0.9 1.8
 -12 1 4 -0.1 2.3
 12 1 -4 0.8 1.8
 11 -1 -4 1.6 1.5
 11 -1 -4 3 1.4
 -11 -1 4 0.8 1.9
 -11 1 4 4.2 2.5
 11 1 -4 4.1 1.8
 -10 -1 4 -18.6 27.6
 -10 -1 4 12.1 2.6
 10 -1 -4 7.4 1.4
 10 1 -4 6.1 30.7
 -10 1 4 7.5 2.6
 10 1 -4 7 1.6
 9 -1 -4 47.4 3.3
 -9 -1 4 28.1 21.2
 9 -1 -4 43.7 3.3
 -9 -1 4 36.6 3.8
 9 -1 -4 30.4 25.7
 9 1 -4 46.2 3.3
 9 1 -4 26.2 21.8
 -9 1 4 26.8 22.7
 -9 1 4 39.8 4.5
 -8 -1 4 18 15.1
 -8 -1 4 27.7 3.1
 8 -1 -4 30.9 2.5
 8 -1 -4 30.9 2.6
 8 -1 -4 8.4 16.2
 8 1 -4 23.9 16.5
 -8 1 4 18.1 15.2
 -8 1 4 29.5 3.8
 8 1 -4 33.3 2.6
 -7 -1 4 46 15.3
 7 -1 -4 38.7 14.5
 7 -1 -4 52.39 3.5
 7 -1 -4 48 3.5
 -7 -1 4 51.59 4.1
 -7 1 4 21.2 12.5
 -7 1 4 45.4 4.7
 7 1 -4 56.59 3.6
 7 1 -4 44.3 15.3
 -6 -1 4 483.15 42.6
 6 -1 -4 542.65 43.5
 6 -1 -4 540.05 33.1
 -6 -1 4 546.65 33.5
 6 -1 -4 580.04 33.1
 -6 1 4 514.65 33.8
 6 1 -4 598.24 33.1
 6 1 -4 495.45 43.3
 -6 1 4 576.54 44.7
 -5 -1 4 137.59 8.9
 5 -1 -4 141.79 8.5
 -5 -1 4 127.69 17.5
 5 -1 -4 126.49 8.6
 5 -1 -4 149.19 18.1
 -5 1 4 122.49 18
 5 1 -4 139.99 17.8
 5 1 -4 148.59 8.5
 -5 1 4 138.19 9.5
 -4 -1 4 1226.38 87.69
 -4 -1 4 1321.47 81.49
 4 -1 -4 1322.87 87.39
 -4 1 4 1552.54 88.89
 4 1 -4 1325.87 81.69
 -4 1 4 1341.37 81.89
 -3 -1 4 566.04 44.6
 -3 -1 4 635.14 40
 3 -1 -4 656.13 39.7
 3 -1 -4 728.93 45.1
 3 1 -4 713.83 39.7
 3 1 -4 635.04 40.1
 3 1 -4 667.03 45.1
 -2 -1 4 70.49 4.4
 2 -1 -4 58.79 4
 2 -1 -4 57.89 8
 2 -1 -4 60.89 4.1
 2 -1 -4 65.89 4.1
 2 -1 -4 61.29 7.1
 -2 -1 4 54.69 9.1
 2 1 -4 68.59 4.1
 2 1 -4 69.59 4.5
 2 1 -4 66.39 8.9
 1 -1 -4 625.24 39.9
 -1 -1 4 670.63 43.7
 -1 -1 4 669.73 40.1
 1 -1 -4 711.53 41.8
 1 1 -4 645.74 40.1
 1 1 -4 654.93 43.4
 0 -1 4 72.89 8.9
 0 -1 -4 76.59 6.9
 0 -1 4 79.59 5
 0 1 -4 68.79 8.5
 0 1 4 74.69 6.5
 0 1 -4 80.19 4.9
 1 -1 4 3 4.1
 -1 -1 -4 0.1 3.7
 1 -1 4 4.8 1
 1 1 4 4.5 3.3
 -1 1 -4 0.2 4
 -1 1 -4 5.4 1
 2 -1 4 661.63 44.4
 -2 -1 -4 707.23 44
 -2 -1 -4 587.24 39.8
 2 1 4 612.44 40
 -2 1 -4 661.33 39.9
 2 1 4 742.03 44
 2 1 4 672.13 39.8
 -3 -1 -4 141.49 15.4
 3 -1 4 148.09 9.6
 -3 -1 -4 156.68 9.5
 3 -1 4 162.68 16.8
 3 -1 4 164.18 15.5
 3 1 4 157.48 9.5
 3 1 4 176.38 16.6
 3 1 4 157.38 9.5
 3 1 4 150.88 9.7
 -4 -1 -4 523.85 41.4
 -4 -1 -4 586.84 35.3
 4 -1 4 671.63 45
 4 -1 4 573.24 35
 4 -1 4 551.14 35
 4 -1 4 497.85 40.7
 -4 1 -4 615.04 35.2
 4 1 4 586.64 35.2
 4 1 4 613.54 35
 4 1 4 575.94 35
 5 -1 4 331.67 20.8
 5 -1 4 314.37 20.6
 5 -1 4 372.86 33.2
 5 -1 4 334.37 20.7
 5 -1 4 363.76 29.2
 -5 -1 -4 333.97 21
 5 1 4 320.57 21
 -5 1 -4 348.37 20.9
 5 1 4 330.67 20.7
 5 1 4 408.16 32.8
 5 1 4 359.06 20.7
 6 -1 4 192.38 12.4
 -6 -1 -4 215.98 12.9
 6 -1 4 218.88 27.7
 -6 -1 -4 145.29 23.1
 6 -1 4 205.18 12.6
 6 -1 4 232.18 28.9
 6 -1 4 206.98 12.6
 6 1 4 194.28 13
 -6 1 -4 207.88 12.8
 6 1 4 198.88 12.5
 6 1 4 188.38 26.8
 6 1 4 229.38 12.6
 -7 -1 -4 173.48 10.3
 7 -1 4 148.69 24
 7 -1 4 169.08 30.5
 7 -1 4 159.08 9.9
 -7 -1 -4 158.48 25.1
 7 -1 4 151.98 10
 7 1 4 173.48 9.9
 7 1 4 153.58 9.9
 -7 1 -4 158.18 10.1
 7 1 4 119.79 24.8
 -8 -1 -4 106.89 25.7
 8 -1 4 91.39 6.3
 8 -1 4 95.99 29.4
 8 -1 4 102.29 6.2
 -8 -1 -4 101.09 6.7
 8 -1 4 59.89 21.7
 8 1 4 91.89 6.1
 8 1 4 106.49 6.2
 -8 1 -4 90.39 6.3
 8 1 4 67.69 28.3
 9 -1 4 7.9 1.6
 9 -1 4 6.3 1.3
 -9 -1 -4 6.1 1.8
 9 1 4 6.6 1.5
 9 1 4 5.4 1.3
 -9 1 -4 6.3 1.5
 10 -1 4 38.3 3.1
 10 -1 4 36.7 3.1
 -10 -1 -4 40.2 3.5
 10 1 4 38.4 3
 10 1 4 39.9 3.2
 11 -1 4 113.29 7.6
 11 -1 4 114.89 7.6
 11 1 4 129.29 7.6
 11 1 4 106.99 7.6
 12 -1 4 213.68 12.5
 12 -1 4 198.78 12.5
 12 1 4 176.78 12.4
 13 -1 4 3 1.6
 13 -1 4 2.2 1.8
 13 1 4 2.2 2
 14 -1 4 1.6 1.8
 14 -1 4 -0.4 1.6
 14 1 4 -0.4 1.7
 15 -1 4 2.2 2
 15 -1 4 7 1.9
 15 1 4 5.4 2
 16 1 4 10.1 2
 17 -1 4 0.5 1.5
 17 1 4 -1.3 1.4
 18 -2 -4 1.4 1
 18 -2 -4 1.2 1.4
 18 2 -4 0.4 1.4
 17 -2 -4 0.3 1.3
 17 -2 -4 0.4 1.2
 17 2 -4 -0.1 1.3
 16 -2 -4 4.8 1.5
 16 -2 -4 -0.3 1.6
 16 2 -4 0 1.4
 15 -2 -4 0.3 1.7
 15 2 -4 -0.1 1.5
 14 -2 -4 8.4 2
 14 -2 -4 11.9 2.3
 -13 -2 4 44.1 5.5
 13 -2 -4 41 3.3
 13 2 -4 32.7 3.3
 -13 2 4 26.4 4.7
 -12 -2 4 -2.3 2.3
 12 -2 -4 0.1 1.7
 -12 -2 4 0.4 0.9
 12 -2 -4 1.2 1.6
 12 2 -4 -0.1 1.7
 12 2 -4 0.6 1
 -12 2 4 3.3 2.9
 11 -2 -4 0.4 1.7
 11 -2 -4 2 1.8
 -11 -2 4 0.8 0.9
 -11 -2 4 2.7 2.1
 11 2 -4 1.1 1
 11 2 -4 1.2 1.6
 -11 2 4 -0.1 2.7
 10 -2 -4 4.3 1.6
 10 -2 -4 5.1 1.6
 -10 -2 4 3 2
 -10 2 4 3 2.8
 10 2 -4 5.5 1.7
 10 2 -4 7.2 1.1
 9 -2 -4 10 1.7
 -9 -2 4 -2.4 27.3
 -9 -2 4 3.8 2.1
 9 -2 -4 7.3 1.6
 9 -2 -4 16.7 19
 9 2 -4 5 31.1
 -9 2 4 5.2 2.9
 9 2 -4 8.6 1.6
 -8 -2 4 11.3 35.9
 8 -2 -4 -5.9 13.9
 8 -2 -4 1.8 1.5
 8 -2 -4 -5.1 18.7
 8 -2 -4 1.1 1.3
 -8 -2 4 3.6 1.8
 8 2 -4 2.3 0.8
 8 2 -4 -5.4 20.7
 8 2 -4 2.8 1.4
 -8 2 4 3 2.9
 7 -2 -4 28.4 2.5
 -7 -2 4 15.9 11.3
 -7 -2 4 27.9 3.1
 7 -2 -4 4.5 13.9
 7 -2 -4 29.1 2.4
 7 -2 -4 8.1 12.3
 7 2 -4 32.5 2.4
 7 2 -4 21.4 16.9
 -7 2 4 34.2 4.4
 6 -2 -4 545.35 33.4
 6 -2 -4 472.55 44.9
 6 -2 -4 556.94 33.4
 -6 -2 4 499.75 46.1
 -6 -2 4 566.14 33.9
 6 2 -4 602.34 33.4
 6 2 -4 523.05 45.3
 -6 2 4 580.14 34.7
 -5 -2 4 75.09 5.9
 5 -2 -4 83.39 5.4
 -5 -2 4 111.29 22.2
 5 -2 -4 56.09 11.5
 5 -2 -4 89.59 5.4
 5 -2 -4 86.39 16.5
 5 -2 -4 84.69 5.3
 5 2 -4 91.89 5.4
 5 2 -4 92.29 16.3
 -4 -2 4 122.69 7.8
 4 -2 -4 129.49 8
 -4 -2 4 127.99 8.4
 -4 -2 4 112.79 17.2
 4 -2 -4 130.69 7.9
 4 -2 -4 123.09 7.8
 4 -2 -4 122.69 16
 4 2 -4 133.39 7.9
 4 2 -4 168.58 24.1
 3 -2 -4 33.2 3
 3 -2 -4 40.3 2.6
 -3 -2 4 37.7 2.6
 -3 -2 4 34 9.8
 -3 -2 4 44.8 3.4
 3 -2 -4 41.5 2.7
 3 -2 -4 34.7 8.6
 3 -2 -4 32.9 7.2
 3 2 -4 42.7 2.6
 3 2 -4 24.5 7.1
 -2 -2 4 308.47 20
 2 -2 -4 340.37 20
 2 -2 -4 325.37 20
 -2 -2 4 332.87 20.4
 2 -2 -4 341.57 25.3
 2 -2 -4 337.87 20.1
 2 2 -4 364.56 26.8
 -2 2 4 330.17 25
 2 2 -4 315.37 20.4
 1 -2 -4 1703.53 110.99
 -1 -2 4 1836.72 111.29
 -1 -2 4 1764.72 116.89
 1 -2 -4 1846.82 115.19
 -1 2 4 1950.5 115.29
 1 2 -4 2098.49 119.29
 1 2 -4 1724.83 111.29
 0 -2 -4 169.78 14.3
 0 -2 -4 154.68 9.2
 0 -2 -4 144.29 9.2
 0 -2 4 149.09 15.6
 0 -2 -4 130.69 9.2
 0 -2 4 157.18 9.2
 0 -2 4 152.98 9.3
 0 2 -4 160.08 9.6
 0 2 4 148.79 13.5
 0 2 -4 159.48 15.6
 1 -2 4 443.06 33
 1 -2 4 390.36 24.3
 -1 -2 -4 414.96 29.2
 1 -2 4 379.26 24.2
 -1 -2 -4 404.66 24.2
 1 2 4 417.36 28.8
 -1 2 -4 386.66 24.5
 1 2 4 399.06 24.7
 2 -2 4 691.43 46
 2 -2 4 782.72 46.1
 -2 -2 -4 738.63 46
 -2 -2 -4 730.33 51.39
 2 -2 4 784.22 53.39
 2 2 4 766.22 51.09
 -2 2 -4 804.62 46.3
 2 2 4 762.02 46.4
 -2 2 -4 823.32 53.49
 -3 -2 -4 3.5 7.3
 3 -2 4 8.9 1
 3 -2 4 15.4 7.9
 -3 -2 -4 8.9 0.9
 3 -2 4 9.8 1.4
 3 2 4 13.2 1.8
 -3 2 -4 12.8 1.7
 3 2 4 8.4 6.4
 4 -2 4 467.25 29.8
 4 -2 4 498.15 29.9
 4 -2 4 448.76 37.5
 4 -2 4 480.25 29.7
 -4 -2 -4 453.35 37.9
 4 2 4 529.15 30.6
 4 2 4 519.05 29.8
 4 2 4 531.15 38.7
 5 -2 4 63.29 4.4
 5 -2 4 64.89 4.2
 5 -2 4 152.18 34.8
 5 -2 4 81.99 18.3
 5 -2 4 66.49 4.3
 5 2 4 64.09 13.7
 5 2 4 70.69 4.3
 6 -2 4 4.6 28.4
 -6 -2 -4 20.7 2.5
 6 -2 4 17.5 1.5
 6 -2 4 16.3 1.6
 6 -2 4 -2.9 21.6
 6 -2 4 17.3 1.8
 -6 2 -4 21.8 3
 6 2 4 25.7 16.9
 6 2 4 19.1 1.7
 7 -2 4 164.58 10.3
 -7 -2 -4 158.38 10.8
 7 -2 4 160.98 32.5
 7 -2 4 215.78 37.9
 7 -2 4 157.98 10
 7 -2 4 170.18 10.2
 7 2 4 119.39 29.2
 -7 2 -4 172.48 10.8
 7 2 4 163.78 10.2
 8 -2 4 4.6 1.2
 -8 -2 -4 8.7 28.8
 8 -2 4 5.4 1
 -8 -2 -4 3.3 1.8
 8 -2 4 5.5 1.5
 8 -2 4 0.6 24.9
 8 -2 4 -8.1 20
 8 2 4 3.8 1.4
 -8 2 -4 3.9 1.8
 9 -2 4 10.7 1.7
 9 -2 4 7.8 1.5
 -9 -2 -4 11 2.4
 9 2 4 12.7 1.8
 10 -2 4 5.9 1.5
 10 -2 4 4.5 1.7
 -10 2 -4 3.2 1.8
 10 2 4 4.9 1.7
 11 -2 4 361.26 21.5
 11 -2 4 348.67 21.4
 11 2 4 333.97 21.4
 12 -2 4 0.9 1.4
 12 -2 4 0.8 1.7
 12 2 4 0.3 1.7
 13 -2 4 29.7 2.9
 13 -2 4 31.9 3.1
 14 -2 4 10.6 2
 14 -2 4 13 2.1
 15 -2 4 2.4 1.6
 15 -2 4 -0.1 1.7
 15 2 4 -0.1 1.6
 16 -2 4 -0.6 1.5
 16 2 4 5.5 1.5
 17 -2 4 -0.3 1.4
 17 -3 -4 0.7 1
 17 -3 -4 -0.7 1.2
 17 3 -4 0.8 1.3
 16 -3 -4 6.3 1.4
 16 -3 -4 2 1.6
 16 3 -4 1.3 1.4
 15 -3 -4 8.5 1.7
 15 -3 -4 10 2.2
 14 -3 -4 -0.4 1.5
 14 -3 -4 1.5 2
 14 3 -4 0.7 1.5
 13 -3 -4 0.3 1.9
 13 -3 -4 -0.3 1.6
 13 3 -4 -0.6 1.4
 12 -3 -4 5.6 1.8
 -12 -3 4 7.9 2.8
 12 -3 -4 7.6 1.8
 -12 3 4 11 3.9
 12 3 -4 4.2 1.7
 11 -3 -4 0.9 1.6
 11 -3 -4 1.2 1.8
 -11 -3 4 1.6 1
 -11 -3 4 0.1 2.1
 -11 3 4 -3.2 2.8
 11 3 -4 -0.2 1.4
 10 -3 -4 5.2 1.7
 -10 -3 4 6.8 2.3
 10 -3 -4 4.3 1.7
 -10 -3 4 7.3 1.1
 10 3 -4 5.6 1.5
 -10 3 4 -0.9 2.9
 9 -3 -4 1.2 1.5
 -9 -3 4 0.5 1.8
 9 -3 -4 0.1 1.3
 -9 -3 4 2 0.9
 9 3 -4 0.4 1.1
 -9 3 4 2.1 3
 -8 -3 4 24.6 1.9
 8 -3 -4 25.2 2.3
 -8 -3 4 -3.6 31.1
 -8 -3 4 22.2 3.2
 8 -3 -4 24.2 2.2
 8 3 -4 21.9 2.1
 8 3 -4 40.4 31.1
 -8 3 4 26.3 4.9
 -7 -3 4 1.3 0.8
 -7 -3 4 1.2 25.5
 7 -3 -4 -6.7 13.6
 -7 -3 4 1.6 1.8
 7 -3 -4 0.6 1
 7 -3 -4 2.1 1.1
 7 3 -4 -1.1 29
 7 3 -4 1.9 1.2
 -6 -3 4 24.3 19.5
 6 -3 -4 13.7 1.6
 -6 -3 4 14.5 1.4
 6 -3 -4 15 1.5
 6 -3 -4 14.7 15.4
 6 -3 -4 6.7 11.4
 6 -3 -4 14.2 1.9
 -6 -3 4 12.6 2.4
 6 3 -4 10.7 15.4
 6 3 -4 14.3 1.5
 -5 -3 4 149.79 26.2
 5 -3 -4 119.49 21.4
 5 -3 -4 142.09 8.9
 5 -3 -4 109.19 19.1
 -5 -3 4 142.09 8.7
 5 -3 -4 140.39 8.7
 5 -3 -4 139.59 8.7
 -5 -3 4 138.49 9.5
 5 3 -4 149.69 8.7
 5 3 -4 192.18 36.6
 4 -3 -4 8.6 1.3
 -4 -3 4 10.7 2.3
 -4 -3 4 25.2 17.2
 4 -3 -4 8.2 1.3
 4 -3 -4 7.6 1.2
 4 -3 -4 2.6 9.4
 -4 -3 4 10.4 1.1
 4 -3 -4 16 17.3
 4 3 -4 11.1 9.6
 -3 -3 4 31.3 3.1
 3 -3 -4 28.6 2.2
 3 -3 -4 32.1 2.2
 -3 -3 4 30.4 2.1
 -3 -3 4 17.9 9.9
 3 -3 -4 29.7 2.3
 3 -3 -4 12 8.4
 3 3 -4 19 10
 -2 -3 4 60.09 5.2
 2 -3 -4 72.09 4.5
 2 -3 -4 71.89 4.5
 -2 -3 4 62.79 14.2
 2 -3 -4 68.59 13.9
 -2 -3 4 76.59 4.5
 2 -3 -4 70.59 4.5
 -2 3 4 67.09 13.3
 2 3 -4 95.89 21.3
 -1 -3 4 318.37 19.8
 1 -3 -4 336.27 19.8
 1 -3 -4 343.17 19.8
 -1 -3 4 325.17 19.9
 1 -3 -4 320.37 19.7
 1 -3 -4 328.07 27.8
 -1 -3 4 304.07 29.6
 1 3 -4 315.07 29
 -1 3 4 330.17 27.2
 0 -3 4 141.49 8.8
 0 -3 4 133.49 8.7
 0 -3 -4 132.89 8.6
 0 -3 -4 152.28 17.5
 0 -3 -4 131.59 8.6
 0 -3 -4 150.58 8.7
 0 -3 4 174.58 23
 0 3 4 166.88 16.9
 0 3 -4 143.69 18
 1 -3 4 12.5 9.5
 1 -3 4 17.6 1.4
 -1 -3 -4 11.7 1.2
 1 -3 4 17.9 1.7
 -1 -3 -4 14.1 8
 -1 -3 -4 15.4 1.4
 1 3 4 17.1 8.9
 -1 3 -4 13.5 8.3
 -2 -3 -4 123.89 17.7
 2 -3 4 114.49 18.8
 -2 -3 -4 124.79 7.2
 -2 -3 -4 110.79 7.1
 2 -3 4 119.69 7.2
 2 -3 4 116.49 7.4
 -2 3 -4 94.19 17.8
 2 3 4 111.59 15.8
 -3 -3 -4 43.7 2.6
 -3 -3 -4 36 2.5
 -3 -3 -4 51.19 13.4
 3 -3 4 39.6 2.7
 3 -3 4 40.8 2.9
 3 -3 4 37.5 12.2
 3 3 4 47.1 12.5
 -3 3 -4 22.4 11.3
 -4 -3 -4 16.2 1.3
 4 -3 4 13.7 1.6
 4 -3 4 14.5 1.4
 -4 -3 -4 19.6 13.2
 4 -3 4 16.5 13
 4 -3 4 12.9 1.4
 4 3 4 2.9 10
 5 -3 4 -6.9 12.1
 5 -3 4 2.1 1.2
 -5 -3 -4 1 0.7
 -5 -3 -4 4.8 10.6
 5 -3 4 3.1 13.4
 5 -3 4 1.5 0.8
 5 -3 4 1.3 1
 5 3 4 0.9 0.8
 5 3 4 -5.2 11.9
 6 -3 4 27.2 2.1
 6 -3 4 49.2 24.4
 6 -3 4 24.7 18.4
 6 -3 4 27.6 2.4
 6 -3 4 28.2 2.1
 6 3 4 24.3 2.1
 6 3 4 34.2 19.2
 7 -3 4 15.9 22.6
 7 -3 4 13.4 1.6
 7 -3 4 -9.1 55.09
 7 -3 4 14.1 1.5
 7 -3 4 14.8 1.9
 7 3 4 12.3 1.6
 -7 3 -4 14.1 3.2
 8 -3 4 0.9 1
 8 -3 4 3.4 1
 8 -3 4 0.6 1
 8 3 4 1.6 1.3
 -8 3 -4 1.4 2.3
 9 -3 4 1.2 1.3
 9 -3 4 4.1 1.1
 9 -3 4 2.9 1.2
 9 3 4 1.2 1.3
 -9 3 -4 1.4 2.1
 10 -3 4 71.89 4.9
 10 -3 4 74.09 4.8
 10 3 4 59.09 4.7
 11 -3 4 42 3.3
 11 -3 4 37.7 3.1
 11 3 4 30.8 3.1
 12 -3 4 3.1 1.8
 12 -3 4 1.6 1.5
 12 3 4 1.4 1.7
 13 -3 4 8.7 1.9
 13 -3 4 10.9 1.9
 14 -3 4 12.7 2.1
 14 -3 4 9.4 1.9
 15 -3 4 0.6 1.6
 15 -3 4 4 1.5
 16 -3 4 0.3 1.4
 17 -4 -4 -0.5 1.3
 16 -4 -4 2.9 1.2
 16 -4 -4 0.5 1.2
 15 -4 -4 0.2 1.3
 15 -4 -4 1.2 1.4
 15 -4 -4 0.8 1.1
 14 -4 -4 -0.9 1.4
 14 -4 -4 0.9 1.5
 14 -4 -4 -1 1.6
 13 -4 -4 22.7 2.4
 13 4 -4 19.2 2.3
 12 -4 -4 18.8 2.4
 12 -4 -4 14.5 2.2
 12 4 -4 11.5 2.1
 11 -4 -4 8.3 1.8
 11 -4 -4 7.3 1.6
 11 4 -4 9.6 1.8
 -10 -4 4 20.8 1.8
 10 -4 -4 18.7 2.3
 10 -4 -4 19 2.3
 -10 -4 4 10.5 2.9
 -10 4 4 18 4.4
 10 4 -4 16.1 2.2
 9 -4 -4 0.6 1.2
 -9 -4 4 -0.2 2.1
 -9 -4 4 0.6 1
 9 -4 -4 0.2 1.5
 9 4 -4 0.3 1.2
 -9 4 4 -0.2 3.4
 8 -4 -4 3.9 1.6
 8 -4 -4 8.7 1.9
 -8 -4 4 7.6 1.2
 8 -4 -4 7.7 1.3
 -8 -4 4 7.2 2.6
 -8 4 4 2.9 3.8
 7 -4 -4 30.3 2.7
 7 -4 -4 28.7 2.6
 -7 -4 4 28.6 3.6
 7 -4 -4 34.9 2.5
 -7 -4 4 32.6 2.3
 6 -4 -4 5.4 1.4
 -6 -4 4 8 1.2
 -6 -4 4 27.2 28.4
 -6 -4 4 5.9 2.2
 6 -4 -4 7 1.3
 6 -4 -4 5.2 1.3
 6 4 -4 17.9 28.6
 -5 -4 4 20.6 1.7
 -5 -4 4 21.3 3
 5 -4 -4 20.7 1.8
 5 -4 -4 19.6 2.1
 -5 -4 4 20.3 27.5
 5 -4 -4 18 1.7
 5 -4 -4 -1.5 17.5
 5 4 -4 15.1 22.1
 -4 -4 4 8.1 1.2
 -4 -4 4 8 1.2
 4 -4 -4 22.6 16
 4 -4 -4 11.5 1.4
 -4 -4 4 12 27.7
 4 -4 -4 6.6 1
 4 -4 -4 9.4 1.5
 4 4 -4 38.3 34.6
 3 -4 -4 8.6 1.2
 3 -4 -4 7.2 1.4
 -3 -4 4 27.3 26.3
 -3 -4 4 6.8 1.2
 -3 -4 4 6.6 1.2
 3 -4 -4 7.7 1.3
 3 4 -4 15.2 28.1
 2 -4 -4 247.48 14.2
 -2 -4 4 269.47 34.3
 2 -4 -4 209.08 28
 2 -4 -4 227.78 14.2
 -2 -4 4 240.48 14.2
 -2 -4 4 224.18 14.2
 2 -4 -4 223.78 14.1
 -2 4 4 239.88 28.4
 2 4 -4 204.88 29.8
 1 -4 -4 286.17 18.4
 -1 -4 4 319.37 18.4
 1 -4 -4 293.67 32.2
 1 -4 -4 287.57 18.3
 1 -4 -4 327.97 18.4
 -1 -4 4 293.07 35.1
 -1 -4 4 301.27 18.5
 -1 4 4 306.07 31.8
 1 4 -4 292.57 32.9
 0 -4 -4 951 69.49
 0 -4 4 1116.39 78.79
 0 -4 4 885.01 56.49
 0 -4 -4 897.51 56.39
 0 -4 -4 934.61 56.39
 0 -4 4 974.2 56.49
 0 -4 -4 886.81 56.39
 0 4 4 936.61 67.69
 0 4 -4 917.81 69.49
 1 -4 4 327.47 19.2
 -1 -4 -4 303.37 19.1
 1 -4 4 345.57 37.4
 -1 -4 -4 285.57 34.2
 1 -4 4 293.77 19.3
 -1 -4 -4 335.97 19.2
 -1 4 -4 331.87 34.8
 1 4 4 318.97 32.3
 -2 -4 -4 7.6 15
 2 -4 4 6.4 16.4
 2 -4 4 19.2 1.6
 2 -4 4 18.5 1.8
 -2 -4 -4 17.8 1.7
 -2 4 -4 21.8 15.2
 2 4 4 18.5 14.5
 3 -4 4 26 17.8
 3 -4 4 37.5 2.6
 3 -4 4 35.5 2.6
 3 -4 4 35.3 2.8
 -3 -4 -4 38 2.6
 -3 -4 -4 58.19 23
 -3 4 -4 25.1 17.6
 3 4 4 13.8 17.2
 4 -4 4 32.4 2.4
 4 -4 4 31.8 2.6
 -4 -4 -4 31.8 2.3
 4 -4 4 31.4 2.3
 4 -4 4 38 35.1
 -4 -4 -4 11.9 24
 4 4 4 38.7 19.6
 5 -4 4 109.79 40.7
 5 -4 4 67.19 4.7
 5 -4 4 73.69 4.5
 5 -4 4 86.69 37.9
 5 -4 4 68.49 4.5
 -5 -4 -4 66.29 4.4
 6 -4 4 39.9 3
 6 -4 4 44.8 3
 6 -4 4 41.1 3.3
 7 -4 4 23.6 2.3
 7 -4 4 21.5 2
 7 -4 4 21.2 2
 8 -4 4 12.3 1.8
 8 -4 4 15.2 1.6
 8 -4 4 14 2
 -8 4 -4 9.3 3.6
 9 -4 4 19 1.8
 9 -4 4 18 2
 9 -4 4 11.3 2
 10 -4 4 61.79 4.4
 10 -4 4 62.59 4.6
 11 -4 4 5.8 2
 11 -4 4 1.9 1.5
 12 -4 4 56.89 4.4
 12 -4 4 63.29 4.5
 13 -4 4 6.8 2
 13 -4 4 5.9 1.7
 14 -4 4 0.4 1.2
 14 -4 4 -0.4 1.4
 15 -4 4 0.4 1.4
 15 -5 -4 0.3 1.1
 14 -5 -4 1.1 1.2
 13 -5 -4 8.9 1.6
 13 -5 -4 5.6 1.9
 12 -5 -4 9.1 1.9
 12 -5 -4 12.4 1.9
 11 -5 -4 1.6 1.5
 11 -5 -4 0 1.2
 11 -5 -4 -0.7 1.4
 10 -5 -4 16.9 2
 10 -5 -4 9.5 1.8
 10 -5 -4 12.6 1.8
 9 -5 -4 4.9 1.6
 9 -5 -4 6.2 1.8
 -9 -5 4 5.5 1.3
 8 -5 -4 9.6 1.5
 -8 -5 4 10.4 1.5
 8 -5 -4 5.9 1.5
 8 -5 -4 11.6 1.7
 -8 5 4 9.2 4.3
 -7 -5 4 9.8 1.5
 7 -5 -4 7.8 1.7
 7 -5 -4 12.4 1.7
 7 -5 -4 12.8 1.7
 6 -5 -4 32.2 2.9
 6 -5 -4 35.1 2.6
 6 -5 -4 35.5 2.6
 -6 -5 4 31.4 2.6
 5 -5 -4 13.9 1.6
 -5 -5 4 10.5 1.5
 5 -5 -4 10.8 1.5
 5 -5 -4 11 1.8
 4 -5 -4 9.1 1.6
 -4 -5 4 10.2 1.4
 4 -5 -4 8.6 1.3
 4 -5 -4 13.8 1.7
 3 -5 -4 10.8 1.6
 3 -5 -4 11.8 1.6
 -3 -5 4 10.7 1.5
 3 -5 -4 10.6 1.3
 -3 -5 4 10.1 1.3
 2 -5 -4 6.9 1
 2 -5 -4 7.8 1.5
 -2 -5 4 5.9 1.2
 -2 -5 4 5.9 1.2
 2 -5 -4 6.1 1.1
 -1 -5 4 10.1 1.4
 -1 -5 4 11 1.4
 1 -5 -4 10.5 1.5
 1 -5 -4 10.4 1
 0 -5 4 5.9 1.2
 0 -5 4 6.1 1.2
 0 -5 -4 5.5 1.4
 1 -5 4 13 1.7
 1 -5 4 17.1 1.6
 -1 -5 -4 13.7 1.7
 -2 -5 -4 7.9 1.5
 2 -5 4 8.6 1.5
 2 -5 4 10.1 1.5
 2 -5 4 7.2 1
 -3 -5 -4 2.5 1.2
 3 -5 4 2 0.8
 3 -5 4 4.4 1.3
 3 -5 4 2.7 1.3
 4 -5 4 5.7 1
 4 -5 4 7.5 1.4
 4 -5 4 5.6 1.5
 -4 -5 -4 4.5 1.3
 -5 -5 -4 1.2 1.2
 5 -5 4 1.3 1.3
 5 -5 4 2.3 1.4
 5 -5 4 0.9 0.9
 6 -5 4 5.2 1.5
 6 -5 4 3.3 1.4
 6 -5 4 3.7 1.1
 7 -5 4 10.4 1.7
 7 -5 4 7.4 1.4
 7 -5 4 6.1 1.4
 8 -5 4 2.6 1.7
 8 -5 4 4 1.4
 8 -5 4 1.3 1.2
 9 -5 4 17.8 1.9
 9 -5 4 16.8 2.3
 9 -5 4 12.6 1.9
 10 -5 4 0.5 1.4
 10 -5 4 0.8 1.4
 11 -5 4 6.9 1.6
 11 -5 4 9.9 2
 12 -5 4 0.8 1.4
 12 -5 4 1.5 1.7
 13 -5 4 3.8 2
 13 -5 4 3.6 1.5
 14 -5 4 1.2 1.3
 13 -6 -4 2.3 1
 12 -6 -4 5.4 1.2
 11 -6 -4 7 1.8
 11 -6 -4 3 1.2
 10 -6 -4 2.3 1.6
 10 -6 -4 2.3 1.2
 9 -6 -4 0.7 1.6
 9 -6 -4 0.6 1.1
 -9 -6 4 1.4 1.1
 8 -6 -4 0 1.1
 8 -6 -4 0.6 1.6
 8 -6 -4 -0.6 1.2
 -8 -6 4 -0.3 1
 7 -6 -4 3.3 1.4
 -7 -6 4 1 1.1
 7 -6 -4 1.3 1.1
 7 -6 -4 1.7 1.4
 6 -6 -4 9.1 1.7
 6 -6 -4 11 1.5
 -6 -6 4 10.7 1.5
 6 -6 -4 14.1 1.8
 5 -6 -4 9.6 1.3
 -5 -6 4 8.1 1.4
 5 -6 -4 6.8 1.6
 5 -6 -4 11.2 1.7
 4 -6 -4 7.7 1.6
 -4 -6 4 5.1 1.4
 3 -6 -4 6.2 1.6
 -3 -6 4 3.9 1.2
 -2 -6 4 29.5 2.4
 2 -6 -4 26.8 2.6
 -1 -6 4 30.9 2.4
 1 -6 -4 24.8 2.5
 0 -6 -4 172.88 11
 0 -6 4 171.98 11
 0 -6 4 184.78 11
 1 -6 4 8.4 1.6
 1 -6 4 9.8 1.6
 -1 -6 -4 5.6 1.6
 2 -6 4 0.1 1.2
 -2 -6 -4 1.7 1.6
 2 -6 4 0.9 1.5
 3 -6 4 2.1 1.4
 3 -6 4 1.7 1.6
 -3 -6 -4 0.9 1.5
 -4 -6 -4 -0.4 1.5
 4 -6 4 0.8 1.4
 4 -6 4 0.3 1.5
 6 -6 4 0.8 1.5
 6 -6 4 3.5 0.9
 6 -6 4 2.3 1.5
 7 -6 4 3.1 1.4
 7 -6 4 1.8 1.1
 7 -6 4 1.4 1.3
 8 -6 4 0.4 1.2
 8 -6 4 2 1.6
 8 -6 4 3 1.4
 9 -6 4 3.7 1.4
 9 -6 4 2.6 1.3
 9 -6 4 2.2 1.6
 10 -6 4 -0.5 1.3
 10 -6 4 0.7 1.3
 11 -6 4 1.1 1.4
 12 -6 4 5.2 1.1
 -8 -7 4 -0.4 1.1
 7 -7 -4 0.7 1.2
 -7 -7 4 0.4 1.2
 6 -7 -4 0.8 1.4
 -6 -7 4 -0.2 1.1
 -5 -7 4 1.3 1.4
 5 -7 -4 4.1 1.5
 -4 -7 4 0.6 1.2
 4 -7 -4 1.9 1.5
 3 -7 -4 7.9 1.6
 -3 -7 4 4.5 1.4
 2 -7 -4 9.9 1.9
 -2 -7 4 4.5 1.5
 -1 -7 4 3.4 1.4
 1 -7 -4 0.7 1.6
 0 -7 4 5.2 1.7
 0 -7 -4 1.7 1.6
 -1 -7 -4 4.2 1.7
 1 -7 4 5.1 1.6
 -2 -7 -4 0.1 1.6
 2 -7 4 4.7 1.7
 2 -7 4 0.7 1.5
 -3 -7 -4 0.6 1.4
 3 -7 4 2.2 1.3
 3 -7 4 1.8 1.5
 -4 -7 -4 0.6 1.3
 4 -7 4 1.6 1.3
 4 -7 4 -0.8 1.6
 5 -7 4 0.5 1.5
 5 -7 4 5.1 1.4
 6 -7 4 0.8 1.3
 6 -7 4 0.7 1.3
 7 -7 4 0.4 1.2
 7 -7 4 -0.7 1.3
 8 -7 4 2.1 1.3
 8 -7 4 1.9 1.2
 -6 -8 4 3.9 1.3
 5 -8 -4 0 1.1
 -5 -8 4 -0.1 1.1
 4 -8 -4 -0.4 1.2
 -4 -8 4 0.6 1.2
 3 -8 -4 1.9 1.3
 -3 -8 4 1.1 1.3
 -2 -8 4 1.2 1.3
 2 -8 -4 0.3 1.3
 1 -8 -4 3.2 1.3
 -1 -8 4 2.9 1.5
 0 -8 -4 7.3 1.5
 0 -8 4 4 1.5
 -1 -8 -4 1.3 1.2
 1 -8 4 0 1.4
 2 -8 4 0.3 1.4
 -2 -8 -4 1.6 1.2
 3 -8 4 2.7 1.5
 4 -8 4 0.3 1.4
 5 -8 4 2.3 1.2
 6 -8 4 1.8 1.3
 7 -8 4 -0.6 1
 -1 -9 4 0.1 1.4
 0 -9 4 0.8 1.1
 1 -9 4 -0.1 1.1
 2 -9 4 1.1 1.1
 18 0 -5 -0.3 1.2
 17 0 -5 3.2 1.2
 17 0 -5 -0.3 1.5
 16 0 -5 -0.8 1.3
 16 0 -5 0.3 1.7
 15 0 -5 -0.8 1.4
 15 0 -5 0.1 1.9
 14 0 -5 2.6 1.9
 13 0 -5 -0.2 1.6
 -13 0 5 -1.6 2.2
 12 0 -5 0.9 1.8
 -12 0 5 0 2.1
 -11 0 5 0.7 1.8
 11 0 -5 2.5 1.7
 -10 0 5 2.4 1.9
 10 0 -5 1 1.5
 10 0 -5 1.6 1.3
 9 0 -5 1.5 1.5
 9 0 -5 1.9 1.6
 9 0 -5 14.3 21.7
 -9 0 5 -1 25.1
 -9 0 5 2.5 2.2
 -8 0 5 1.9 2.1
 8 0 -5 1.4 1.4
 -8 0 5 -1.5 12.6
 8 0 -5 1.5 16.1
 8 0 -5 0.7 1.2
 -7 0 5 36.3 3.7
 7 0 -5 36 13.9
 7 0 -5 35.4 2.8
 -7 0 5 53.29 19
 7 0 -5 36.4 2.8
 -6 0 5 3 2.2
 6 0 -5 3.5 1.3
 -6 0 5 1.5 9
 6 0 -5 5.8 17.3
 6 0 -5 2.3 1.1
 -5 0 5 187.48 20.2
 5 0 -5 155.38 11.1
 5 0 -5 190.98 11.2
 -5 0 5 189.78 11.8
 5 0 -5 210.48 20.9
 -4 0 5 12.1 2.3
 4 0 -5 12 2.6
 4 0 -5 13.9 1.4
 4 0 -5 11.3 7
 -4 0 5 7.4 7.1
 -3 0 5 3453.45 186.08
 3 0 -5 3020.9 189.68
 3 0 -5 2765.32 185.98
 2 0 -5 4.6 2
 -2 0 5 2.5 4.1
 -2 0 5 6.4 2
 2 0 -5 0.6 3.4
 -1 0 5 564.44 35.7
 1 0 -5 551.34 35.3
 -1 0 5 568.94 34.2
 0 0 5 0.2 1.1
 0 0 5 -2.4 1.9
 0 0 -5 -0.5 2
 1 0 5 410.06 28.3
 1 0 5 459.05 29.2
 -2 0 -5 5.5 0.9
 2 0 5 4.2 1
 2 0 5 0 5
 3 0 5 76.79 12.2
 3 0 5 68.29 4.5
 -3 0 -5 72.49 4.4
 -4 0 -5 -0.6 5.3
 4 0 5 1.6 0.9
 4 0 5 0.4 7.2
 4 0 5 1.6 0.8
 5 0 5 27.9 10.9
 5 0 5 33.3 2.3
 -5 0 -5 32.1 2.4
 -5 0 -5 26.1 10
 5 0 5 30 2.3
 6 0 5 5.8 1.1
 -6 0 -5 8 8.4
 6 0 5 8.9 9.9
 6 0 5 4.1 1
 -6 0 -5 5.4 1.2
 7 0 5 1010 64.19
 7 0 5 1107.79 64.29
 -7 0 -5 1061.89 77.69
 7 0 5 1075.49 80.89
 -8 0 -5 2.9 1.2
 8 0 5 1.5 1.2
 8 0 5 1.1 1.1
 8 0 5 -21.7 25.3
 9 0 5 172.28 10.7
 9 0 5 167.68 10.6
 10 0 5 1.4 1.5
 10 0 5 0.3 1.4
 -10 0 -5 0.7 1.3
 11 0 5 898.71 51.99
 11 0 5 814.42 51.99
 12 0 5 0.4 1.8
 12 0 5 0.4 1.6
 13 0 5 72.59 4.9
 13 0 5 61.09 5
 14 0 5 1 1.8
 14 0 5 0.5 2
 15 0 5 0.8 1.9
 16 0 5 -0.5 1.6
 17 0 5 0.1 1.5
 18 -1 -5 0.2 1.5
 18 -1 -5 5.8 1.1
 18 1 -5 -0.7 1.4
 17 -1 -5 -0.6 1.4
 17 -1 -5 0.3 1.1
 17 1 -5 -0.6 1.5
 16 -1 -5 0.2 1.3
 16 -1 -5 0.4 1.6
 16 1 -5 -0.2 1.7
 15 -1 -5 9 1.6
 15 1 -5 10.5 1.5
 15 1 -5 6.8 2.2
 14 -1 -5 0.4 1.8
 14 1 -5 0.4 1.8
 14 1 -5 -0.2 1.3
 13 -1 -5 8 1.5
 -13 -1 5 10.5 2.9
 13 -1 -5 11 2.3
 -13 1 5 6.6 2.7
 13 1 -5 11.3 1.6
 13 1 -5 9.2 2.1
 -12 -1 5 8.4 2.6
 12 -1 -5 5.9 1.8
 12 -1 -5 5.2 1.9
 -12 1 5 0.8 2.4
 12 1 -5 5.2 1.9
 -11 -1 5 9.6 2.5
 11 -1 -5 6.7 1.8
 11 -1 -5 6.9 1.8
 11 1 -5 7 1.8
 -11 1 5 4.8 2.8
 -10 -1 5 29.8 3.5
 -10 -1 5 -17.3 28.6
 10 -1 -5 33.5 2.9
 10 -1 -5 31.5 2.8
 -10 1 5 35.1 4.2
 10 1 -5 29.4 2.7
 -9 -1 5 58.19 4.8
 9 -1 -5 56.79 4.1
 9 -1 -5 31.3 22.7
 9 -1 -5 58.09 4.1
 -9 -1 5 40.5 24.1
 9 1 -5 69.69 24.9
 -9 1 5 59.29 5.4
 9 1 -5 59.19 4.1
 -9 1 5 47.7 24.5
 -8 -1 5 10.6 2.1
 8 -1 -5 4.7 16.8
 -8 -1 5 2.7 14.3
 8 -1 -5 7.2 1.4
 8 -1 -5 11.7 1.7
 -8 1 5 10.8 18.3
 8 1 -5 10.1 1.5
 -8 1 5 11.8 2.9
 8 1 -5 5.6 14.8
 -7 -1 5 99.09 7
 -7 -1 5 94.89 23.1
 7 -1 -5 97.89 6.5
 7 -1 -5 81.29 17.7
 7 -1 -5 104.29 6.5
 -7 1 5 99.29 7.6
 -7 1 5 75.89 19.1
 7 1 -5 108.29 6.5
 7 1 -5 124.49 21.7
 6 -1 -5 99.49 6.7
 -6 -1 5 85.79 17.4
 -6 -1 5 105.79 7.1
 6 -1 -5 110.09 6.7
 6 -1 -5 96.69 17.5
 6 1 -5 120.49 6.7
 -6 1 5 90.89 7.7
 6 1 -5 99.69 18.1
 -6 1 5 102.49 18.4
 5 -1 -5 15.2 1.6
 -5 -1 5 4.3 7.8
 5 -1 -5 10.9 8.3
 -5 -1 5 12.3 1.9
 5 -1 -5 16.9 1.7
 5 1 -5 11.2 1.2
 5 1 -5 14.7 8.9
 -5 1 5 14.3 2.9
 -5 1 5 8.5 7.3
 5 1 -5 14.3 1.6
 4 -1 -5 24.7 2.1
 4 -1 -5 32.2 9
 4 -1 -5 29.2 2.1
 -4 -1 5 25.2 2.6
 -4 -1 5 12.9 7.8
 -4 1 5 27.9 8.3
 4 1 -5 29.7 2.1
 -4 1 5 26.5 3.8
 4 1 -5 23.1 7.8
 4 1 -5 20.5 2.9
 -3 -1 5 76.39 5.4
 3 -1 -5 74.99 10.9
 3 -1 -5 90.69 5.1
 3 -1 -5 86.59 5.1
 3 -1 -5 80.49 5.2
 -3 -1 5 66.19 11.6
 3 1 -5 77.79 5.8
 3 1 -5 83.59 5.1
 3 1 -5 65.39 10.6
 2 -1 -5 458.85 31
 2 -1 -5 490.75 31
 -2 -1 5 527.35 31.2
 2 -1 -5 563.24 34.4
 2 -1 -5 525.55 33.4
 -2 -1 5 501.95 35.7
 2 1 -5 553.94 31
 2 1 -5 497.15 35.3
 2 1 -5 506.25 31.4
 -1 -1 5 40.3 7.9
 1 -1 -5 29 4.8
 1 -1 -5 34.1 4.6
 -1 -1 5 34.6 2.6
 1 1 -5 31.7 6.1
 1 1 -5 31.5 2.8
 0 -1 5 255.87 15.3
 0 -1 5 269.97 19.4
 0 -1 -5 252.77 16.4
 0 -1 5 230.98 15.1
 0 -1 -5 223.18 15.1
 0 1 -5 266.17 15.3
 0 1 5 259.07 16.2
 0 1 -5 246.98 19
 1 -1 5 20.8 1.9
 -1 -1 -5 25.7 1.7
 -1 -1 -5 30.4 5.4
 1 -1 5 29.1 6.9
 -1 1 -5 30.9 6.8
 -1 1 -5 21.7 1.7
 1 1 5 22.2 4.5
 -1 1 -5 22.7 1.8
 2 -1 5 -0.2 4.3
 2 -1 5 2.3 0.9
 -2 -1 -5 -1.4 4.3
 -2 -1 -5 1.3 0.7
 -2 1 -5 1.9 0.9
 2 1 5 2.2 0.5
 -2 1 -5 2.7 0.8
 2 1 5 0.8 1
 2 1 5 4 4.5
 -3 -1 -5 11.2 1.1
 3 -1 5 10.7 5.7
 -3 -1 -5 2 6.3
 3 -1 5 9.8 1.4
 3 -1 5 15.4 8.1
 3 1 5 10.5 6.7
 3 1 5 11.3 1.1
 3 1 5 11.9 1.4
 3 1 5 10.2 1
 -4 -1 -5 333.67 29.1
 4 -1 5 358.36 28.7
 4 -1 5 340.97 21.6
 4 -1 5 402.66 31.9
 -4 -1 -5 356.26 21.6
 4 -1 5 333.37 21.7
 4 1 5 362.06 21.6
 4 1 5 358.36 21.6
 4 1 5 342.87 21.8
 4 1 5 436.86 31.5
 5 -1 5 119.49 7.6
 5 -1 5 111.69 7.4
 -5 -1 -5 144.19 18.4
 5 -1 5 129.09 16.4
 5 -1 5 111.19 20.3
 5 -1 5 121.89 7.5
 5 1 5 130.99 7.5
 -5 1 -5 120.89 7.6
 5 1 5 117.19 7.9
 5 1 5 126.19 20.5
 5 1 5 120.79 7.5
 6 -1 5 137.09 24.8
 6 -1 5 104.69 19.1
 6 -1 5 118.49 7.3
 6 -1 5 104.59 7.1
 -6 -1 -5 122.09 7.6
 6 -1 5 118.19 7.3
 6 1 5 122.09 23.8
 6 1 5 112.69 7.2
 6 1 5 111.49 7.8
 -6 1 -5 115.39 7.3
 6 1 5 123.79 7.3
 -7 -1 -5 -1.9 12.9
 7 -1 5 2.5 1
 7 -1 5 2.2 1.1
 7 -1 5 -5.3 12.6
 -7 -1 -5 4.3 1.4
 7 -1 5 3.3 19.6
 7 1 5 4 1
 -7 1 -5 2.7 1
 7 1 5 3.5 1.1
 7 1 5 2.1 2.1
 7 1 5 11.2 20.6
 -8 -1 -5 14.8 2.1
 -8 -1 -5 6.2 21.7
 8 -1 5 20.4 28.7
 8 -1 5 12.1 1.7
 8 -1 5 12.2 1.7
 -8 1 -5 13.4 1.6
 8 1 5 12.9 1.6
 8 1 5 13 1.7
 8 1 5 6.2 24.3
 9 -1 5 49.8 3.8
 9 -1 5 52.69 3.7
 -9 -1 -5 50.69 4
 9 1 5 54.89 3.8
 9 1 5 49.7 3.6
 10 -1 5 105.09 6.9
 10 -1 5 106.59 6.9
 10 1 5 106.89 6.9
 10 1 5 101.99 6.8
 11 -1 5 140.99 9.3
 11 -1 5 142.99 9.3
 11 1 5 139.79 9.3
 11 1 5 152.08 9.2
 12 -1 5 -0.1 1.6
 12 -1 5 -0.2 1.6
 12 1 5 2.3 1.5
 12 1 5 0.7 1.8
 13 -1 5 1.1 1.8
 13 -1 5 0.7 1.5
 13 1 5 1.4 1.9
 14 -1 5 4.4 2
 14 -1 5 6.6 1.8
 14 1 5 2.2 2
 15 -1 5 2.6 1.9
 15 -1 5 1.1 1.8
 15 1 5 0 1.8
 16 -1 5 -0.2 1.6
 16 1 5 -0.4 1.6
 17 -1 5 1.5 1.4
 17 1 5 -1.1 1.6
 18 -2 -5 1.2 1
 18 -2 -5 0.1 1.2
 18 2 -5 0.6 1.2
 17 -2 -5 1.2 1.1
 17 -2 -5 -1.2 1.3
 17 2 -5 0.6 1.4
 16 -2 -5 1.2 1.6
 16 -2 -5 6.1 1.5
 16 2 -5 0.2 1.5
 15 -2 -5 0.1 1.5
 15 -2 -5 0 1.3
 15 2 -5 -0.2 1.5
 14 -2 -5 0.6 1.8
 14 -2 -5 3.3 1.9
 14 2 -5 0 1.7
 -13 -2 5 23.8 1.9
 13 -2 -5 22.6 2.6
 13 -2 -5 30.5 2.9
 -13 2 5 12.2 4.1
 13 2 -5 15.6 2.5
 12 -2 -5 17.7 2.5
 -12 -2 5 16 1.6
 -12 -2 5 12.2 3.2
 12 -2 -5 13.3 2.2
 12 2 -5 14 2.2
 -12 2 5 11.5 3.6
 12 2 -5 13.5 1.5
 11 -2 -5 6.3 1.8
 -11 -2 5 2 2.1
 11 -2 -5 2.8 1.7
 11 2 -5 4.4 1
 11 2 -5 2.5 1.6
 -11 2 5 3.6 3.1
 10 -2 -5 26.5 2.6
 -10 -2 5 27.9 3.5
 10 -2 -5 29.7 2.7
 -10 2 5 23 4.1
 10 2 -5 26.7 2.1
 10 2 -5 31.2 2.6
 9 -2 -5 -1.2 24.9
 -9 -2 5 15.2 2.9
 9 -2 -5 15.5 2.1
 9 -2 -5 16.8 2.1
 -9 -2 5 28.6 28.8
 -9 2 5 13.8 3.4
 9 2 -5 15.3 1.4
 9 2 -5 5.8 29.5
 9 2 -5 17 1.9
 -8 -2 5 211.18 13.6
 -8 -2 5 305.17 55.39
 8 -2 -5 207.68 12.9
 8 -2 -5 205.48 12.9
 -8 2 5 204.28 14.3
 8 2 -5 232.88 12.9
 8 2 -5 179.38 12.6
 8 2 -5 263.37 48.5
 7 -2 -5 301.37 19.1
 7 -2 -5 265.87 34.7
 -7 -2 5 333.87 19.7
 7 -2 -5 340.77 19
 7 -2 -5 247.18 29.1
 7 2 -5 303.07 35
 7 2 -5 339.47 19
 7 2 -5 272.77 18.8
 -7 2 5 332.67 20.5
 6 -2 -5 14.9 1.8
 -6 -2 5 14.7 2.2
 6 -2 -5 13.4 1.6
 6 -2 -5 3.7 7.3
 -6 -2 5 10.1 11.6
 6 -2 -5 20.9 12.9
 6 2 -5 10.3 1
 6 2 -5 13.2 1.5
 -6 2 5 11.4 3.5
 6 2 -5 18.4 13.1
 5 -2 -5 22.5 10.7
 -5 -2 5 40.7 3.3
 5 -2 -5 35.4 2.5
 5 -2 -5 33.7 2.6
 -5 -2 5 42.1 17.1
 5 -2 -5 30.5 2.6
 5 2 -5 38.5 2.5
 5 2 -5 15.8 8.2
 -4 -2 5 58.09 4.3
 4 -2 -5 54.49 11
 4 -2 -5 56.89 3.7
 -4 -2 5 45.9 11.7
 4 -2 -5 55.19 3.7
 4 -2 -5 37.6 9.1
 4 -2 -5 55.19 3.8
 4 2 -5 63.09 3.7
 4 2 -5 57.79 13.2
 3 -2 -5 9.4 1.1
 3 -2 -5 7.5 1.2
 3 -2 -5 9.1 1.3
 -3 -2 5 8 1
 -3 -2 5 7.5 1.7
 3 -2 -5 4.9 5.6
 3 -2 -5 4.5 4.9
 -3 -2 5 7.9 6.6
 3 -2 -5 6 1.2
 3 2 -5 6.1 7.2
 3 2 -5 9.4 1.2
 -2 -2 5 77.19 4.7
 2 -2 -5 71.19 4.7
 -2 -2 5 75.69 12.7
 2 -2 -5 71.19 4.7
 2 -2 -5 74.29 4.7
 -2 -2 5 86.29 5.3
 2 -2 -5 77.89 10.6
 2 2 -5 74.69 5.2
 2 2 -5 79.39 12
 -1 -2 5 167.78 17
 -1 -2 5 159.48 9.9
 1 -2 -5 154.78 9.9
 1 -2 -5 171.08 14.4
 1 -2 -5 145.69 9.9
 1 -2 -5 170.18 9.9
 -1 -2 5 166.98 10.3
 1 2 -5 168.98 16.7
 -1 2 5 191.68 15
 1 2 -5 155.28 10.2
 0 -2 5 127.69 7.9
 0 -2 -5 117.59 12.2
 0 -2 5 123.19 7.5
 0 -2 5 120.79 14.5
 0 -2 -5 123.09 7.5
 0 -2 -5 106.99 7.4
 0 2 5 122.59 11.6
 0 2 -5 131.39 7.8
 0 2 -5 126.59 14.3
 1 -2 5 255.67 21.4
 1 -2 5 215.78 13.7
 -1 -2 -5 240.38 18.9
 -1 -2 -5 208.68 13.7
 1 -2 5 226.58 13.8
 -1 -2 -5 230.98 13.7
 1 2 5 230.58 14.2
 -1 2 -5 228.08 20.6
 1 2 5 225.08 18
 -1 2 -5 222.18 14
 2 -2 5 6.4 7.4
 2 -2 5 7 1
 -2 -2 -5 8.8 0.9
 2 -2 5 10.7 1.4
 -2 -2 -5 0.8 6
 -2 2 -5 8.3 1.5
 2 2 5 9.4 1.7
 -2 2 -5 12.2 7.1
 2 2 5 1.1 4.7
 3 -2 5 247.38 15.3
 3 -2 5 265.57 15.5
 -3 -2 -5 245.08 15.3
 -3 -2 -5 242.18 22.7
 3 -2 5 257.27 23.9
 3 2 5 245.38 15.7
 -3 2 -5 263.87 15.6
 3 2 5 247.58 22
 4 -2 5 437.56 37.1
 4 -2 5 456.75 28.9
 -4 -2 -5 476.25 28.9
 -4 -2 -5 428.96 37
 4 -2 5 484.55 29.1
 4 2 5 516.85 29.7
 -4 2 -5 492.65 29.2
 4 2 5 508.65 37.8
 4 2 5 489.85 29
 5 -2 5 93.29 21
 5 -2 5 79.59 5
 5 -2 5 67.89 5
 -5 -2 -5 70.49 16.3
 5 -2 5 79.39 4.8
 5 2 5 80.69 17.4
 5 2 5 81.19 4.9
 6 -2 5 185.58 33.9
 6 -2 5 113.89 7.4
 6 -2 5 138.09 27.1
 6 -2 5 117.89 7.5
 6 -2 5 116.59 7.6
 -6 2 -5 123.69 8.1
 6 2 5 126.59 7.5
 7 -2 5 216.48 39.9
 7 -2 5 160.28 10
 7 -2 5 158.98 9.9
 7 -2 5 150.38 9.8
 7 -2 5 152.08 28.7
 7 2 5 159.08 9.9
 7 2 5 181.78 35.8
 -7 2 -5 165.08 10.3
 8 -2 5 14.5 1.8
 8 -2 5 11 1.6
 8 -2 5 11.2 1.3
 8 2 5 12.5 1.7
 -8 2 -5 11.8 1.8
 9 -2 5 27.6 2.6
 9 -2 5 27.3 2.4
 9 2 5 27.6 2.5
 10 -2 5 14.9 2
 10 -2 5 14.7 2.1
 10 2 5 14 2.1
 11 -2 5 23.2 2.6
 11 -2 5 20.9 2.5
 11 2 5 25.7 2.7
 12 -2 5 29.6 2.8
 12 -2 5 25.9 2.8
 12 2 5 24.5 2.8
 13 -2 5 34.9 3.1
 13 -2 5 29.3 3
 13 2 5 25.3 2.9
 14 -2 5 -0.5 1.7
 14 -2 5 0.4 1.7
 14 2 5 0.6 1.6
 15 -2 5 1.1 1.7
 15 -2 5 1.4 1.7
 15 2 5 0.4 1.6
 16 -2 5 0.5 1.5
 16 2 5 -0.2 1.4
 17 -2 5 0.8 1.3
 17 -3 -5 1.8 1.1
 17 -3 -5 0 1.2
 17 3 -5 0 1.3
 16 -3 -5 0.5 1.3
 16 -3 -5 -0.9 1.3
 16 3 -5 2.3 1.4
 15 -3 -5 2.8 1.6
 15 -3 -5 0 1.4
 15 3 -5 1 1.4
 14 -3 -5 10 2.3
 14 -3 -5 1.8 1.6
 14 -3 -5 5.9 1.7
 14 3 -5 1 1.6
 13 -3 -5 -0.4 1.7
 13 -3 -5 -0.2 1.7
 13 3 -5 -0.7 1.5
 -12 -3 5 -0.4 2.7
 12 -3 -5 0 1.6
 -12 -3 5 0.7 1
 12 -3 -5 -0.7 1.9
 -12 3 5 0.8 3.5
 12 3 -5 1 1.6
 11 -3 -5 0.3 1.6
 11 -3 -5 1.1 1.7
 -11 -3 5 2 2.2
 -11 -3 5 0.5 1
 -11 3 5 -2.3 3.1
 11 3 -5 -0.8 1.3
 -10 -3 5 2.8 1
 -10 -3 5 3.9 2.4
 10 -3 -5 1.4 1.8
 10 -3 -5 1.4 1.6
 10 3 -5 0.4 1.3
 -10 3 5 0.7 3.1
 -9 -3 5 33.4 2.3
 9 -3 -5 31 2.8
 -9 -3 5 30.6 3.7
 9 -3 -5 29.9 2.8
 -9 3 5 39.2 5.2
 9 3 -5 30.8 2.6
 8 -3 -5 23.6 2.3
 -8 -3 5 25.6 2
 -8 -3 5 27.6 29.2
 -8 -3 5 28 3.4
 8 -3 -5 23.2 2.4
 -8 3 5 24.3 4.5
 8 3 -5 26.9 2.2
 8 3 -5 -5.5 61.49
 -7 -3 5 165.88 11.1
 7 -3 -5 155.68 10.2
 -7 -3 5 164.18 10.1
 -7 -3 5 164.68 42.7
 7 -3 -5 163.18 10.3
 7 -3 -5 162.58 10.1
 7 3 -5 169.38 10.2
 -7 3 5 168.78 12.3
 6 -3 -5 13.8 12.5
 6 -3 -5 24.9 2.1
 -6 -3 5 25.4 3.1
 -6 -3 5 21 18.8
 -6 -3 5 22 1.8
 6 -3 -5 22.4 2.2
 6 -3 -5 22.8 1.9
 6 3 -5 25 2
 6 3 -5 10.6 15.5
 -5 -3 5 28.2 22.2
 -5 -3 5 30.8 2.1
 -5 -3 5 29.8 3.2
 5 -3 -5 27.4 2.3
 5 -3 -5 29.7 2.2
 5 -3 -5 29.1 2.4
 5 -3 -5 19.6 13.7
 5 3 -5 29 2.2
 5 3 -5 30.5 18.8
 4 -3 -5 60.99 3.8
 4 -3 -5 55.19 14
 -4 -3 5 62.49 4.7
 -4 -3 5 58.19 3.7
 4 -3 -5 58.59 3.9
 4 -3 -5 52.19 3.7
 4 -3 -5 55.79 3.7
 4 -3 -5 50.69 12
 4 3 -5 79.99 19.8
 3 -3 -5 42.3 3.1
 3 -3 -5 46.4 3.1
 3 -3 -5 46.4 3.1
 -3 -3 5 45.1 3
 3 -3 -5 37.9 10.6
 -3 -3 5 61.79 19.4
 -3 -3 5 46 3.9
 3 3 -5 53.59 17.6
 2 -3 -5 126.59 8
 -2 -3 5 135.99 8
 -2 -3 5 208.38 30.7
 -2 -3 5 128.49 8.6
 2 -3 -5 144.89 17.6
 2 -3 -5 125.29 8
 2 -3 -5 123.49 8
 2 3 -5 150.58 23.7
 -2 3 5 115.99 16.3
 -1 -3 5 90.29 5.6
 -1 -3 5 93.39 17.6
 1 -3 -5 92.49 14.4
 -1 -3 5 92.39 5.7
 1 -3 -5 90.89 5.6
 1 -3 -5 86.59 5.6
 1 -3 -5 85.09 5.6
 1 3 -5 115.19 20.2
 -1 3 5 97.09 14.2
 0 -3 5 10.8 1.5
 0 -3 -5 2.9 7.8
 0 -3 5 10.2 1.2
 0 -3 -5 9.1 1.1
 0 -3 5 10.6 8.3
 0 -3 -5 11.1 1.3
 0 3 -5 9.8 7.4
 0 3 5 14.5 8
 -1 -3 -5 10.2 8.9
 1 -3 5 5.2 9.1
 1 -3 5 12.1 1.5
 1 -3 5 12.1 1.3
 -1 -3 -5 11.3 1.2
 -1 -3 -5 9.7 1
 1 3 5 11.3 7.9
 -1 3 -5 10.1 8.2
 -2 -3 -5 97.89 6.5
 2 -3 5 106.49 6.6
 -2 -3 -5 109.79 6.6
 2 -3 5 132.69 19.9
 -2 -3 -5 106.59 17
 2 -3 5 103.39 6.7
 -2 3 -5 143.39 24.5
 2 3 5 114.19 15.6
 -3 -3 -5 7.3 0.8
 3 -3 5 16.3 11.8
 3 -3 5 8.1 1.3
 -3 -3 -5 7.9 1
 -3 -3 -5 11.7 11.3
 3 -3 5 8.2 1.1
 3 3 5 9.1 10.6
 -3 3 -5 15.7 11
 4 -3 5 -3.4 17.5
 -4 -3 -5 -9.3 13.5
 4 -3 5 -25 26.3
 4 -3 5 3.2 1.2
 4 3 5 5.5 10.4
 5 -3 5 104.39 6.5
 5 -3 5 101.99 24.7
 5 -3 5 104.99 6.3
 5 -3 5 69.59 19.6
 5 -3 5 111.19 6.3
 5 3 5 91.59 6.2
 5 3 5 59.29 16.8
 6 -3 5 1.1 0.7
 6 -3 5 0.6 0.9
 6 -3 5 23.3 54.29
 6 -3 5 0.6 1
 6 -3 5 -1.1 16.7
 -6 -3 -5 5.2 21.4
 6 3 5 0.7 1
 6 3 5 -3.6 20.6
 7 -3 5 2.1 0.9
 7 -3 5 3.1 1.4
 7 -3 5 5.2 1.1
 7 3 5 3.3 1.2
 -7 3 -5 3 2.2
 8 -3 5 30.6 2.2
 8 -3 5 28.6 2.6
 8 -3 5 28.2 2.4
 8 3 5 25.8 2.4
 9 -3 5 18.9 1.7
 9 -3 5 18.8 2.2
 9 -3 5 16.1 2
 9 3 5 15.5 2.1
 10 -3 5 2.5 1.5
 10 -3 5 3.2 1.4
 10 3 5 1.6 1.5
 11 -3 5 71.29 4.8
 11 -3 5 70.79 4.7
 11 3 5 55.09 4.6
 12 -3 5 3.6 1.7
 12 -3 5 3.6 1.8
 12 3 5 0.9 1.6
 13 -3 5 4.8 1.8
 13 -3 5 2.1 1.5
 13 3 5 -0.2 1.6
 14 -3 5 6 1.9
 14 -3 5 2.9 1.7
 14 3 5 -0.8 1.5
 15 -3 5 3 1.6
 16 -3 5 1.2 1.4
 17 -4 -5 -0.8 1
 16 -4 -5 0.3 1.2
 16 -4 -5 -0.4 1.1
 15 -4 -5 1 1.3
 15 -4 -5 1.4 1.3
 14 -4 -5 1.3 1.5
 14 -4 -5 1.1 1.4
 14 -4 -5 0.5 1.5
 13 -4 -5 3.4 1.6
 13 -4 -5 10.9 2.2
 13 4 -5 1.7 1.6
 12 -4 -5 0.1 1.5
 12 -4 -5 1.3 1.5
 12 -4 -5 0.9 1.6
 -12 -4 5 -1.4 1
 12 4 -5 1 1.4
 11 -4 -5 0.9 1.7
 -11 -4 5 1.3 1.1
 11 -4 -5 0.1 1.5
 11 4 -5 0.6 1.4
 -10 -4 5 3.3 2.4
 10 -4 -5 2.4 1.6
 10 -4 -5 2.6 1.4
 -10 4 5 -0.2 3.5
 10 4 -5 2.5 1.4
 9 -4 -5 2.1 1.8
 9 -4 -5 1.9 1.5
 -9 -4 5 -1.1 1.8
 -9 -4 5 3.1 1.1
 9 4 -5 0.9 1.3
 -9 4 5 0.2 3.3
 8 -4 -5 2.5 1.4
 8 -4 -5 2.4 1.4
 -8 -4 5 5.3 1.2
 -8 -4 5 1.2 1.9
 -8 4 5 -1.6 3.3
 7 -4 -5 92.09 6.4
 7 -4 -5 102.79 6.3
 -7 -4 5 95.29 7.5
 7 -4 -5 102.89 6.6
 -7 -4 5 104.09 6.3
 -6 -4 5 60.99 3.8
 6 -4 -5 55.39 4.1
 6 -4 -5 54.19 3.8
 6 -4 -5 61.59 3.8
 -6 -4 5 49.5 4.9
 6 -4 -5 57.29 3.9
 -6 -4 5 62.69 34.2
 6 4 -5 62.99 31
 5 -4 -5 69.49 4.4
 5 -4 -5 54.79 4.2
 -5 -4 5 71.99 4.3
 5 -4 -5 69.29 4.3
 5 -4 -5 66.49 4.5
 -5 -4 5 63.49 5.4
 -5 -4 5 46.2 29.2
 5 4 -5 20.1 22.8
 -4 -4 5 25.2 19.8
 -4 -4 5 54.59 3.4
 4 -4 -5 53.79 3.4
 4 -4 -5 8 17.2
 -4 -4 5 50.29 4.4
 4 -4 -5 46.6 3.4
 4 -4 -5 50.69 3.6
 4 4 -5 47.8 19.2
 3 -4 -5 18.8 1.9
 -3 -4 5 60.49 42.5
 3 -4 -5 19.1 1.8
 -3 -4 5 23.1 1.8
 3 -4 -5 -4.9 14.3
 3 -4 -5 21.9 1.9
 -3 -4 5 21.3 1.9
 3 4 -5 13.6 18.6
 2 -4 -5 -9.8 13.7
 2 -4 -5 2 0.9
 -2 -4 5 2.6 1
 -2 -4 5 1.5 1
 2 -4 -5 2.5 1
 2 -4 -5 3.1 1.2
 -2 -4 5 12.4 16.5
 -2 4 5 -10.2 13
 2 4 -5 8 14.9
 1 -4 -5 88.29 5.2
 1 -4 -5 86.09 5.3
 -1 -4 5 76.79 5.4
 -1 -4 5 85.49 5.3
 1 -4 -5 68.79 18.2
 -1 -4 5 61.49 19.8
 1 -4 -5 85.99 5.2
 -1 4 5 71.59 17.1
 1 4 -5 55.49 16.3
 0 -4 5 76.29 21.2
 0 -4 5 74.29 4.5
 0 -4 -5 71.79 4.3
 0 -4 5 60.79 4.6
 0 -4 -5 72.39 4.5
 0 -4 -5 63.69 18.6
 0 4 -5 59.69 17.8
 0 4 5 55.19 14.9
 1 -4 5 459.05 28.3
 -1 -4 -5 475.45 28.2
 -1 -4 -5 446.86 28.1
 -1 -4 -5 462.35 42.8
 1 -4 5 477.25 28.2
 1 -4 5 571.94 53.99
 -1 4 -5 401.26 43
 1 4 5 473.95 41
 -2 -4 -5 146.29 8.8
 2 -4 5 135.99 25.8
 2 -4 5 148.69 8.9
 -2 -4 -5 113.29 24.6
 2 -4 5 141.59 9
 -2 4 -5 145.89 28.8
 2 4 5 131.59 25.1
 3 -4 5 24.5 2.1
 3 -4 5 23.7 1.9
 -3 -4 -5 20.3 1.8
 3 -4 5 0.3 36
 -3 -4 -5 24.2 19.3
 -3 4 -5 26.5 30.1
 3 4 5 13.2 17.3
 -4 -4 -5 3.4 26.3
 -4 -4 -5 57.89 3.9
 4 -4 5 64.39 4
 4 -4 5 44.3 24.7
 4 -4 5 61.39 4.2
 4 -4 5 59.09 4
 5 -4 5 216.08 75.89
 5 -4 5 217.28 13.5
 5 -4 5 226.78 13.8
 5 -4 5 215.58 13.6
 5 -4 5 287.67 54.49
 6 -4 5 14.8 2
 6 -4 5 14.8 1.6
 6 -4 5 15.3 1.6
 7 -4 5 3.5 1.1
 7 -4 5 6.3 1.7
 7 -4 5 5.5 1.4
 -7 4 -5 9.1 3.1
 8 -4 5 14.4 2.1
 8 -4 5 16.8 1.9
 8 -4 5 17.7 1.7
 9 -4 5 12 1.8
 9 -4 5 11.9 2
 9 -4 5 13.8 1.6
 10 -4 5 6 1.6
 10 -4 5 5 1.6
 11 -4 5 18.7 2.4
 11 -4 5 17.1 2.2
 12 -4 5 2.4 1.6
 12 -4 5 0.4 1.5
 13 -4 5 7.5 2.1
 13 -4 5 8.5 1.8
 14 -4 5 0.2 1.5
 14 -4 5 -0.3 1.5
 15 -4 5 1.3 1.6
 15 -5 -5 0.7 1.1
 14 -5 -5 1.6 1.2
 13 -5 -5 -0.9 1.2
 13 -5 -5 0.1 1.4
 12 -5 -5 3.3 1.9
 12 -5 -5 6.4 1.5
 12 -5 -5 6.7 1.5
 11 -5 -5 1.9 1.3
 11 -5 -5 2.5 1.5
 11 -5 -5 2.9 1.8
 -11 -5 5 3.3 1.1
 10 -5 -5 -0.3 1.4
 10 -5 -5 0.3 1.5
 10 -5 -5 -0.6 0.9
 -10 -5 5 -1 1.1
 9 -5 -5 -0.8 1.4
 9 -5 -5 0.1 0.9
 -9 -5 5 0.8 1.1
 9 -5 -5 0 1.7
 8 -5 -5 14.3 1.9
 8 -5 -5 10.8 2.1
 -8 -5 5 12.4 1.6
 -8 5 5 10.9 5
 7 -5 -5 3.3 1.3
 -7 -5 5 2.7 1.2
 7 -5 -5 1.7 1.5
 7 -5 -5 2.8 1.3
 6 -5 -5 10.6 1.5
 6 -5 -5 9.7 1.5
 -6 -5 5 10.2 1.6
 5 -5 -5 13.5 1.9
 -5 -5 5 15.5 1.7
 5 -5 -5 14 1.7
 5 -5 -5 16.2 1.7
 -4 -5 5 56.49 4
 4 -5 -5 60.69 4.2
 4 -5 -5 65.99 4.1
 4 -5 -5 60.99 4
 -4 -5 5 62.89 4.1
 3 -5 -5 15 1.7
 -3 -5 5 18.3 1.7
 -3 -5 5 16.5 1.6
 3 -5 -5 13.8 1.9
 3 -5 -5 15.6 1.5
 -2 -5 5 0.3 1.1
 2 -5 -5 2.1 0.9
 2 -5 -5 2.3 1.3
 2 -5 -5 0 0.6
 -2 -5 5 2.1 1.1
 -1 -5 5 1.5 1
 1 -5 -5 1.3 1.4
 1 -5 -5 0.9 0.6
 -1 -5 5 1 1.1
 0 -5 5 6.1 1.3
 0 -5 5 5.5 1.1
 0 -5 -5 5.3 1.4
 -1 -5 -5 3.6 1.4
 1 -5 5 4.1 1.3
 1 -5 5 6.2 1.2
 2 -5 5 6.8 1.3
 2 -5 5 6.8 1
 2 -5 5 5.4 1.4
 -2 -5 -5 6.6 1.5
 3 -5 5 1.5 0.8
 3 -5 5 1.9 1.1
 -3 -5 -5 2.4 1.4
 3 -5 5 1.8 1.2
 -4 -5 -5 1.1 1.3
 4 -5 5 0.5 1.2
 4 -5 5 1.5 0.9
 4 -5 5 0.4 1.3
 5 -5 5 -0.2 1.3
 5 -5 5 -0.4 1.4
 5 -5 5 0.4 0.9
 -5 -5 -5 -1.1 0.8
 6 -5 5 1.1 1
 6 -5 5 0.5 1.4
 6 -5 5 1.3 1.4
 7 -5 5 3.8 1.2
 7 -5 5 9 1.8
 7 -5 5 5.8 1.4
 8 -5 5 0.8 1.6
 8 -5 5 0.9 1.2
 8 -5 5 1.7 1.3
 9 -5 5 9.5 1.6
 9 -5 5 11.6 1.5
 9 -5 5 6.4 1.6
 10 -5 5 14.4 2.3
 10 -5 5 9.5 1.7
 11 -5 5 0.2 1.7
 11 -5 5 0.2 1.4
 12 -5 5 -0.4 1.5
 12 -5 5 0.5 1.4
 13 -5 5 2.9 1.5
 14 -5 5 2 1.4
 13 -6 -5 -0.5 1
 12 -6 -5 2.6 1.1
 11 -6 -5 5.2 1.2
 11 -6 -5 5.8 1.8
 10 -6 -5 2.2 1.2
 -10 -6 5 1.2 1.1
 10 -6 -5 2 1.6
 9 -6 -5 2.9 1.6
 9 -6 -5 4.1 1.3
 -9 -6 5 5.5 1.2
 8 -6 -5 0.6 1.1
 -8 -6 5 1.9 1.1
 8 -6 -5 1.4 1.5
 7 -6 -5 1.5 1.3
 -7 -6 5 2.2 1.1
 7 -6 -5 2.4 1.5
 7 -6 -5 1.9 1.2
 6 -6 -5 3.1 1.5
 6 -6 -5 6.7 1.6
 -6 -6 5 4.1 1.2
 6 -6 -5 4.9 1.2
 5 -6 -5 9.9 1.4
 5 -6 -5 13.5 1.8
 5 -6 -5 13.1 1.8
 -5 -6 5 10.3 1.5
 4 -6 -5 47.3 3.2
 -4 -6 5 39 3.1
 3 -6 -5 6.2 1.6
 -3 -6 5 2.4 1.3
 2 -6 -5 28.5 2.6
 -2 -6 5 34.5 2.6
 -1 -6 5 15.5 1.8
 1 -6 -5 15.3 2.1
 -1 -6 5 16.9 1.9
 0 -6 5 62.09 4.4
 0 -6 -5 58.59 4.4
 0 -6 5 72.29 4.4
 1 -6 5 8.5 1.5
 1 -6 5 9.1 1.6
 -1 -6 -5 7.7 1.7
 2 -6 5 6.7 1.5
 -2 -6 -5 6.3 1.6
 2 -6 5 6.1 1.5
 -3 -6 -5 0.2 1.5
 3 -6 5 0.3 1.3
 4 -6 5 1.6 1.4
 4 -6 5 -0.2 0.5
 -4 -6 -5 0.3 1.5
 4 -6 5 1.1 1.4
 5 -6 5 12.5 1.9
 5 -6 5 12.5 2
 6 -6 5 2.9 1.5
 6 -6 5 3.2 1.1
 6 -6 5 5 1.7
 7 -6 5 8.1 1.5
 7 -6 5 4.3 1.4
 7 -6 5 2 1.2
 8 -6 5 0.5 1.2
 8 -6 5 0.6 1.3
 8 -6 5 -0.3 1.2
 9 -6 5 -0.1 1.4
 9 -6 5 2 1.2
 9 -6 5 4.9 1.3
 10 -6 5 1.4 1.5
 10 -6 5 0.2 1.2
 11 -6 5 0.2 1.7
 -8 -7 5 0.5 1.1
 -7 -7 5 0.9 1.2
 6 -7 -5 3.7 1.5
 -6 -7 5 2.4 1.4
 -5 -7 5 0.3 1.3
 5 -7 -5 2.5 1.5
 -4 -7 5 -0.1 1.3
 4 -7 -5 1.8 1.4
 3 -7 -5 24 2.2
 -3 -7 5 16.6 2
 -2 -7 5 12.4 1.9
 2 -7 -5 16.8 1.9
 1 -7 -5 4.8 1.5
 -1 -7 5 4.3 1.6
 0 -7 5 1.8 1.4
 0 -7 -5 3.8 1.5
 -1 -7 -5 -0.2 1.5
 1 -7 5 0.1 1.4
 2 -7 5 -0.4 1.1
 2 -7 5 -0.3 1.4
 -2 -7 -5 1.5 1.4
 3 -7 5 0.4 1.6
 3 -7 5 1 1.3
 -3 -7 -5 0.1 1.4
 4 -7 5 3.8 1.4
 4 -7 5 0.3 1.5
 5 -7 5 0.4 1.3
 5 -7 5 0.7 1.5
 6 -7 5 7 1.6
 6 -7 5 7.1 1.6
 7 -7 5 5.3 1.6
 7 -7 5 6.2 1.5
 8 -7 5 12.1 1.7
 -7 -8 5 0.1 1.6
 -6 -8 5 -0.1 1
 -5 -8 5 -0.4 1.1
 4 -8 -5 -0.3 1.2
 -4 -8 5 -0.1 1.2
 -3 -8 5 1.6 1.3
 3 -8 -5 0 1.2
 -2 -8 5 1.4 1.4
 2 -8 -5 3.1 1.3
 1 -8 -5 1.2 1.3
 -1 -8 5 0.3 1.4
 0 -8 -5 5 1.4
 0 -8 5 1.2 1.4
 -1 -8 -5 1.6 1.3
 1 -8 5 0.3 1.4
 -2 -8 -5 -0.6 1.1
 2 -8 5 0.5 1.4
 3 -8 5 1.1 1.5
 4 -8 5 0.8 1.3
 5 -8 5 0.6 1.3
 6 -8 5 1 1.1
 7 -8 5 2 1
 0 -9 5 1.2 1.3
 1 -9 5 0.3 1.2
 2 -9 5 0.9 1.2
 18 0 -6 -0.6 1.2
 17 0 -6 1.6 1.1
 17 0 -6 0 1.6
 16 0 -6 -0.4 1.6
 16 0 -6 1.2 1.2
 15 0 -6 1.6 1.4
 15 0 -6 -0.7 1.7
 14 0 -6 24.9 2.9
 14 0 -6 29.6 2.5
 -13 0 6 2.3 2.6
 13 0 -6 0.9 1.8
 -12 0 6 -0.3 2.3
 12 0 -6 0.7 1.7
 -11 0 6 -0.7 1.7
 11 0 -6 3.5 1.7
 -10 0 6 49.8 4.6
 10 0 -6 49 3.7
 9 0 -6 1.5 32.8
 9 0 -6 0 1.4
 -9 0 6 -0.5 18.8
 -9 0 6 0.8 2.1
 -8 0 6 115.09 25.6
 8 0 -6 149.69 26.8
 8 0 -6 142.69 9.1
 -8 0 6 140.79 9.8
 8 0 -6 151.78 9.1
 7 0 -6 5.7 10.4
 7 0 -6 5.7 1.3
 -7 0 6 6.6 11.8
 -7 0 6 6.7 2.3
 7 0 -6 5.8 1.4
 -6 0 6 93.89 18.1
 6 0 -6 92.59 6.1
 -6 0 6 102.39 7
 6 0 -6 85.19 15.8
 5 0 -6 3.5 1.1
 -5 0 6 -1.2 6.7
 -5 0 6 0.5 2.2
 5 0 -6 -4.2 6.6
 5 0 -6 2.2 1
 -4 0 6 3855.21 234.38
 -4 0 6 4010.3 240.38
 4 0 -6 3782.42 239.38
 -3 0 6 11.7 6.2
 -3 0 6 14.5 2.4
 3 0 -6 15.3 1.3
 3 0 -6 11.1 1.4
 3 0 -6 9.1 5.2
 -2 0 6 2606.84 160.58
 -2 0 6 2792.32 163.58
 2 0 -6 2579.14 162.58
 1 0 -6 -1.9 0.9
 -1 0 6 -1.2 3
 1 0 -6 -2.9 2.5
 -1 0 6 -0.8 1.6
 0 0 6 249.58 14.6
 0 0 6 246.68 16
 0 0 -6 216.08 14.3
 1 0 6 2.4 3.2
 -1 0 -6 3.5 0.8
 1 0 6 1.9 3.9
 2 0 6 1628.34 97.29
 2 0 6 1441.66 95.59
 3 0 6 0.4 6.3
 3 0 6 3.4 0.9
 -3 0 -6 3.9 1
 4 0 6 1696.63 110.39
 5 0 6 21.9 1.8
 5 0 6 21.4 1.8
 5 0 6 16.8 12.5
 6 0 6 40.1 2.8
 6 0 6 38 2.8
 6 0 6 33.8 16
 7 0 6 0.1 1
 7 0 6 0.2 1.1
 7 0 6 -4.6 20.3
 8 0 6 65.49 4.4
 8 0 6 82.99 30.9
 8 0 6 63.89 4.4
 9 0 6 2.3 1.3
 9 0 6 1.3 1.2
 10 0 6 63.49 4.6
 10 0 6 68.29 4.7
 11 0 6 1.2 1.6
 11 0 6 -0.4 1.4
 12 0 6 310.27 18.4
 12 0 6 281.67 18.4
 13 0 6 -1.9 1.9
 13 0 6 0.9 1.7
 14 0 6 -1.8 1.7
 14 0 6 0.1 2
 15 0 6 -0.6 1.9
 16 0 6 -0.7 1.6
 17 0 6 -0.4 1.4
 18 -1 -6 -0.3 1.2
 18 1 -6 1.7 1.5
 17 -1 -6 0.2 1.4
 17 -1 -6 0.9 1.2
 17 1 -6 -0.2 1.4
 16 -1 -6 -0.1 1.6
 16 -1 -6 0.7 1.4
 16 1 -6 -0.3 1.4
 15 -1 -6 2 1.6
 15 -1 -6 0 1.6
 15 1 -6 -0.2 1.8
 15 1 -6 1.9 1.3
 14 -1 -6 1.5 1.7
 14 -1 -6 5.3 1.5
 14 1 -6 1.5 1.9
 14 1 -6 4.9 1.3
 13 -1 -6 0.7 1.7
 -13 -1 6 -1 2.3
 -13 1 6 4.6 2.8
 13 1 -6 1.3 1.7
 13 1 -6 1.4 1.3
 -12 -1 6 1.2 2
 12 -1 -6 3.2 1.9
 12 -1 -6 1.7 1.6
 12 1 -6 4.1 1.8
 -12 1 6 3.5 2.6
 12 1 -6 4.6 1.3
 -11 -1 6 34.6 3.8
 11 -1 -6 28.8 2.9
 11 -1 -6 33.7 3
 11 1 -6 28.9 2.4
 11 1 -6 29.9 2.8
 10 -1 -6 58.79 4.3
 10 -1 -6 56.29 4.2
 -10 -1 6 58.99 5
 -10 1 6 54.09 5.5
 10 1 -6 64.69 4.3
 9 -1 -6 3.2 1.3
 -9 -1 6 1.9 46.7
 -9 -1 6 4.1 2
 9 -1 -6 5 1.6
 9 1 -6 6.2 1.5
 -9 1 6 7 2.6
 9 1 -6 16.8 21.1
 8 -1 -6 541.75 52.79
 8 -1 -6 631.74 36.7
 -8 -1 6 605.44 37.2
 8 -1 -6 632.64 36.7
 -8 -1 6 532.55 52.29
 -8 1 6 547.25 52.69
 8 1 -6 548.95 51.99
 8 1 -6 655.63 36.7
 -8 1 6 616.24 37.6
 -7 -1 6 39.4 15.4
 7 -1 -6 66.49 4.3
 -7 -1 6 65.49 4.9
 7 -1 -6 64.79 4.4
 7 -1 -6 37.1 11.6
 7 1 -6 74.79 4.3
 -7 1 6 64.89 5.6
 -7 1 6 34.8 13
 7 1 -6 37.2 13.7
 6 -1 -6 578.24 32.9
 -6 -1 6 481.55 43
 6 -1 -6 520.65 32.9
 6 -1 -6 538.85 43.2
 -6 -1 6 533.55 33.3
 -6 1 6 558.54 44.2
 6 1 -6 599.24 32.9
 -6 1 6 502.05 33.7
 5 -1 -6 209.58 13.1
 5 -1 -6 232.58 13.1
 5 -1 -6 232.78 22
 -5 -1 6 176.68 21.4
 -5 -1 6 207.78 13.5
 5 1 -6 236.08 13.1
 5 1 -6 180.48 12.9
 -5 1 6 211.38 22.3
 -5 1 6 212.78 14
 5 1 -6 232.68 22.4
 -4 -1 6 50.49 11.6
 4 -1 -6 52.79 3.2
 -4 -1 6 48.4 3.7
 4 -1 -6 58.09 10.9
 4 -1 -6 45.6 3.3
 4 -1 -6 43.7 3.2
 4 1 -6 52.19 10.1
 -4 1 6 58.99 11.3
 -4 1 6 50.09 4.7
 4 1 -6 43.5 3
 3 -1 -6 60.99 3.7
 -3 -1 6 39.8 8.7
 3 -1 -6 54.59 3.7
 3 -1 -6 53.19 3.7
 3 -1 -6 52.69 9.3
 -3 -1 6 61.39 4.1
 3 1 -6 50.79 9.7
 3 1 -6 64.79 4.5
 2 -1 -6 48.3 6.2
 -2 -1 6 52.69 3.6
 2 -1 -6 48.1 7.3
 2 -1 -6 50.39 3.2
 -2 -1 6 45.4 8.9
 2 1 -6 38.4 7.6
 2 1 -6 46.9 3.9
 -1 -1 6 28.4 2.3
 1 -1 -6 26.3 3.4
 1 -1 -6 27 4.1
 1 -1 -6 21.4 1.9
 -1 -1 6 21.6 5.7
 1 1 -6 27.2 2.6
 1 1 -6 32.2 6.9
 0 -1 -6 55.99 3.8
 0 -1 6 63.99 4
 0 -1 6 50.59 8.4
 0 -1 6 58.19 3.8
 0 1 -6 62.99 4.2
 0 1 -6 57.39 8.2
 0 1 -6 63.29 3.8
 -1 -1 -6 46.5 3.2
 1 -1 6 58.39 9.4
 1 -1 6 45.9 3.1
 -1 -1 -6 47.3 6.5
 -1 1 -6 45.2 8.6
 -1 1 -6 53.99 3.4
 -1 1 -6 54.79 3.2
 1 1 6 47.7 5.9
 -2 -1 -6 339.57 20.7
 2 -1 6 302.67 20.7
 -2 -1 -6 319.27 24.6
 2 -1 6 397.86 26.7
 2 -1 6 315.67 20.8
 2 1 6 335.37 20.7
 2 1 6 338.17 20.8
 -2 1 -6 358.76 20.7
 2 1 6 404.76 25
 3 -1 6 736.53 50.69
 3 -1 6 729.73 56.39
 -3 -1 -6 840.62 50.79
 3 -1 6 929.21 59.29
 -3 -1 -6 785.72 55.89
 3 1 6 831.32 50.89
 3 1 6 979.1 57.29
 3 1 6 921.11 50.79
 -4 -1 -6 378.96 31.2
 4 -1 6 394.06 34.2
 4 -1 6 380.56 23.9
 4 -1 6 373.86 31.2
 4 -1 6 371.76 23.8
 -4 -1 -6 394.86 23.8
 4 1 6 418.46 24
 4 1 6 400.06 23.8
 4 1 6 395.96 32.3
 4 1 6 416.46 23.9
 5 -1 6 961.2 69.29
 5 -1 6 912.91 65.49
 5 -1 6 870.01 56.39
 -5 -1 -6 898.81 65.09
 5 -1 6 908.01 56.59
 5 1 6 997.5 56.49
 5 1 6 953.4 56.49
 5 1 6 1024.2 67.69
 5 1 6 914.61 56.79
 6 -1 6 203.08 12.6
 6 -1 6 218.18 12.7
 6 -1 6 185.88 12.5
 6 -1 6 168.58 24.2
 -6 -1 -6 186.88 24.8
 6 -1 6 216.08 31.3
 6 1 6 243.48 29.7
 6 1 6 200.88 13.1
 6 1 6 214.58 12.6
 6 1 6 217.48 12.6
 7 -1 6 27.4 2.3
 7 -1 6 32.9 17.7
 -7 -1 -6 -4 15.6
 7 -1 6 26.2 2.2
 7 -1 6 13.8 17.4
 7 1 6 28.4 2.2
 7 1 6 26.8 2.1
 7 1 6 24.3 3.3
 7 1 6 6.4 18.5
 8 -1 6 17.7 1.9
 8 -1 6 20 2
 -8 -1 -6 1.4 18.5
 8 -1 6 15.2 24.2
 8 1 6 20.6 2
 8 1 6 18.2 1.8
 9 -1 6 3.6 1.2
 9 -1 6 3.1 1.2
 9 1 6 4.5 1.4
 9 1 6 4.2 1.2
 10 -1 6 349.96 22.4
 10 1 6 377.06 22.3
 11 -1 6 9.9 2
 11 -1 6 13.4 2
 11 1 6 12.4 1.9
 11 1 6 10.5 2
 12 -1 6 95.99 6.8
 12 -1 6 103.09 6.8
 12 1 6 107.69 6.7
 12 1 6 93.79 6.8
 13 -1 6 17.8 2.5
 13 -1 6 20.6 2.4
 13 1 6 11.5 2.4
 14 -1 6 -0.2 1.8
 14 -1 6 2.2 1.8
 14 1 6 0.3 1.8
 15 -1 6 0.8 1.7
 15 -1 6 -2 1.7
 15 1 6 -0.4 1.7
 16 -1 6 0.5 1.6
 16 1 6 0.6 1.6
 17 -1 6 -1.5 1.4
 18 -2 -6 -0.8 1.1
 18 -2 -6 0.7 1
 18 2 -6 0.6 1.3
 17 -2 -6 1.5 1.2
 17 -2 -6 0 1.4
 17 2 -6 0.3 1.3
 16 -2 -6 5.8 1.5
 16 -2 -6 1.6 1.5
 16 2 -6 2.3 1.7
 15 -2 -6 17.5 2.4
 14 -2 -6 0.3 1.6
 14 -2 -6 1.4 1.6
 -14 -2 6 -0.4 0.9
 14 2 -6 0.9 1.7
 13 -2 -6 82.49 5.7
 13 -2 -6 65.89 5.5
 -13 -2 6 86.79 5.1
 -13 2 6 86.89 9
 -12 -2 6 0.5 1.1
 12 -2 -6 1.7 1.7
 12 -2 -6 0.1 1.5
 -12 -2 6 3 2.3
 12 2 -6 1.9 1
 12 2 -6 0.8 1.7
 -12 2 6 0 2.9
 -11 -2 6 11.1 2.7
 11 -2 -6 14 2.2
 11 -2 -6 14.2 2.1
 11 2 -6 14.8 1.4
 -11 2 6 15.3 3.8
 11 2 -6 8.9 2
 10 -2 -6 2.1 1.6
 10 -2 -6 2.4 1.7
 -10 -2 6 4 2.1
 -10 2 6 5.3 3.2
 10 2 -6 3.7 1.6
 10 2 -6 4.8 1
 9 -2 -6 96.49 5.7
 9 -2 -6 87.19 5.8
 -9 -2 6 83.59 6.5
 -9 -2 6 47.3 30.5
 9 2 -6 77.39 5.3
 9 2 -6 75.29 33.1
 -9 2 6 88.79 7.5
 9 2 -6 84.69 5.7
 8 -2 -6 8.2 1.6
 8 -2 -6 21.7 16
 -8 -2 6 4.2 20
 -8 -2 6 5.8 2
 8 -2 -6 8.7 1.7
 8 2 -6 -6.5 19.7
 8 2 -6 9.3 1.6
 -8 2 6 6.6 3.4
 8 2 -6 6.8 1
 7 -2 -6 -2.3 11.5
 7 -2 -6 -3 14.6
 -7 -2 6 -5.9 12.5
 -7 2 6 9.9 3.2
 7 2 -6 2.7 14.7
 -6 -2 6 24.5 2.8
 -6 -2 6 24.5 16.2
 6 -2 -6 22 2.1
 6 -2 -6 12.9 13.2
 6 -2 -6 21.6 2
 6 2 -6 25.4 17.7
 -6 2 6 25.8 4.4
 6 2 -6 20.1 1.6
 6 2 -6 26.4 1.9
 5 -2 -6 150.58 9.5
 -5 -2 6 153.28 10.1
 5 -2 -6 145.49 20.4
 5 -2 -6 146.99 9.6
 5 -2 -6 130.79 17
 -5 -2 6 126.59 21.5
 5 2 -6 172.38 9.5
 5 2 -6 207.28 26
 4 -2 -6 261.87 16.5
 4 -2 -6 224.18 21.9
 -4 -2 6 268.77 26.6
 4 -2 -6 267.27 16.5
 4 -2 -6 250.67 24.3
 4 -2 -6 286.87 16.5
 -4 -2 6 273.57 17
 4 -2 -6 270.67 16.5
 4 2 -6 304.17 16.5
 3 -2 -6 0.7 1
 3 -2 -6 1.7 0.8
 3 -2 -6 1.5 5.1
 3 -2 -6 3.9 1
 3 -2 -6 -1.1 5
 -3 -2 6 1.1 1.6
 -3 -2 6 1.7 7.4
 -3 -2 6 2.4 0.8
 3 -2 -6 1.6 1
 3 2 -6 4.5 6.3
 -2 -2 6 177.78 10.8
 2 -2 -6 177.88 15.3
 -2 -2 6 166.38 10.4
 2 -2 -6 161.18 10.4
 2 -2 -6 170.58 10.4
 2 -2 -6 168.58 10.4
 2 -2 -6 164.48 15.3
 -2 -2 6 161.88 18.1
 2 2 -6 219.68 21.9
 2 2 -6 166.48 10.8
 -1 -2 6 8.6 1.1
 -1 -2 6 8.4 5.6
 1 -2 -6 7.7 1.1
 1 -2 -6 8.4 1
 -1 -2 6 8.2 1.6
 1 -2 -6 6.8 4.9
 1 2 -6 7.9 1.5
 1 2 -6 6.2 6.8
 -1 2 6 7.7 4.8
 0 -2 -6 481.15 32.2
 0 -2 6 555.24 32.6
 0 -2 -6 520.95 35.9
 0 -2 6 529.05 32.3
 0 -2 -6 512.55 32.2
 0 -2 6 514.55 39.2
 0 2 -6 545.55 32.2
 0 2 6 579.94 35.9
 0 2 -6 546.15 32.5
 0 2 -6 564.14 39.1
 -1 -2 -6 19 1.5
 1 -2 6 20.8 8.2
 -1 -2 -6 18.1 1.4
 1 -2 6 19.2 1.5
 -1 -2 -6 22.6 6.9
 1 -2 6 21.5 1.9
 1 2 6 21 5.7
 -1 2 -6 20.7 2
 1 2 6 20.9 2.3
 -1 2 -6 27.6 11.4
 -2 -2 -6 23.8 8
 2 -2 6 28 10.1
 2 -2 6 22.7 2
 2 -2 6 20.4 1.6
 -2 -2 -6 23 1.6
 2 2 6 19 2.2
 2 2 6 19.9 6.4
 -2 2 -6 24.9 2.1
 -2 2 -6 29.3 9.8
 -3 -2 -6 288.57 26.4
 -3 -2 -6 306.37 19.5
 3 -2 6 314.07 19.5
 3 -2 6 328.67 19.6
 3 -2 6 366.06 29
 3 2 6 315.07 19.8
 -3 2 -6 336.97 19.7
 3 2 6 331.67 19.5
 3 2 6 312.47 26.1
 -4 -2 -6 270.67 26.8
 4 -2 6 299.77 30.4
 -4 -2 -6 287.27 17.6
 4 -2 6 275.27 17.6
 4 -2 6 295.67 17.8
 -4 2 -6 297.07 17.9
 4 2 6 306.97 27.2
 4 2 6 300.27 18.3
 4 2 6 293.27 17.7
 5 -2 6 266.27 30.9
 5 -2 6 249.48 15.3
 5 -2 6 242.28 15.1
 -5 -2 -6 195.58 26.7
 5 -2 6 244.28 15.2
 5 -2 6 267.87 27.4
 5 2 6 254.47 15.1
 5 2 6 244.88 28.2
 -5 2 -6 231.28 15.3
 -5 2 -6 278.27 15.6
 6 -2 6 115.29 22.6
 6 -2 6 118.69 7.6
 6 -2 6 94.19 25.1
 -6 -2 -6 75.09 19
 6 -2 6 122.19 7.3
 6 -2 6 124.09 7.5
 6 2 6 80.49 20.5
 -6 2 -6 113.69 7.6
 -6 2 -6 128.99 7.8
 6 2 6 123.39 7.4
 7 -2 6 121.69 7.8
 7 -2 6 129.89 7.9
 7 -2 6 131.29 8
 7 -2 6 98.99 26.8
 -7 2 -6 126.59 8
 7 2 6 80.19 27
 -7 2 -6 120.49 8
 7 2 6 133.29 7.9
 8 -2 6 26.8 2.4
 8 -2 6 26.1 2.5
 8 -2 6 28.6 2.1
 8 2 6 28.9 2.4
 9 -2 6 26.4 2.4
 9 -2 6 24.8 2.5
 9 2 6 27.7 2.5
 10 -2 6 73.19 5.3
 10 -2 6 81.79 5.4
 10 2 6 80.59 5.4
 11 -2 6 141.89 9.3
 11 -2 6 142.99 9.3
 11 2 6 147.09 9.3
 12 -2 6 28.9 3
 12 -2 6 31.7 3
 12 2 6 34.3 3
 13 -2 6 1.5 1.7
 13 -2 6 2.7 1.8
 13 2 6 0.9 1.8
 14 -2 6 0.8 1.7
 14 -2 6 3.4 1.6
 14 2 6 2.1 1.7
 15 -2 6 5.6 1.8
 15 -2 6 5 1.9
 15 2 6 1.4 1.7
 16 -2 6 0.5 1.5
 16 2 6 0.3 1.4
 17 -2 6 -0.1 1.5
 17 -3 -6 4.5 1.2
 17 -3 -6 1.4 1.2
 17 3 -6 0.2 1.4
 16 -3 -6 1 1.4
 16 -3 -6 1.7 1.3
 15 -3 -6 0.8 1.4
 15 -3 -6 0.6 1.5
 15 3 -6 0.2 1.4
 14 -3 -6 1.5 1.6
 14 -3 -6 1.4 1.6
 14 -3 -6 -0.9 1.5
 14 3 -6 1 1.5
 13 -3 -6 1.4 1.6
 13 -3 -6 1.3 1.6
 -13 -3 6 3 1.1
 13 -3 -6 2 1.9
 13 3 -6 -0.2 1.5
 -12 -3 6 3.6 1.1
 12 -3 -6 3.4 1.8
 12 -3 -6 2.6 1.7
 12 3 -6 1.2 1.5
 -12 3 6 0.6 3.5
 11 -3 -6 1.9 1.6
 -11 -3 6 1.4 2.6
 11 -3 -6 2.3 1.8
 -11 -3 6 2.2 1.1
 11 3 -6 0.9 1.5
 -11 3 6 -1.9 3.1
 10 -3 -6 3.1 1.5
 -10 -3 6 5.3 1.1
 -10 -3 6 2.9 2.2
 10 -3 -6 3.6 1.8
 -10 3 6 2.2 3.2
 10 3 -6 4.5 1.6
 9 -3 -6 94.49 6.2
 9 -3 -6 87.69 6.1
 -9 -3 6 95.39 5.9
 -9 -3 6 89.09 7.1
 -9 3 6 94.49 8.3
 9 3 -6 92.09 6.1
 -8 -3 6 25.4 74.99
 -8 -3 6 39.1 2.8
 -8 -3 6 41.1 4.1
 8 -3 -6 39 3.1
 8 -3 -6 38.1 3.2
 8 3 -6 31.4 32.9
 8 3 -6 41.2 3
 -8 3 6 37.7 5.5
 -7 -3 6 292.77 19.5
 -7 -3 6 306.97 47.3
 -7 -3 6 296.57 18.6
 7 -3 -6 297.37 18.7
 7 3 -6 311.27 50.19
 -7 3 6 315.37 20.7
 7 3 -6 323.17 18.7
 6 -3 -6 1.8 1
 6 -3 -6 2.1 1
 6 -3 -6 1.5 1.1
 -6 -3 6 2.6 1
 6 -3 -6 -4.4 11.4
 -6 -3 6 12.4 19.5
 -6 -3 6 1.2 1.9
 6 3 -6 14.8 18.3
 6 3 -6 2.5 1.1
 5 -3 -6 9.8 1.4
 5 -3 -6 10 1.3
 5 -3 -6 12.1 1.6
 -5 -3 6 9.9 33.7
 5 -3 -6 -0.8 9.7
 5 -3 -6 6.7 12.5
 -5 -3 6 8.5 1.2
 -5 -3 6 10.6 2.4
 5 -3 -6 8.1 1.4
 5 3 -6 11.3 12.3
 -4 -3 6 43.6 3.9
 4 -3 -6 44.6 3.1
 4 -3 -6 32.3 11.6
 4 -3 -6 38.8 2.9
 4 -3 -6 46.8 3.1
 -4 -3 6 45.6 2.9
 4 -3 -6 34.1 13.1
 4 -3 -6 44.7 3
 -4 -3 6 47.5 19.5
 4 3 -6 33.2 13.4
 3 -3 -6 2.1 1
 -3 -3 6 -8.4 11.6
 3 -3 -6 -2.6 8
 3 -3 -6 -1.9 7.9
 -3 -3 6 3.1 1.8
 3 3 -6 -2.7 9.1
 -2 -3 6 11.3 2
 2 -3 -6 9.4 1.3
 2 -3 -6 16.1 8.5
 -2 -3 6 11.2 1.3
 -2 -3 6 9.3 9.6
 2 -3 -6 8.9 1.3
 2 -3 -6 10.7 1.3
 2 3 -6 12.3 10.4
 -1 -3 6 12.9 1.3
 -1 -3 6 13.1 11.3
 1 -3 -6 11.6 1.3
 1 -3 -6 10.1 8.6
 1 -3 -6 13.2 1.4
 -1 -3 6 12.6 1.6
 -1 3 6 21.9 8.6
 1 3 -6 11.9 8.8
 0 -3 6 667.93 39.8
 0 -3 6 765.12 54.89
 0 -3 -6 613.24 46.7
 0 -3 6 649.64 39.7
 0 -3 -6 633.64 39.7
 0 -3 -6 663.73 39.7
 0 3 6 642.04 46.1
 -1 -3 -6 150.38 9.4
 1 -3 6 158.38 9.5
 -1 -3 -6 142.79 18.4
 1 -3 6 211.08 30
 1 -3 6 153.58 9.7
 -1 -3 -6 156.88 9.5
 -1 3 -6 152.58 20.6
 1 3 6 149.49 17.6
 -2 -3 -6 235.88 13.7
 2 -3 6 234.18 13.9
 2 -3 6 223.48 13.7
 2 -3 6 227.48 26.6
 -2 -3 -6 192.28 23.2
 -2 -3 -6 220.78 13.7
 2 3 6 216.38 22.1
 -2 3 -6 242.28 26.2
 -3 -3 -6 25.5 13.4
 3 -3 6 42 3
 3 -3 6 40.9 2.7
 -3 -3 -6 44.4 2.6
 3 -3 6 58.39 16.2
 -3 -3 -6 35.8 2.6
 -3 3 -6 39 14.1
 3 3 6 22.4 11.4
 -4 -3 -6 174.38 10.6
 4 -3 6 143.29 26.7
 4 -3 6 193.68 29.6
 -4 -3 -6 126.39 24.5
 4 -3 6 181.18 10.7
 4 -3 6 182.48 10.9
 4 3 6 165.38 23.1
 -5 -3 -6 -6.8 16.1
 5 -3 6 2.1 1
 5 -3 6 9.1 19.5
 5 -3 6 4.2 1
 5 -3 6 4.4 1.1
 5 -3 6 -11.6 14.4
 5 3 6 14.2 14.7
 5 3 6 3.9 0.9
 6 -3 6 13.3 1.4
 6 -3 6 23.2 22.7
 6 -3 6 19.1 27.7
 -6 -3 -6 -30.1 24.5
 6 -3 6 12.2 1.5
 6 -3 6 12.2 1.7
 6 3 6 10.5 1.4
 7 -3 6 76.39 5
 7 -3 6 80.69 4.9
 7 -3 6 73.09 5.2
 7 3 6 74.49 5
 8 -3 6 92.19 6
 8 -3 6 93.29 5.7
 8 -3 6 86.19 5.9
 8 3 6 88.19 5.9
 9 -3 6 36.4 3
 9 -3 6 38.5 2.6
 9 -3 6 37.3 2.9
 9 3 6 31.7 2.9
 10 -3 6 7.5 1.5
 10 -3 6 8.4 2
 10 3 6 5.6 1.7
 11 -3 6 261.17 15.3
 11 -3 6 248.18 15.2
 11 3 6 221.88 15.1
 12 -3 6 47.3 3.8
 12 -3 6 46.7 3.8
 13 -3 6 1.2 1.6
 13 -3 6 0.7 1.4
 13 3 6 0.5 1.5
 14 -3 6 0.6 1.1
 14 -3 6 -1 1.5
 15 -3 6 -0.9 1.4
 16 -3 6 -0.1 1.3
 17 -4 -6 0 1
 16 -4 -6 2.6 1.2
 16 -4 -6 0.9 1.2
 15 -4 -6 -0.3 1.3
 15 -4 -6 0.2 1.3
 14 -4 -6 33.1 2.7
 14 -4 -6 24.1 2.8
 13 -4 -6 25.7 3
 13 -4 -6 31.4 2.7
 12 -4 -6 1.2 1.4
 12 -4 -6 -0.4 1.8
 -12 -4 6 -0.4 1.1
 12 -4 -6 0.6 1.7
 11 -4 -6 -0.5 1.4
 -11 -4 6 1.5 1.1
 11 -4 -6 1 1.7
 11 -4 -6 1.4 1.8
 11 4 -6 -0.1 1.5
 10 -4 -6 16.2 2.1
 -10 -4 6 18.1 1.6
 10 -4 -6 9.2 1.9
 -10 -4 6 12.4 2.8
 10 -4 -6 13 2.1
 -10 4 6 12.1 4.6
 -9 -4 6 29.4 4.4
 9 -4 -6 19.1 2.3
 9 -4 -6 28.5 2.5
 9 -4 -6 25 2.6
 -9 -4 6 25.4 2
 -9 4 6 17.7 4.6
 8 -4 -6 5.3 1.5
 8 -4 -6 4.4 1.6
 -8 -4 6 5.5 1.1
 8 -4 -6 2.3 1.4
 -8 -4 6 3.6 2.6
 -8 4 6 1.5 3.8
 7 -4 -6 2.9 1.3
 7 -4 -6 2.2 1.5
 7 -4 -6 3.5 1.5
 -7 -4 6 4.7 1.1
 7 -4 -6 4.4 1.2
 -7 -4 6 1 1.8
 6 -4 -6 20.2 2.1
 -6 -4 6 20.1 1.7
 -6 -4 6 39.4 35.5
 6 -4 -6 19.7 1.9
 6 -4 -6 22.1 2
 6 -4 -6 14.8 1.6
 -6 -4 6 20.3 3.3
 6 4 -6 16.1 40.9
 -5 -4 6 11.4 26.8
 5 -4 -6 19 1.8
 -5 -4 6 18.9 1.7
 5 -4 -6 15.1 1.9
 -5 -4 6 18.5 3.2
 5 -4 -6 18.4 1.9
 5 4 -6 23.4 22.5
 4 -4 -6 11.1 1.4
 -4 -4 6 8.8 2.5
 4 -4 -6 10.4 1.5
 -4 -4 6 36.3 25.7
 -4 -4 6 11 1.4
 4 -4 -6 -19.6 16.9
 4 -4 -6 11.2 1.6
 4 4 -6 -12.8 18.5
 -3 -4 6 15.7 1.6
 3 -4 -6 16.7 13.5
 -3 -4 6 25.5 19.2
 -3 -4 6 15.2 1.7
 3 -4 -6 17.4 1.6
 3 -4 -6 14.9 1.6
 3 -4 -6 15 1.6
 3 4 -6 39.7 19
 2 -4 -6 33.2 2.3
 -2 -4 6 32.1 2.3
 -2 -4 6 21.1 17.9
 2 -4 -6 0.7 14.4
 2 -4 -6 32.7 2.3
 -2 -4 6 26.5 2.5
 2 -4 -6 31.2 2.4
 -2 4 6 25.8 14.8
 2 4 -6 49.3 31.5
 1 -4 -6 466.75 26.9
 1 -4 -6 441.16 26.9
 1 -4 -6 427.26 40.8
 -1 -4 6 435.16 27
 -1 -4 6 540.95 53.89
 -1 -4 6 461.25 27
 -1 4 6 413.26 39.4
 1 4 -6 375.26 41.6
 0 -4 -6 11.6 1.5
 0 -4 -6 10.5 1.1
 0 -4 -6 8.4 15
 0 -4 6 24.6 36.6
 0 -4 6 13 1.5
 0 -4 6 11.2 1.6
 0 4 6 10.4 14.1
 0 4 -6 5.9 14.2
 -1 -4 -6 193.48 31.2
 -1 -4 -6 248.38 15.3
 -1 -4 -6 261.47 15.4
 1 -4 6 248.58 15.5
 1 -4 6 260.67 15.4
 1 -4 6 253.97 35.7
 -1 4 -6 328.07 44.7
 1 4 6 234.98 30
 2 -4 6 31.8 2.1
 2 -4 6 34.5 19.9
 -2 -4 -6 54.09 20
 -2 -4 -6 29.2 2.1
 2 -4 6 29.2 2.4
 -2 -4 -6 23.4 1.8
 2 4 6 20.3 17
 -2 4 -6 35.1 25.6
 -3 -4 -6 109.59 6.9
 -3 -4 -6 111.79 6.8
 3 -4 6 112.69 7.2
 3 -4 6 111.19 7
 3 -4 6 188.88 48.1
 3 4 6 107.19 23.7
 -3 4 -6 106.29 26
 4 -4 6 11.9 1.6
 4 -4 6 10.7 1.4
 4 -4 6 10.5 1.4
 -4 -4 -6 10.8 1.2
 4 -4 6 -0.9 44.3
 5 -4 6 125.39 8
 5 -4 6 118.29 7.7
 5 -4 6 126.39 7.8
 6 -4 6 2.6 1.2
 6 -4 6 2.2 1
 6 -4 6 3.2 1.5
 7 -4 6 65.59 4.3
 7 -4 6 67.89 4.7
 7 -4 6 61.89 4.4
 8 -4 6 93.89 5.7
 8 -4 6 87.89 6.1
 8 -4 6 85.09 5.9
 9 -4 6 19.8 1.9
 9 -4 6 17.8 2.1
 9 -4 6 18.6 2.4
 10 -4 6 2 1.4
 10 -4 6 3.7 1.4
 11 -4 6 -0.9 1.3
 11 -4 6 -0.1 1.3
 12 -4 6 0.7 1.5
 12 -4 6 1.8 1.6
 13 -4 6 6.3 1.7
 13 -4 6 8.4 1.8
 14 -4 6 0.4 1.4
 15 -4 6 0.7 1.4
 15 -5 -6 0.5 1
 14 -5 -6 2.8 1.3
 13 -5 -6 1.9 1.6
 13 -5 -6 2.1 1.3
 12 -5 -6 1.1 1.5
 12 -5 -6 1 1.8
 11 -5 -6 3.2 1.6
 -11 -5 6 5.7 1.3
 11 -5 -6 3.9 1.9
 10 -5 -6 -0.4 1.6
 10 -5 -6 1 1.4
 -10 -5 6 1.9 1.2
 9 -5 -6 7.6 1.6
 9 -5 -6 6.8 1.9
 -9 -5 6 9.3 1.5
 8 -5 -6 1.6 1.7
 8 -5 -6 1.3 1.3
 -8 -5 6 1.1 1.1
 -8 5 6 0.8 4
 7 -5 -6 3.2 1.3
 7 -5 -6 2.1 1.7
 -7 -5 6 2.9 1.2
 7 -5 -6 1.4 1.4
 6 -5 -6 2 1.4
 -6 -5 6 2.5 1.2
 6 -5 -6 2.3 1.3
 6 -5 -6 2.2 1.4
 -5 -5 6 10.2 1.5
 5 -5 -6 11.4 1.6
 5 -5 -6 11.6 1.8
 5 -5 -6 10.5 1.4
 -5 -5 6 7.9 1.3
 4 -5 -6 17.9 2
 -4 -5 6 16.3 1.8
 -4 -5 6 17.9 1.8
 4 -5 -6 17.8 1.8
 4 -5 -6 17.7 1.7
 -3 -5 6 28 2.4
 -3 -5 6 29.6 2.4
 3 -5 -6 29.7 2.2
 3 -5 -6 29.3 2.3
 3 -5 -6 30.8 2.4
 -2 -5 6 85.59 5.8
 2 -5 -6 96.99 5.7
 -2 -5 6 95.49 5.8
 2 -5 -6 81.39 5.8
 -1 -5 6 33.8 2.5
 -1 -5 6 32.5 2.6
 1 -5 -6 32.9 2.2
 1 -5 -6 31 2.6
 0 -5 -6 29.8 2.4
 0 -5 6 30.8 2.3
 0 -5 6 31.2 2.5
 1 -5 6 41.4 2.9
 1 -5 6 39.4 3
 -1 -5 -6 38.1 2.9
 2 -5 6 -0.2 1.2
 2 -5 6 0.1 1.2
 -2 -5 -6 -0.1 1.3
 -3 -5 -6 2.4 1.3
 3 -5 6 4.2 1
 3 -5 6 6 1.4
 3 -5 6 3 1.3
 4 -5 6 18 1.9
 -4 -5 -6 15.8 1.6
 4 -5 6 16.9 2
 4 -5 6 15.6 1.6
 5 -5 6 18.6 1.9
 5 -5 6 15.2 1.7
 5 -5 6 17.2 2.2
 6 -5 6 8.9 1.4
 6 -5 6 7.7 1.5
 6 -5 6 7.5 1.7
 7 -5 6 11.5 2.1
 7 -5 6 10.6 1.5
 7 -5 6 8.3 1.7
 8 -5 6 0.2 1.4
 8 -5 6 -0.2 1.1
 8 -5 6 0.7 1.3
 9 -5 6 8.2 1.6
 9 -5 6 8.2 1.9
 9 -5 6 11.8 1.6
 10 -5 6 2.3 1.8
 10 -5 6 1 1.4
 11 -5 6 28.5 2.7
 11 -5 6 22.2 2.4
 12 -5 6 14.7 2.2
 12 -5 6 8.7 1.7
 13 -5 6 1.2 1.3
 13 -6 -6 8.6 1.3
 12 -6 -6 1 1.1
 11 -6 -6 3.4 1.6
 11 -6 -6 5.4 1.3
 -10 -6 6 7.4 1.3
 10 -6 -6 11.4 1.6
 10 -6 -6 9.3 1.9
 9 -6 -6 2 1.3
 9 -6 -6 3.3 1.7
 -9 -6 6 1.6 1.1
 8 -6 -6 2 1.6
 -8 -6 6 1.7 1.1
 8 -6 -6 1.9 1.2
 7 -6 -6 3.1 1.2
 -7 -6 6 2.5 1.1
 7 -6 -6 3.9 1.5
 7 -6 -6 3.1 1.6
 -6 -6 6 5.4 1.3
 6 -6 -6 6 1.7
 6 -6 -6 6 1.3
 6 -6 -6 8.1 1.6
 5 -6 -6 -0.5 0.9
 -5 -6 6 0.7 1.2
 5 -6 -6 1.6 1.2
 5 -6 -6 2 1.6
 4 -6 -6 6.6 1.6
 4 -6 -6 3.9 1
 -4 -6 6 6 1.3
 -3 -6 6 73.19 5
 3 -6 -6 77.19 5
 2 -6 -6 19 2
 -2 -6 6 16.9 1.8
 -2 -6 6 15.8 1.8
 1 -6 -6 58.89 3.9
 -1 -6 6 51.89 3.9
 -1 -6 6 55.89 3.9
 0 -6 6 107.19 6.8
 0 -6 -6 103.09 6.8
 0 -6 6 107.89 6.9
 1 -6 6 147.99 9.7
 1 -6 6 158.88 9.6
 2 -6 6 -0.5 0.5
 2 -6 6 0.3 1.2
 -2 -6 -6 1.4 1.6
 2 -6 6 1.9 1.3
 3 -6 6 7.8 1.6
 -3 -6 -6 5.2 1.6
 3 -6 6 9.5 1.8
 4 -6 6 8.1 1.7
 4 -6 6 7.2 1.6
 5 -6 6 17.5 2.1
 5 -6 6 11.6 1.6
 5 -6 6 13.1 1.9
 6 -6 6 3.8 1.7
 6 -6 6 0.2 1.5
 6 -6 6 1.7 1
 7 -6 6 13.8 1.9
 7 -6 6 11.8 2.2
 8 -6 6 1.6 1.2
 8 -6 6 1.5 1.6
 8 -6 6 0.3 1.1
 9 -6 6 0.2 1.5
 9 -6 6 -0.3 1.2
 9 -6 6 0.8 1.2
 10 -6 6 2 1.3
 10 -6 6 2.6 1.6
 11 -6 6 3.8 1.3
 10 -7 -6 1.1 1.4
 -9 -7 6 4.1 1.1
 -8 -7 6 -0.8 1.1
 -7 -7 6 0.2 1.1
 -6 -7 6 0.2 1.3
 5 -7 -6 3.2 1.4
 -5 -7 6 2.1 1.4
 -4 -7 6 13.3 1.8
 4 -7 -6 14.4 1.9
 3 -7 -6 8.6 1.7
 -3 -7 6 5.3 1.6
 -2 -7 6 7.9 1.5
 2 -7 -6 13.1 1.8
 -1 -7 6 0.9 1.4
 1 -7 -6 1.5 1.5
 0 -7 6 1.1 1.5
 0 -7 -6 4.4 1.5
 1 -7 6 -0.5 1.2
 1 -7 6 0.3 1.5
 -1 -7 -6 0.3 1.4
 2 -7 6 0.2 1.4
 2 -7 6 0.1 1.1
 -2 -7 -6 -0.3 1.4
 3 -7 6 3.5 1.6
 -3 -7 -6 3.2 1.4
 3 -7 6 2.6 1.2
 4 -7 6 1 1.4
 4 -7 6 0.9 1.3
 5 -7 6 5.3 1.6
 5 -7 6 7.9 1.6
 6 -7 6 2.9 1.4
 6 -7 6 1.6 1.4
 7 -7 6 1.6 1.2
 7 -7 6 0.6 1.2
 8 -7 6 0.2 1.1
 -7 -8 6 -0.1 1.1
 -6 -8 6 0.3 1
 -5 -8 6 -0.6 1.1
 -4 -8 6 0.7 1.2
 -3 -8 6 0.3 1.2
 -2 -8 6 1.3 1.3
 2 -8 -6 0.3 1.2
 -1 -8 6 1.5 1.4
 1 -8 -6 3.6 1.3
 0 -8 -6 14.2 1.6
 0 -8 6 7.8 1.7
 1 -8 6 1.3 1.4
 2 -8 6 -0.1 1.4
 3 -8 6 0.8 1.4
 4 -8 6 0.2 1.3
 5 -8 6 0.2 1.1
 6 -8 6 2.1 1.2
 7 -8 6 0.7 1
 0 -9 6 -0.3 1.8
 1 -9 6 1.6 1.7
 18 0 -7 -1.3 1.2
 17 0 -7 2.4 1.4
 17 0 -7 10.6 1.4
 16 0 -7 -0.1 1.2
 16 0 -7 0.6 1.8
 15 0 -7 10.2 2.3
 15 0 -7 16.7 1.8
 14 0 -7 0.7 1.8
 14 0 -7 0.8 1.4
 -13 0 7 295.47 19.2
 13 0 -7 308.07 17.8
 13 0 -7 267.37 18.3
 12 0 -7 -1 1.7
 12 0 -7 -1.3 1.3
 -12 0 7 -2.8 2.1
 -11 0 7 12.3 2.5
 11 0 -7 8.8 1.8
 10 0 -7 -0.2 1.4
 -10 0 7 0 1.9
 9 0 -7 31.3 2.7
 -9 0 7 29.3 3.6
 -9 0 7 28 29.2
 -8 0 7 7.8 14.8
 -8 0 7 -1.1 1.7
 8 0 -7 -3.2 15.5
 8 0 -7 0.4 1.2
 -7 0 7 235.48 15.4
 -7 0 7 215.68 29.4
 7 0 -7 229.58 27.7
 7 0 -7 250.07 14.7
 6 0 -7 3 1
 6 0 -7 3.5 1.3
 -6 0 7 3.7 2
 6 0 -7 6.1 9.2
 -6 0 7 0.1 9.7
 5 0 -7 991.3 69.89
 -5 0 7 1082.09 71.49
 -5 0 7 1051.29 63.49
 4 0 -7 8.4 1.4
 4 0 -7 11.3 6.4
 -4 0 7 7.4 6.9
 4 0 -7 12.4 1.2
 -4 0 7 8.6 2.3
 -3 0 7 3244.68 192.08
 -3 0 7 3082.99 187.78
 3 0 -7 3000 190.98
 2 0 -7 4.2 3.6
 -2 0 7 7.2 2
 -2 0 7 4.2 4.4
 2 0 -7 8.5 1.1
 2 0 -7 6.3 1
 -1 0 7 125.09 10.1
 -1 0 7 125.59 7.8
 1 0 -7 108.39 7.3
 1 0 -7 119.29 9.6
 0 0 7 -2.7 2.5
 0 0 7 1.8 1.3
 0 0 -7 -0.1 0.8
 1 0 7 37.6 6.1
 1 0 7 36.9 2.6
 -1 0 -7 37 2.5
 1 0 7 43.5 7.5
 2 0 7 3 1
 2 0 7 2.1 5.2
 -2 0 -7 3.3 0.9
 2 0 7 2.3 4.1
 -3 0 -7 37.2 2.5
 3 0 7 49.3 10.5
 3 0 7 48.8 9
 3 0 7 35.3 2.6
 4 0 7 10.5 8.9
 4 0 7 1.6 0.9
 4 0 7 -3.1 5.9
 -4 0 -7 2.4 1
 5 0 7 3811.12 240.18
 6 0 7 0.6 0.9
 6 0 7 -1.8 12.8
 6 0 7 0.9 0.9
 7 0 7 28.9 2.3
 7 0 7 25.7 2.2
 7 0 7 36.4 24.2
 8 0 7 3.5 1.2
 8 0 7 3.8 1.3
 9 0 7 2.7 1.2
 9 0 7 0.7 1.1
 10 0 7 5.7 1.6
 10 0 7 5.2 1.6
 11 0 7 31.6 3
 11 0 7 31.7 2.9
 12 0 7 1 1.6
 12 0 7 0 1.8
 13 0 7 9.7 2.2
 13 0 7 12.2 2.2
 14 0 7 1.1 1.9
 15 0 7 11.6 2.2
 16 0 7 -0.2 1.6
 17 0 7 1.6 1.5
 18 -1 -7 0.1 1
 18 -1 -7 0.4 1.1
 18 1 -7 0.4 1.3
 17 -1 -7 -0.1 1.5
 17 -1 -7 1.6 1.2
 17 1 -7 1 1.4
 16 -1 -7 -0.6 1.6
 16 -1 -7 4.2 1.3
 16 1 -7 0.2 1.4
 15 -1 -7 2.3 1.6
 15 -1 -7 1.5 1.8
 15 1 -7 3.2 1.2
 15 1 -7 1 1.8
 14 -1 -7 8.8 2.2
 14 -1 -7 16.4 2
 14 1 -7 12.7 2.4
 14 1 -7 16.8 1.8
 13 -1 -7 46.1 3.8
 13 -1 -7 49.6 3.5
 -13 -1 7 45.4 5.1
 13 1 -7 50.49 3.3
 13 1 -7 40.8 3.8
 -13 1 7 42.6 5.1
 12 -1 -7 2.9 1.7
 -12 -1 7 5.1 2.4
 -12 1 7 5 2.6
 12 1 -7 5.6 1.3
 12 1 -7 2.7 1.7
 -11 -1 7 30 3.6
 11 -1 -7 28.6 2.7
 11 -1 -7 28.3 2.7
 11 1 -7 26.6 2.2
 -11 1 7 29.7 4.1
 11 1 -7 25.1 2.8
 10 -1 -7 28.8 2.7
 10 -1 -7 27.2 2.6
 -10 -1 7 24.9 3.4
 10 1 -7 23.5 2.1
 10 1 -7 27.9 2.5
 -10 1 7 24 4
 9 -1 -7 43.6 3.2
 9 -1 -7 43.4 3.3
 -9 -1 7 47.7 4.1
 -9 -1 7 34.9 36.6
 9 1 -7 35.3 2.8
 -9 1 7 43.1 4.7
 9 1 -7 43 3.2
 -8 -1 7 31.4 3.2
 8 -1 -7 30.6 2.6
 8 -1 -7 5.4 17
 8 -1 -7 32.2 2.5
 -8 -1 7 29.7 20
 8 1 -7 30.3 22.6
 -8 1 7 22.6 16
 8 1 -7 26.1 2.2
 -8 1 7 28.7 4
 8 1 -7 32.5 2.5
 -7 -1 7 0.2 12.6
 7 -1 -7 26 13.7
 -7 -1 7 20 2.7
 7 -1 -7 22.7 2
 7 -1 -7 21.7 2.1
 -7 1 7 19.6 3.5
 7 1 -7 15.8 1.6
 7 1 -7 20.3 16.7
 7 1 -7 21.3 1.9
 -7 1 7 17.3 11.5
 6 -1 -7 14.4 1.6
 6 -1 -7 11.7 1.7
 -6 -1 7 10 11.3
 6 -1 -7 22.3 12.4
 -6 -1 7 12.3 2.2
 6 1 -7 10.3 1.2
 -6 1 7 9.1 11.5
 -6 1 7 9.4 2.7
 6 1 -7 13 1.6
 6 1 -7 12 10.6
 5 -1 -7 485.65 28.5
 5 -1 -7 449.16 28.4
 -5 -1 7 465.85 28.9
 -5 -1 7 450.65 37.8
 5 -1 -7 505.25 28.4
 5 -1 -7 494.95 36.7
 -5 1 7 482.75 29.4
 5 1 -7 399.36 28.3
 -5 1 7 463.55 37.2
 5 1 -7 473.75 37.2
 5 1 -7 492.65 28.4
 4 -1 -7 395.06 30
 -4 -1 7 384.66 24.2
 -4 -1 7 338.17 31
 4 -1 -7 367.36 23.7
 4 -1 -7 429.96 23.8
 -4 1 7 414.16 30.6
 4 1 -7 431.86 23.8
 4 1 -7 401.46 30.8
 -4 1 7 417.46 24.7
 4 1 -7 335.87 23.7
 3 -1 -7 180.08 15.1
 -3 -1 7 173.58 10.6
 3 -1 -7 191.58 10.2
 3 -1 -7 152.98 10.1
 -3 -1 7 157.28 17
 3 1 -7 156.88 10.8
 -3 1 7 167.88 11.2
 3 1 -7 145.69 10.1
 3 1 -7 180.78 16.1
 2 -1 -7 19.3 1.7
 2 -1 -7 19.3 4.9
 2 -1 -7 21.9 1.6
 -2 -1 7 16.9 6.3
 2 -1 -7 17.6 3.9
 -2 -1 7 24.1 2.2
 2 1 -7 20.9 2.6
 2 1 -7 23.5 6.5
 2 1 -7 20 1.5
 -1 -1 7 68.19 10.2
 -1 -1 7 86.89 5.4
 1 -1 -7 81.69 5.1
 1 1 -7 85.79 5.6
 1 1 -7 78.59 10.3
 1 1 -7 80.39 5.1
 0 -1 7 12.8 1.2
 0 -1 7 13.2 5.7
 0 -1 7 15.6 1.6
 0 -1 -7 10.1 1.3
 0 1 -7 14 1.2
 0 1 -7 12.6 5.1
 0 1 -7 14.5 2
 -1 -1 -7 8.4 1
 1 -1 7 8 5.8
 1 -1 7 7.3 0.9
 1 1 7 3.5 2.7
 -1 1 -7 10.1 1.1
 -1 1 -7 8.1 5.2
 -2 -1 -7 60.59 3.9
 2 -1 7 60.19 10.6
 2 -1 7 69.49 4.1
 -2 -1 -7 63.59 8.5
 2 -1 7 54.89 3.8
 2 1 7 56.29 4
 2 1 7 66.39 8.8
 -2 1 -7 65.59 3.9
 2 1 7 59.89 3.8
 -3 -1 -7 510.75 31.6
 3 -1 7 503.55 31.7
 3 -1 7 616.64 41.2
 -3 -1 -7 484.15 36.7
 3 -1 7 525.35 38.4
 3 1 7 546.55 37.7
 3 1 7 511.55 31.6
 -3 1 -7 540.55 31.6
 3 1 7 506.35 31.6
 3 1 7 522.85 31.7
 4 -1 7 275.47 27.1
 -4 -1 -7 238.58 22.4
 4 -1 7 239.38 14.9
 4 -1 7 270.67 23.7
 4 -1 7 216.68 14.7
 -4 -1 -7 235.78 14.7
 4 1 7 280.97 24.9
 4 1 7 238.98 14.9
 4 1 7 253.27 14.8
 4 1 7 238.38 14.8
 5 -1 7 30.5 2
 5 -1 7 27.1 2.3
 5 -1 7 28.4 2.4
 5 -1 7 12.8 10.2
 -5 -1 -7 25.7 11
 5 -1 7 7 12.8
 5 1 7 32.1 2.3
 5 1 7 18.5 13.2
 5 1 7 32.9 2.7
 5 1 7 35.8 2.2
 6 -1 7 3.9 1
 6 -1 7 5.7 1.3
 6 -1 7 4.5 0.7
 -6 -1 -7 2.4 12.4
 6 -1 7 11.6 12.3
 6 -1 7 -3.5 16.8
 6 1 7 4.6 1
 6 1 7 3.1 0.9
 6 1 7 5.2 15.6
 7 -1 7 0.5 20.2
 7 -1 7 22.8 2
 7 -1 7 20.5 2.1
 -7 -1 -7 28.3 15.6
 7 1 7 22.6 2
 7 1 7 22.7 1.9
 7 1 7 30.3 21.2
 8 -1 7 3.4 1.2
 8 -1 7 2.4 1.1
 8 1 7 1.6 1
 8 1 7 2 1.2
 9 -1 7 17.8 2
 9 -1 7 17.5 2.1
 9 1 7 18.2 1.9
 9 1 7 17.6 2.1
 10 -1 7 73.09 5.2
 10 -1 7 75.49 5.2
 10 1 7 75.29 5
 10 1 7 74.89 5.2
 11 -1 7 85.09 6.3
 11 -1 7 92.19 6.3
 11 1 7 101.19 6.2
 11 1 7 91.99 6.3
 12 -1 7 45.3 3.7
 12 -1 7 49.3 3.8
 12 1 7 41.8 3.8
 13 -1 7 3.9 2
 13 -1 7 5.2 1.7
 13 1 7 1.2 1.9
 14 -1 7 0.1 1.8
 14 -1 7 1.3 1.7
 14 1 7 2.4 1.8
 15 -1 7 5.3 2.6
 15 -1 7 1.9 1.8
 15 1 7 0.1 1.7
 16 -1 7 0.6 1.5
 16 1 7 0.4 1.5
 17 -1 7 0.6 1.5
 18 -2 -7 -0.4 1.1
 18 -2 -7 1.1 1
 18 2 -7 0 1.3
 17 -2 -7 -0.4 1.4
 17 -2 -7 2.7 1.2
 17 2 -7 0.1 1.3
 16 -2 -7 -0.2 1.2
 16 -2 -7 0.2 1.5
 16 2 -7 0.1 1.6
 15 -2 -7 1.8 1.7
 15 -2 -7 5.6 1.6
 15 2 -7 1 1.6
 -14 -2 7 38.8 2.9
 14 -2 -7 40 3.2
 13 -2 -7 22 2.8
 13 -2 -7 28.7 2.6
 -13 -2 7 30 2.3
 -12 -2 7 3 2.6
 12 -2 -7 0.7 1.7
 12 -2 -7 0.1 1.5
 -12 2 7 0 3.1
 12 2 -7 0.6 1.6
 12 2 -7 1.7 1.1
 11 -2 -7 -0.4 1.6
 11 -2 -7 2 1.8
 -11 -2 7 3.3 2.2
 11 2 -7 0 1.3
 11 2 -7 1 0.9
 -11 2 7 -2.6 2.9
 -10 -2 7 36.8 3.9
 10 -2 -7 33 3
 10 -2 -7 36.1 3.1
 -10 2 7 29.2 5
 10 2 -7 34.9 2.9
 10 2 -7 34.2 2.4
 -9 -2 7 82.99 6.2
 9 -2 -7 81.49 5.4
 9 -2 -7 74.99 5.3
 -9 2 7 79.99 7.2
 9 2 -7 81.89 5.3
 9 2 -7 73.99 4.9
 8 -2 -7 0.7 1.2
 -8 -2 7 0.7 1.8
 8 -2 -7 -12.7 13.3
 -8 -2 7 5.5 21.3
 8 -2 -7 0.6 1.3
 -8 2 7 2.6 2.5
 8 2 -7 1.2 20.6
 8 2 -7 2.4 0.8
 8 2 -7 1.4 1.3
 -7 -2 7 94.49 25.5
 7 -2 -7 130.99 29.5
 7 -2 -7 158.68 9.7
 7 -2 -7 152.58 9.7
 -7 -2 7 160.88 10.4
 -7 2 7 171.98 11.4
 7 2 -7 165.78 27.8
 7 2 -7 136.09 9.4
 7 2 -7 169.08 9.6
 -6 -2 7 17.5 13.6
 6 -2 -7 14.1 9.3
 6 -2 -7 24.6 2.1
 6 -2 -7 28.4 12.4
 -6 -2 7 27.1 2.9
 6 -2 -7 24.7 2.3
 6 2 -7 29 2.1
 -6 2 7 31.1 4.3
 6 2 -7 48.2 27.9
 6 2 -7 21.5 1.7
 -5 -2 7 16.4 17.3
 5 -2 -7 3.9 1.1
 5 -2 -7 -2.6 7
 5 -2 -7 7.3 1.4
 5 -2 -7 15.9 10.6
 5 -2 -7 3.9 1.2
 -5 -2 7 5.9 1.8
 5 2 -7 8.2 0.8
 5 2 -7 6 8.5
 5 2 -7 7.2 1.2
 4 -2 -7 108.39 16.2
 -4 -2 7 92.19 17.9
 4 -2 -7 120.99 7.4
 4 -2 -7 110.29 7.4
 -4 -2 7 124.69 8
 4 -2 -7 114.79 7.4
 4 -2 -7 109.19 13.6
 4 2 -7 136.79 7.5
 4 2 -7 123.79 16.8
 3 -2 -7 3.8 0.8
 -3 -2 7 1.8 7.6
 3 -2 -7 -1.7 5.8
 3 -2 -7 4.4 1.1
 3 -2 -7 4.6 1.1
 -3 -2 7 6.6 1.7
 -3 -2 7 5.8 1
 3 -2 -7 3.8 5.4
 3 2 -7 5.2 6.8
 -2 -2 7 45.6 11.8
 2 -2 -7 44.1 7.6
 2 -2 -7 37.3 2.6
 2 -2 -7 42.4 8
 2 -2 -7 38.5 2.6
 -2 -2 7 41.1 2.6
 -2 -2 7 43.5 3.3
 2 2 -7 50.69 11
 2 2 -7 35 2.5
 -1 -2 7 403.56 33.6
 1 -2 -7 420.36 26.6
 1 -2 -7 425.06 26.6
 -1 -2 7 482.55 27.1
 1 -2 -7 457.05 30.1
 -1 -2 7 431.86 26.7
 1 2 -7 474.75 27.1
 1 2 -7 417.06 33.7
 0 -2 7 24.1 7.3
 0 -2 -7 31.7 2.2
 0 -2 7 30.4 2.2
 0 -2 7 35 2.7
 0 -2 -7 30.8 6.3
 0 -2 -7 29.3 2.1
 0 2 7 33 6
 0 2 -7 33.5 9
 0 2 -7 31.4 2.1
 0 2 -7 31.6 2.6
 1 -2 7 19.6 8.7
 -1 -2 -7 19.5 1.5
 -1 -2 -7 18 1.5
 -1 -2 -7 15.1 6.1
 1 -2 7 19.5 2
 1 -2 7 20.3 1.6
 1 2 7 23.2 6.1
 -1 2 -7 22.3 1.6
 1 2 7 21.5 2.3
 -1 2 -7 22.1 2.1
 -1 2 -7 24.5 8.8
 2 -2 7 434.56 33.2
 -2 -2 -7 394.46 29.5
 2 -2 7 372.66 24.1
 2 -2 7 410.26 24.2
 -2 -2 -7 372.76 24
 -2 2 -7 395.46 32.5
 2 2 7 390.76 24.5
 2 2 7 402.46 28.8
 -2 2 -7 423.26 24.3
 3 -2 7 32.3 11.9
 3 -2 7 40.8 2.9
 -3 -2 -7 27.1 9.5
 -3 -2 -7 36.3 2.6
 3 -2 7 37.4 2.6
 3 2 7 37.8 3.1
 3 2 7 35.8 9.5
 3 2 7 40.8 2.6
 -3 2 -7 46.3 2.9
 -4 -2 -7 4.9 10.4
 -4 -2 -7 15.2 1.3
 4 -2 7 15.5 12.9
 4 -2 7 14.1 1.2
 4 -2 7 14.4 1.7
 4 -2 7 14.7 10.1
 4 2 7 14.5 1.3
 -4 2 -7 12 1.5
 4 2 7 15.8 2
 4 2 7 11.2 9.5
 5 -2 7 742.63 59.59
 5 -2 7 720.93 43.4
 5 -2 7 724.73 43.5
 5 -2 7 705.63 43.3
 5 -2 7 673.73 54.89
 5 2 7 698.53 54.19
 5 2 7 743.23 43.4
 6 -2 7 10.5 15.8
 6 -2 7 -11.4 19.8
 -6 -2 -7 -8.6 14.5
 6 2 7 -0.3 15.8
 7 -2 7 14.6 33.8
 7 -2 7 12 1.7
 -7 -2 -7 -9.8 28.5
 7 -2 7 13.3 1.6
 7 -2 7 12 1.3
 7 2 7 13.2 1.6
 8 -2 7 2.8 1.2
 8 -2 7 3.8 1.3
 8 2 7 4.8 1.3
 9 -2 7 33.2 2.7
 9 -2 7 30.4 2.7
 9 2 7 29 2.7
 10 -2 7 16.7 2.2
 10 -2 7 15.9 2.2
 10 2 7 20 2.3
 11 -2 7 32.9 3
 11 -2 7 30.8 2.8
 11 2 7 28 3
 12 -2 7 1.8 1.6
 12 -2 7 1 1.4
 12 2 7 1.8 1.8
 13 -2 7 4 1.6
 13 -2 7 5.6 1.7
 13 2 7 2.1 1.9
 14 -2 7 0.7 1.7
 14 -2 7 1.6 1.7
 14 2 7 -0.9 1.5
 15 -2 7 1.4 1.6
 15 2 7 0.6 1.5
 16 -2 7 2.5 1.6
 17 -3 -7 3.1 1.2
 17 -3 -7 0.1 1.1
 16 -3 -7 0.2 1.3
 16 -3 -7 1.3 1.3
 16 3 -7 1 1.4
 15 -3 -7 2.7 1.5
 15 -3 -7 0.5 1.5
 15 3 -7 0.9 1.5
 14 -3 -7 7.7 1.7
 14 -3 -7 2.4 1.7
 14 3 -7 3 1.6
 13 -3 -7 6.6 1.7
 13 -3 -7 8.3 1.9
 13 3 -7 10.2 1.8
 12 -3 -7 1.6 1.7
 12 -3 -7 1.8 1.5
 -12 -3 7 4.8 1.2
 12 -3 -7 1.1 1.6
 12 3 -7 3.7 1.6
 11 -3 -7 39.4 3.4
 -11 -3 7 43 2.7
 11 -3 -7 42.8 3.1
 11 -3 -7 30.5 3.1
 -11 -3 7 32.8 4.3
 11 3 -7 31.1 3.1
 -11 3 7 23.7 5.4
 -10 -3 7 8.4 1.2
 10 -3 -7 5.6 1.6
 10 -3 -7 5.2 1.7
 -10 -3 7 5.6 2.6
 -10 3 7 4.6 3.4
 10 3 -7 5.7 1.5
 -9 -3 7 14.1 1.5
 9 -3 -7 11.8 1.8
 9 -3 -7 13.8 2
 -9 -3 7 15.4 3
 -9 3 7 10.1 3.7
 9 3 -7 13.4 1.8
 -8 -3 7 34.2 2.5
 -8 -3 7 34.8 3.8
 8 -3 -7 32.4 2.9
 8 -3 -7 32 2.8
 -8 3 7 38.6 5.4
 8 3 -7 36.5 2.7
 7 -3 -7 17.4 2
 7 -3 -7 7.9 14.8
 -7 -3 7 19.7 1.7
 7 -3 -7 20.6 2.2
 -7 -3 7 7.3 28.6
 -7 -3 7 19.5 3.1
 7 -3 -7 20.8 2.1
 7 3 -7 20.6 2
 -7 3 7 22.3 4.6
 7 3 -7 8.3 20
 6 -3 -7 60.29 4.2
 -6 -3 7 55.29 22.7
 -6 -3 7 62.59 4.1
 6 -3 -7 43.4 16.3
 6 -3 -7 64.89 4.4
 -6 -3 7 64.89 5.2
 6 -3 -7 70.39 4.3
 6 3 -7 63.19 4.2
 6 3 -7 38.2 18.6
 5 -3 -7 24 2.1
 -5 -3 7 14.1 17.3
 5 -3 -7 21.7 12.6
 5 -3 -7 21 2.1
 -5 -3 7 22.9 1.8
 5 -3 -7 21.2 1.8
 5 -3 -7 23.8 1.9
 -5 -3 7 23 3
 5 3 -7 15.1 14.4
 -4 -3 7 -0.3 14.1
 4 -3 -7 12.5 1.3
 4 -3 -7 14.6 1.5
 4 -3 -7 17.8 11.1
 -4 -3 7 18.2 2.5
 4 -3 -7 16.2 1.6
 -4 -3 7 16.2 1.5
 4 -3 -7 10 10.6
 4 -3 -7 15.8 1.7
 4 3 -7 13.9 12.1
 3 -3 -7 292.97 17.6
 -3 -3 7 299.87 18.3
 3 -3 -7 277.37 17.6
 3 -3 -7 258.07 26
 3 -3 -7 302.47 17.6
 3 -3 -7 282.17 26.2
 -3 -3 7 301.77 17.6
 3 3 -7 264.97 28.4
 -2 -3 7 2.4 12.4
 -2 -3 7 0.5 1.4
 2 -3 -7 7.5 8.1
 2 -3 -7 1.4 1
 -2 -3 7 2 0.9
 2 -3 -7 2 1
 2 3 -7 -5.1 10
 1 -3 -7 3.1 1.1
 -1 -3 7 3.3 0.9
 1 -3 -7 4.5 8
 -1 -3 7 2.9 1.3
 -1 -3 7 8 11.4
 1 -3 -7 2.7 1
 1 3 -7 13.7 18
 -1 3 7 4.9 8
 0 -3 -7 27.1 1.9
 0 -3 -7 24.2 1.9
 0 -3 7 26 2.3
 0 -3 7 26.6 2
 0 -3 -7 32.3 10
 0 -3 7 41 18.3
 0 3 7 23 8.8
 0 3 -7 25.4 10.9
 -1 -3 -7 104.19 16.1
 1 -3 7 109.99 19.4
 -1 -3 -7 110.69 6.7
 -1 -3 -7 109.39 6.7
 1 -3 7 112.29 7
 1 -3 7 106.89 6.8
 -1 3 -7 106.99 19.3
 1 3 7 106.49 15.4
 2 -3 7 15.5 1.5
 -2 -3 -7 5 10.3
 -2 -3 -7 16.4 1.3
 2 -3 7 31.6 14.8
 2 -3 7 16.7 1.8
 -2 -3 -7 17.7 1.3
 2 3 7 11.9 9.8
 -2 3 -7 22.2 10.9
 -3 -3 -7 5 0.8
 3 -3 7 5.5 1.3
 3 -3 7 6 0.9
 -3 -3 -7 6.4 0.8
 3 -3 7 -4 12.3
 -3 -3 -7 -7 11.3
 3 3 7 12.4 11.4
 -3 3 -7 4.4 12.6
 -4 -3 -7 8 1
 4 -3 7 9.5 1.4
 4 -3 7 8.5 15.9
 -4 -3 -7 -5.3 14
 4 -3 7 -4.9 15.4
 4 -3 7 8.7 1.1
 4 3 7 16 13
 5 -3 7 12.6 19.2
 5 -3 7 41.7 3
 5 -3 7 42.4 2.7
 -5 -3 -7 9.8 18.6
 5 -3 7 40.7 2.8
 5 -3 7 28.4 21.1
 5 3 7 36.1 2.7
 5 3 7 35.4 17.2
 6 -3 7 14.1 1.4
 6 -3 7 14.6 1.8
 6 -3 7 14.7 1.6
 -6 3 -7 19.1 2.6
 6 3 7 13.4 1.6
 7 -3 7 18.8 1.8
 7 -3 7 19 1.7
 7 -3 7 18.8 2.1
 7 3 7 16.2 1.9
 8 -3 7 75.29 4.7
 8 -3 7 73.69 5.1
 8 -3 7 74.59 5
 8 3 7 70.59 4.9
 9 -3 7 23.5 2.3
 9 -3 7 22.3 2.4
 9 3 7 20.3 2.2
 10 -3 7 56.89 4
 10 -3 7 62.29 4.2
 10 3 7 47.3 4
 11 -3 7 5.2 1.5
 11 -3 7 2.5 1.5
 11 3 7 2.1 1.6
 12 -3 7 8 1.7
 12 -3 7 15 2.4
 12 3 7 6.5 1.8
 13 -3 7 2.9 1.8
 13 -3 7 0.6 1.6
 13 3 7 1.5 2
 14 -3 7 1.7 1.7
 14 -3 7 0.9 1.6
 15 -3 7 0.6 1.6
 16 -3 7 0.9 1.4
 17 -4 -7 3.8 1.6
 16 -4 -7 4.1 1.1
 16 -4 -7 3.8 1.2
 15 -4 -7 1.1 1.3
 15 -4 -7 0.2 1.2
 14 -4 -7 4.3 1.4
 14 -4 -7 1 1.4
 13 -4 -7 4 1.9
 13 -4 -7 1.3 1.5
 -13 -4 7 9.7 1.7
 13 -4 -7 5.3 1.5
 12 -4 -7 0.7 1.9
 -12 -4 7 0.9 1.1
 12 -4 -7 0.1 1.4
 12 -4 -7 1.1 1.8
 -11 -4 7 16.5 1.7
 11 -4 -7 18.9 2.3
 11 -4 -7 9.5 2.2
 -10 -4 7 9.9 1.5
 -10 -4 7 9.1 2.9
 10 -4 -7 9.7 2.1
 10 -4 -7 14.9 2.1
 -10 4 7 9.2 4.2
 9 -4 -7 5.3 1.9
 9 -4 -7 3.9 1.5
 9 -4 -7 6.2 1.7
 -9 -4 7 5.8 1.2
 -9 -4 7 4.9 2.6
 -9 4 7 10 4.7
 -8 -4 7 51.99 3.4
 8 -4 -7 48.4 3.8
 8 -4 -7 41.7 3.5
 8 -4 -7 54.99 3.6
 -8 -4 7 43.8 4.8
 -8 4 7 38.4 6.8
 7 -4 -7 2.7 1.5
 7 -4 -7 0.2 1
 -7 -4 7 1.6 2
 -7 -4 7 2.4 1.1
 7 -4 -7 1.5 1.5
 6 -4 -7 12.9 1.8
 -6 -4 7 10.5 1.4
 6 -4 -7 8.4 1.2
 -6 -4 7 8 2.5
 -6 -4 7 10.2 40.5
 6 -4 -7 11.6 1.5
 6 -4 -7 9.6 1.6
 -5 -4 7 -61.39 61.79
 5 4 -7 -7.3 33
 -4 -4 7 30.7 3.5
 4 -4 -7 -0.7 19.3
 -4 -4 7 17.8 33.8
 4 -4 -7 34 2.5
 4 -4 -7 33 2.6
 -4 -4 7 34.3 2.5
 4 -4 -7 33.4 2.5
 4 4 -7 10.5 22.2
 -3 -4 7 8.1 1.4
 3 -4 -7 6.9 1.3
 3 -4 -7 8.4 1.3
 -3 -4 7 10.6 1.3
 3 -4 -7 11.3 15.4
 -3 -4 7 20 20.5
 3 -4 -7 9.3 1.3
 3 4 -7 6.3 20.3
 2 -4 -7 -14.5 15.8
 2 -4 -7 3.2 1.1
 -2 -4 7 2.8 1.2
 -2 -4 7 -6 21.1
 2 4 -7 -14.1 23
 -1 -4 7 42 2.8
 1 -4 -7 16.6 16.7
 1 -4 -7 40.7 2.7
 -1 -4 7 36.8 3
 1 -4 -7 40.5 2.8
 -1 -4 7 23.5 18.3
 -1 4 7 21.6 14.5
 1 4 -7 51.59 24.7
 0 -4 7 18.7 1.9
 0 -4 -7 18.9 17.6
 0 -4 7 19.1 1.7
 0 -4 -7 18.1 1.7
 0 -4 -7 15.5 1.4
 0 -4 7 24.8 20.7
 0 4 7 17.1 15.5
 0 4 -7 14.9 17
 -1 -4 -7 9.3 16.9
 1 -4 7 26.1 2
 1 -4 7 14.3 16.9
 1 -4 7 24 2.2
 -1 -4 -7 24.1 1.7
 -1 -4 -7 25.9 2
 1 4 7 17.2 15.1
 -1 4 -7 8 18.3
 -2 -4 -7 13.8 20.9
 -2 -4 -7 19.4 1.5
 -2 -4 -7 23.2 1.8
 2 -4 7 32 22
 2 -4 7 23.5 2.2
 2 -4 7 22.4 1.8
 2 4 7 9.5 18.4
 -2 4 -7 22.2 29.7
 3 -4 7 -1.6 22.3
 -3 -4 -7 16.4 1.3
 -3 -4 -7 36 24.3
 -3 -4 -7 16.5 1.5
 3 -4 7 18.8 2
 3 -4 7 20 1.6
 4 -4 7 8.4 1.2
 -4 -4 -7 8 0.9
 4 -4 7 7.7 1.2
 4 -4 7 7.5 1.5
 5 -4 7 114.69 7.6
 5 -4 7 117.89 7.4
 5 -4 7 119.59 7.4
 6 -4 7 9.9 1.5
 6 -4 7 11.6 1.5
 6 -4 7 8.1 1.4
 7 -4 7 1.6 1
 7 -4 7 1.3 1.2
 7 -4 7 3 1.5
 8 -4 7 18 2.4
 8 -4 7 12.3 1.9
 8 -4 7 16.3 1.7
 9 -4 7 16 2
 9 -4 7 16.8 2.2
 9 -4 7 16.9 1.8
 10 -4 7 9.7 1.7
 10 -4 7 6.3 1.7
 11 -4 7 0.3 1.4
 11 -4 7 0.7 1.6
 12 -4 7 0.1 1.4
 12 -4 7 0.3 1.7
 13 -4 7 0.6 1.5
 13 -4 7 1.1 1.5
 14 -4 7 2.3 1.5
 15 -4 7 0 1.2
 15 -5 -7 3.3 1.2
 14 -5 -7 0.7 1.2
 13 -5 -7 10.3 1.6
 -12 -5 7 3.2 1.2
 12 -5 -7 2.3 1.6
 12 -5 -7 1.8 1.4
 -11 -5 7 1.7 1.2
 11 -5 -7 1.5 1.7
 11 -5 -7 1 1.5
 10 -5 -7 -0.8 1.3
 -10 -5 7 -0.4 1.2
 10 -5 -7 -0.3 1.8
 9 -5 -7 9.5 2
 9 -5 -7 15.8 2
 -9 -5 7 16.3 1.8
 8 -5 -7 3.6 1.8
 -8 -5 7 6.3 1.3
 8 -5 -7 6.2 1.6
 -8 5 7 2.2 4.5
 7 -5 -7 10.6 1.7
 -7 -5 7 11.4 1.6
 7 -5 -7 7.8 1.8
 -6 -5 7 47 3.3
 6 -5 -7 47.4 3.3
 -6 -5 7 43.7 3.3
 6 -5 -7 42.1 3.6
 6 -5 -7 50.19 3.4
 5 -5 -7 7.5 1.4
 5 -5 -7 9 1.7
 -5 -5 7 7.8 1.4
 -5 -5 7 7 1.4
 5 -5 -7 9.4 1.5
 -4 -5 7 49.8 3.8
 4 -5 -7 58.69 3.8
 4 -5 -7 53.29 3.8
 4 -5 -7 55.29 3.7
 -4 -5 7 54.79 3.8
 3 -5 -7 15.5 1.7
 -3 -5 7 14.7 1.7
 -3 -5 7 14.2 1.8
 3 -5 -7 16.8 1.6
 -2 -5 7 103.09 6.5
 2 -5 -7 101.89 6.5
 -2 -5 7 92.89 6.6
 2 -5 -7 109.09 6.4
 1 -5 -7 56.39 3.4
 1 -5 -7 52.09 3.6
 -1 -5 7 53.89 3.6
 -1 -5 7 49.4 3.7
 0 -5 -7 41.3 3.1
 0 -5 7 44.6 3
 0 -5 7 42.1 3.3
 1 -5 7 3.4 1.3
 -1 -5 -7 1.2 1.3
 1 -5 7 1.7 1.2
 2 -5 7 4.9 1.3
 2 -5 7 4.4 1.5
 -2 -5 -7 2.5 1.3
 3 -5 7 2.8 1.4
 3 -5 7 0.2 1.2
 -3 -5 -7 1.5 1.2
 3 -5 7 0.6 0.9
 4 -5 7 32.4 2.6
 4 -5 7 31.6 2.5
 4 -5 7 32.3 2.9
 5 -5 7 2.9 1.1
 5 -5 7 2.9 1.3
 5 -5 7 4 1.3
 6 -5 7 5.8 1.5
 6 -5 7 6.9 1.3
 6 -5 7 8.5 1.9
 7 -5 7 1.1 1.4
 7 -5 7 0.4 1.4
 7 -5 7 0.5 1.1
 8 -5 7 10.4 1.5
 8 -5 7 4.7 1.3
 8 -5 7 5.9 1.6
 9 -5 7 6.7 1.5
 9 -5 7 8.6 2
 9 -5 7 11.1 1.5
 10 -5 7 3.4 1.4
 10 -5 7 7 2
 11 -5 7 30.2 2.8
 11 -5 7 26.6 2.6
 12 -5 7 0.6 1.5
 12 -5 7 0.4 1.4
 13 -5 7 1.1 1.4
 13 -6 -7 0.2 1
 12 -6 -7 1.1 1.1
 -11 -6 7 -0.6 1.2
 11 -6 -7 0.5 1.1
 -10 -6 7 0.4 1
 10 -6 -7 1.3 1.2
 9 -6 -7 1.2 1.4
 -9 -6 7 -0.4 1
 9 -6 -7 1.9 1.3
 8 -6 -7 3.8 1.5
 8 -6 -7 1.3 1.2
 -8 -6 7 2.9 1.2
 7 -6 -7 11.1 1.9
 7 -6 -7 12.9 1.6
 -7 -6 7 14.3 1.7
 -6 -6 7 5.1 1.3
 6 -6 -7 3.5 1.2
 6 -6 -7 5.5 1.5
 -5 -6 7 23.5 2
 5 -6 -7 20.6 2.2
 5 -6 -7 18.6 1.9
 4 -6 -7 1.2 1.4
 4 -6 -7 3.8 1.1
 -4 -6 7 1.4 1.2
 -4 -6 7 -0.8 0.8
 -3 -6 7 1.4 1.1
 3 -6 -7 0 0.7
 -3 -6 7 1.3 1
 3 -6 -7 0.8 1.5
 -2 -6 7 14.5 1.8
 2 -6 -7 16.4 1.9
 -2 -6 7 15 1.8
 -1 -6 7 33.4 2.8
 1 -6 -7 43 2.8
 -1 -6 7 30.8 2.9
 0 -6 7 9.9 1.7
 0 -6 7 9.2 1.7
 0 -6 -7 11.4 1.7
 1 -6 7 58.79 4.4
 -1 -6 -7 66.79 4.2
 1 -6 7 58.29 4.2
 -2 -6 -7 19.6 1.9
 2 -6 7 18.9 2.2
 2 -6 7 19.7 2.1
 3 -6 7 1.1 1.4
 3 -6 7 2 1.5
 -3 -6 -7 2.3 1.3
 3 -6 7 0.5 0.8
 4 -6 7 0.2 1.4
 4 -6 7 2.6 1.5
 4 -6 7 3.1 1
 5 -6 7 4.6 1.1
 5 -6 7 5.2 1.6
 5 -6 7 6.1 1.5
 6 -6 7 4.5 1.1
 6 -6 7 4.1 1.4
 6 -6 7 4.7 1.4
 7 -6 7 2.1 1.2
 7 -6 7 3.6 1.4
 7 -6 7 2.7 1.4
 8 -6 7 1.7 1.2
 8 -6 7 2.9 1.6
 8 -6 7 3.4 1.3
 9 -6 7 0 1.5
 9 -6 7 2.2 1.2
 9 -6 7 1.2 1.2
 10 -6 7 1.6 1.5
 10 -6 7 0.6 1.2
 11 -6 7 1.6 1.2
 -9 -7 7 1.9 1.1
 -8 -7 7 0.4 1.1
 -7 -7 7 1.7 1.2
 -6 -7 7 0 1.2
 -5 -7 7 -0.2 1.2
 4 -7 -7 5.2 1.5
 -4 -7 7 5 1.5
 3 -7 -7 1.9 1.5
 -3 -7 7 2.5 1.3
 2 -7 -7 0.6 1.4
 -2 -7 7 0.3 1.3
 1 -7 -7 6.7 1.5
 -1 -7 7 4.4 1.4
 0 -7 7 7 1.7
 0 -7 -7 8.7 1.7
 1 -7 7 -0.2 1.5
 1 -7 7 0.1 1.1
 -1 -7 -7 -0.3 1.4
 2 -7 7 1.2 1.5
 2 -7 7 -0.4 1.2
 -2 -7 -7 -0.4 1.3
 3 -7 7 1.2 1.3
 3 -7 7 -1.2 1.5
 4 -7 7 3.7 1.4
 4 -7 7 -0.4 1.4
 5 -7 7 1.3 1.4
 5 -7 7 0.2 1.4
 6 -7 7 0.5 1.3
 6 -7 7 -0.1 1.2
 7 -7 7 0.8 1.2
 7 -7 7 0.9 1.5
 8 -7 7 1.8 1.1
 -7 -8 7 1.2 1.1
 -6 -8 7 0.8 1.1
 -5 -8 7 0.1 1.2
 -4 -8 7 1 1.2
 -3 -8 7 0 1.3
 -2 -8 7 1.9 1.3
 -1 -8 7 1.3 1.4
 0 -8 7 8.7 1.6
 1 -8 7 3.4 1.5
 2 -8 7 1.2 1.4
 3 -8 7 0 1.3
 4 -8 7 -0.4 1.2
 5 -8 7 -0.2 1.1
 6 -8 7 1 1.1
 7 -8 7 -0.2 1.3
 18 0 -8 -0.3 1.2
 17 0 -8 0.1 1.3
 17 0 -8 1 1.2
 16 0 -8 0.6 1.6
 16 0 -8 0.1 1.2
 15 0 -8 0.9 1.4
 15 0 -8 -0.5 1.7
 14 0 -8 125.89 7
 14 0 -8 91.99 7.3
 13 0 -8 0.9 1.9
 -13 0 8 2.5 2.6
 13 0 -8 0.5 1.4
 12 0 -8 2.1 1.4
 12 0 -8 0.4 1.7
 -12 0 8 1.2 2.5
 -11 0 8 0.4 1.8
 11 0 -8 1.6 1.7
 11 0 -8 2.7 1.3
 10 0 -8 146.69 9.7
 10 0 -8 158.08 9.9
 -10 0 8 167.58 10.9
 9 0 -8 4.9 1.5
 -9 0 8 6.5 2.5
 9 0 -8 6.4 1.3
 8 0 -8 122.59 7.1
 8 0 -8 102.39 6.9
 -8 0 8 111.89 8
 -8 0 8 88.59 20.9
 8 0 -8 104.19 22.1
 7 0 -8 5.2 11.5
 7 0 -8 5.2 1.1
 -7 0 8 5.6 2.4
 7 0 -8 4.5 1.4
 -7 0 8 9.7 13.1
 -6 0 8 153.28 10.3
 6 0 -8 166.18 20.5
 -6 0 8 155.58 22.1
 6 0 -8 134.69 9.4
 6 0 -8 167.38 9.5
 5 0 -8 6.6 7.6
 -5 0 8 9.2 9.3
 5 0 -8 13.3 1.6
 -5 0 8 10.3 2.6
 5 0 -8 11.6 1.3
 -4 0 8 117.29 7.8
 4 0 -8 109.69 13.3
 -4 0 8 110.09 14.9
 4 0 -8 98.39 6.8
 4 0 -8 119.69 6.9
 3 0 -8 7.8 1.3
 -3 0 8 15.6 6.5
 -3 0 8 10.4 2.4
 3 0 -8 9.5 5.3
 -2 0 8 1607.54 98.89
 -2 0 8 1662.93 95.99
 2 0 -8 1480.35 97.89
 1 0 -8 5.3 3
 -1 0 8 4.6 3.6
 1 0 -8 6.3 1
 -1 0 8 6 1.7
 0 0 8 326.27 22
 0 0 -8 313.27 20
 0 0 8 353.16 20.3
 1 0 8 2.5 4
 -1 0 -8 0.4 0.8
 1 0 8 -1.1 4.2
 1 0 8 -0.4 0.8
 2 0 8 1032.5 65.29
 2 0 8 999.8 66.29
 3 0 8 5.3 7.6
 3 0 8 -2.2 5.2
 3 0 8 2.6 1
 -3 0 -8 2.6 1
 4 0 8 1106.09 75.79
 4 0 8 1188.58 78.29
 5 0 8 2.8 13
 5 0 8 -7.7 8.8
 5 0 8 0.3 0.9
 5 0 8 0.1 0.8
 6 0 8 90.09 5.7
 6 0 8 63.59 15.7
 6 0 8 85.29 21.4
 6 0 8 90.99 5.7
 7 0 8 2.5 1.1
 7 0 8 4.8 1.1
 7 0 8 13.7 24.6
 8 0 8 20.1 2
 8 0 8 14.9 2
 9 0 8 -1 1.1
 9 0 8 -0.5 1.1
 10 0 8 25.4 2.7
 10 0 8 27.6 2.6
 11 0 8 1.4 1.6
 11 0 8 2 1.7
 12 0 8 10.8 2.1
 12 0 8 10.9 2
 13 0 8 -0.1 1.8
 13 0 8 1.6 1.7
 14 0 8 3 1.8
 15 0 8 -0.2 1.7
 16 0 8 7.9 1.8
 18 -1 -8 4.1 1.4
 18 1 -8 6.3 1.6
 17 -1 -8 0.4 1.3
 17 -1 -8 3.4 1.2
 17 1 -8 2.6 1.6
 16 -1 -8 23.5 2.4
 16 1 -8 13.7 2.3
 15 -1 -8 3.8 1.9
 15 -1 -8 9.7 1.7
 14 -1 -8 3.5 1.9
 14 -1 -8 7.9 1.7
 14 1 -8 1.9 1.9
 13 -1 -8 1.3 1.8
 13 -1 -8 2.4 1.6
 -13 -1 8 2.1 2.5
 13 1 -8 0.8 1.9
 13 1 -8 1.6 1.3
 -13 1 8 -0.4 2.6
 12 -1 -8 3.8 1.6
 -12 -1 8 3.2 2.5
 12 -1 -8 3 1.8
 -12 1 8 3.1 2.7
 12 1 -8 3 1.8
 12 1 -8 3 1.3
 11 -1 -8 27.9 2.7
 11 -1 -8 27.8 2.5
 -11 -1 8 30.6 3.7
 -11 1 8 34.3 4.3
 11 1 -8 26.2 2.7
 11 1 -8 29.2 2.2
 10 -1 -8 0.7 1.4
 10 -1 -8 1.5 1.3
 -10 -1 8 -0.9 1.8
 10 1 -8 0.7 1
 10 1 -8 1 1.5
 -10 1 8 1.4 2.6
 9 -1 -8 0.3 1.2
 9 -1 -8 0.5 1.2
 -9 -1 8 1.7 2
 9 -1 -8 -0.1 1.2
 9 1 -8 0.6 1.4
 -9 1 8 0.4 2.5
 9 1 -8 1 1
 -8 -1 8 327.37 41.7
 8 -1 -8 375.36 22.7
 8 -1 -8 393.86 22.7
 8 -1 -8 354.86 22.6
 -8 -1 8 387.76 23.4
 8 1 -8 390.26 22.7
 -8 1 8 397.06 23.9
 8 1 -8 342.37 22.5
 8 1 -8 319.07 39.3
 -7 -1 8 56.79 16.4
 7 -1 -8 81.39 5.2
 7 -1 -8 86.99 5.3
 -7 -1 8 85.49 6
 7 -1 -8 89.89 21.1
 7 -1 -8 84.29 5.4
 7 1 -8 80.39 5.3
 -7 1 8 59.99 18.6
 7 1 -8 68.89 18.5
 7 1 -8 76.69 5.1
 -7 1 8 84.99 6.7
 -6 -1 8 187.38 11.8
 6 -1 -8 200.28 11.2
 -6 -1 8 148.39 23.3
 6 -1 -8 172.98 11.1
 6 -1 -8 182.18 23.1
 -6 1 8 178.08 23.2
 6 1 -8 173.28 22.2
 6 1 -8 156.98 11
 -6 1 8 185.18 12.3
 6 1 -8 196.48 11.2
 -5 -1 8 91.29 17.6
 5 -1 -8 128.59 7.4
 5 -1 -8 114.09 7.4
 5 -1 -8 103.59 16.5
 -5 -1 8 122.99 8
 5 1 -8 126.49 16.7
 5 1 -8 107.69 7.3
 5 1 -8 125.69 7.4
 -5 1 8 111.79 16.8
 -5 1 8 129.29 8.7
 4 -1 -8 161.78 8.8
 4 -1 -8 135.99 8.7
 -4 -1 8 128.59 17.6
 4 -1 -8 142.19 15.8
 -4 -1 8 144.09 9.3
 4 1 -8 120.09 8.7
 4 1 -8 147.29 16.3
 4 1 -8 149.79 8.8
 -4 1 8 146.39 9.9
 3 -1 -8 195.18 13.4
 3 -1 -8 249.08 13.5
 -3 -1 8 193.38 20.3
 -3 -1 8 228.68 13.8
 3 -1 -8 250.87 18.2
 3 1 -8 204.98 13.4
 -3 1 8 240.48 14.5
 3 1 -8 223.68 19.4
 3 1 -8 203.08 14.1
 2 -1 -8 219.98 14.7
 -2 -1 8 214.48 19.3
 2 -1 -8 206.78 14.8
 2 -1 -8 207.58 13.1
 -2 -1 8 228.28 13.5
 2 1 -8 218.88 13.7
 2 1 -8 219.18 13.1
 2 1 -8 209.18 18.4
 1 -1 -8 16.3 1.6
 -1 -1 8 19.3 1.9
 -1 -1 8 18.3 6.3
 1 1 -8 22.8 6.7
 1 1 -8 17.9 2.4
 1 1 -8 17.5 1.4
 0 -1 -8 16.8 1.5
 0 -1 8 19.2 1.7
 0 -1 8 16.6 1.4
 0 -1 8 20.2 6.7
 0 1 -8 17.5 2.1
 0 1 -8 18.5 6.3
 0 1 -8 17.3 1.4
 1 -1 8 47.5 3.1
 -1 -1 -8 49 3.2
 1 -1 8 55.49 9.8
 -1 1 -8 52.99 9.6
 -1 1 -8 49.4 3.5
 -1 1 -8 51.89 3.2
 -2 -1 -8 226.38 14.1
 2 -1 8 273.47 22.5
 2 -1 8 204.98 14
 2 -1 8 232.18 14.2
 2 -1 8 264.07 21.4
 -2 1 -8 237.08 14.1
 2 1 8 229.18 14.2
 2 1 8 235.68 18
 2 1 8 224.88 14.1
 -3 -1 -8 25.9 1.8
 3 -1 8 35.2 11.8
 -3 -1 -8 23.4 7.7
 3 -1 8 30.4 8.8
 3 -1 8 21.6 1.7
 3 -1 8 26 2.1
 3 1 8 23.3 1.9
 3 1 8 27 8
 -3 1 -8 27 1.9
 3 1 8 25.2 1.8
 4 -1 8 33.3 2.4
 4 -1 8 51.99 14.6
 -4 -1 -8 54.39 11.8
 -4 -1 -8 38.3 2.6
 4 -1 8 63.49 14.1
 4 -1 8 36.4 2.8
 4 1 8 40.6 12.2
 4 1 8 39.7 2.8
 4 1 8 40.1 2.6
 4 1 8 37.5 2.5
 5 -1 8 240.38 26.5
 5 -1 8 229.38 14.7
 5 -1 8 232.28 30.9
 5 -1 8 241.98 14.9
 5 -1 8 249.48 14.9
 -5 -1 -8 253.27 25.6
 5 1 8 250.67 14.9
 5 1 8 241.18 14.8
 5 1 8 250.87 28.5
 6 -1 8 20.8 1.5
 6 -1 8 37.3 21.9
 -6 -1 -8 18 14.6
 6 -1 8 5.8 14.6
 6 -1 8 21.4 1.9
 6 -1 8 21.2 2
 6 1 8 18.9 16.2
 6 1 8 22.7 1.9
 6 1 8 21.8 1.8
 -7 -1 -8 4.1 18
 7 -1 8 48.1 3.5
 7 -1 8 50.69 25.8
 7 -1 8 49.7 3.5
 7 1 8 47.5 3.3
 7 1 8 53.59 3.5
 7 1 8 44.3 23.1
 8 -1 8 0.5 0.9
 8 -1 8 1.4 1.3
 8 1 8 1.7 1.1
 8 1 8 0.8 1.1
 9 -1 8 11.5 1.8
 9 -1 8 6.2 1.4
 9 1 8 13.7 1.8
 9 1 8 9.2 1.5
 10 -1 8 1.5 1.5
 10 -1 8 2.1 1.4
 10 1 8 4.5 1.6
 10 1 8 2.7 1.3
 11 -1 8 10.5 2
 11 -1 8 7.5 1.7
 11 1 8 13.4 2.2
 11 1 8 12.6 1.8
 12 -1 8 42.7 3.5
 12 -1 8 43.5 3.5
 12 1 8 37.6 3.6
 13 -1 8 7.6 2
 13 -1 8 11.9 2.1
 13 1 8 11 2.3
 14 -1 8 -0.9 1.7
 14 -1 8 0.6 1.6
 14 1 8 0.4 1.8
 15 -1 8 1.7 1.7
 15 1 8 0.7 1.7
 16 -1 8 1.3 1.5
 16 1 8 0.9 1.4
 18 -2 -8 0.2 1.1
 18 -2 -8 6.2 1.1
 18 2 -8 -0.5 1.3
 17 -2 -8 0.2 1.2
 17 -2 -8 5.6 1.2
 17 2 -8 0.1 1.4
 16 -2 -8 0.7 1.4
 16 -2 -8 -0.2 1.3
 16 2 -8 -0.5 1.6
 15 -2 -8 4.2 1.4
 -15 -2 8 5 1.5
 15 -2 -8 0.9 1.7
 15 2 -8 0.6 1.6
 14 -2 -8 5.3 1.8
 14 -2 -8 0.5 1.7
 -14 -2 8 4.9 1.2
 14 2 -8 -0.2 1.7
 13 -2 -8 19.3 2.4
 13 -2 -8 17.2 2.2
 -13 -2 8 17 1.8
 -12 -2 8 0.9 2.4
 12 -2 -8 2.5 1.8
 12 -2 -8 0.7 1.6
 12 2 -8 0.7 1.2
 12 2 -8 1.7 1.6
 -12 2 8 0 2.8
 -11 -2 8 28.2 3.6
 11 -2 -8 23.2 2.3
 11 -2 -8 17.7 2.5
 11 -2 -8 24.9 2.6
 11 2 -8 19 2.4
 -11 2 8 15.5 4.1
 11 2 -8 21 1.7
 10 -2 -8 64.69 4.4
 10 -2 -8 56.79 4.2
 10 -2 -8 64.29 4.1
 -10 -2 8 64.79 5.3
 -10 2 8 57.59 6.2
 10 2 -8 56.29 3.7
 10 2 -8 48.4 4.2
 -9 -2 8 11.7 2.4
 9 -2 -8 11.6 1.9
 9 -2 -8 15.2 1.9
 9 -2 -8 9.4 1.7
 -9 2 8 7.5 3.1
 9 2 -8 10.4 1.2
 9 2 -8 10.9 1.7
 -8 -2 8 85.59 34.5
 8 -2 -8 75.49 5
 8 -2 -8 77.99 4.9
 -8 -2 8 79.89 5.8
 8 -2 -8 73.09 5.1
 -8 2 8 69.19 6.7
 8 2 -8 68.79 4.6
 8 2 -8 75.79 4.9
 8 2 -8 32.4 35.4
 7 -2 -8 -0.3 10.8
 7 -2 -8 4 1.3
 -7 -2 8 3.2 1.8
 7 -2 -8 5.3 1.5
 -7 -2 8 -8.8 19.1
 7 -2 -8 4.2 1.3
 7 2 -8 6.8 0.9
 -7 2 8 2.2 2.7
 7 2 -8 7.5 1.4
 7 2 -8 23.7 21.2
 -6 -2 8 103.49 7.3
 6 -2 -8 84.59 17
 6 -2 -8 108.79 6.6
 6 -2 -8 110.99 6.6
 6 -2 -8 83.99 16.8
 6 -2 -8 103.59 6.7
 -6 -2 8 85.79 21
 6 2 -8 114.09 6.6
 -6 2 8 103.59 8.5
 6 2 -8 89.99 20.2
 6 2 -8 98.89 6.4
 5 -2 -8 45 3
 5 -2 -8 40.2 12
 -5 -2 8 44.3 3.8
 5 -2 -8 27.6 8.9
 5 -2 -8 44.3 3
 -5 -2 8 25.7 14.7
 5 -2 -8 44.3 3.1
 5 2 -8 42.1 2.8
 5 2 -8 65.59 24.8
 4 -2 -8 72.59 4.7
 4 -2 -8 79.79 11.6
 4 -2 -8 75.89 4.7
 4 -2 -8 72.59 4.6
 -4 -2 8 58.09 14.4
 4 -2 -8 57.59 12
 -4 -2 8 74.59 5.3
 4 2 -8 72.19 4.5
 3 -2 -8 167.38 10.2
 -3 -2 8 177.58 10.8
 3 -2 -8 155.78 16.9
 -3 -2 8 163.98 10.2
 3 -2 -8 168.88 15.7
 -3 -2 8 171.18 20.5
 3 -2 -8 165.48 10.2
 3 2 -8 164.78 10.1
 3 2 -8 162.88 19.2
 -2 -2 8 1.3 0.8
 -2 -2 8 2.5 1.5
 2 -2 -8 -0.5 4.9
 2 -2 -8 4.4 1
 -2 -2 8 -5.4 7.6
 2 -2 -8 0.6 4.6
 2 2 -8 2.3 0.7
 2 2 -8 1.7 6.7
 -1 -2 8 1.7 5.9
 1 -2 -8 6.1 4.5
 -1 -2 8 6.4 1.6
 1 -2 -8 7.1 4.1
 1 -2 -8 7.9 1.2
 -1 -2 8 6.1 1
 1 2 -8 2 6.3
 1 2 -8 4.3 1.8
 1 2 -8 4.6 0.9
 0 -2 -8 69.79 8.8
 0 -2 -8 72.09 4.7
 0 -2 8 75.39 13.4
 0 -2 8 74.09 5.1
 0 -2 8 73.39 4.7
 0 2 -8 71.59 12.8
 0 2 -8 77.29 5.2
 0 2 -8 74.89 4.6
 0 2 8 82.69 8.3
 1 -2 8 141.99 9.2
 1 -2 8 148.29 9.4
 -1 -2 -8 140.19 13.4
 1 -2 8 153.08 18.6
 -1 -2 -8 143.69 9.2
 -1 2 -8 155.18 9.2
 -1 2 -8 161.68 9.5
 -1 2 -8 167.68 19
 1 2 8 146.29 9.7
 1 2 8 157.78 12.9
 2 -2 8 13.9 1.3
 -2 -2 -8 15.6 1.3
 2 -2 8 14.5 1.8
 2 -2 8 3.4 8.4
 -2 -2 -8 16.8 7.3
 2 2 8 20 6.6
 -2 2 -8 15.3 1.7
 -2 2 -8 7.8 8.8
 2 2 8 16 1.9
 -3 -2 -8 31.6 10.3
 3 -2 8 33.9 2.4
 3 -2 8 60.19 15
 -3 -2 -8 33.9 2.4
 3 -2 8 54.89 16.1
 -3 2 -8 41.6 2.6
 3 2 8 36.7 2.4
 3 2 8 35.7 3
 3 2 8 25.2 9
 -4 -2 -8 104.39 6.6
 4 -2 8 114.79 20.6
 4 -2 8 137.29 24
 4 -2 8 99.39 6.6
 4 -2 8 112.79 6.8
 4 2 8 86.99 17.2
 4 2 8 108.39 6.6
 4 2 8 109.29 7.1
 5 -2 8 18.5 1.5
 -5 -2 -8 20.6 13.7
 5 -2 8 33.2 17
 -5 -2 -8 16 1.5
 5 -2 8 18 1.8
 5 -2 8 18.3 1.9
 5 -2 8 8 14
 5 2 8 9.7 14.4
 5 2 8 20.1 1.6
 6 -2 8 7.2 24.4
 6 -2 8 16.5 1.5
 -6 -2 -8 7.3 16.2
 6 -2 8 20.1 1.8
 6 -2 8 19.8 1.9
 6 2 8 18.6 1.7
 6 2 8 -8.1 19.9
 7 -2 8 221.98 15
 7 -2 8 254.97 15.2
 7 -2 8 252.37 15.3
 7 2 8 259.17 15.2
 8 -2 8 71.59 4.7
 8 -2 8 70.89 4.8
 8 2 8 65.99 4.7
 9 -2 8 115.19 7.4
 9 -2 8 103.79 7.5
 9 2 8 123.59 7.4
 10 -2 8 48.8 3.8
 10 -2 8 52.39 3.9
 10 2 8 48.3 3.8
 11 -2 8 2.9 1.7
 11 -2 8 4.8 1.6
 11 2 8 4.3 1.8
 12 -2 8 90.49 5.8
 12 -2 8 89.69 5.8
 12 2 8 68.89 5.7
 13 -2 8 -0.2 1.6
 13 -2 8 1.1 1.6
 13 2 8 1.4 1.8
 14 -2 8 1.7 1.6
 14 -2 8 -0.5 1.6
 14 2 8 -0.9 1.5
 15 -2 8 2.4 1.6
 15 2 8 0.6 1.4
 16 -2 8 0 1.6
 17 -3 -8 1.1 1.1
 17 -3 -8 0.1 1.1
 16 -3 -8 2.8 1.3
 16 -3 -8 -0.8 1.3
 16 3 -8 1.3 1.4
 15 -3 -8 1.3 1.5
 15 -3 -8 2.6 1.4
 15 3 -8 0.7 1.5
 14 -3 -8 1.1 1.6
 14 -3 -8 7.1 1.8
 -14 -3 8 5.6 1.2
 14 3 -8 1.7 1.6
 13 -3 -8 1.5 1.7
 -13 -3 8 1.9 1.1
 13 -3 -8 0.2 1.6
 13 3 -8 0.6 1.7
 12 -3 -8 5.4 1.8
 12 -3 -8 3.7 1.5
 12 -3 -8 8.8 1.7
 12 3 -8 7.3 1.9
 11 -3 -8 1 1.6
 -11 -3 8 -0.4 2.2
 11 -3 -8 1.2 1.6
 -11 -3 8 0.4 1.1
 11 -3 -8 1.3 1.9
 11 3 -8 1.4 1.6
 -11 3 8 -5.2 3.2
 -10 -3 8 17.4 3.5
 10 -3 -8 20.9 2.3
 10 -3 -8 18.2 2.5
 10 -3 -8 15.5 2.2
 -10 -3 8 20.3 1.8
 10 3 -8 14.7 2.1
 -10 3 8 13.4 4.5
 9 -3 -8 16.6 2.3
 9 -3 -8 22.1 2.3
 9 -3 -8 15.9 2.1
 -9 -3 8 20.2 1.8
 -9 -3 8 20.3 3.3
 9 3 -8 17.3 2.2
 -9 3 8 18.6 4.5
 -8 -3 8 112.29 7.1
 -8 -3 8 118.09 8.4
 8 -3 -8 105.69 7.3
 8 -3 -8 121.79 7.3
 8 -3 -8 108.49 7.4
 8 3 -8 118.09 7.3
 -8 3 8 110.19 9.7
 7 -3 -8 1.3 1.3
 -7 -3 8 1.5 1
 -7 -3 8 -9.8 31.1
 -7 -3 8 1.3 2.1
 7 -3 -8 1.6 1.5
 7 -3 -8 2.6 1.5
 7 3 -8 1.2 1.1
 -7 3 8 2.1 3.2
 -6 -3 8 51.79 3.4
 6 -3 -8 51.29 3.7
 -6 -3 8 54.49 4.5
 6 -3 -8 46.2 3.5
 6 -3 -8 58.19 3.6
 -6 -3 8 19 25
 6 -3 -8 36.6 15.3
 6 3 -8 25.1 18
 5 -3 -8 67.49 4.7
 -5 -3 8 73.59 4.5
 5 -3 -8 62.79 4.5
 -5 -3 8 50.79 21.7
 -5 -3 8 76.59 5.6
 5 -3 -8 81.09 4.7
 5 -3 -8 36.6 13.9
 5 3 -8 87.09 21.8
 -4 -3 8 81.79 4.9
 4 -3 -8 75.49 5
 4 -3 -8 69.49 4.8
 4 -3 -8 80.39 4.9
 4 -3 -8 78.49 4.9
 -4 -3 8 73.89 5.7
 -4 -3 8 124.59 29.2
 4 -3 -8 50.09 13.8
 4 3 -8 90.89 20.7
 3 -3 -8 9.8 1.5
 3 -3 -8 10.7 1.4
 3 -3 -8 6.8 9
 -3 -3 8 12.2 1.3
 3 -3 -8 7.5 10.4
 -3 -3 8 21 14
 -3 -3 8 15.5 2.5
 3 3 -8 15.1 11.6
 2 -3 -8 57.69 11.4
 -2 -3 8 55.89 4.5
 2 -3 -8 85.19 15.2
 2 -3 -8 55.29 3.8
 2 -3 -8 54.89 3.7
 -2 -3 8 87.79 29.2
 -2 -3 8 60.39 3.8
 2 3 -8 74.99 16.7
 -1 -3 8 40.6 2.8
 -1 -3 8 42.2 3.5
 1 -3 -8 41.1 2.8
 -1 -3 8 31.5 12.3
 1 -3 -8 46.1 10.9
 1 -3 -8 40.1 2.8
 1 3 -8 90.89 25.4
 0 -3 8 6.4 12.4
 0 -3 8 4.3 1.2
 0 -3 -8 8.4 1.1
 0 -3 8 5.3 1
 0 -3 -8 6.5 1
 0 -3 -8 2.5 8.4
 0 3 -8 1.4 8.7
 0 3 8 10.1 8.1
 1 -3 8 201.28 27.7
 1 -3 8 230.88 13.4
 1 -3 8 223.18 13.6
 -1 -3 -8 213.18 13.4
 -1 -3 -8 228.88 13.4
 -1 -3 -8 181.28 22.4
 -1 3 -8 208.78 26.4
 1 3 8 236.68 21.1
 -2 -3 -8 32.9 2.3
 2 -3 8 35.2 2.4
 2 -3 8 37.3 2.8
 2 -3 8 47.4 17.6
 -2 -3 -8 36.7 2.4
 -2 -3 -8 30.1 13.1
 -2 3 -8 52.19 16.3
 2 3 8 29.6 12
 3 -3 8 16.7 15.5
 3 -3 8 13.2 1.6
 -3 -3 -8 14.4 12.1
 -3 -3 -8 8.7 1
 3 -3 8 11.8 1.2
 3 3 8 3.9 11.4
 -4 -3 -8 102.09 6.4
 4 -3 8 106.49 6.4
 -4 -3 -8 59.69 19.1
 4 -3 8 106.99 6.7
 4 -3 8 124.19 25.7
 -4 3 -8 103.79 6.9
 4 3 8 90.49 19.2
 5 -3 8 35.1 2.5
 5 -3 8 15.3 20.5
 5 -3 8 35.6 2.8
 5 -3 8 34.5 2.3
 -5 -3 -8 8.5 22
 5 3 8 28.1 2.5
 5 3 8 21 17.7
 6 -3 8 65.69 4.3
 6 -3 8 67.49 4.1
 6 -3 8 62.69 4.4
 6 3 8 57.79 4.2
 7 -3 8 31.8 2.5
 7 -3 8 31.6 2.3
 7 -3 8 32.6 2.7
 7 3 8 28 2.5
 8 -3 8 51.79 3.7
 8 -3 8 48.5 3.8
 8 -3 8 52.49 3.4
 8 3 8 48.3 3.6
 9 -3 8 25.2 2.5
 9 -3 8 31.4 2.7
 9 3 8 22.4 2.4
 10 -3 8 35 2.9
 10 -3 8 37.1 3.1
 10 3 8 28.4 2.8
 11 -3 8 2.2 1.6
 11 -3 8 2 1.4
 11 3 8 -0.1 1.5
 12 -3 8 57.89 4.4
 12 -3 8 64.89 4.7
 13 -3 8 1.8 1.4
 13 -3 8 1.7 1.6
 14 -3 8 0.4 1.5
 14 -3 8 0.5 1.5
 15 -3 8 0.6 1.4
 16 -4 -8 2.1 1.2
 15 -4 -8 1.4 1.3
 15 -4 -8 -0.4 1.1
 14 -4 -8 2.6 1.5
 14 -4 -8 0.7 1.3
 13 -4 -8 6.6 1.7
 -13 -4 8 8.8 1.4
 -12 -4 8 0.9 1.2
 12 -4 -8 1 1.7
 12 -4 -8 0.5 1.7
 12 -4 -8 0.4 1.4
 11 -4 -8 1.8 1.8
 11 -4 -8 -0.1 1.4
 11 -4 -8 0.1 1.5
 -11 -4 8 -0.9 1.1
 10 -4 -8 -0.1 1.6
 10 -4 -8 0.5 1.4
 10 -4 -8 0.3 1.5
 -10 -4 8 1.1 1.2
 -10 -4 8 4.2 2.5
 -10 4 8 -2.1 3.2
 9 -4 -8 12.9 2.1
 -9 -4 8 9.6 3
 9 -4 -8 11.1 2.2
 -9 -4 8 12.4 1.6
 -9 4 8 6.8 4.1
 -8 -4 8 6.6 2.8
 8 -4 -8 12.1 1.9
 -8 -4 8 10.3 1.5
 8 -4 -8 10.6 2.1
 -8 4 8 10.5 4.5
 -7 -4 8 6.1 2.4
 7 -4 -8 7.2 1.5
 7 -4 -8 3.8 1.5
 7 -4 -8 4.2 1.1
 -6 -4 8 17.7 1.7
 6 -4 -8 15.4 1.9
 -6 -4 8 16 3.2
 6 -4 -8 13.6 2
 -5 -4 8 8.4 2.3
 5 -4 -8 9 1.7
 -5 -4 8 8.1 1.3
 5 -4 -8 9.7 1.5
 5 -4 -8 8.9 1.3
 4 -4 -8 10.1 1.5
 4 -4 -8 -25.5 20.4
 -4 -4 8 8.2 2.2
 -4 -4 8 29.9 28.4
 4 -4 -8 10.9 1.5
 -4 -4 8 10.2 1.4
 4 -4 -8 11.8 1.5
 4 4 -8 -2.1 22
 3 -4 -8 31.7 2.4
 -3 -4 8 32.3 2.4
 3 -4 -8 33.5 2.4
 3 -4 -8 34.1 20.3
 -3 -4 8 28.8 2.6
 -3 -4 8 15 23.3
 3 4 -8 28.8 21
 2 -4 -8 55.49 19.5
 -2 -4 8 53.99 3.9
 2 -4 -8 55.89 3.6
 -2 -4 8 57.79 3.7
 2 -4 -8 52.99 3.6
 -2 -4 8 48.2 24.5
 2 4 -8 69.49 39.4
 -1 -4 8 22 30
 -1 -4 8 1.1 1.2
 -1 -4 8 1.4 1
 1 -4 -8 6 18.1
 1 -4 -8 2 1
 1 -4 -8 1.7 1
 -1 4 8 16.1 15.5
 1 4 -8 0 16.3
 0 -4 8 56.99 3.6
 0 -4 8 79.29 33
 0 -4 8 52.69 3.8
 0 -4 -8 57.89 3.5
 0 -4 -8 27.3 17.9
 0 -4 -8 50.69 3.5
 0 4 -8 60.59 29.3
 0 4 8 27.7 16.9
 -1 -4 -8 4.4 1.1
 -1 -4 -8 6.5 0.9
 1 -4 8 5.4 1.3
 1 -4 8 12.9 19.9
 1 -4 8 6.7 1.2
 -1 -4 -8 3.2 18.3
 -1 4 -8 11.6 21.2
 1 4 8 -21 16
 -2 -4 -8 32.4 21.7
 -2 -4 -8 21.4 1.7
 2 -4 8 23.8 2.3
 2 -4 8 23.6 1.8
 -2 -4 -8 22.3 1.6
 2 4 8 24.2 17.6
 -3 -4 -8 18 1.4
 -3 -4 -8 16.4 1.4
 3 -4 8 21.6 2.1
 3 -4 8 18.9 1.7
 4 -4 8 10.6 1.5
 4 -4 8 9.6 1.4
 4 -4 8 15.3 1.9
 5 -4 8 7.7 1.4
 5 -4 8 4.8 1.1
 5 -4 8 6.2 1.5
 6 -4 8 41.7 3.3
 6 -4 8 42.2 3.1
 6 -4 8 40 2.9
 7 -4 8 2.2 1.4
 7 -4 8 1.8 1.2
 7 -4 8 1.9 1.2
 8 -4 8 19.6 2.4
 8 -4 8 20.5 1.9
 8 -4 8 19.1 2.1
 9 -4 8 13.2 2
 9 -4 8 17 1.7
 9 -4 8 15 2.2
 10 -4 8 28.7 2.7
 10 -4 8 27.1 2.8
 11 -4 8 10.7 1.9
 11 -4 8 12.3 2.2
 12 -4 8 1.9 1.4
 12 -4 8 2.4 1.4
 13 -4 8 4.8 1.7
 13 -4 8 6.9 1.7
 14 -4 8 1.1 1.4
 15 -5 -8 1.5 1.1
 14 -5 -8 -0.1 1.2
 13 -5 -8 0.2 1.3
 12 -5 -8 -1 1.3
 -12 -5 8 0 1.1
 11 -5 -8 0.9 1.3
 -11 -5 8 2.4 1.2
 11 -5 -8 1.6 1.5
 10 -5 -8 0.3 1.4
 -10 -5 8 0 1.2
 10 -5 -8 0.7 1.5
 9 -5 -8 1.9 1.5
 -9 -5 8 2.2 1.2
 9 -5 -8 0.3 1.7
 -8 -5 8 28.3 2.4
 8 -5 -8 27.4 2.5
 8 -5 -8 27.1 2.9
 7 -5 -8 8.7 1.9
 -7 -5 8 8.1 1.4
 -7 -5 8 11.7 1.6
 7 -5 -8 13.1 1.8
 6 -5 -8 55.89 3.7
 -6 -5 8 50.29 3.7
 6 -5 -8 49.99 3.9
 -6 -5 8 53.09 3.7
 5 -5 -8 8.1 1.6
 -5 -5 8 8.9 1.5
 -5 -5 8 9.5 1.5
 5 -5 -8 9.4 1.6
 5 -5 -8 9.6 1.6
 4 -5 -8 31.4 2.4
 -4 -5 8 30 2.4
 -4 -5 8 25.8 2.5
 4 -5 -8 29.8 2.5
 3 -5 -8 28 2.4
 -3 -5 8 26.6 2.5
 3 -5 -8 30.5 2.3
 -3 -5 8 30.4 2.4
 -2 -5 8 38.6 3.1
 2 -5 -8 38.5 2.8
 -2 -5 8 42 3
 2 -5 -8 40.6 2.9
 -1 -5 8 1.9 1.2
 1 -5 -8 0.9 0.9
 -1 -5 8 2.1 1.1
 1 -5 -8 1.8 1.3
 0 -5 -8 9.9 1.5
 0 -5 8 9.7 1.4
 0 -5 8 9.4 1.6
 -1 -5 -8 10.9 1.5
 1 -5 8 12.4 1.7
 1 -5 8 12.5 1.8
 2 -5 8 25.9 2.2
 2 -5 8 28.4 2.5
 -2 -5 -8 25.8 2.1
 3 -5 8 0.7 1
 -3 -5 -8 0 0.8
 3 -5 8 0.7 1.3
 3 -5 8 2.2 1.3
 4 -5 8 0.6 1.1
 4 -5 8 1 0.9
 4 -5 8 1.4 1.4
 5 -5 8 0.1 0.9
 5 -5 8 0.1 1.4
 5 -5 8 0.6 1.4
 6 -5 8 14.4 1.8
 6 -5 8 12.6 1.7
 6 -5 8 16.5 2.3
 7 -5 8 7.3 1.5
 7 -5 8 6.2 1.3
 7 -5 8 7.3 1.5
 8 -5 8 7.7 1.8
 8 -5 8 12.7 1.6
 8 -5 8 8.9 1.6
 9 -5 8 8.8 1.4
 9 -5 8 6.3 1.8
 9 -5 8 5 1.4
 10 -5 8 0.8 1.6
 10 -5 8 1.5 1.3
 11 -5 8 15.5 2.1
 11 -5 8 22.6 2.4
 12 -5 8 16.4 2
 13 -5 8 0.6 1.3
 13 -6 -8 3.1 1.1
 12 -6 -8 0.7 1.1
 -11 -6 8 3.6 1
 11 -6 -8 1.8 1.2
 -10 -6 8 7.1 1.2
 10 -6 -8 5.8 1.3
 -9 -6 8 4.9 1.2
 9 -6 -8 4.1 1.4
 -8 -6 8 2.4 1.2
 8 -6 -8 1.9 1.3
 -7 -6 8 2.1 1.3
 7 -6 -8 0.6 1.2
 -6 -6 8 4.9 1.4
 6 -6 -8 2.6 1.2
 5 -6 -8 47.3 3.3
 -5 -6 8 44.4 3.3
 5 -6 -8 42.3 3.1
 4 -6 -8 6.1 1.3
 -4 -6 8 6.3 1.4
 4 -6 -8 7.6 1.5
 -3 -6 8 10.9 1.6
 -3 -6 8 9.5 1.6
 3 -6 -8 11.1 1.7
 2 -6 -8 13.2 1.9
 -2 -6 8 13 1.7
 -2 -6 8 12.2 1.8
 1 -6 -8 131.59 7.6
 -1 -6 8 116.99 7.6
 -1 -6 8 108.19 7.7
 0 -6 -8 7.9 1.5
 0 -6 8 7.3 1.6
 0 -6 8 7.2 1.6
 1 -6 8 18.1 1.9
 -1 -6 -8 17.9 1.9
 1 -6 8 14.2 1.5
 1 -6 8 14.6 2
 2 -6 8 1.7 1.3
 2 -6 8 2.8 1.4
 2 -6 8 1 0.8
 -2 -6 -8 2.5 1.4
 3 -6 8 5.6 1.1
 3 -6 8 6.6 1.6
 3 -6 8 5 1.5
 4 -6 8 0.4 1.4
 4 -6 8 0.5 0.9
 4 -6 8 0.6 1.5
 5 -6 8 0.8 1
 5 -6 8 3.2 1.5
 5 -6 8 3.3 1.6
 6 -6 8 3.6 1.6
 6 -6 8 2.3 1.4
 6 -6 8 3.5 1.1
 7 -6 8 3.1 1.1
 7 -6 8 1.1 1.3
 7 -6 8 -0.4 1.2
 8 -6 8 4.7 1.3
 8 -6 8 1.4 1.2
 8 -6 8 4.2 1.6
 9 -6 8 4.9 1.3
 9 -6 8 2.2 1.2
 9 -6 8 3.6 1.6
 10 -6 8 1.1 1.3
 10 -6 8 3 1.9
 11 -6 8 -0.9 1.2
 -9 -7 8 1.4 1.1
 -8 -7 8 0.7 1.2
 -7 -7 8 1.2 1.3
 -6 -7 8 0.2 1.2
 -5 -7 8 3.7 1.5
 -4 -7 8 -0.5 1.4
 3 -7 -8 4.5 1.5
 -3 -7 8 2 1.3
 2 -7 -8 1.9 1.5
 -2 -7 8 1.4 1.4
 -1 -7 8 2.6 1.3
 1 -7 -8 2.9 1.4
 0 -7 8 1.4 1.2
 0 -7 -8 0.6 1.3
 0 -7 8 0.7 1.4
 1 -7 8 0.2 1.4
 1 -7 8 0.7 1.2
 2 -7 8 2.2 1.3
 2 -7 8 1.4 1.6
 3 -7 8 -1.1 1.2
 3 -7 8 -0.4 1.5
 4 -7 8 0.1 1.2
 4 -7 8 -0.6 1.4
 5 -7 8 0.5 1.2
 5 -7 8 0.3 1.4
 6 -7 8 1 1.3
 6 -7 8 0.1 1.2
 7 -7 8 3.3 1.3
 -7 -8 8 0.2 1.1
 -6 -8 8 0.2 1.2
 -5 -8 8 0.1 1.2
 -4 -8 8 0.6 1.3
 -3 -8 8 -0.2 1.3
 -2 -8 8 1.1 1.3
 -1 -8 8 8.8 1.6
 0 -8 8 1.3 1.4
 1 -8 8 4.8 1.5
 2 -8 8 -1.2 1.3
 3 -8 8 -0.7 1.3
 4 -8 8 -0.7 1.3
 5 -8 8 1.6 1.2
 6 -8 8 0.2 1
 18 0 -9 -0.4 1.1
 17 0 -9 -0.9 1.3
 17 0 -9 0.5 1.1
 16 0 -9 0.7 1.5
 16 0 -9 -1 1.2
 15 0 -9 1.4 1.3
 15 0 -9 0.4 1.9
 14 0 -9 0.9 1.3
 14 0 -9 0.5 1.8
 -13 0 9 43.8 4.9
 13 0 -9 35.1 3.5
 13 0 -9 46.2 3.1
 12 0 -9 -0.9 1.6
 12 0 -9 0.9 1.3
 -12 0 9 -4.1 1.8
 11 0 -9 60.09 4.4
 11 0 -9 63.49 4.2
 -11 0 9 62.49 5.5
 -10 0 9 0.7 2
 10 0 -9 1.6 1.3
 10 0 -9 1.1 1.5
 9 0 -9 77.99 5.3
 -9 0 9 87.19 6.4
 9 0 -9 77.29 5.1
 -8 0 9 1.8 2
 -8 0 9 -19.8 28.7
 8 0 -9 3.8 1.1
 8 0 -9 2.4 1.3
 -7 0 9 0 13.2
 7 0 -9 1.8 11.3
 7 0 -9 1.4 1.1
 7 0 -9 1 1.3
 -7 0 9 2.2 2.1
 6 0 -9 4.3 1.1
 -6 0 9 6 2.3
 6 0 -9 6.5 1.4
 -6 0 9 12.3 11.3
 6 0 -9 12.3 9.5
 5 0 -9 310.37 25.5
 5 0 -9 271.37 17.5
 5 0 -9 323.57 17.6
 -5 0 9 248.48 18.2
 -5 0 9 300.87 27.5
 -4 0 9 19.9 8.3
 4 0 -9 16.9 6.6
 4 0 -9 17.8 1.6
 -4 0 9 18.8 2.8
 4 0 -9 17.2 1.5
 -3 0 9 26.1 3.3
 3 0 -9 25.1 2.1
 3 0 -9 31.3 2.2
 3 0 -9 39.7 7.2
 -3 0 9 39.3 8.2
 2 0 -9 0.5 3.6
 -2 0 9 4.3 2
 -2 0 9 3.6 4.4
 2 0 -9 5.4 1.1
 -1 0 9 688.83 41.7
 -1 0 9 670.93 43.7
 1 0 -9 694.73 43.3
 0 0 9 2.9 3.5
 0 0 9 -0.1 1.2
 0 0 -9 0.9 0.8
 0 0 9 0 3
 1 0 9 170.88 14.3
 -1 0 -9 185.48 11.2
 1 0 9 191.88 15.8
 1 0 9 185.08 11.2
 2 0 9 7.9 5.3
 2 0 9 6.7 6.6
 -2 0 -9 4.8 0.9
 2 0 9 4.3 1.1
 3 0 9 2788.82 179.48
 3 0 9 2955.4 178.78
 4 0 9 2.5 9
 4 0 9 1.2 8.3
 -4 0 -9 1.8 1
 4 0 9 1.1 1
 5 0 9 592.24 49.2
 5 0 9 583.44 45.8
 5 0 9 597.04 36.3
 5 0 9 614.44 36.3
 6 0 9 1.6 1
 6 0 9 1.7 0.9
 6 0 9 -1.3 16.2
 7 0 9 605.14 37.1
 7 0 9 617.14 37.1
 8 0 9 0.5 1.1
 8 0 9 1 1.1
 9 0 9 28.7 2.5
 9 0 9 23.5 2.4
 10 0 9 1.3 1.5
 10 0 9 -0.1 1.3
 11 0 9 29.1 2.8
 11 0 9 26.9 2.8
 12 0 9 2.5 1.8
 12 0 9 2.8 1.6
 13 0 9 2.3 1.9
 14 0 9 -1.7 1.6
 15 0 9 0.4 1.8
 16 0 9 -0.7 1.4
 18 -1 -9 0.3 1.1
 18 -1 -9 0 1
 18 1 -9 -0.3 1.3
 17 -1 -9 0.1 1.2
 17 -1 -9 -0.7 1.3
 17 1 -9 0 1.4
 16 -1 -9 4 1.3
 16 -1 -9 1.4 1.4
 16 1 -9 3.5 1.7
 15 -1 -9 -0.3 1.5
 15 -1 -9 -0.3 1.6
 15 1 -9 0.1 1.4
 15 1 -9 2.9 1.1
 14 -1 -9 64.99 4.4
 14 1 -9 63.39 4.3
 -13 -1 9 7.9 3.5
 13 -1 -9 12.3 2.2
 13 1 -9 9.4 1.9
 -13 1 9 6.7 3.3
 -12 -1 9 4.7 2.3
 12 -1 -9 5.2 1.5
 12 -1 -9 7 1.8
 -12 1 9 6 2.9
 12 1 -9 0.5 1.7
 12 1 -9 3.1 1.2
 -11 -1 9 51.29 5
 11 -1 -9 47.9 4
 11 -1 -9 54.49 3.8
 11 1 -9 52.59 3.6
 11 1 -9 59.29 4.1
 -11 1 9 53.99 5.5
 -10 -1 9 8.8 2.4
 10 -1 -9 6.8 1.8
 10 -1 -9 7.6 1.6
 -10 1 9 8.1 3.1
 10 1 -9 6.4 1.8
 10 1 -9 7.4 1.2
 -9 -1 9 11.8 2.5
 9 -1 -9 11.9 1.8
 9 -1 -9 13.9 1.7
 9 1 -9 13 1.8
 -9 1 9 11.4 3
 9 1 -9 12.3 1.4
 -8 -1 9 2.1 1.7
 8 -1 -9 2 1.4
 8 -1 -9 3.5 1.3
 -8 -1 9 -10.2 22
 8 1 -9 3.1 1
 -8 1 9 3.8 2.6
 8 1 -9 2.5 1.4
 7 -1 -9 58.19 3.8
 7 -1 -9 59.79 3.8
 -7 -1 9 39.9 16.2
 -7 -1 9 63.69 4.7
 7 -1 -9 39.8 16.4
 7 1 -9 50.19 3.6
 -7 1 9 56.89 5.3
 7 1 -9 29.1 16.2
 -7 1 9 26.2 13.9
 7 1 -9 58.19 3.8
 6 -1 -9 123.89 7.9
 6 -1 -9 120.09 19.7
 6 -1 -9 132.69 7.9
 -6 -1 9 129.49 8.6
 6 1 -9 110.79 7.8
 -6 1 9 103.69 19.8
 6 1 -9 109.49 19.8
 -6 1 9 130.39 9.2
 6 1 -9 144.09 8
 5 -1 -9 98.59 6.3
 5 -1 -9 106.99 6.4
 -5 -1 9 96.29 18.1
 -5 -1 9 101.19 7
 5 -1 -9 100.89 15.8
 -5 1 9 85.79 15.6
 5 1 -9 114.69 6.4
 5 1 -9 74.59 15.4
 5 1 -9 90.29 6.2
 -5 1 9 104.29 7.7
 4 -1 -9 19.6 1.8
 -4 -1 9 16.8 10.3
 -4 -1 9 24.5 2.6
 4 -1 -9 20.7 1.8
 4 -1 -9 16.2 7.4
 4 1 -9 23.1 1.9
 4 1 -9 16.9 8.1
 -4 1 9 23.3 3.6
 4 1 -9 21.8 1.7
 3 -1 -9 278.87 17.6
 3 -1 -9 276.57 20.3
 -3 -1 9 287.77 25.3
 3 -1 -9 286.07 21
 -3 -1 9 324.77 18.1
 3 1 -9 284.57 17.6
 3 1 -9 265.57 23.5
 -3 1 9 314.37 18.7
 2 -1 -9 211.98 13.3
 -2 -1 9 216.28 19.9
 -2 -1 9 228.38 13.6
 2 1 -9 216.78 13.2
 2 1 -9 212.18 13.9
 -2 1 9 227.28 14.2
 2 1 -9 209.28 18.6
 1 -1 -9 160.78 10.4
 -1 -1 9 165.18 16.5
 -1 -1 9 177.68 10.7
 1 1 -9 164.18 15.7
 1 1 -9 171.88 11
 1 1 -9 179.38 10.4
 0 -1 9 413.26 29.8
 0 -1 9 400.26 24.2
 0 -1 9 395.96 24.4
 0 -1 -9 373.46 24.2
 0 1 -9 399.56 24.2
 0 1 -9 454.05 30.1
 0 1 -9 389.66 24.6
 1 -1 9 57.89 3.9
 -1 -1 -9 64.49 4
 1 -1 9 60.19 11
 -1 1 -9 66.09 4
 -1 1 -9 71.49 10.8
 2 -1 9 316.17 25.1
 2 -1 9 296.27 25.5
 2 -1 9 244.48 16.8
 2 -1 9 273.37 17
 -2 -1 -9 275.27 16.9
 -2 1 -9 282.27 16.9
 2 1 9 309.27 20.1
 2 1 9 283.77 16.9
 2 1 9 269.87 17
 2 1 9 266.17 20.2
 -3 -1 -9 9.4 1.1
 3 -1 9 10 8.5
 3 -1 9 2.8 8.8
 3 -1 9 13 1.5
 3 -1 9 7.1 0.9
 3 1 9 4.2 7
 -3 1 -9 10.8 1.2
 3 1 9 10 1.2
 3 1 9 9 1.1
 -4 -1 -9 460.85 29
 4 -1 9 469.45 29.2
 4 -1 9 505.35 38.6
 4 -1 9 542.55 42.8
 4 -1 9 416.76 29
 4 1 9 515.75 29.1
 4 1 9 501.25 38
 4 1 9 479.25 29.1
 -5 -1 -9 5.2 1.1
 5 -1 9 4 1.1
 5 -1 9 4.2 0.7
 5 -1 9 3.9 1.1
 5 -1 9 -1 11.7
 5 -1 9 0.3 13
 5 1 9 5 1
 5 1 9 9.7 13.9
 5 1 9 5.6 1
 6 -1 9 4.5 1.1
 6 -1 9 6.2 1.3
 6 -1 9 11.4 18.9
 6 1 9 18.3 18.3
 6 1 9 6.3 1.1
 6 1 9 6.3 1.1
 7 -1 9 52.79 3.8
 7 -1 9 51.89 3.7
 7 1 9 55.59 3.8
 7 1 9 54.69 3.6
 8 -1 9 2.3 1
 8 -1 9 4.1 1.4
 8 1 9 2.6 1.1
 8 1 9 3.4 1.2
 9 -1 9 32.7 2.8
 9 -1 9 33.3 2.9
 9 1 9 31 2.6
 9 1 9 33.6 2.8
 10 -1 9 25.5 2.5
 10 -1 9 24.8 2.5
 10 1 9 24.1 2.5
 10 1 9 23.2 2.3
 11 -1 9 15.7 2.2
 11 -1 9 12 2.1
 11 1 9 11.2 2.1
 12 -1 9 0.9 1.5
 12 -1 9 1.3 1.7
 12 1 9 -0.1 1.8
 13 -1 9 3.6 1.9
 13 -1 9 5.1 1.8
 13 1 9 5 2
 14 -1 9 1.5 1.7
 14 -1 9 -0.3 1.7
 14 1 9 0 1.8
 15 -1 9 1 1.7
 15 1 9 1.4 1.7
 16 -1 9 0.4 1.6
 16 1 9 -0.5 1.9
 18 -2 -9 0.8 1.2
 18 -2 -9 0.1 1
 18 2 -9 0.1 1.2
 17 -2 -9 3.1 1.2
 17 -2 -9 0.2 1.2
 17 2 -9 -0.4 1.4
 16 -2 -9 0.3 1.3
 16 -2 -9 3.5 1.3
 16 2 -9 0.3 1.6
 -15 -2 9 3.8 1.2
 15 -2 -9 2.3 1.4
 15 -2 -9 -1.9 1.6
 15 2 -9 0.5 1.6
 14 -2 -9 4.9 1.7
 -14 -2 9 4.4 1.3
 14 -2 -9 1.8 1.7
 14 2 -9 2 1.8
 13 -2 -9 57.09 4.3
 13 2 -9 53.89 4.3
 12 -2 -9 10.6 2
 -12 -2 9 6.7 2.7
 12 -2 -9 10.2 1.8
 12 2 -9 5.1 1.7
 12 2 -9 11.1 2.1
 -12 2 9 12.1 3.6
 11 -2 -9 0.8 1.6
 -11 -2 9 2.8 2.2
 11 -2 -9 6.5 1.7
 11 2 -9 4 1
 11 2 -9 3 1.7
 -11 2 9 2.7 3.1
 10 -2 -9 3.2 1.5
 10 -2 -9 4.4 1.6
 -10 -2 9 1.2 2
 10 -2 -9 5 1.7
 -10 2 9 2.6 3
 10 2 -9 1.7 1.4
 10 2 -9 5.9 1
 9 -2 -9 71.69 4.4
 9 -2 -9 58.99 4.4
 9 -2 -9 58.79 4.5
 -9 -2 9 71.59 5.5
 -9 2 9 67.69 6.5
 9 2 -9 60.59 4.4
 9 2 -9 61.59 4
 -8 -2 9 16.5 2.7
 8 -2 -9 19.6 2.1
 8 -2 -9 18.9 2.2
 8 -2 -9 22.7 2.1
 8 -2 -9 4.9 16.7
 -8 2 9 15.7 4.2
 8 2 -9 18.9 1.5
 8 2 -9 21.3 2.1
 7 -2 -9 26.2 13.4
 7 -2 -9 53.89 3.5
 -7 -2 9 47 24.8
 -7 -2 9 49.4 4.3
 7 -2 -9 48.4 3.6
 7 -2 -9 50.89 3.5
 7 2 -9 27 15.4
 7 2 -9 45.8 3.2
 -7 2 9 55.69 5.8
 7 2 -9 52.79 3.5
 6 -2 -9 52.49 3.8
 6 -2 -9 56.69 3.8
 6 -2 -9 42.9 12
 -6 -2 9 59.29 4.6
 -6 -2 9 30 17.4
 6 -2 -9 55.29 3.8
 6 2 -9 65.69 18.6
 6 2 -9 60.59 3.8
 6 2 -9 53.29 3.5
 -6 2 9 62.59 6
 -5 -2 9 33.4 3.2
 5 -2 -9 31.5 2.3
 5 -2 -9 33.7 2.4
 5 -2 -9 16.3 8.3
 5 -2 -9 20.5 10.3
 -5 -2 9 36.8 16.3
 5 2 -9 34.1 2.4
 -5 2 9 37.6 5.3
 5 2 -9 21.4 10.1
 5 2 -9 27.9 2.1
 -4 -2 9 50.39 4.1
 4 -2 -9 36.2 8.8
 4 -2 -9 52.59 3.2
 4 -2 -9 39.9 10.7
 4 -2 -9 49.2 3.3
 -4 -2 9 46.2 14.7
 4 2 -9 32 11
 4 2 -9 48.5 3.1
 3 -2 -9 12.7 1.5
 3 -2 -9 10.5 6.7
 -3 -2 9 0.6 8.8
 -3 -2 9 15.1 2.1
 -3 -2 9 12.6 1.4
 3 -2 -9 17 6.6
 3 2 -9 13.1 1.1
 3 2 -9 14.1 8.9
 -2 -2 9 26.5 2.7
 -2 -2 9 24.7 1.8
 2 -2 -9 23.4 5.3
 2 -2 -9 19.8 5.8
 2 -2 -9 22.4 1.9
 -2 -2 9 23.6 10.9
 2 2 -9 20.9 9.3
 2 2 -9 23.3 1.7
 -1 -2 9 164.98 10.7
 -1 -2 9 163.58 10.3
 1 -2 -9 165.68 10.3
 -1 -2 9 178.48 20.1
 1 2 -9 173.48 10.2
 1 2 -9 179.38 18.9
 1 2 -9 162.88 10.9
 0 -2 9 17.4 9.4
 0 -2 -9 17.5 1.6
 0 -2 9 17.8 1.5
 0 -2 9 19.3 2.1
 0 2 -9 18.1 1.5
 0 2 -9 15.2 9.4
 0 2 -9 21.4 2.5
 -1 -2 -9 20.6 5
 1 -2 9 25.9 10.5
 1 -2 9 19 1.6
 1 -2 9 21.4 2
 -1 -2 -9 18.4 1.5
 -1 2 -9 9.2 8.7
 -1 2 -9 20.1 2.3
 -1 2 -9 19.5 1.6
 1 2 9 20.2 4.4
 2 -2 9 12 1.5
 -2 -2 -9 4.7 6.1
 2 -2 9 8.9 9.7
 2 -2 9 8.4 1.1
 -2 -2 -9 7.7 1.1
 2 2 9 7 0.8
 2 2 9 8.4 0.7
 -2 2 -9 3.3 9.1
 2 2 9 9.7 1.6
 2 2 9 3.1 5.8
 3 -2 9 237.68 28.1
 3 -2 9 321.17 30.6
 3 -2 9 235.28 15.8
 -3 -2 -9 239.48 22.7
 -3 -2 -9 258.57 15.8
 3 -2 9 281.57 16
 3 2 9 272.17 15.8
 3 2 9 260.37 16.2
 3 2 9 245.98 22.5
 4 -2 9 408.66 39.4
 -4 -2 -9 429.46 25.5
 4 -2 9 400.66 25.5
 -4 -2 -9 365.06 33.7
 4 -2 9 431.16 25.7
 4 -2 9 440.56 42.5
 4 2 9 406.26 34.3
 4 2 9 448.46 25.5
 4 2 9 434.26 25.9
 -5 -2 -9 607.44 36.5
 5 -2 9 577.24 36.5
 5 -2 9 621.34 57.29
 5 -2 9 586.74 36.7
 5 2 9 657.93 37.5
 5 2 9 618.04 36.6
 5 2 9 551.54 48.1
 6 -2 9 26.6 2.4
 -6 -2 -9 8.3 18.4
 6 -2 9 28 2.2
 6 -2 9 25.9 1.9
 6 2 9 24.5 21.9
 6 2 9 28.4 2.2
 7 -2 9 21.1 1.7
 7 -2 9 21 2.2
 7 -2 9 22.1 2.1
 7 2 9 24 2
 8 -2 9 10.2 1.8
 8 -2 9 7.1 1.3
 8 2 9 11.7 1.6
 9 -2 9 62.39 4.6
 9 -2 9 64.79 4.6
 9 2 9 66.49 4.5
 10 -2 9 11.4 2.1
 10 -2 9 9.2 1.6
 10 2 9 11.4 2
 11 -2 9 9.3 1.8
 11 -2 9 11.7 2.2
 11 2 9 8.5 2
 12 -2 9 9.1 1.8
 12 -2 9 11.1 1.9
 13 -2 9 5 1.9
 13 -2 9 6.1 1.9
 13 2 9 3.8 1.8
 14 -2 9 -0.2 1.5
 14 -2 9 1.7 1.6
 14 2 9 -0.6 1.5
 15 -2 9 3.8 1.5
 15 2 9 2.4 1.6
 16 -2 9 4.5 1.7
 17 -3 -9 2 1.2
 17 -3 -9 0.6 1.1
 16 -3 -9 1.1 1.2
 16 -3 -9 -1 1.1
 15 -3 -9 0.7 1.5
 15 -3 -9 6.2 1.5
 15 3 -9 2.1 1.5
 14 -3 -9 10.7 1.9
 14 -3 -9 4.4 1.6
 14 3 -9 3.5 1.7
 13 -3 -9 22.1 2.4
 13 3 -9 17.8 2.5
 12 -3 -9 8.3 1.8
 -12 -3 9 6.8 1.3
 12 3 -9 4.1 1.7
 11 -3 -9 2.4 1.6
 11 -3 -9 0.5 1.4
 -11 -3 9 3.6 2.3
 11 -3 -9 6.9 1.9
 -11 -3 9 2.7 1.3
 -11 3 9 0.7 3.4
 11 3 -9 1.1 1.5
 10 -3 -9 4.9 1.7
 10 -3 -9 2.9 1.7
 10 -3 -9 3.9 1.6
 -10 -3 9 3.4 2.5
 -10 -3 9 7.7 1.4
 10 3 -9 4.7 1.7
 -10 3 9 0.9 3.2
 9 -3 -9 8.2 1.7
 9 -3 -9 9.1 1.8
 -9 -3 9 10.5 2.7
 9 -3 -9 15 2
 -9 3 9 12.8 4.3
 9 3 -9 8.9 1.6
 -8 -3 9 3 2.3
 -8 -3 9 1 1
 8 -3 -9 5.4 1.7
 8 -3 -9 1.7 1.4
 8 -3 -9 2.8 1.6
 -8 3 9 3.8 3.4
 8 3 -9 2.4 1.3
 -7 -3 9 37 4
 7 -3 -9 40.2 2.9
 7 -3 -9 37.6 3
 -7 -3 9 36.3 2.6
 7 -3 -9 31.3 2.7
 -7 3 9 35.6 6
 -6 -3 9 9.9 1.5
 6 -3 -9 -1.2 15
 6 -3 -9 8 1.6
 -6 -3 9 5 2.1
 -6 -3 9 25.1 25.4
 6 -3 -9 9.6 1.4
 5 -3 -9 1.5 1.3
 5 -3 -9 6.8 14
 5 -3 -9 -0.3 0.8
 -5 -3 9 -25.8 41.8
 5 -3 -9 -0.3 1
 -5 -3 9 3 1.9
 -5 -3 9 0.5 1
 5 3 -9 9.8 16.7
 4 -3 -9 52.59 3.3
 -4 -3 9 49.5 3.2
 -4 -3 9 47.4 4.1
 4 -3 -9 41.8 3
 4 -3 -9 39 12
 -4 -3 9 28.9 16.9
 4 3 -9 22 14.2
 3 -3 -9 24.2 2
 -3 -3 9 17.7 16.8
 3 -3 -9 9.8 9.7
 -3 -3 9 26.6 2
 -3 -3 9 24.1 2.9
 3 3 -9 23.7 1.6
 3 3 -9 19.6 13.4
 -2 -3 9 893.81 51.99
 -2 -3 9 807.52 64.89
 2 -3 -9 918.01 51.99
 2 -3 -9 833.12 58.19
 2 -3 -9 726.53 57.09
 -2 -3 9 892.11 52.59
 2 3 -9 933.91 64.49
 -1 -3 9 368.56 21.5
 -1 -3 9 360.16 36
 1 -3 -9 344.47 21.4
 -1 -3 9 365.86 22.1
 1 -3 -9 372.36 21.5
 1 -3 -9 314.57 27.8
 1 3 -9 323.57 32.9
 0 -3 -9 17.5 8.8
 0 -3 -9 28.1 2
 0 -3 9 27.8 2.4
 0 -3 9 25.9 2
 0 -3 9 12.4 11.6
 0 3 -9 24.5 13.2
 0 3 9 21.1 8.9
 -1 -3 -9 191.88 11.2
 1 -3 9 185.48 11.2
 1 -3 9 185.48 11.4
 -1 -3 -9 139.69 20.2
 1 -3 9 200.28 27.7
 1 3 9 188.38 18.7
 -1 3 -9 165.28 26
 2 -3 9 22.1 15.8
 2 -3 9 25.7 2
 -2 -3 -9 20.6 11
 -2 -3 -9 25.9 1.8
 2 -3 9 25.8 2.3
 -2 3 -9 17.1 14.9
 2 3 9 18.7 10.4
 3 -3 9 11.6 1.2
 -3 -3 -9 11.6 1.2
 3 -3 9 12.3 1.7
 3 -3 9 18.2 17.7
 -3 -3 -9 3.8 13.2
 -3 3 -9 11.3 1.9
 3 3 9 -1.9 12.6
 4 -3 9 3 1
 4 -3 9 11.5 22.8
 -4 -3 -9 3.5 0.9
 4 -3 9 3 1.3
 -4 -3 -9 -8.1 16.6
 4 3 9 2 15.9
 5 -3 9 5.3 1.5
 -5 -3 -9 -30.9 32.5
 6 -3 9 76.19 4.6
 6 -3 9 70.29 4.9
 6 -3 9 73.59 4.7
 6 3 9 64.09 4.6
 7 -3 9 109.89 7.1
 7 -3 9 110.29 6.7
 7 -3 9 110.29 6.9
 7 3 9 100.29 6.8
 8 -3 9 1.6 1.3
 8 -3 9 3.6 1.1
 8 -3 9 2.8 1.1
 8 3 9 2.2 1.4
 9 -3 9 50.79 3.8
 9 -3 9 55.59 4
 9 3 9 48.3 3.7
 10 -3 9 33.9 3
 10 -3 9 36.7 3.2
 11 -3 9 14.8 2.3
 11 -3 9 7.3 1.6
 11 3 9 6.4 2.3
 12 -3 9 5.3 1.9
 12 -3 9 0 1.5
 13 -3 9 2.2 1.5
 13 -3 9 0.8 1.5
 14 -3 9 7.6 1.7
 15 -3 9 4.7 1.6
 16 -4 -9 1.3 1.2
 15 -4 -9 1.2 1.2
 15 -4 -9 7.8 1.4
 14 -4 -9 0.2 1.2
 14 -4 -9 4.1 1.6
 -13 -4 9 14.4 1.6
 13 -4 -9 10.5 2
 12 -4 -9 0.1 1.7
 12 -4 -9 0.2 1.5
 -12 -4 9 0 1.1
 11 -4 -9 0.1 1.6
 11 -4 -9 0.6 1.5
 11 -4 -9 1.1 1.8
 -11 -4 9 0.2 1.1
 10 -4 -9 2.1 1.5
 10 -4 -9 8.8 2
 10 -4 -9 4.1 1.9
 -10 4 9 -1.1 3.8
 9 -4 -9 0.3 1.9
 -9 -4 9 1.9 2.5
 9 -4 -9 2.1 1.5
 -9 -4 9 1.8 1.1
 9 -4 -9 0.3 1.3
 -9 4 9 4.9 3.6
 8 -4 -9 8.6 1.7
 -8 -4 9 10.2 1.5
 8 -4 -9 5.8 1.8
 -8 -4 9 6.7 2.6
 -8 4 9 8.8 4.8
 7 -4 -9 11.4 1.7
 -7 -4 9 14.1 3.2
 -7 -4 9 12.4 1.6
 7 -4 -9 9.6 1.9
 -7 4 9 5.5 4.1
 -6 -4 9 48.3 3.3
 6 -4 -9 47.4 3.6
 6 -4 -9 49.2 3.4
 -6 -4 9 41.1 4.5
 -5 -4 9 41.5 2.9
 5 -4 -9 42 3
 -5 -4 9 33.3 3.9
 4 -4 -9 10.5 1.6
 -4 -4 9 11.5 1.4
 4 -4 -9 8.5 1.3
 -4 -4 9 6.1 2.3
 3 -4 -9 1.7 1.1
 3 -4 -9 3 1.2
 -3 -4 9 2.7 1.1
 -3 -4 9 2.6 1.3
 3 -4 -9 10.4 19
 -2 -4 9 69.79 4.5
 2 -4 -9 30.5 20.2
 2 -4 -9 71.29 4.4
 -2 -4 9 64.39 4.6
 2 -4 -9 68.09 4.4
 1 -4 -9 9.6 1.3
 1 -4 -9 14.3 18.1
 1 -4 -9 9.8 1.4
 -1 -4 9 7.4 1.3
 -1 -4 9 8.9 1.6
 0 -4 -9 4.5 1
 0 -4 -9 10.9 17.4
 0 -4 -9 3.4 1.1
 0 -4 9 3.6 1.2
 0 -4 9 2.9 1.3
 0 4 9 9.3 16.3
 1 -4 9 10.2 1.7
 -1 -4 -9 10.5 1.2
 -1 -4 -9 10.1 1.3
 -1 -4 -9 4 20
 1 -4 9 13 1.4
 1 4 9 3.3 17.4
 -2 -4 -9 26.8 24.5
 2 -4 9 36.6 2.5
 2 -4 9 37 2.8
 -2 -4 -9 31.7 2.3
 -2 -4 -9 31.6 2.3
 2 4 9 16.8 20.2
 -3 -4 -9 0.6 0.6
 3 -4 9 0.5 1
 3 -4 9 0.3 1.3
 4 -4 9 39.6 2.9
 4 -4 9 43.8 3.3
 -4 -4 -9 39 2.6
 5 -4 9 5.2 1.2
 5 -4 9 6.1 1.3
 5 -4 9 5.3 1.5
 6 -4 9 21.3 1.9
 6 -4 9 20.1 2.3
 6 -4 9 18.8 2
 7 -4 9 18.6 2.3
 7 -4 9 19.8 2
 7 -4 9 17.7 1.8
 8 -4 9 55.09 4.2
 8 -4 9 59.99 3.9
 8 -4 9 59.59 4.4
 9 -4 9 16.4 2.3
 9 -4 9 14.7 2.1
 9 -4 9 17.7 1.8
 10 -4 9 29.4 2.9
 10 -4 9 29.4 2.7
 11 -4 9 17.5 2.2
 11 -4 9 17.9 2.4
 12 -4 9 4.3 1.6
 12 -4 9 5.5 1.9
 13 -4 9 1.3 1.4
 14 -4 9 1.6 1.4
 15 -5 -9 2.3 1.1
 14 -5 -9 2.5 1.3
 13 -5 -9 2.4 1.4
 -12 -5 9 2.7 1.2
 12 -5 -9 1.1 1.4
 11 -5 -9 0.9 1.5
 -11 -5 9 1.5 1.2
 10 -5 -9 5.1 1.6
 -10 -5 9 4.5 1.3
 9 -5 -9 8.1 1.7
 -9 -5 9 10.1 1.6
 -8 -5 9 47.7 3.5
 8 -5 -9 46.8 3.6
 7 -5 -9 16.9 2
 -7 -5 9 18.6 2
 -7 -5 9 13.3 1.9
 6 -5 -9 20.9 2
 -6 -5 9 18.8 2
 -6 -5 9 17.3 2.1
 -5 -5 9 5.6 1.3
 5 -5 -9 5.3 1.5
 -5 -5 9 4.9 1.4
 4 -5 -9 1.8 1.3
 -4 -5 9 0.6 1.2
 -4 -5 9 2.1 1.2
 4 -5 -9 3 1.3
 -3 -5 9 5.5 1.4
 3 -5 -9 4.9 1.4
 3 -5 -9 5.7 1.4
 -3 -5 9 4.8 1.4
 2 -5 -9 23 2.2
 -2 -5 9 26.6 2.2
 -2 -5 9 25.1 2.4
 2 -5 -9 25.7 2
 1 -5 -9 44.2 2.8
 1 -5 -9 39.5 3
 -1 -5 9 41.2 3
 -1 -5 9 36.9 3.1
 0 -5 -9 3.6 1.3
 0 -5 -9 5.6 0.8
 0 -5 9 4.9 1.5
 0 -5 9 5.6 1.3
 -1 -5 -9 -0.2 0.5
 1 -5 9 2.1 1.4
 1 -5 9 1.2 1.1
 -1 -5 -9 0.8 1.2
 2 -5 9 23 2.1
 -2 -5 -9 22.6 1.9
 2 -5 9 21.8 2.4
 3 -5 9 4.1 1.4
 3 -5 9 4.5 1.2
 3 -5 9 3.9 1.3
 4 -5 9 2.3 1.4
 4 -5 9 3 1.3
 4 -5 9 2.5 1
 5 -5 9 1.8 1
 5 -5 9 2.3 1.4
 5 -5 9 1.5 1.5
 6 -5 9 7.5 1.5
 6 -5 9 6.4 1.8
 6 -5 9 5 1.3
 7 -5 9 0.7 1.3
 7 -5 9 0.9 1.4
 7 -5 9 0.7 1.1
 8 -5 9 3.1 1.3
 8 -5 9 4.1 1.3
 9 -5 9 1.9 1.4
 9 -5 9 1.5 1.3
 10 -5 9 38.1 3.2
 10 -5 9 43.4 3.5
 11 -5 9 3.6 1.5
 11 -5 9 5 1.8
 12 -5 9 24.3 2.3
 13 -5 9 -0.5 1.3
 13 -6 -9 0.4 1
 12 -6 -9 0.7 1.1
 11 -6 -9 11.8 1.5
 -11 -6 9 9.4 1.3
 10 -6 -9 0.7 1.2
 -10 -6 9 2.1 1.1
 -9 -6 9 20.6 1.9
 9 -6 -9 17.2 1.9
 -8 -6 9 -0.3 1.3
 8 -6 -9 0.4 1.3
 7 -6 -9 1.9 1.2
 -7 -6 9 1.8 1.2
 6 -6 -9 3.4 1.3
 -6 -6 9 4.4 1.4
 -5 -6 9 13.3 1.8
 5 -6 -9 12.5 1.6
 -4 -6 9 8.6 1.5
 -4 -6 9 6.9 1.5
 4 -6 -9 11.5 1.4
 -3 -6 9 19.8 2
 3 -6 -9 21.2 2.1
 -3 -6 9 18.3 2.1
 2 -6 -9 9 1.7
 -2 -6 9 8 1.6
 -2 -6 9 7 1.5
 -1 -6 9 4.7 1.4
 -1 -6 9 6.9 1.5
 1 -6 -9 5.2 1.5
 0 -6 9 2.5 1.4
 0 -6 -9 2.5 1.4
 0 -6 9 2.6 1.4
 1 -6 9 0.7 1.4
 1 -6 9 0.9 1.2
 -1 -6 -9 0.5 1.3
 1 -6 9 0.4 1
 2 -6 9 1.8 1.3
 2 -6 9 1.3 0.9
 2 -6 9 2 1.4
 3 -6 9 0.7 1.4
 3 -6 9 2.9 1.5
 3 -6 9 1.4 0.9
 4 -6 9 0.7 1
 4 -6 9 0.7 1.5
 4 -6 9 1 1.5
 5 -6 9 3.2 1.1
 5 -6 9 7.3 1.8
 5 -6 9 3.5 1.5
 6 -6 9 0.3 1.3
 6 -6 9 0.2 1.5
 6 -6 9 0.5 1
 7 -6 9 4.3 1.3
 7 -6 9 5 1.2
 8 -6 9 1.1 1.2
 8 -6 9 0.9 1.1
 8 -6 9 0.2 1.5
 9 -6 9 2.5 1.4
 9 -6 9 4.9 1.3
 9 -6 9 7.9 1.3
 10 -6 9 3.2 1.3
 -10 -7 9 0.5 1.1
 -9 -7 9 1.9 1.1
 -8 -7 9 1.9 1.1
 -7 -7 9 1.6 1.1
 -6 -7 9 2.3 1.2
 -5 -7 9 0 1.4
 -4 -7 9 6.4 1.6
 -3 -7 9 1.3 1.3
 -2 -7 9 2.2 1.3
 -1 -7 9 5.8 1.6
 0 -7 9 3.7 1.4
 0 -7 9 7.6 1.5
 1 -7 9 0.3 1.5
 1 -7 9 1.3 1.3
 2 -7 9 0.8 1.4
 2 -7 9 1.1 1.3
 3 -7 9 1.5 1.4
 3 -7 9 1.6 1.2
 4 -7 9 0.2 1.3
 4 -7 9 -0.2 1.4
 5 -7 9 0.8 1.4
 5 -7 9 0.7 1.3
 6 -7 9 0 1.3
 6 -7 9 0.4 1.3
 7 -7 9 0.7 1.2
 8 -7 9 1.4 1.1
 -7 -8 9 0.2 1.2
 -6 -8 9 2.1 1.2
 -5 -8 9 -0.2 1.1
 -4 -8 9 0.4 1.3
 -3 -8 9 0.9 1.4
 -2 -8 9 0 1.2
 -1 -8 9 5.1 1.5
 0 -8 9 1.2 1.4
 1 -8 9 4.9 1.5
 2 -8 9 -1.1 1.3
 3 -8 9 2.4 1.3
 4 -8 9 1.6 1.3
 5 -8 9 1.5 1.1
 18 0 -10 1.3 1.4
 17 0 -10 2.3 1.2
 17 0 -10 -0.9 1.4
 16 0 -10 0.5 1.2
 16 0 -10 0.9 1.6
 15 0 -10 -0.5 1.6
 15 0 -10 1 1.4
 14 0 -10 30.6 2.3
 14 0 -10 20.1 2.7
 -13 0 10 -3.7 2.5
 13 0 -10 -0.3 1.8
 13 0 -10 0.5 1.4
 12 0 -10 1.9 1.3
 12 0 -10 2.1 1.9
 -12 0 10 5.3 2.5
 -11 0 10 -0.7 2
 11 0 -10 0 1.2
 11 0 -10 0.3 1.7
 -10 0 10 65.29 5.8
 10 0 -10 70.29 4.5
 10 0 -10 65.29 4.7
 9 0 -10 0.5 1.4
 -9 0 10 -0.4 2.2
 9 0 -10 0.6 1.1
 8 0 -10 133.69 8.9
 -8 0 10 145.99 10
 8 0 -10 152.08 9.1
 7 0 -10 7.8 1.2
 7 0 -10 6.7 1.3
 -7 0 10 11.2 14.6
 -7 0 10 7.1 2.5
 7 0 -10 6 11.3
 -6 0 10 148.39 10
 6 0 -10 135.69 9
 6 0 -10 121.09 19
 -6 0 10 139.49 23.1
 6 0 -10 160.78 9.1
 -5 0 10 0.6 9.6
 5 0 -10 0 1.1
 5 0 -10 0.4 1
 5 0 -10 2.6 6.6
 -5 0 10 1.8 2.1
 4 0 -10 410.56 27.3
 -4 0 10 481.95 28.1
 4 0 -10 404.16 32.5
 -4 0 10 452.45 34.6
 4 0 -10 498.35 27.4
 -3 0 10 5.6 2.1
 3 0 -10 7.4 1.2
 3 0 -10 4.6 4.8
 -3 0 10 8.8 6.7
 -2 0 10 28.9 3.1
 2 0 -10 24.1 5.5
 -2 0 10 18.6 5.9
 2 0 -10 25.1 1.9
 1 0 -10 2.8 0.9
 -1 0 10 3.5 1.8
 1 0 -10 1.5 3.1
 -1 0 10 0.3 4
 0 0 10 134.39 10.9
 0 0 10 125.99 8
 0 0 -10 123.89 7.7
 0 0 10 116.99 10.6
 -1 0 -10 0.9 0.9
 1 0 10 -2.6 4
 1 0 10 -2.1 4.9
 1 0 10 0.3 0.7
 2 0 10 160.58 14.4
 2 0 10 129.39 8.5
 -2 0 -10 128.99 8.4
 2 0 10 151.48 15.7
 3 0 10 0.4 1
 -3 0 -10 0.5 1
 3 0 10 -1 6.4
 3 0 10 2.1 8.6
 4 0 10 2.4 10.8
 4 0 10 3.5 1.1
 -4 0 -10 4.7 1.1
 4 0 10 2.6 9.3
 5 0 10 3.3 13.1
 5 0 10 0.6 0.8
 5 0 10 0.6 1
 6 0 10 4.2 22.9
 6 0 10 16.7 1.7
 6 0 10 16.2 1.7
 7 0 10 1.3 1.1
 7 0 10 1.1 1.1
 8 0 10 90.49 6.3
 8 0 10 101.79 6.3
 9 0 10 0.5 1.3
 9 0 10 -0.9 1.2
 10 0 10 94.49 6.4
 10 0 10 96.79 6.4
 11 0 10 0.3 1.5
 11 0 10 0 1.5
 12 0 10 2.4 1.6
 12 0 10 2.1 1.8
 13 0 10 -1 1.7
 14 0 10 1 1.8
 15 0 10 1.3 1.8
 16 0 10 0.6 1.6
 18 -1 -10 2.3 1.5
 18 -1 -10 0.1 1.3
 18 1 -10 -0.6 1.3
 17 -1 -10 0.7 1.1
 17 -1 -10 -0.3 1.3
 17 1 -10 0.2 1.5
 -16 -1 10 11.3 1.5
 16 -1 -10 8.9 1.6
 15 -1 -10 17.4 1.9
 15 1 -10 9.3 2.2
 15 1 -10 15.4 1.7
 14 -1 -10 32.5 2.7
 14 1 -10 32.1 2.4
 14 1 -10 24.2 2.8
 13 -1 -10 3 1.8
 13 -1 -10 5 1.6
 13 1 -10 1.2 1.6
 13 1 -10 6.7 1.4
 12 -1 -10 1.5 1.8
 -12 -1 10 3.8 2.5
 12 -1 -10 2.1 1.4
 -12 1 10 0.7 2.6
 12 1 -10 0.5 1.5
 12 1 -10 1.7 1.2
 -11 -1 10 13.8 2.9
 11 -1 -10 18.6 2
 11 -1 -10 14.7 2.2
 11 1 -10 17 1.7
 -11 1 10 16 3.6
 11 1 -10 13.9 2.2
 10 -1 -10 2.1 1.6
 -10 -1 10 2.8 2.2
 10 -1 -10 2.1 1.3
 -10 1 10 1.1 2.6
 10 1 -10 2.6 1.2
 10 1 -10 0.8 1.3
 9 -1 -10 -0.6 1.2
 9 -1 -10 -0.3 1.4
 -9 -1 10 0.2 1.8
 9 1 -10 0.8 1.2
 -9 1 10 3.4 2.8
 9 1 -10 0.4 1
 8 -1 -10 17.4 1.8
 -8 -1 10 14.9 2.5
 8 -1 -10 15.7 1.8
 8 1 -10 14.2 1.5
 8 1 -10 16.8 1.8
 -8 1 10 17.2 3.4
 -7 -1 10 9.1 2.3
 -7 -1 10 2.5 17.1
 7 -1 -10 10.2 1.6
 7 -1 -10 15.7 1.6
 7 1 -10 27.8 15.4
 7 1 -10 9.5 1.6
 -7 1 10 9.6 2.9
 7 1 -10 10.9 1.3
 -6 -1 10 62.49 17.4
 -6 -1 10 106.79 7.4
 6 -1 -10 108.59 6.6
 6 -1 -10 108.79 6.7
 6 1 -10 114.39 6.7
 -6 1 10 114.19 8.1
 6 1 -10 74.99 16.9
 6 1 -10 97.69 6.5
 -6 1 10 111.09 19.9
 5 -1 -10 365.66 20
 -5 -1 10 320.97 31.2
 -5 -1 10 341.37 20.6
 5 -1 -10 318.77 27.6
 5 -1 -10 306.77 20
 5 1 -10 303.47 28.4
 -5 1 10 310.17 21.1
 5 1 -10 296.17 19.9
 5 1 -10 374.36 20.1
 4 -1 -10 1.5 1
 -4 -1 10 -0.3 9.8
 4 -1 -10 0.3 5.7
 4 -1 -10 2.1 1.1
 -4 -1 10 1.2 1.6
 -4 1 10 4.2 2.6
 4 1 -10 2 1
 4 1 -10 8.6 6.7
 3 -1 -10 6.2 4.4
 -3 -1 10 5.3 1.6
 -3 -1 10 4.1 7.7
 3 -1 -10 7.8 1.2
 3 -1 -10 8.3 3.9
 3 1 -10 5.5 6.5
 3 1 -10 7.8 1
 -3 1 10 4.6 2.6
 -2 -1 10 965.9 69.39
 -2 -1 10 1161.78 63.89
 2 1 -10 975.9 64.09
 -2 1 10 1172.78 64.39
 2 1 -10 969.3 68.69
 -1 -1 10 36.8 2.9
 -1 -1 10 34.1 9
 1 -1 -10 32.2 2.5
 1 1 -10 36.4 2.4
 1 1 -10 38.2 9
 1 1 -10 36.3 3.5
 -1 1 10 40.4 3.9
 0 -1 -10 204.88 13
 0 -1 10 227.08 13.2
 0 -1 10 213.28 13
 0 -1 10 197.58 19.2
 0 1 -10 220.08 13
 0 1 -10 210.28 19.3
 -1 -1 -10 83.29 5.2
 1 -1 10 78.89 5.2
 1 -1 10 84.59 12.9
 -1 1 -10 88.19 5.2
 2 -1 10 72.09 4.7
 2 -1 10 94.09 14.9
 -2 -1 -10 77.79 4.8
 2 -1 10 79.29 14
 2 -1 10 76.49 5
 2 1 10 77.09 4.8
 2 1 10 68.49 4.9
 -2 1 -10 76.39 4.8
 2 1 10 82.79 8.3
 2 1 10 75.69 8.7
 3 -1 10 121.89 17.8
 3 -1 10 108.79 6.9
 3 -1 10 93.09 6.6
 -3 -1 -10 111.19 6.7
 3 -1 10 105.39 18.5
 3 1 10 109.89 6.7
 -3 1 -10 114.89 6.7
 3 1 10 112.19 13.2
 3 1 10 96.59 14.4
 -4 -1 -10 8.7 1.1
 4 -1 10 12.5 12.4
 4 -1 10 11 1.5
 4 -1 10 8.2 13.5
 4 -1 10 6.3 0.8
 4 1 10 14.3 9.8
 4 1 10 11.4 1.2
 4 1 10 7.7 1.2
 4 1 10 19.5 11
 -5 -1 -10 26.5 2.2
 5 -1 10 29.4 2.4
 5 -1 10 33.5 2
 5 -1 10 23.7 18.4
 5 1 10 18.7 15.2
 5 1 10 28.5 2.2
 5 1 10 29.2 2.3
 6 -1 10 4.5 1.1
 6 -1 10 8.4 1.5
 6 -1 10 -0.2 24
 6 1 10 7.4 1.1
 6 1 10 7.9 1.2
 6 1 10 12.1 20.3
 7 -1 10 30.4 2.5
 7 -1 10 29.8 2.5
 7 1 10 31.9 2.5
 7 1 10 27.1 2.3
 8 -1 10 3.9 1.2
 8 -1 10 8.8 1.7
 8 1 10 6.3 1.2
 8 1 10 6.5 1.3
 9 -1 10 15.5 2.1
 9 -1 10 9.4 1.6
 9 1 10 11.7 1.6
 9 1 10 13.9 2
 10 -1 10 6.2 1.4
 10 1 10 9.8 1.8
 11 -1 10 8.7 1.9
 11 -1 10 7.2 1.7
 11 1 10 9.2 2
 12 -1 10 19.6 2.3
 12 -1 10 13.8 2.3
 12 1 10 17.5 2.5
 13 -1 10 0.9 1.6
 13 -1 10 0.5 1.6
 13 1 10 1.1 1.8
 14 -1 10 5.2 1.9
 14 1 10 1.2 1.8
 15 -1 10 10.6 2.1
 15 1 10 4.3 1.8
 16 -1 10 0.1 1.4
 18 -2 -10 0.6 1.2
 17 -2 -10 -0.4 1.1
 17 -2 -10 0.2 1.2
 17 2 -10 0.1 1.4
 16 -2 -10 0.3 1.3
 16 -2 -10 3.3 1.3
 16 2 -10 0.7 1.6
 15 -2 -10 -0.2 1.3
 -15 -2 10 2.3 1.2
 15 -2 -10 1.1 1.4
 15 2 -10 -1 1.6
 14 -2 -10 60.79 4.3
 -14 -2 10 60.19 4.1
 13 -2 -10 -0.6 1.7
 -13 -2 10 1.6 1.3
 13 -2 -10 0.3 1.5
 13 2 -10 -0.2 1.7
 -12 -2 10 1.2 2.2
 12 -2 -10 1.1 1.7
 12 -2 -10 0.6 1.6
 12 2 -10 -0.4 1.5
 -12 2 10 6.6 3.3
 -11 -2 10 10.4 2.9
 11 -2 -10 3.3 1.7
 11 -2 -10 10.3 1.8
 -11 2 10 10.2 3.9
 11 2 -10 7.4 1.9
 11 2 -10 8.4 1.2
 10 -2 -10 0.8 1.6
 10 -2 -10 -0.6 1.5
 -10 -2 10 3.2 2.3
 10 2 -10 0.5 0.9
 10 2 -10 0.8 1.4
 -10 2 10 2.4 3.4
 9 -2 -10 3.7 1.5
 9 -2 -10 2.4 1.4
 -9 -2 10 2.1 1.9
 9 2 -10 1.8 0.9
 -9 2 10 2.9 3.3
 9 2 -10 2.4 1.3
 8 -2 -10 11.5 1.8
 -8 -2 10 8.2 2.2
 8 -2 -10 11.4 1.6
 8 2 -10 9.7 1.2
 8 2 -10 12.4 1.7
 -8 2 10 11.5 3.9
 -7 -2 10 1.9 2
 7 -2 -10 3.8 1.3
 7 -2 -10 2.3 1.3
 7 -2 -10 14.1 13.9
 7 2 -10 2.2 1.2
 7 2 -10 4.9 1
 -7 2 10 -1 3
 6 -2 -10 162.98 10
 -6 -2 10 167.58 10.8
 6 -2 -10 152.98 10
 6 -2 -10 126.99 20
 6 2 -10 158.78 9.9
 6 2 -10 153.98 27.6
 6 2 -10 172.78 10.1
 -6 2 10 177.48 12
 -5 -2 10 142.69 9.3
 -5 -2 10 132.69 26.4
 5 -2 -10 137.79 8.5
 5 -2 -10 113.29 19.4
 5 -2 -10 141.69 8.5
 5 -2 -10 124.79 16.6
 5 2 -10 136.69 8.4
 -5 2 10 151.68 10.6
 5 2 -10 111.19 20.9
 4 -2 -10 11.5 7.2
 -4 -2 10 14.6 13.8
 4 -2 -10 18.8 1.7
 -4 -2 10 18.6 2.6
 4 -2 -10 14.1 8.5
 4 -2 -10 17.7 1.6
 4 2 -10 20.4 1.5
 4 2 -10 18.9 11.8
 -3 -2 10 11.7 1.4
 -3 -2 10 6.7 9.8
 -3 -2 10 10.8 2
 3 -2 -10 12.5 6.1
 3 -2 -10 11.6 1.5
 3 -2 -10 11.4 7
 3 2 -10 11 1.1
 3 2 -10 15.6 8.9
 -2 -2 10 120.49 8
 -2 -2 10 114.89 7.4
 -2 -2 10 117.89 19.1
 2 -2 -10 119.99 7.4
 2 2 -10 127.39 7.4
 2 2 -10 104.69 17.4
 -1 -2 10 14.9 2
 -1 -2 10 8.6 9.5
 -1 -2 10 13.6 1.3
 1 -2 -10 10.6 1.4
 1 2 -10 14 1.3
 1 2 -10 13.3 9.1
 1 2 -10 15.6 3.1
 0 -2 10 1.4 1.2
 0 -2 -10 2.3 1
 0 -2 10 1.4 8.1
 0 -2 10 2.5 0.8
 0 2 -10 3.7 1.8
 0 2 -10 -2.3 9
 0 2 -10 2.8 0.9
 1 -2 10 40.8 2.8
 1 -2 10 39 11.5
 1 -2 10 40.2 3.2
 -1 -2 -10 41.8 2.8
 -1 2 -10 44.9 2.8
 -1 2 -10 44.9 3.6
 -1 2 -10 44.4 12.8
 2 -2 10 155.68 23.5
 -2 -2 -10 191.98 11.4
 2 -2 10 191.78 11.6
 2 -2 10 173.78 11.4
 2 2 10 180.58 15
 2 2 10 190.08 11.3
 -2 2 -10 196.18 11.4
 -2 2 -10 189.68 11.7
 2 2 10 184.58 11.4
 3 -2 10 187.58 25.6
 -3 -2 -10 189.48 18.7
 3 -2 10 159.08 26.2
 -3 -2 -10 199.78 11.9
 3 -2 10 178.38 11.8
 3 -2 10 205.88 12.1
 3 2 10 209.08 12.4
 3 2 10 198.48 11.9
 3 2 10 183.68 18.5
 4 -2 10 11.1 14.1
 4 -2 10 6 1.4
 -4 -2 -10 12.3 11.6
 -4 -2 -10 7.1 1.1
 4 -2 10 6.9 1
 4 2 10 9.7 1.7
 4 2 10 2.1 11.1
 4 2 10 6.6 1
 -5 -2 -10 129.79 7.8
 5 -2 10 132.49 8.1
 5 -2 10 114.99 7.7
 5 -2 10 107.69 29.1
 -5 -2 -10 90.29 20.4
 5 2 10 95.39 20.5
 5 2 10 141.09 7.9
 6 -2 10 36.6 2.8
 6 -2 10 37.2 2.9
 6 -2 10 34.4 2.5
 6 2 10 37.8 2.7
 7 -2 10 182.18 11.2
 7 -2 10 165.08 10.8
 7 -2 10 182.58 11.1
 7 2 10 181.38 11
 8 -2 10 74.69 5
 8 -2 10 69.79 5.1
 8 2 10 74.29 4.9
 9 -2 10 12.7 2.1
 9 -2 10 10.7 1.7
 9 2 10 8 1.7
 10 -2 10 0.6 1.4
 10 -2 10 2.6 1.5
 10 2 10 3 1.7
 11 -2 10 6.3 1.9
 11 -2 10 4.4 1.5
 11 2 10 5.1 1.9
 12 -2 10 2.7 1.7
 12 -2 10 2.1 1.7
 12 2 10 0.9 1.8
 13 -2 10 0.5 1.6
 13 -2 10 1.9 1.6
 13 2 10 -0.8 1.6
 14 -2 10 -0.6 1.5
 14 2 10 -0.2 1.4
 15 -2 10 -0.2 1.4
 17 -3 -10 1.5 1.1
 17 -3 -10 1.1 1.1
 16 -3 -10 -0.2 1.2
 16 -3 -10 7.3 1.5
 -15 -3 10 -0.8 1.3
 15 -3 -10 0.1 1.2
 15 -3 -10 0.5 1.4
 15 3 -10 -0.1 1.4
 14 -3 -10 3.2 1.6
 14 -3 -10 -0.5 1.3
 -14 -3 10 2.8 1.2
 14 3 -10 1.3 1.5
 -13 -3 10 2.3 1.2
 13 -3 -10 2.8 1.8
 13 -3 -10 2.1 1.7
 13 3 -10 0.9 1.6
 12 -3 -10 3.5 1.9
 12 -3 -10 0.8 1.6
 -12 -3 10 1.8 1.2
 12 3 -10 1.1 1.7
 -11 -3 10 -2.9 2.3
 11 -3 -10 0.1 1.6
 -11 -3 10 0.4 1.2
 11 -3 -10 -0.2 1.6
 -11 3 10 0 3.2
 11 3 -10 -0.7 1.6
 10 -3 -10 5.5 1.8
 10 -3 -10 1.6 1.5
 -10 -3 10 3.2 2.4
 -10 -3 10 3.5 1.2
 10 3 -10 3.5 1.7
 -10 3 10 2.7 3.6
 9 -3 -10 56.29 3.7
 -9 -3 10 43.8 4.9
 -9 -3 10 53.19 3.5
 9 -3 -10 43.9 3.6
 -9 3 10 44.3 6.2
 8 -3 -10 75.29 5.5
 8 -3 -10 94.19 5.6
 -8 -3 10 82.19 5.4
 -8 -3 10 83.29 6.7
 -8 3 10 83.09 8.2
 7 -3 -10 27.6 2.3
 -7 -3 10 24 3.6
 -7 -3 10 25.8 2
 7 -3 -10 20.6 2.1
 -7 3 10 21.1 4.6
 6 -3 -10 22.1 16.6
 6 -3 -10 5.6 1.2
 6 -3 -10 7.9 1.5
 -6 -3 10 6.5 1.1
 -6 -3 10 4.8 2.3
 -6 3 10 7 3.9
 5 -3 -10 8.2 1.1
 5 -3 -10 -3.9 14.1
 -5 -3 10 10 2.4
 5 -3 -10 10.8 1.6
 -5 -3 10 8.5 1.2
 4 -3 -10 1.7 1.2
 4 -3 -10 -0.8 12.1
 -4 -3 10 3.1 19.5
 -4 -3 10 1.8 1.1
 -4 -3 10 -0.5 1.7
 4 3 -10 -4.3 13.7
 4 3 -10 1.2 0.7
 -3 -3 10 206.88 13.4
 -3 -3 10 213.68 12.7
 3 -3 -10 185.58 21.7
 -3 -3 10 204.08 31.4
 3 -3 -10 223.18 12.7
 3 3 -10 197.48 12.6
 3 3 -10 185.48 29.1
 -2 -3 10 231.68 14.3
 -2 -3 10 231.28 13.6
 2 -3 -10 183.58 20.9
 2 -3 -10 230.58 13.6
 -2 -3 10 220.68 31
 2 3 -10 224.88 13.5
 2 3 -10 178.08 26.6
 1 -3 -10 10.7 7.9
 1 -3 -10 12 1.4
 -1 -3 10 6.1 15.5
 -1 -3 10 10.9 1.3
 1 -3 -10 7.2 7.4
 1 3 -10 14 14
 0 -3 10 122.29 7.5
 0 -3 -10 119.49 7.5
 0 -3 10 122.29 25.3
 0 -3 -10 109.19 15.3
 0 -3 10 121.39 7.8
 0 3 -10 155.98 25.2
 1 -3 10 -0.7 13.2
 -1 -3 -10 7.8 9.2
 1 -3 10 0.9 0.9
 1 -3 10 0.5 1.2
 -1 -3 -10 1.1 0.9
 1 3 10 2.8 8.2
 -1 3 -10 0.5 15
 -2 -3 -10 9.4 1.1
 -2 -3 -10 5.6 11.2
 2 -3 10 8.5 1.2
 2 -3 10 9.4 1.6
 2 3 10 13.5 10.1
 3 -3 10 114.29 7
 3 -3 10 118.59 7.3
 -3 -3 -10 90.49 18
 -3 -3 -10 110.49 7
 3 3 10 91.79 18.2
 -3 3 -10 119.69 7.7
 4 -3 10 41.3 2.8
 -4 -3 -10 14.3 18.2
 4 -3 10 42.6 3.2
 -4 -3 -10 41.3 2.8
 4 3 10 31.9 17.5
 5 -3 10 13.2 1.6
 5 -3 10 9 1.6
 5 -3 10 8 1.2
 6 -3 10 17.1 1.9
 6 -3 10 18.1 1.6
 6 -3 10 18.4 2.1
 7 -3 10 62.79 4
 7 -3 10 58.49 4.4
 7 -3 10 63.59 4.2
 7 3 10 54.99 4.4
 8 -3 10 5.6 1.3
 8 -3 10 5.8 1.7
 8 -3 10 8.5 1.2
 8 3 10 4.1 1.7
 9 -3 10 15.3 2.2
 9 -3 10 13.4 2
 9 3 10 11.8 2.5
 10 -3 10 6.7 1.8
 10 -3 10 9 1.7
 11 -3 10 3.3 1.6
 11 -3 10 1.2 1.6
 12 -3 10 -1.2 1.6
 12 -3 10 0 1.4
 13 -3 10 2.2 1.6
 13 -3 10 1.1 1.4
 14 -3 10 13.4 2
 15 -3 10 3.1 1.5
 16 -4 -10 3.5 1.2
 15 -4 -10 -0.3 1.1
 15 -4 -10 1.2 1.4
 14 -4 -10 3.1 1.5
 -14 -4 10 4.3 1.2
 14 -4 -10 0.2 1.2
 13 -4 -10 5.9 1.7
 -13 -4 10 6.1 1.4
 -12 -4 10 0 1.1
 12 -4 -10 -0.2 1.2
 12 -4 -10 -0.1 1.7
 11 -4 -10 29 2.8
 -11 -4 10 30 2.5
 10 -4 -10 23.7 2.5
 -10 -4 10 23.8 2.2
 -9 -4 10 61.19 6.3
 9 -4 -10 80.19 5
 -9 -4 10 71.39 4.8
 -9 4 10 61.09 8
 -8 -4 10 8.5 2.8
 -8 -4 10 12.3 1.7
 8 -4 -10 14.3 1.9
 -8 4 10 6.2 4.3
 -7 -4 10 6.1 1.3
 -7 -4 10 4.2 2.3
 7 -4 -10 6.2 1.6
 -7 4 10 -3.5 4.1
 -6 -4 10 14.5 1.7
 -6 -4 10 16.7 3.3
 6 -4 -10 15.4 2
 5 -4 -10 25.5 2.2
 -5 -4 10 22.3 3.3
 -5 -4 10 24.6 2.1
 -4 -4 10 114.79 9
 -4 -4 10 126.99 8
 4 -4 -10 137.29 8
 -3 -4 10 27.8 2.3
 3 -4 -10 21.2 21.6
 3 -4 -10 31 2.3
 -3 -4 10 28.5 2.6
 -2 -4 10 0.7 1.3
 2 -4 -10 -20.4 19
 2 -4 -10 0.5 1.2
 -2 -4 10 1.5 1.1
 1 -4 -10 14.7 18.4
 1 -4 -10 9.3 1.4
 -1 -4 10 9.3 1.4
 -1 -4 10 11.2 1.7
 0 -4 10 72.79 4.7
 0 -4 -10 74.99 4.6
 0 -4 -10 56.49 21.1
 0 -4 10 70.09 5
 1 -4 10 11.7 1.4
 -1 -4 -10 10.1 1.2
 1 -4 10 12.8 1.8
 -1 -4 -10 16.3 21.7
 1 4 10 14.4 18.1
 -2 -4 -10 29.8 2.3
 2 -4 10 35.8 2.4
 2 -4 10 34.8 2.9
 -2 -4 -10 23.3 26.8
 -3 -4 -10 24.8 1.8
 3 -4 10 25.1 2.5
 3 -4 10 24.8 2
 4 -4 10 113.59 7
 4 -4 10 117.79 7.4
 -4 -4 -10 106.09 6.9
 5 -4 10 2 1.1
 5 -4 10 1.7 1.1
 5 -4 10 2.2 1.5
 6 -4 10 28.6 2.3
 6 -4 10 27.3 2.4
 6 -4 10 29 2.7
 7 -4 10 4.7 1.3
 7 -4 10 5.9 1.4
 7 -4 10 8.4 1.9
 8 -4 10 32.5 2.8
 8 -4 10 36.1 2.6
 8 -4 10 34.7 3.2
 9 -4 10 24.2 2.6
 9 -4 10 25.4 2.1
 9 -4 10 21.7 2.4
 10 -4 10 4.7 1.6
 10 -4 10 7.2 1.6
 11 -4 10 0.8 1.4
 11 -4 10 1.2 1.7
 12 -4 10 6.4 1.9
 12 -4 10 6.2 1.6
 13 -4 10 4.9 1.6
 14 -4 10 1.4 1.4
 15 -5 -10 0.4 1.1
 14 -5 -10 0.9 1.2
 -13 -5 10 1.1 1.1
 13 -5 -10 0.8 1.3
 12 -5 -10 2.4 1.4
 -12 -5 10 1 1.2
 11 -5 -10 3 1.5
 -11 -5 10 2 1.3
 10 -5 -10 7.7 1.8
 -10 -5 10 8.7 1.6
 9 -5 -10 3.8 1.6
 -9 -5 10 6.7 1.5
 -9 -5 10 2.9 1.4
 -8 -5 10 65.19 4.8
 8 -5 -10 74.19 4.8
 -8 -5 10 70.39 4.7
 -7 -5 10 18.3 2.1
 -7 -5 10 19.5 2
 7 -5 -10 18.7 2.1
 -7 5 10 7.9 5.4
 6 -5 -10 6.7 1.6
 -6 -5 10 6.4 1.6
 -6 -5 10 7.7 1.4
 5 -5 -10 7.8 1.5
 -5 -5 10 4.1 1.5
 -5 -5 10 7.5 1.5
 -4 -5 10 12.5 1.7
 -4 -5 10 11.6 1.8
 4 -5 -10 13.3 1.8
 -3 -5 10 4.5 1.5
 -3 -5 10 5.7 1.4
 3 -5 -10 7.6 1.4
 2 -5 -10 9.9 1.4
 2 -5 -10 10.5 1.6
 -2 -5 10 7.2 1.4
 -2 -5 10 11.3 1.8
 -1 -5 10 4.8 1.4
 1 -5 -10 4.4 1.1
 -1 -5 10 5.2 1.3
 1 -5 -10 3.7 1.2
 0 -5 10 0.5 1.3
 0 -5 -10 0.5 1.2
 0 -5 -10 1 0.8
 0 -5 10 0.4 1.2
 1 -5 10 4.4 1.3
 1 -5 10 2.2 1.5
 2 -5 10 8.6 1.5
 2 -5 10 10 1.9
 3 -5 10 1.9 1.3
 3 -5 10 2.9 1.5
 4 -5 10 30.7 2.6
 4 -5 10 27.8 2.6
 4 -5 10 38.7 3
 5 -5 10 4.6 1.5
 5 -5 10 4 1.2
 5 -5 10 4.2 1.6
 6 -5 10 3.5 1.2
 6 -5 10 7.4 1.9
 6 -5 10 3.2 1.4
 7 -5 10 6.2 1.8
 7 -5 10 4.6 1.5
 7 -5 10 4.9 1.3
 8 -5 10 0.1 1.5
 8 -5 10 0.8 1.2
 8 -5 10 1.1 1.2
 9 -5 10 4.2 1.4
 9 -5 10 6.4 2
 9 -5 10 7.2 1.3
 10 -5 10 10.7 2.1
 10 -5 10 4.6 1.4
 11 -5 10 1.8 1.4
 11 -5 10 1.3 1.3
 12 -5 10 1.6 1.3
 13 -6 -10 0.6 1
 12 -6 -10 0.9 1.1
 -12 -6 10 1.6 1.1
 -11 -6 10 6 1.2
 11 -6 -10 4.6 1.3
 -10 -6 10 10.3 1.5
 10 -6 -10 8 1.5
 9 -6 -10 22.9 2.2
 -9 -6 10 26.1 2.2
 8 -6 -10 29.6 2.4
 -8 -6 10 26.1 2.4
 -7 -6 10 6.2 1.5
 7 -6 -10 8.9 1.5
 -6 -6 10 6.7 1.6
 6 -6 -10 7 1.5
 -5 -6 10 7.6 1.6
 -5 -6 10 6.8 1.4
 5 -6 -10 5 1.3
 4 -6 -10 2.3 1.1
 -4 -6 10 0.9 1.2
 -4 -6 10 1.7 1.3
 -3 -6 10 12.3 1.7
 -3 -6 10 10 1.8
 -2 -6 10 5.8 1.5
 -2 -6 10 5.6 1.5
 -1 -6 10 0.8 1.3
 -1 -6 10 1.5 1.4
 0 -6 10 -0.4 1.2
 0 -6 10 1.3 1.4
 1 -6 10 2.6 1.4
 1 -6 10 1.6 1.1
 1 -6 10 2 1.3
 2 -6 10 1.1 1.4
 2 -6 10 0.7 1.3
 2 -6 10 0 0.9
 3 -6 10 17.6 1.8
 3 -6 10 19.9 2.1
 3 -6 10 19.7 2.3
 4 -6 10 7.7 1.9
 4 -6 10 5.4 1.2
 4 -6 10 5.4 1.5
 5 -6 10 -0.5 1.4
 5 -6 10 0.7 1.5
 5 -6 10 0.8 1
 6 -6 10 0.6 1
 6 -6 10 1.5 1.5
 6 -6 10 1.6 1.3
 7 -6 10 2 1.4
 7 -6 10 1.4 1.1
 7 -6 10 1.5 1.4
 8 -6 10 0.1 1.1
 8 -6 10 0.6 1.2
 8 -6 10 0.1 1.3
 9 -6 10 1.2 1.5
 10 -6 10 3.5 1.3
 -10 -7 10 0.3 1
 -9 -7 10 1.1 1
 -8 -7 10 0.7 1.1
 -7 -7 10 2.3 1.1
 -6 -7 10 4.3 1.2
 -5 -7 10 5.6 1.5
 -4 -7 10 1.6 1.4
 -3 -7 10 7.1 1.5
 -2 -7 10 0.5 1.3
 -1 -7 10 1.8 1.2
 -1 -7 10 0.9 1.4
 0 -7 10 3.3 1.5
 0 -7 10 2.9 1.3
 1 -7 10 3.1 1.4
 1 -7 10 4.8 1.4
 2 -7 10 0.7 1.2
 2 -7 10 0.9 1.4
 3 -7 10 2.3 1.3
 3 -7 10 1.1 1.4
 4 -7 10 0.2 1.4
 4 -7 10 2.2 1.3
 5 -7 10 -0.6 1.2
 5 -7 10 1.2 1.2
 6 -7 10 0.7 1.3
 7 -7 10 0.6 1.2
 8 -7 10 2.1 1.2
 -7 -8 10 0.1 1.9
 -6 -8 10 0.5 1.1
 -5 -8 10 1.1 1.1
 -4 -8 10 -0.4 1.2
 -3 -8 10 0.4 1.2
 -2 -8 10 -0.5 1.4
 -1 -8 10 0.4 1.4
 0 -8 10 0.3 1.3
 1 -8 10 0.1 1.3
 2 -8 10 -1.3 1.3
 3 -8 10 -0.3 1.3
 4 -8 10 1.1 1.2
 5 -8 10 0.1 1.1
 18 0 -11 0.1 1.2
 17 0 -11 4.7 1.4
 17 0 -11 -1.1 1.1
 16 0 -11 -0.8 1.5
 16 0 -11 0.9 1.3
 15 0 -11 0.6 1.5
 15 0 -11 2.7 1.3
 14 0 -11 0.4 1.4
 14 0 -11 0 1.5
 13 0 -11 54.59 3.8
 12 0 -11 0 1.6
 -12 0 11 -3.1 2
 12 0 -11 0.4 1.3
 -11 0 11 37 4.2
 11 0 -11 36.6 2.7
 11 0 -11 35.5 3.1
 -10 0 11 2.1 2
 10 0 -11 0.2 1.5
 10 0 -11 1.7 1.3
 9 0 -11 13.9 1.5
 9 0 -11 11.6 1.8
 -9 0 11 15.1 2.8
 -8 0 11 -0.9 1.9
 8 0 -11 0.5 1.1
 8 0 -11 0.4 1.1
 7 0 -11 756.82 43.4
 -7 0 11 733.53 44.2
 7 0 -11 658.83 43.3
 6 0 -11 9.3 1.3
 6 0 -11 3.8 9.2
 6 0 -11 9.9 1.5
 -6 0 11 10.6 2.6
 -6 0 11 13.9 13
 -5 0 11 42.5 13.1
 5 0 -11 39.5 2.8
 5 0 -11 35.1 2.6
 5 0 -11 35.3 10.7
 -5 0 11 38.6 4
 4 0 -11 8.8 6.4
 4 0 -11 10.4 1.3
 -4 0 11 8.8 2.4
 -4 0 11 0.4 8.4
 3 0 -11 87.49 10.7
 3 0 -11 92.99 5.8
 -3 0 11 102.59 6.7
 -3 0 11 67.19 12.5
 -2 0 11 2.6 5.2
 -2 0 11 2.8 1.9
 2 0 -11 1.5 3.9
 2 0 -11 2.4 1
 -1 0 11 136.59 11.7
 -1 0 11 151.58 9.1
 1 0 -11 130.29 8.5
 0 0 11 0 3.7
 0 0 11 1.7 1.2
 0 0 11 0.1 3.9
 0 0 -11 1.3 0.9
 1 0 11 6.3 5
 -1 0 -11 10.2 1.2
 1 0 11 10.2 5.8
 2 0 11 2.5 1.1
 2 0 11 4.8 7.6
 -2 0 -11 2.8 1
 2 0 11 1.9 6.3
 3 0 11 205.38 19.6
 3 0 11 180.48 11.4
 -3 0 -11 185.78 11.3
 3 0 11 166.18 21
 -4 0 -11 1.4 1.1
 4 0 11 1.5 11.8
 4 0 11 1.2 1.1
 5 0 11 74.59 5.4
 5 0 11 90.69 5.4
 5 0 11 81.79 23.5
 6 0 11 3.4 1.1
 6 0 11 6.1 27.4
 6 0 11 3 1.1
 7 0 11 43.9 3.2
 7 0 11 40.3 3.1
 8 0 11 -0.4 1.1
 8 0 11 0.5 1.2
 9 0 11 8.2 1.7
 9 0 11 4 1.4
 10 0 11 0.7 1.4
 10 0 11 1.2 1.4
 11 0 11 2.7 1.5
 11 0 11 0.4 1.6
 12 0 11 1.2 1.7
 13 0 11 -0.6 1.7
 14 0 11 -0.2 1.7
 15 0 11 1.6 1.7
 18 -1 -11 0.2 1.1
 18 1 -11 0.6 1.3
 17 -1 -11 2.1 1.2
 17 -1 -11 0.3 1.4
 17 1 -11 0.6 1.4
 16 -1 -11 0.1 1.2
 16 -1 -11 -0.7 1.4
 -16 -1 11 0 1.2
 16 1 -11 0.1 1.4
 15 -1 -11 0.8 1.4
 15 -1 -11 0.3 1.4
 15 1 -11 0.5 1.6
 14 -1 -11 5.3 1.7
 14 1 -11 9.6 1.9
 13 -1 -11 36.3 3.7
 13 -1 -11 54.59 3.5
 13 1 -11 40.5 3.8
 13 1 -11 51.89 3.3
 12 -1 -11 4.9 1.9
 -12 -1 11 2.5 2.2
 12 -1 -11 7.7 1.8
 12 1 -11 5.9 1.3
 12 1 -11 2.9 1.5
 -12 1 11 3.2 2.7
 11 -1 -11 1.3 1.4
 -11 -1 11 -1.3 2
 11 -1 -11 1.1 1.7
 -11 1 11 -1.2 2.7
 11 1 -11 1.1 1.4
 11 1 -11 1.5 1.1
 10 -1 -11 -0.1 1.6
 10 -1 -11 0 1.3
 -10 -1 11 -1.7 2
 -10 1 11 0 2.4
 10 1 -11 1.3 1.1
 10 1 -11 0.5 1.4
 -9 -1 11 18.3 2.9
 9 -1 -11 19.8 2
 9 -1 -11 19 2.1
 9 1 -11 19.6 2
 -9 1 11 13 3.2
 9 1 -11 17.6 1.7
 8 -1 -11 62.59 4.3
 -8 -1 11 67.39 5.2
 8 -1 -11 61.29 4.2
 8 1 -11 58.49 4.1
 8 1 -11 69.09 4.4
 -8 1 11 63.29 6
 -7 -1 11 227.18 14.8
 7 -1 -11 224.28 14
 7 -1 -11 220.88 14.1
 -7 1 11 228.48 15.4
 7 1 -11 217.68 14
 7 1 -11 256.37 14.1
 6 -1 -11 32.7 2.6
 -6 -1 11 39.3 3.5
 6 -1 -11 33.4 2.6
 -6 -1 11 43.9 18.2
 6 1 -11 13.2 11.7
 6 1 -11 32.5 2.4
 -6 1 11 31.2 4.2
 6 1 -11 40.4 2.7
 5 -1 -11 61.69 12.4
 -5 -1 11 49.99 14.3
 5 -1 -11 86.69 5.2
 -5 -1 11 86.59 6
 5 -1 -11 78.99 5.2
 5 1 -11 71.69 14.9
 5 1 -11 88.19 5.3
 -5 1 11 84.49 6.7
 5 1 -11 79.59 5.1
 4 -1 -11 32.2 2.2
 4 -1 -11 26.9 2.2
 4 -1 -11 17.5 6.1
 4 -1 -11 28.2 7.2
 -4 -1 11 16.2 11.6
 -4 -1 11 27.2 2.9
 4 1 -11 22.1 9.5
 -4 1 11 32 3.9
 4 1 -11 26.4 2.1
 -3 -1 11 106.29 7.2
 3 -1 -11 104.99 6.7
 -3 -1 11 120.79 17.7
 -3 1 11 113.59 8
 3 1 -11 105.39 6.6
 3 1 -11 103.09 14.1
 -2 -1 11 14.8 8.6
 2 -1 -11 28.7 2.2
 -2 -1 11 28.5 2.7
 -2 1 11 34.8 3.7
 2 1 -11 36.6 8.8
 2 1 -11 28.7 2.1
 2 1 -11 24.1 3.4
 1 -1 -11 220.18 13.7
 -1 -1 11 232.38 14
 -1 -1 11 209.68 21.1
 -1 1 11 238.38 14.6
 1 1 -11 223.28 13.7
 1 1 -11 216.48 19.9
 0 -1 11 83.29 5.5
 0 -1 11 84.49 5.3
 0 -1 11 85.59 13.4
 0 -1 -11 86.29 5.3
 0 1 -11 82.69 12.9
 0 1 -11 84.49 5.3
 0 1 11 84.59 6.1
 1 -1 11 153.98 9.7
 -1 -1 -11 164.28 9.8
 1 -1 11 136.49 17.1
 1 1 11 163.68 10.4
 -1 1 -11 165.98 9.8
 2 -1 11 63.19 4.2
 2 -1 11 74.09 13.8
 -2 -1 -11 71.49 4.3
 2 -1 11 67.09 4.5
 2 -1 11 99.19 17.7
 2 1 11 59.39 4.4
 2 1 11 65.99 4.3
 -2 1 -11 71.39 4.3
 3 -1 11 20.7 2
 3 -1 11 34.6 12.8
 -3 -1 -11 21.5 1.7
 3 -1 11 19.6 13.4
 3 -1 11 18.8 1.4
 3 1 11 20.9 7.5
 3 1 11 21.4 1.6
 -3 1 -11 17.6 1.7
 3 1 11 23 8.5
 4 -1 11 37.8 2.9
 -4 -1 -11 38.1 2.6
 4 -1 11 26.8 17.3
 4 -1 11 33.8 2.4
 4 1 11 40.7 2.7
 4 1 11 41.4 2.7
 4 1 11 39.3 13
 -5 -1 -11 38.2 2.7
 5 -1 11 29.1 19.2
 5 -1 11 35.4 2.9
 5 1 11 42.2 2.8
 5 1 11 37.9 2.7
 5 1 11 32.5 16.3
 6 -1 11 20 1.9
 6 -1 11 20.4 2
 6 1 11 17.5 1.7
 6 1 11 20.9 1.9
 7 -1 11 78.59 5.2
 7 -1 11 79.59 5.2
 7 1 11 79.19 5.2
 7 1 11 72.49 5
 8 -1 11 28.6 2.4
 8 -1 11 25.7 2.5
 8 1 11 27.4 2.5
 8 1 11 24.5 2.2
 9 -1 11 9.1 1.7
 9 -1 11 16.1 2
 9 1 11 13.1 1.7
 9 1 11 15.5 2.1
 10 -1 11 14.8 2.1
 10 -1 11 16.7 2.1
 10 1 11 13.5 2.2
 11 -1 11 2.8 1.6
 11 -1 11 2.6 1.6
 11 1 11 3.8 1.8
 12 -1 11 0 1.6
 12 -1 11 0 1.5
 12 1 11 0.8 1.7
 13 -1 11 15.5 2.2
 13 -1 11 13.5 2.1
 14 -1 11 9 2.1
 15 -1 11 7.6 1.9
 15 1 11 9.9 1.9
 17 -2 -11 0.5 1.2
 17 -2 -11 0.4 1.1
 17 2 -11 -0.6 1.3
 -16 -2 11 1 1.4
 16 -2 -11 0 1.2
 16 -2 -11 -0.7 1.3
 16 2 -11 -0.4 1.6
 15 -2 -11 1.5 1.3
 15 -2 -11 -0.3 1.2
 -15 -2 11 1.7 1.2
 15 2 -11 1.3 1.6
 14 -2 -11 1.5 1.5
 -14 -2 11 1.9 1.2
 14 -2 -11 -0.3 1.4
 14 2 -11 0.4 1.7
 13 -2 -11 3.1 1.8
 13 -2 -11 8.8 1.7
 -13 -2 11 11.7 1.7
 13 2 -11 6.9 1.9
 -12 -2 11 4.3 4
 12 -2 -11 -0.2 1.4
 12 -2 -11 -0.9 1.7
 -12 2 11 1.7 6.2
 12 2 -11 1.2 1.6
 11 -2 -11 31.2 2.5
 11 -2 -11 22 2.5
 -11 -2 11 19.9 3.5
 11 2 -11 19.6 2.5
 -11 2 11 14.6 3.9
 11 2 -11 25.7 1.9
 10 -2 -11 16.9 2.1
 -10 -2 11 10.9 2.7
 10 -2 -11 11.8 2
 10 2 -11 15.2 1.5
 -10 2 11 11.2 3.8
 10 2 -11 14.9 2
 -9 -2 11 0.3 2
 9 -2 -11 3.7 1.5
 9 -2 -11 1.4 1.5
 -9 2 11 4.1 3.4
 9 2 -11 3.4 1
 9 2 -11 1.9 1.5
 8 -2 -11 0.8 1.2
 8 -2 -11 2.2 1.5
 -8 -2 11 3.4 2
 -8 2 11 2 3
 8 2 -11 2.3 1.4
 8 2 -11 4.2 1
 -7 -2 11 24.3 3.1
 7 -2 -11 25.4 2.2
 7 -2 -11 24 2.1
 7 -2 -11 24.5 14.9
 -7 2 11 16.4 4
 7 2 -11 24 1.8
 7 2 -11 23.8 2.2
 6 -2 -11 30.6 11.9
 6 -2 -11 39.8 3.1
 -6 -2 11 47.6 4.1
 6 -2 -11 45.7 3.2
 -6 2 11 48.2 5.5
 6 2 -11 44.4 2.9
 5 -2 -11 -0.3 8.5
 -5 -2 11 6.8 15.9
 5 -2 -11 3.5 1.1
 5 -2 -11 5.4 1.3
 -5 -2 11 4.7 1.9
 5 2 -11 4.5 0.9
 -5 2 11 0.3 2.8
 5 2 -11 -5.2 11.6
 4 -2 -11 65.39 12.8
 -4 -2 11 75.29 20.3
 4 -2 -11 62.69 11.3
 4 -2 -11 76.29 4.8
 -4 -2 11 74.99 5.5
 4 2 -11 49.3 14.4
 -4 2 11 79.89 7
 4 2 -11 74.79 4.6
 3 -2 -11 36.3 2.6
 -3 -2 11 30.7 13.3
 -3 -2 11 32.6 3.3
 -3 -2 11 34.1 2.5
 3 2 -11 30 11.8
 3 2 -11 35.8 2.4
 -2 -2 11 252.67 15.1
 -2 -2 11 261.27 27.5
 -2 -2 11 256.17 15.6
 2 -2 -11 234.98 15.1
 2 2 -11 215.18 24.2
 2 2 -11 254.87 15
 -1 -2 11 149.39 9.6
 -1 -2 11 132.99 20.9
 -1 -2 11 147.49 9.2
 1 -2 -11 146.79 9.2
 1 2 -11 148.59 19.2
 1 2 -11 156.48 9.1
 0 -2 11 3.4 1.3
 0 -2 11 4.9 0.9
 0 -2 -11 4.4 1.1
 0 -2 11 5.6 11.3
 0 2 -11 4.3 1
 0 2 -11 3.7 9.8
 0 2 -11 4.2 1.9
 1 -2 11 2.7 1.3
 1 -2 11 0.7 9.5
 1 -2 11 2.1 0.8
 -1 -2 -11 2.6 1
 -1 2 -11 2.2 11.2
 -1 2 -11 3.9 1
 -1 2 -11 2.5 1.6
 2 -2 11 11.6 1.7
 -2 -2 -11 10 1.2
 2 -2 11 9.2 1.2
 2 -2 11 17.8 14.2
 -2 2 -11 11.1 1.2
 2 2 11 10.6 1
 2 2 11 10.3 1.1
 3 -2 11 97.09 6.5
 -3 -2 -11 103.39 6.5
 3 -2 11 111.99 6.8
 3 -2 11 141.69 27.1
 3 2 11 111.89 7.3
 3 2 11 96.79 13.8
 3 2 11 109.29 6.5
 3 2 11 99.39 6.4
 4 -2 11 8.1 1
 -4 -2 -11 10.9 1.3
 4 -2 11 13.8 1.8
 4 -2 11 4.4 16.5
 4 2 11 8.4 1.2
 4 2 11 11.5 1.8
 4 2 11 8.5 11.9
 5 -2 11 162.38 10.3
 5 -2 11 168.78 10.6
 -5 -2 -11 172.48 10.4
 5 2 11 140.29 27.3
 5 2 11 176.98 10.4
 6 -2 11 29.4 2.2
 6 -2 11 33 2.6
 6 -2 11 32.4 2.7
 6 2 11 31.2 2.4
 7 -2 11 3.1 1.4
 7 -2 11 2.9 1.2
 7 2 11 2.8 1.2
 8 -2 11 12.6 1.9
 8 -2 11 19.7 2.4
 8 2 11 12.4 1.9
 9 -2 11 87.29 6.1
 9 -2 11 89.29 6.1
 9 2 11 93.59 6
 10 -2 11 17.1 2.3
 10 -2 11 17.1 2.3
 10 2 11 17.5 2.3
 11 -2 11 13 2
 11 -2 11 7.7 1.8
 11 2 11 7.9 2
 12 -2 11 0.5 1.5
 12 -2 11 4.5 1.6
 12 2 11 0.2 1.7
 13 -2 11 0.8 1.5
 13 -2 11 1.3 1.6
 13 2 11 -1 1.5
 14 -2 11 0.4 1.5
 15 -2 11 0.3 1.4
 17 -3 -11 0.8 1.1
 16 -3 -11 1.9 1.3
 16 -3 -11 5.4 1.3
 15 -3 -11 2.9 1.6
 -15 -3 11 3.5 1.2
 15 -3 -11 0.1 1.3
 -14 -3 11 2.9 1.2
 14 -3 -11 0.1 1.4
 14 -3 -11 1.8 1.6
 -13 -3 11 4.4 1.3
 13 -3 -11 4.6 1.7
 13 -3 -11 0.4 1.4
 13 3 -11 5.3 1.8
 12 -3 -11 2.8 1.7
 -12 -3 11 2.6 1.2
 12 -3 -11 0.3 1.5
 12 3 -11 1.7 1.5
 11 -3 -11 5.7 1.8
 -11 -3 11 4.6 1.3
 11 -3 -11 3 1.5
 11 3 -11 4.1 1.6
 -10 -3 11 37.5 2.6
 -10 -3 11 30.4 4.3
 10 -3 -11 42.1 3
 10 -3 -11 24.3 2.8
 -10 3 11 26.9 5.6
 10 3 -11 30.6 2.9
 -9 -3 11 4.4 2.5
 9 -3 -11 1.7 1.4
 -9 -3 11 6.7 1.4
 9 -3 -11 5.7 1.6
 -9 3 11 -0.1 3.7
 -8 -3 11 10.2 1.6
 8 -3 -11 9.8 1.8
 -8 -3 11 6.9 2.5
 -8 3 11 5 3.9
 7 -3 -11 11.7 1.8
 7 -3 -11 6.4 1.3
 -7 -3 11 7.4 2.5
 -7 -3 11 9.7 1.4
 -7 3 11 9.6 4.3
 -6 -3 11 1.2 0.9
 6 -3 -11 0.7 1.5
 -6 -3 11 2.4 2.2
 6 -3 -11 -19.8 18.6
 6 -3 -11 0.6 1
 -6 3 11 1.9 3.6
 -5 -3 11 33.8 3.7
 5 -3 -11 14.1 15.1
 -5 -3 11 33.1 2.4
 5 -3 -11 32 2.6
 -4 -3 11 91.99 5.8
 4 -3 -11 65.29 14.6
 -4 -3 11 87.69 6.6
 4 -3 -11 98.79 5.8
 4 3 -11 87.19 5.6
 -3 -3 11 190.98 10.9
 3 -3 -11 192.78 10.9
 3 -3 -11 128.99 19.3
 -3 -3 11 173.98 11.6
 3 3 -11 166.18 10.8
 -2 -3 11 29.6 2.2
 -2 -3 11 29.5 3
 2 -3 -11 29.5 2.3
 2 3 -11 27.8 2
 1 -3 -11 40.7 2.8
 -1 -3 11 37.1 2.7
 0 -3 11 19.5 2.2
 0 -3 11 19.4 1.7
 0 -3 -11 20.3 1.7
 1 -3 11 11.9 1.4
 -1 -3 -11 14.3 1.4
 1 -3 11 13.8 1.9
 2 -3 11 56.69 4
 -2 -3 -11 45.8 11
 -2 -3 -11 56.49 3.6
 2 -3 11 53.59 3.6
 3 -3 11 3.1 1.4
 -3 -3 -11 3.1 0.9
 -3 -3 -11 2.8 12.7
 3 -3 11 2.5 0.9
 3 3 11 -4.8 12.5
 -4 -3 -11 -12.8 18
 4 -3 11 6 1.5
 4 3 11 1.6 18.8
 5 -3 11 16.9 1.5
 -5 -3 -11 15.9 1.6
 5 -3 11 19.2 2.1
 6 -3 11 18.1 2.2
 6 -3 11 11.4 1.7
 6 -3 11 10.3 1.4
 7 -3 11 100.09 6.7
 7 -3 11 98.79 6.3
 7 -3 11 100.79 6.5
 8 -3 11 15 2.1
 8 -3 11 15.9 2
 9 -3 11 5.5 1.5
 9 -3 11 2.5 1.5
 10 -3 11 3.6 1.5
 10 -3 11 5.2 1.6
 11 -3 11 4.5 1.5
 11 -3 11 3.2 1.4
 12 -3 11 3.7 1.7
 12 -3 11 2 1.5
 13 -3 11 1.8 1.6
 14 -3 11 2.3 1.6
 15 -3 11 1.6 1.9
 16 -4 -11 1 1.2
 15 -4 -11 0.4 1.2
 -14 -4 11 3.5 1.1
 14 -4 -11 1.1 1.1
 14 -4 -11 1.8 1.4
 13 -4 -11 10.6 2
 -13 -4 11 10.9 1.5
 -12 -4 11 5.2 1.3
 12 -4 -11 5 1.8
 12 -4 -11 1.1 1.3
 11 -4 -11 69.99 4.9
 -11 -4 11 69.19 4.7
 10 -4 -11 0.1 1.2
 -10 -4 11 2.9 1.3
 10 -4 -11 2.9 1.8
 -9 -4 11 57.39 4
 9 -4 -11 63.59 4.3
 -9 -4 11 53.39 5.6
 -9 4 11 54.09 7.4
 -8 -4 11 1.9 2.3
 8 -4 -11 -0.1 0.9
 -8 -4 11 1.7 1.2
 8 -4 -11 1.8 1.8
 -8 4 11 3.3 4
 -7 -4 11 46.8 3.4
 -7 -4 11 44.8 4.8
 7 -4 -11 50.09 3.6
 -7 4 11 38 6.8
 -6 -4 11 7.8 1.5
 6 -4 -11 7.3 1.7
 -6 -4 11 4.3 2.5
 -5 -4 11 23.1 2
 -5 -4 11 16 3
 5 -4 -11 21.9 2.2
 4 -4 -11 38.7 3
 -4 -4 11 39.1 4
 -4 -4 11 40.6 2.9
 3 -4 -11 32.5 2.5
 3 -4 -11 -1 23.6
 -3 -4 11 32 2.8
 -3 -4 11 30.9 2.5
 -2 -4 11 0.4 1.1
 2 -4 -11 1.3 1.2
 2 -4 -11 -20.8 22.4
 -2 -4 11 0.6 1.3
 -1 -4 11 52.79 3.9
 -1 -4 11 51.39 3.6
 1 -4 -11 55.59 3.6
 0 -4 -11 3.1 1
 0 -4 11 2.4 1.5
 0 -4 11 2 1.2
 1 -4 11 1.4 1.1
 -1 -4 -11 1.6 0.9
 1 -4 11 1.9 1.4
 2 -4 11 4.4 1.6
 2 -4 11 2.7 1.1
 -2 -4 -11 2.3 0.9
 3 -4 11 4 1.1
 -3 -4 -11 5.4 1
 3 -4 11 5.2 1.6
 -4 -4 -11 23.3 1.8
 4 -4 11 23.8 2
 4 -4 11 23.5 2.5
 5 -4 11 86.89 5.7
 5 -4 11 74.29 5.2
 5 -4 11 84.29 5.4
 6 -4 11 111.89 7.3
 6 -4 11 113.49 7.1
 6 -4 11 102.19 6.9
 7 -4 11 15 1.7
 7 -4 11 15.6 2.2
 7 -4 11 15.1 2
 8 -4 11 0.3 1.2
 8 -4 11 1.1 1.1
 8 -4 11 1 1.7
 9 -4 11 8.3 1.5
 10 -4 11 14.1 2.1
 10 -4 11 16.8 2.3
 11 -4 11 0.1 1.3
 11 -4 11 -0.9 1.6
 12 -4 11 15 2.2
 12 -4 11 14.9 2
 13 -4 11 0.4 1.4
 14 -4 11 1.3 1.6
 15 -5 -11 0.3 1.1
 14 -5 -11 1.4 1.2
 13 -5 -11 1.7 1.4
 -13 -5 11 3.6 1.1
 -12 -5 11 4.3 1.2
 12 -5 -11 3.6 1.5
 11 -5 -11 3.1 1.5
 -11 -5 11 4.9 1.4
 -10 -5 11 2.6 1.4
 10 -5 -11 1.2 1.6
 -9 -5 11 5.2 1.5
 -9 -5 11 4.1 1.5
 9 -5 -11 2.9 1.7
 -8 -5 11 1.2 1.5
 8 -5 -11 0.7 1.5
 -8 -5 11 2.6 1.4
 7 -5 -11 8.7 1.7
 -7 -5 11 5.6 1.6
 -7 -5 11 8.4 1.6
 -6 -5 11 0.9 1.4
 6 -5 -11 0.6 1.5
 -6 -5 11 0.9 1.4
 -5 -5 11 2.2 1.4
 -5 -5 11 1.4 1.4
 5 -5 -11 1.7 1.4
 4 -5 -11 5.6 1.5
 -4 -5 11 4.2 1.4
 -4 -5 11 7.4 1.7
 -3 -5 11 -0.3 1.3
 3 -5 -11 0.6 1.3
 -3 -5 11 -0.2 1.3
 2 -5 -11 9.4 1.4
 -2 -5 11 8.9 1.8
 -2 -5 11 9.6 1.7
 -1 -5 11 1.2 1.4
 1 -5 -11 1.3 1
 -1 -5 11 1.5 1.2
 0 -5 11 8 1.7
 0 -5 11 9.3 1.5
 0 -5 -11 7.9 1.2
 1 -5 11 10.8 1.5
 1 -5 11 9.4 1.9
 2 -5 11 3.8 1.5
 2 -5 11 1.9 1.2
 3 -5 11 5.7 1.8
 3 -5 11 2.8 1.4
 4 -5 11 5.2 1.4
 4 -5 11 6 1.3
 4 -5 11 3.6 1.5
 5 -5 11 14.9 2.2
 5 -5 11 13.9 1.8
 5 -5 11 16.2 1.8
 6 -5 11 4.5 1.6
 6 -5 11 5.4 1.5
 6 -5 11 9.1 1.5
 7 -5 11 0.4 1.5
 7 -5 11 0.2 1.1
 7 -5 11 0.7 1.4
 8 -5 11 6 1.4
 8 -5 11 2 1.5
 8 -5 11 5.8 1.3
 9 -5 11 0.6 1.3
 9 -5 11 2.6 1.2
 9 -5 11 3.3 1.9
 10 -5 11 16.1 2.2
 10 -5 11 15.6 1.9
 11 -5 11 2 1.3
 12 -5 11 1.1 1.2
 13 -6 -11 -0.7 0.9
 -12 -6 11 0.4 0.9
 12 -6 -11 -0.6 1
 -11 -6 11 0.1 1
 11 -6 -11 0.1 1.1
 10 -6 -11 5.8 1.4
 -10 -6 11 10.2 1.5
 -9 -6 11 16.2 1.9
 9 -6 -11 12.7 1.7
 8 -6 -11 31 2.5
 -8 -6 11 30.9 2.7
 7 -6 -11 2.2 1.4
 -7 -6 11 2.4 1.4
 -6 -6 11 26.3 2.7
 6 -6 -11 26.2 2.3
 -6 -6 11 27 2.5
 -5 -6 11 5.8 1.5
 5 -6 -11 6.6 1.4
 -5 -6 11 12 1.7
 -4 -6 11 6.8 1.6
 4 -6 -11 4.4 1.2
 -4 -6 11 5 1.5
 3 -6 -11 0.7 0.9
 -3 -6 11 1.2 1.4
 -3 -6 11 0.8 1.4
 -2 -6 11 4.1 1.3
 -2 -6 11 4.1 1.5
 -1 -6 11 0.7 1.3
 -1 -6 11 0.1 1.3
 0 -6 11 1.4 1.4
 0 -6 11 0.5 1.3
 1 -6 11 5.5 1.6
 1 -6 11 6.1 1.5
 2 -6 11 2.8 1.4
 2 -6 11 2.4 1
 2 -6 11 2.4 1.3
 3 -6 11 4.6 1.4
 3 -6 11 3.5 1.1
 3 -6 11 4.7 1.7
 4 -6 11 7.6 1.9
 4 -6 11 5.7 1.2
 5 -6 11 8.9 1.8
 5 -6 11 10.6 1.6
 5 -6 11 12.7 1.8
 6 -6 11 3.2 1.5
 6 -6 11 2.4 1.4
 6 -6 11 2.5 1
 7 -6 11 3.5 1.3
 7 -6 11 1.1 1
 7 -6 11 3.9 1.7
 8 -6 11 10.9 1.5
 8 -6 11 7.1 1.4
 8 -6 11 9 1.9
 9 -6 11 5.5 1.3
 10 -6 11 -0.1 1.1
 -10 -7 11 2.2 1.2
 -9 -7 11 -0.5 1
 -8 -7 11 3.4 1.2
 -7 -7 11 -0.2 1
 -6 -7 11 2 1.1
 -5 -7 11 1.4 1.3
 -4 -7 11 3.3 1.3
 -3 -7 11 2.6 1.4
 -2 -7 11 4.2 1.4
 -1 -7 11 3.1 1.3
 -1 -7 11 1 1.5
 0 -7 11 8.7 1.6
 0 -7 11 6.3 1.7
 1 -7 11 4.4 1.4
 1 -7 11 2.9 1.4
 2 -7 11 10.2 1.7
 2 -7 11 5.2 1.5
 3 -7 11 -0.4 1.4
 3 -7 11 0.1 1.3
 4 -7 11 -1.3 1.2
 4 -7 11 -0.9 1.3
 5 -7 11 2.8 2.1
 5 -7 11 0 1.4
 6 -7 11 6.6 1.4
 7 -7 11 7.2 1.4
 -6 -8 11 2.9 1.3
 -5 -8 11 0.3 1.2
 -4 -8 11 0.3 1.2
 -3 -8 11 -0.1 1.3
 -2 -8 11 0.5 1.3
 -1 -8 11 1.1 1.4
 0 -8 11 0.2 1.2
 1 -8 11 0.2 1.3
 2 -8 11 -0.6 1.2
 3 -8 11 0.7 1.2
 4 -8 11 0.1 1.1
 18 0 -12 0.7 1.3
 17 0 -12 0 1.3
 17 0 -12 2.1 1.1
 15 0 -12 -0.4 1.3
 15 0 -12 -0.1 1.6
 14 0 -12 20.2 1.9
 14 0 -12 14.9 2.3
 13 0 -12 0.9 1.3
 13 0 -12 -0.3 1.6
 12 0 -12 17.1 2.3
 12 0 -12 22.3 2.1
 -12 0 12 19 3.5
 11 0 -12 0.1 1.3
 11 0 -12 0.7 1.4
 -11 0 12 0.3 2
 -10 0 12 6.2 2.6
 10 0 -12 12.2 1.7
 10 0 -12 11.9 1.9
 9 0 -12 4.6 1.2
 -9 0 12 1.4 2.3
 9 0 -12 3.2 1.5
 8 0 -12 13.2 1.5
 8 0 -12 11.1 1.7
 -8 0 12 6.2 2.6
 -7 0 12 4.3 2.2
 7 0 -12 8.3 1.4
 7 0 -12 5.4 1.3
 6 0 -12 1191.88 82.29
 -6 0 12 1418.86 83.19
 6 0 -12 1483.65 82.39
 -5 0 12 3 2.2
 5 0 -12 1.6 1.1
 5 0 -12 1.6 1.1
 -5 0 12 2.6 10.6
 5 0 -12 1.8 8.6
 -4 0 12 359.86 21.3
 4 0 -12 320.27 20.4
 4 0 -12 319.87 26.1
 -4 0 12 348.67 28.4
 -3 0 12 1.5 1.9
 3 0 -12 1.2 1
 -3 0 12 7 7.2
 3 0 -12 -1.3 5.3
 2 0 -12 705.63 46
 -2 0 12 715.63 46.4
 2 0 -12 716.33 43.8
 -2 0 12 759.02 44.3
 1 0 -12 2.6 1
 -1 0 12 -0.5 1.4
 0 0 -12 144.99 8.8
 0 0 12 142.29 9.1
 1 0 12 5.7 5.2
 1 0 12 4 5.7
 -1 0 -12 4.7 1
 2 0 12 113.39 7.6
 -2 0 -12 130.49 7.7
 2 0 12 119.09 15.7
 2 0 12 132.99 7.9
 2 0 12 123.39 14.5
 3 0 12 12.5 10.4
 3 0 12 -8.1 9.4
 3 0 12 1.2 1.1
 -3 0 -12 -0.2 1
 4 0 12 265.67 15.7
 4 0 12 226.78 31.1
 -4 0 -12 251.17 15.5
 5 0 12 -7.3 20.4
 6 0 12 18.5 1.9
 6 0 12 19.4 1.9
 7 0 12 1.7 1.1
 7 0 12 2.6 1.2
 8 0 12 18.4 2.1
 8 0 12 19.6 2.2
 9 0 12 2.6 1.4
 9 0 12 2.1 1.4
 10 0 12 42.4 3.5
 10 0 12 41.6 3.4
 11 0 12 6 1.8
 11 0 12 1.2 1.4
 12 0 12 3.5 1.8
 13 0 12 0.8 1.7
 14 0 12 1.1 1.7
 15 0 12 0.6 1.6
 18 -1 -12 0.3 1.1
 18 1 -12 -0.1 1.2
 17 -1 -12 -0.5 1.1
 17 -1 -12 0.2 1.2
 17 1 -12 0.3 1.4
 16 -1 -12 1.2 1.2
 -16 -1 12 1.1 1.2
 16 -1 -12 0.6 1.5
 16 1 -12 -0.8 1.5
 15 -1 -12 5.7 1.6
 15 -1 -12 8.3 1.6
 15 1 -12 4.9 1.8
 14 -1 -12 0.6 1.5
 14 -1 -12 0 1.4
 14 1 -12 0.5 1.3
 14 1 -12 0.5 1.5
 13 -1 -12 1 1.6
 13 -1 -12 5.4 1.6
 13 1 -12 5.2 1.4
 13 1 -12 0.9 1.6
 12 -1 -12 21.2 2.1
 -12 -1 12 11.7 2.9
 12 1 -12 19.3 2.4
 12 1 -12 19.5 1.9
 -12 1 12 12.9 3.5
 11 -1 -12 3.4 1.4
 11 -1 -12 2.6 1.7
 -11 -1 12 4.4 2.5
 11 1 -12 3.3 1.2
 11 1 -12 3.5 1.7
 -11 1 12 -0.5 2.6
 10 -1 -12 24.2 2.6
 10 -1 -12 28.4 2.4
 -10 -1 12 34.6 3.8
 10 1 -12 25 2.7
 -10 1 12 32.3 4.5
 10 1 -12 31.7 2.2
 -9 -1 12 50.19 4.4
 9 -1 -12 39.5 3.3
 9 -1 -12 46 3.2
 9 1 -12 42.6 3
 -9 1 12 47.7 5.1
 9 1 -12 41 3.3
 8 -1 -12 13.1 1.8
 -8 -1 12 15 2.7
 8 -1 -12 14.3 1.8
 -8 1 12 12.2 3.2
 8 1 -12 14.6 1.5
 8 1 -12 12.9 1.8
 7 -1 -12 67.89 4.7
 7 -1 -12 69.39 4.6
 -7 -1 12 74.69 5.6
 7 1 -12 67.99 4.5
 -7 1 12 74.49 6.4
 7 1 -12 76.39 4.8
 -6 -1 12 219.28 14.1
 6 -1 -12 213.68 13.3
 6 -1 -12 215.58 13.4
 -6 1 12 236.78 14.8
 6 1 -12 210.18 13.3
 5 -1 -12 26.2 2.2
 5 -1 -12 17 9
 -5 -1 12 27.3 3.1
 -5 -1 12 26.7 14.8
 5 -1 -12 29.9 2.2
 5 1 -12 22.1 12.5
 -5 1 12 31.3 4
 5 1 -12 26.3 2
 4 -1 -12 365.46 27.3
 -4 -1 12 423.76 36.1
 4 -1 -12 413.06 24.1
 4 -1 -12 328.87 27.3
 -4 -1 12 435.36 24.7
 -4 1 12 425.76 25.3
 4 1 -12 409.16 24.1
 4 1 -12 368.46 32
 -3 -1 12 178.78 11
 3 -1 -12 163.88 10.5
 -3 -1 12 169.58 21
 -3 1 12 186.28 11.7
 3 1 -12 159.58 18.1
 3 1 -12 166.28 10.5
 -2 -1 12 1214.28 72.39
 -2 -1 12 1146.59 79.09
 -2 1 12 1279.27 72.99
 2 1 -12 1123.19 77.89
 -1 -1 12 272.67 24.8
 -1 -1 12 275.07 16.8
 1 -1 -12 257.97 16.5
 1 1 -12 268.27 23.6
 1 1 -12 266.67 16.5
 -1 1 12 293.77 17.4
 0 -1 12 7.3 8.2
 0 -1 12 1.7 0.8
 0 -1 -12 2.1 1
 0 -1 12 1.8 1.1
 0 1 12 2.3 1.8
 0 1 -12 2.7 7.6
 0 1 -12 1.7 0.9
 1 -1 12 324.57 17.4
 -1 -1 -12 273.57 17.2
 1 -1 12 261.77 24.9
 1 -1 12 269.47 17.1
 1 -1 12 257.27 25.4
 1 1 12 281.87 17.7
 -1 1 -12 286.37 17.2
 2 -1 12 1.6 1.3
 2 -1 12 -1.4 9.6
 2 -1 12 6.9 10.1
 -2 -1 -12 1.8 1
 2 1 12 1.1 1.2
 -2 1 -12 1.7 1.1
 2 1 12 1.5 0.9
 2 1 12 1.6 0.8
 3 -1 12 5.2 1.3
 3 -1 12 4.7 0.8
 3 -1 12 16.9 14.1
 -3 -1 -12 8.3 1.1
 3 1 12 7.1 1.1
 3 1 12 -0.6 7.6
 3 1 12 -4.1 6.4
 4 -1 12 107.99 7.5
 4 -1 12 135.19 24.1
 4 -1 12 124.39 7.9
 -4 -1 -12 121.19 7.7
 4 1 12 108.19 17.4
 4 1 12 127.99 7.7
 4 1 12 139.39 7.8
 -5 -1 -12 23.9 1.9
 5 -1 12 24.3 2.2
 5 1 12 15.1 17.1
 5 1 12 23.7 1.9
 5 1 12 24.3 2
 6 -1 12 21.7 2.1
 6 -1 12 22.4 2.2
 6 1 12 22.4 1.9
 6 1 12 23.2 2.1
 7 -1 12 46.9 3.4
 7 -1 12 47.5 3.4
 7 1 12 44.8 3.3
 7 1 12 41.1 3.1
 8 -1 12 3.1 1.2
 8 -1 12 7.6 1.7
 8 1 12 6.7 1.5
 8 1 12 4.7 1.2
 9 -1 12 18.2 2.2
 9 -1 12 17.1 2.2
 9 1 12 15.8 2.2
 10 -1 12 161.28 10.8
 10 -1 12 173.48 10.8
 10 1 12 172.68 10.8
 11 -1 12 2.6 1.7
 11 -1 12 1 1.5
 11 1 12 -0.7 1.6
 12 -1 12 1.9 1.6
 12 -1 12 1.3 1.5
 12 1 12 1.6 1.8
 13 -1 12 -0.1 1.6
 13 1 12 -0.4 1.7
 14 -1 12 28.6 2.8
 14 1 12 24.3 2.7
 15 -1 12 18.8 2.3
 17 -2 -12 2.5 1.2
 17 -2 -12 0.4 1.1
 16 -2 -12 -0.1 1.3
 16 -2 -12 1 1.2
 -16 -2 12 0.2 1.1
 16 2 -12 1 1.5
 15 -2 -12 4.7 1.4
 15 -2 -12 1 1.4
 15 2 -12 2.3 1.7
 14 -2 -12 9.8 1.8
 -14 -2 12 13.5 1.7
 -13 -2 12 0.6 1.4
 13 -2 -12 2.2 1.7
 13 -2 -12 0.6 1.5
 13 2 -12 0.5 1.6
 12 -2 -12 14.8 2.3
 12 2 -12 21.8 2.5
 11 -2 -12 1.1 1.6
 11 -2 -12 2.5 1.5
 -11 -2 12 3.3 2.4
 11 2 -12 3 1.1
 -11 2 12 1.6 3.3
 11 2 -12 0.6 1.5
 10 -2 -12 33.8 3.3
 -10 -2 12 46 4.6
 10 -2 -12 47.3 3.3
 10 2 -12 43.7 3.5
 -10 2 12 29.3 5.2
 10 2 -12 46.5 2.9
 -9 -2 12 98.49 7.3
 9 -2 -12 105.79 6.2
 9 -2 -12 85.19 6.2
 9 2 -12 81.89 6.2
 9 2 -12 102.19 6
 -9 2 12 96.09 8.3
 8 -2 -12 27.7 2.3
 8 -2 -12 21.5 2.2
 -8 -2 12 17.9 3
 -8 2 12 20.9 4.2
 8 2 -12 26.2 2.3
 8 2 -12 25.8 1.9
 7 -2 -12 -0.3 15.6
 7 -2 -12 4.6 1.3
 7 -2 -12 5.6 1.5
 -7 -2 12 5.2 2.1
 7 2 -12 6.7 1.1
 -7 2 12 -1.1 2.6
 6 -2 -12 31.3 12.4
 -6 -2 12 18.5 2.9
 6 -2 -12 21.1 2
 6 -2 -12 21.3 1.9
 6 2 -12 20.1 1.7
 -6 2 12 23 4.6
 5 -2 -12 11.8 1.5
 5 -2 -12 11.9 1.5
 -5 -2 12 11.6 2.4
 5 -2 -12 8 9.3
 5 2 -12 12.4 1.2
 -5 2 12 14.5 3.9
 -4 -2 12 187.98 11.5
 -4 -2 12 112.19 27.5
 4 -2 -12 153.48 15.7
 4 -2 -12 179.38 10.7
 4 2 -12 179.68 10.7
 -4 2 12 173.88 12.5
 -3 -2 12 756.42 64.89
 3 -2 -12 910.31 53.59
 -3 -2 12 897.41 54.09
 -3 -2 12 933.31 53.59
 -3 2 12 874.91 54.99
 3 2 -12 912.11 53.49
 3 2 -12 877.21 65.49
 -2 -2 12 11.1 13.8
 2 -2 -12 12.6 1.5
 -2 -2 12 13.8 2.2
 -2 -2 12 10.8 1.3
 2 2 -12 9.5 10.3
 2 2 -12 10.5 1.2
 -1 -2 12 10.7 1.3
 -1 -2 12 10.7 1.9
 1 -2 -12 11.2 1.5
 -1 -2 12 14.9 12
 1 2 -12 13 1.2
 1 2 -12 8.8 10.6
 0 -2 12 156.98 23.6
 0 -2 12 152.28 9.3
 0 -2 12 149.99 9.6
 0 -2 -12 155.08 9.3
 0 2 -12 139.59 10
 0 2 -12 154.98 25.1
 0 2 -12 152.08 9.2
 1 -2 12 58.39 3.9
 1 -2 12 62.89 4.3
 -1 -2 -12 62.49 3.9
 1 2 12 60.29 3.9
 -1 2 -12 59.19 4.5
 -1 2 -12 60.89 3.9
 2 -2 12 13.5 14.5
 -2 -2 -12 3.2 0.9
 2 -2 12 2.7 0.8
 2 -2 12 2.5 1.4
 -2 2 -12 3.1 1
 2 2 12 3.6 0.7
 3 -2 12 1.1 0.8
 -3 -2 -12 1 0.9
 3 -2 12 0.2 1.2
 3 -2 12 4.6 15.8
 3 2 12 0.9 0.5
 3 2 12 2.6 1.5
 3 2 12 0.4 0.6
 4 -2 12 52.79 3.5
 4 -2 12 55.49 4
 -4 -2 -12 54.59 3.6
 4 2 12 36.6 12.9
 4 2 12 55.99 3.6
 -5 -2 -12 19.7 1.8
 5 -2 12 21.4 2.2
 5 -2 12 19.3 1.6
 5 2 12 31.9 19.1
 5 2 12 21 1.8
 6 -2 12 95.89 6.4
 6 -2 12 99.39 6.5
 6 2 12 97.99 6.3
 7 -2 12 13.2 1.8
 7 -2 12 13.7 2
 7 2 12 13.5 1.7
 8 -2 12 52.29 3.8
 8 -2 12 52.39 3.9
 8 2 12 49.6 3.7
 9 -2 12 108.79 7.5
 9 -2 12 120.79 7.5
 9 2 12 111.09 7.4
 10 -2 12 31.5 2.8
 10 -2 12 29.7 2.9
 10 2 12 26.4 2.8
 11 -2 12 1.8 1.5
 11 -2 12 2.9 1.6
 11 2 12 1.9 1.7
 12 -2 12 -0.3 1.5
 12 -2 12 0.9 1.6
 12 2 12 0.8 1.6
 13 -2 12 1.8 1.5
 13 -2 12 4.3 2.1
 13 2 12 1.1 1.6
 14 -2 12 5 1.6
 15 -2 12 0 1.5
 17 -3 -12 0.3 1
 16 -3 -12 -0.4 1.2
 16 -3 -12 -0.1 1.1
 15 -3 -12 2.7 1.3
 15 -3 -12 1.2 1.4
 -15 -3 12 0.8 1
 -14 -3 12 7.7 1.4
 14 -3 -12 5.9 1.8
 13 -3 -12 0.2 1.5
 -13 -3 12 -0.7 1.2
 13 -3 -12 0.3 1.4
 12 -3 -12 2.9 1.5
 -12 -3 12 6.2 1.3
 12 -3 -12 5.4 1.7
 -11 -3 12 8.1 1.5
 11 -3 -12 7.9 1.9
 -10 -3 12 15.8 3.5
 10 -3 -12 18.4 2.2
 -10 -3 12 25 2.1
 10 -3 -12 26.6 2.5
 -10 3 12 10.9 4.7
 9 -3 -12 5.5 1.6
 -9 -3 12 9.4 1.6
 9 -3 -12 10.3 1.9
 -9 -3 12 7.3 2.6
 -9 3 12 7.4 4
 8 -3 -12 25.9 2.4
 -8 -3 12 22.8 2.1
 8 -3 -12 19 2.1
 -8 -3 12 21 3.4
 -8 3 12 16.9 4.3
 -7 -3 12 1.1 1.1
 -7 -3 12 -0.7 2.2
 7 -3 -12 0.7 1.6
 7 -3 -12 1.5 1.2
 -7 3 12 -2 3.3
 6 -3 -12 3.5 1.6
 -6 -3 12 1.7 1
 -6 -3 12 1.7 2.1
 -6 3 12 2.9 3.4
 5 -3 -12 7.3 1.6
 -5 -3 12 7.5 1.1
 -5 -3 12 6.9 2.2
 5 -3 -12 9.5 16.8
 -5 3 12 4.6 4.1
 5 3 -12 4.7 0.9
 -4 -3 12 35.3 3.5
 4 -3 -12 30.3 2.5
 -4 -3 12 33.5 2.4
 4 -3 -12 14 12.2
 4 3 -12 28.5 2.1
 3 -3 -12 12.3 1.6
 -3 -3 12 13.1 2.5
 -3 -3 12 12.1 1.5
 3 3 -12 10 1.2
 2 -3 -12 224.88 13.4
 -2 -3 12 209.48 14
 -2 -3 12 220.08 13.4
 2 3 -12 217.08 13.3
 -1 -3 12 4.1 1.6
 -1 -3 12 6.3 1.1
 1 -3 -12 6.6 1.3
 1 3 -12 6.4 1
 0 -3 -12 135.39 8.3
 0 -3 12 135.39 8.6
 0 -3 12 132.09 8.3
 1 -3 12 12.7 1.5
 -1 -3 -12 10.9 1.4
 1 -3 12 16.6 2
 2 -3 12 0.3 1
 2 -3 12 1 1.3
 -2 -3 -12 0 0.9
 3 -3 12 34.4 2.5
 3 -3 12 36.9 3
 -3 -3 -12 36.1 2.5
 -4 -3 -12 26.9 2.1
 4 -3 12 29.7 2.7
 4 -3 12 26.6 2.1
 5 -3 12 24.6 1.9
 5 -3 12 25.1 2.5
 -5 -3 -12 24.7 2
 6 -3 12 2.9 1.1
 6 -3 12 2.4 1.4
 6 -3 12 1.7 1.1
 7 -3 12 14.5 1.6
 7 -3 12 14.7 1.9
 7 -3 12 17.9 2.4
 8 -3 12 9.1 2
 8 -3 12 8.2 1.5
 9 -3 12 13 2.1
 9 -3 12 16.3 2.3
 10 -3 12 19.5 2.4
 10 -3 12 23 2.5
 11 -3 12 15 2.2
 11 -3 12 16.9 2.3
 12 -3 12 1.4 1.6
 12 -3 12 2.8 1.6
 13 -3 12 0.9 1.6
 14 -3 12 4.5 1.6
 16 -4 -12 1 1.1
 15 -4 -12 0.7 1.3
 -14 -4 12 8.6 1.3
 14 -4 -12 4.9 1.5
 -13 -4 12 5.8 1.2
 13 -4 -12 5.1 1.7
 13 -4 -12 1.5 1.3
 12 -4 -12 5.6 1.8
 -12 -4 12 5.4 1.3
 11 -4 -12 13.9 2.2
 -11 -4 12 13.5 1.8
 -10 -4 12 14.3 1.8
 10 -4 -12 10.9 2.1
 -9 -4 12 68.39 4.6
 -9 -4 12 59.59 7
 9 -4 -12 69.59 4.8
 -8 -4 12 106.49 6.6
 8 -4 -12 107.69 6.7
 -8 -4 12 86.09 7.9
 -8 4 12 94.59 10
 -7 -4 12 8.4 2.6
 -7 -4 12 8.8 1.5
 7 -4 -12 7 1.8
 -7 4 12 -1.7 3.5
 -6 -4 12 1.7 2.3
 -6 -4 12 3.1 1.4
 6 -4 -12 4 1.7
 -6 4 12 2.1 4.3
 -5 -4 12 19.1 2
 5 -4 -12 19.6 2.1
 -5 -4 12 19.2 3.1
 -4 -4 12 89.79 5.9
 -4 -4 12 81.59 6.9
 4 -4 -12 101.29 6
 3 -4 -12 0.9 1.4
 -3 -4 12 1.9 1.2
 -3 -4 12 1.8 1.5
 -2 -4 12 24 2.1
 -2 -4 12 24 2.5
 2 -4 -12 25.5 2.1
 -1 -4 12 5.7 1.7
 1 -4 -12 7.1 1.3
 -1 -4 12 5.9 1.3
 0 -4 12 5.6 1.7
 0 -4 -12 4.2 1.1
 0 -4 12 3.8 1.3
 1 -4 12 1.3 1.4
 1 -4 12 1.8 1.1
 -1 -4 -12 0.6 1
 -2 -4 -12 22.8 2
 2 -4 12 27.3 2.1
 2 -4 12 27.8 2.6
 -3 -4 -12 64.19 4.6
 3 -4 12 78.69 4.7
 3 -4 12 73.99 5.1
 4 -4 12 18.8 2.3
 -4 -4 -12 17.6 1.6
 4 -4 12 19.3 1.8
 5 -4 12 26.9 2.5
 5 -4 12 24.3 2.2
 5 -4 12 28.1 2.7
 6 -4 12 44.9 3
 6 -4 12 38.2 3.5
 6 -4 12 40.6 3.3
 7 -4 12 1.1 1.2
 7 -4 12 1.6 1.6
 7 -4 12 0.3 1.2
 8 -4 12 51.29 3.4
 8 -4 12 47.1 3.6
 8 -4 12 45.4 3.9
 9 -4 12 13.1 2.1
 9 -4 12 7.8 1.6
 10 -4 12 3.1 1.8
 10 -4 12 0.6 1.2
 11 -4 12 2.3 1.4
 11 -4 12 0 1.6
 12 -4 12 -0.9 1.3
 13 -4 12 -0.8 1.3
 15 -5 -12 -0.2 1
 14 -5 -12 1.5 1.2
 -13 -5 12 0.6 1.1
 13 -5 -12 1.2 1.4
 -12 -5 12 2.9 1.2
 12 -5 -12 3 1.5
 -11 -5 12 10 1.7
 11 -5 -12 7.3 1.7
 -10 -5 12 0.7 1.2
 10 -5 -12 1 1.5
 -9 -5 12 4.1 1.6
 -9 -5 12 5.7 1.4
 9 -5 -12 7.9 1.7
 -8 -5 12 9.7 1.6
 8 -5 -12 8.2 1.9
 -8 -5 12 5.7 1.7
 -7 -5 12 30.1 3
 -7 -5 12 35.2 2.8
 7 -5 -12 34.1 2.8
 6 -5 -12 2.6 1.5
 -6 -5 12 1.2 1.3
 -6 -5 12 2.9 1.5
 5 -5 -12 1.2 1.6
 -5 -5 12 3.9 1.5
 -5 -5 12 3.6 1.6
 4 -5 -12 3.8 1.4
 -4 -5 12 4.6 1.7
 -4 -5 12 4.1 1.4
 -3 -5 12 18.7 2
 -3 -5 12 15.3 2.2
 3 -5 -12 19.1 1.9
 -2 -5 12 3.5 1.4
 -2 -5 12 5.3 1.7
 2 -5 -12 3.3 1.2
 1 -5 -12 9.2 1.3
 -1 -5 12 9.6 1.9
 -1 -5 12 6.3 1.5
 0 -5 -12 2.8 1.1
 0 -5 12 3.8 1.3
 0 -5 12 2.5 1.6
 1 -5 12 6 1.8
 -1 -5 -12 3.8 0.8
 1 -5 12 4.3 1.2
 2 -5 12 12.1 2
 2 -5 12 8.5 1.5
 3 -5 12 1.8 1.3
 3 -5 12 1.3 1.4
 4 -5 12 0.5 1.1
 4 -5 12 0.6 1.2
 4 -5 12 0.1 1.4
 5 -5 12 15.4 2.3
 5 -5 12 11.3 1.7
 5 -5 12 10.2 1.6
 6 -5 12 0.7 1.2
 6 -5 12 1.9 1.7
 6 -5 12 0.8 1.3
 7 -5 12 3.9 1.3
 7 -5 12 3.8 1.8
 7 -5 12 2.6 1.3
 8 -5 12 1.1 1.7
 8 -5 12 2.8 1.2
 8 -5 12 0.2 1.2
 9 -5 12 2.6 1.4
 9 -5 12 3.2 1.3
 10 -5 12 2.8 1.3
 10 -5 12 6.6 1.8
 11 -5 12 0.6 1.2
 12 -5 12 1.9 1.2
 13 -6 -12 0.9 1
 12 -6 -12 2.2 1.1
 -12 -6 12 0.8 0.9
 -11 -6 12 2.8 1.1
 11 -6 -12 0.9 1.2
 10 -6 -12 4.6 1.3
 -10 -6 12 8.2 1.4
 9 -6 -12 -0.2 1.2
 -9 -6 12 1.1 1.3
 8 -6 -12 12.1 1.8
 -8 -6 12 13.2 1.8
 -7 -6 12 6.5 1.7
 7 -6 -12 4.5 1.5
 -6 -6 12 3 1.4
 -6 -6 12 2.2 1.4
 5 -6 -12 1.4 1.2
 -5 -6 12 1.8 1.4
 -5 -6 12 -0.1 1.2
 -4 -6 12 3.2 1.4
 -4 -6 12 1.8 1.3
 4 -6 -12 1.7 1.1
 -3 -6 12 13 1.8
 3 -6 -12 10.2 1.4
 -3 -6 12 10.1 1.8
 -2 -6 12 0.6 1.2
 -2 -6 12 0 1.4
 -1 -6 12 3.7 1.5
 -1 -6 12 2.7 1.3
 0 -6 12 1.2 1.4
 0 -6 12 1.8 1.5
 1 -6 12 15 1.9
 1 -6 12 15.8 2.2
 2 -6 12 4.7 1.4
 2 -6 12 1.3 1.1
 2 -6 12 1.9 1.3
 3 -6 12 13.4 1.6
 3 -6 12 18.2 2.1
 3 -6 12 9.4 1.7
 4 -6 12 16.5 2
 4 -6 12 17.4 1.8
 4 -6 12 18.3 2.3
 5 -6 12 9.3 1.5
 5 -6 12 10 2
 6 -6 12 0.9 1.4
 6 -6 12 2 1.1
 6 -6 12 2.6 1.5
 7 -6 12 0.8 1.5
 7 -6 12 0.1 1.2
 7 -6 12 -0.2 1
 8 -6 12 3.6 1.1
 8 -6 12 5.3 1.5
 9 -6 12 2.9 1.2
 -10 -7 12 0.7 1.3
 -9 -7 12 1 1
 -8 -7 12 3.7 1.1
 -7 -7 12 5.6 1.4
 -6 -7 12 0.5 1.3
 -5 -7 12 2.2 1.3
 -4 -7 12 -0.6 1.3
 -3 -7 12 -0.4 1.4
 -2 -7 12 -0.4 2.1
 -2 -7 12 1.3 1.5
 -1 -7 12 1.5 1.3
 -1 -7 12 -0.3 1.3
 0 -7 12 2.8 1.5
 0 -7 12 5 1.4
 1 -7 12 0.3 1.2
 1 -7 12 -0.7 1.3
 2 -7 12 20.5 2.1
 3 -7 12 1.9 1.5
 3 -7 12 2.6 1.4
 4 -7 12 -0.3 1.4
 4 -7 12 0.6 1.3
 5 -7 12 1.2 1.3
 6 -7 12 2 1.2
 -6 -8 12 0.1 1
 -5 -8 12 0.6 1.1
 -4 -8 12 0.2 1.2
 -3 -8 12 -0.2 1.2
 -2 -8 12 0.4 1.2
 -1 -8 12 -1.1 1.2
 0 -8 12 -1 1.2
 1 -8 12 15.9 1.9
 2 -8 12 0.6 1.2
 3 -8 12 -0.6 1.2
 18 0 -13 0 1.1
 17 0 -13 -0.2 1.4
 17 0 -13 0.9 1.1
 16 0 -13 0 1.1
 16 0 -13 -0.2 1.3
 15 0 -13 4.6 1.7
 14 0 -13 0.1 1.3
 14 0 -13 -0.3 1.5
 13 0 -13 0.1 1.4
 13 0 -13 0.6 1.4
 -12 0 13 -1.4 2.2
 12 0 -13 0.3 1.3
 12 0 -13 0.3 1.8
 11 0 -13 85.59 5.2
 -11 0 13 76.39 6.6
 11 0 -13 74.29 5.5
 -10 0 13 -1.5 2
 10 0 -13 0.2 1.4
 10 0 -13 -0.4 1.2
 9 0 -13 10.7 1.5
 -9 0 13 8.5 2.7
 9 0 -13 10 1.8
 8 0 -13 1 1.2
 8 0 -13 -0.3 1.3
 -8 0 13 2.6 2.3
 7 0 -13 42.4 3.1
 -7 0 13 40.8 4.3
 7 0 -13 38.8 2.9
 6 0 -13 12.8 1.7
 -6 0 13 15.6 3.1
 6 0 -13 14.5 1.5
 5 0 -13 6.8 1.4
 -5 0 13 6.1 2.3
 4 0 -13 1.9 7.5
 -4 0 13 5 9.4
 -4 0 13 0.3 1.9
 4 0 -13 0.4 1
 -3 0 13 1191.78 80.79
 3 0 -13 1289.67 80.39
 -3 0 13 1347.97 77.79
 2 0 -13 1.5 1.1
 -2 0 13 2.1 1.7
 1 0 -13 18.7 1.7
 -1 0 13 19.9 2.3
 0 0 -13 3.5 1.1
 0 0 13 2.6 1
 1 0 13 140.29 8.6
 -1 0 -13 142.49 8.7
 2 0 13 -0.4 1.1
 2 0 13 -0.3 0.5
 -2 0 -13 1.2 1
 2 0 13 -4.4 7.5
 2 0 13 -5 9.5
 3 0 13 27.4 2.4
 3 0 13 37.1 14.1
 -3 0 -13 31.1 2.3
 4 0 13 -9.4 17.1
 4 0 13 3.9 1.3
 5 0 13 101.69 6.7
 5 0 13 108.59 6.7
 5 0 13 50.69 31.1
 6 0 13 2.2 1.1
 6 0 13 1.2 1
 7 0 13 3.1 1.2
 7 0 13 5.6 1.4
 8 0 13 12.9 1.9
 8 0 13 15.6 2
 9 0 13 60.29 4.4
 9 0 13 59.19 4.3
 10 0 13 0.8 1.5
 10 0 13 0.3 1.4
 11 0 13 4.8 1.8
 12 0 13 0.3 1.6
 13 0 13 2.2 1.7
 14 0 13 -0.3 1.6
 18 -1 -13 0 1
 -17 -1 13 -0.7 1.1
 17 -1 -13 1.4 1.3
 17 -1 -13 0.1 1.1
 17 1 -13 0.7 1.3
 16 -1 -13 0.6 1.3
 16 -1 -13 0.7 1.4
 -16 -1 13 2.8 1.2
 16 1 -13 0.8 1.6
 15 -1 -13 0.1 1.4
 15 -1 -13 -0.1 1.4
 15 1 -13 1.4 1.3
 15 1 -13 1.6 1.7
 14 -1 -13 4.8 1.5
 14 -1 -13 1.4 1.7
 14 1 -13 1.9 1.5
 14 1 -13 3.9 1.3
 13 -1 -13 19.3 2.1
 13 -1 -13 15.1 2.3
 13 1 -13 14.4 2.3
 -12 -1 13 3.3 4.1
 12 -1 -13 -0.2 1.6
 12 -1 -13 0.4 1.5
 12 1 -13 0.2 1.2
 -12 1 13 -2.8 2.9
 12 1 -13 -0.1 1.6
 -11 -1 13 48 4.7
 11 -1 -13 35.5 3.3
 11 -1 -13 47.7 3.3
 11 1 -13 33.4 3.3
 11 1 -13 44.2 3
 -11 1 13 48.9 5.4
 10 -1 -13 28.7 2.5
 -10 -1 13 28.6 3.8
 10 -1 -13 26 2.6
 10 1 -13 26.3 2.6
 -10 1 13 33.1 4.5
 10 1 -13 27.6 2.2
 9 -1 -13 2.1 1.4
 -9 -1 13 1.4 2
 9 -1 -13 0.8 1.4
 9 1 -13 2.7 1.2
 9 1 -13 0.9 1.4
 -9 1 13 0.5 2.5
 -8 -1 13 35 4
 8 -1 -13 41.4 2.9
 8 -1 -13 36.4 3
 8 1 -13 41.8 3.1
 -8 1 13 39.4 4.8
 8 1 -13 38.2 2.7
 -7 -1 13 84.99 6.3
 7 -1 -13 79.89 5.4
 7 -1 -13 81.89 5.3
 7 1 -13 86.39 5.4
 -7 1 13 83.59 7.1
 7 1 -13 79.29 5.2
 6 -1 -13 11.6 1.5
 -6 -1 13 6.5 2.2
 6 -1 -13 9.2 1.5
 6 1 -13 12.5 1.4
 -6 1 13 5.3 2.7
 -5 -1 13 260.57 16.1
 5 -1 -13 250.47 15.4
 -5 1 13 251.47 16.7
 5 1 -13 247.28 15.3
 -4 -1 13 122.39 22.2
 4 -1 -13 154.78 9.9
 -4 -1 13 170.08 10.5
 -4 1 13 164.28 11.2
 4 1 -13 161.38 9.8
 3 -1 -13 480.55 27.2
 -3 -1 13 420.56 27.6
 -3 -1 13 416.26 37.2
 3 1 -13 461.35 27.1
 3 1 -13 413.36 35.1
 -3 1 13 469.65 28.3
 -2 -1 13 139.59 20
 -2 -1 13 146.49 9.3
 2 -1 -13 139.49 8.9
 -2 1 13 146.89 9.9
 2 1 -13 139.59 17.4
 2 1 -13 146.39 8.9
 1 -1 -13 412.46 23
 -1 -1 13 340.97 31
 -1 -1 13 383.76 23.3
 1 1 -13 334.97 30.1
 -1 1 13 382.46 23.8
 1 1 -13 389.46 23
 0 -1 -13 32.3 2.3
 0 -1 13 24.4 11.2
 0 -1 13 32.3 2.5
 0 -1 13 29.4 2.2
 0 1 13 28.5 3.1
 0 1 -13 32.5 2.3
 1 -1 13 3.2 0.8
 1 -1 13 6.3 9.6
 -1 -1 -13 3.4 1.1
 1 -1 13 0 10.5
 1 -1 13 3.5 1.4
 -1 1 -13 4 1
 1 1 13 3 1.5
 -2 -1 -13 28.9 2.1
 2 -1 13 29 2.5
 2 -1 13 26.4 1.9
 2 -1 13 22.8 13.3
 2 1 13 27.1 2.1
 -2 1 -13 28.4 2.2
 3 -1 13 6.1 0.9
 3 -1 13 10.9 1.6
 3 -1 13 -3.6 14.6
 4 -1 13 30.6 2.6
 4 -1 13 40.2 21.7
 -4 -1 -13 30.8 2.3
 4 1 13 31.7 2.4
 4 1 13 30.5 2.4
 4 1 13 27.4 13.2
 -5 -1 -13 24 2.1
 5 -1 13 28 2.4
 5 1 13 28.8 2.2
 5 1 13 29.4 2.3
 5 1 13 13.7 18.7
 6 -1 13 11.6 1.8
 6 -1 13 10.7 1.6
 6 1 13 10.5 1.4
 6 1 13 10.3 1.6
 7 -1 13 39.2 3.1
 7 -1 13 36.6 3.1
 7 1 13 39.2 2.9
 7 1 13 41.8 3.1
 8 -1 13 -0.4 1.2
 8 -1 13 0.7 1.4
 8 1 13 -0.4 1.2
 9 -1 13 27.9 2.8
 9 -1 13 29.3 2.7
 9 1 13 29.5 2.8
 10 -1 13 18.1 2.2
 10 -1 13 13.9 2.2
 10 1 13 15.5 2.2
 11 -1 13 3.9 1.6
 11 -1 13 9.6 1.9
 11 1 13 8.6 2
 12 -1 13 5.6 1.7
 12 -1 13 1.4 1.6
 12 1 13 3 1.9
 13 -1 13 5.7 1.7
 13 1 13 5 1.9
 14 -1 13 2 1.7
 14 1 13 1.8 1.6
 15 -1 13 3.6 1.7
 17 -2 -13 0.4 1.2
 17 -2 -13 -0.2 1.1
 -16 -2 13 5.5 1.2
 16 -2 -13 6.2 1.4
 15 -2 -13 0.4 1.5
 15 -2 -13 1.5 1.4
 -15 -2 13 3.2 1.2
 15 2 -13 0.8 1.5
 -14 -2 13 4.4 1.3
 14 -2 -13 1.3 1.5
 14 -2 -13 5.6 1.7
 14 2 -13 1.4 1.7
 13 -2 -13 0.9 1.6
 -13 -2 13 0.4 1.4
 13 -2 -13 1 1.6
 13 2 -13 -0.4 1.5
 12 -2 -13 2.7 1.6
 12 -2 -13 6.1 1.7
 12 2 -13 2.4 1.8
 -11 -2 13 164.88 11.2
 11 -2 -13 136.49 9.8
 11 2 -13 163.18 9.5
 -11 2 13 154.38 12
 10 -2 -13 73.89 4.5
 10 -2 -13 58.39 4.4
 -10 -2 13 61.99 5.7
 10 2 -13 52.29 4.5
 10 2 -13 66.69 4.1
 -10 2 13 61.39 6.9
 -9 -2 13 110.09 8.5
 9 -2 -13 101.59 7.3
 9 -2 -13 119.49 7.3
 -9 2 13 111.89 9.5
 9 2 -13 123.49 7.1
 9 2 -13 112.89 7.4
 -8 -2 13 92.39 7.4
 8 -2 -13 93.59 6.4
 8 -2 -13 108.49 6.4
 -8 2 13 94.39 8.6
 8 2 -13 101.59 6.2
 7 -2 -13 19.1 23.3
 -7 -2 13 44.1 4.3
 7 -2 -13 44.8 3.3
 7 -2 -13 41.8 3.3
 7 2 -13 47.1 3
 -7 2 13 48.7 5.7
 6 -2 -13 11.3 1.6
 6 -2 -13 -3.4 13.2
 -6 -2 13 10.3 2.3
 6 -2 -13 6.2 1.3
 -6 2 13 8.7 3.2
 6 2 -13 10.6 1.2
 5 -2 -13 145.79 8.8
 -5 -2 13 139.39 9.6
 5 -2 -13 103.29 17.8
 5 2 -13 141.49 8.6
 -5 2 13 148.49 10.8
 -4 -2 13 12.4 2.3
 4 -2 -13 14.5 1.6
 4 2 -13 12 1.3
 -4 2 13 13.1 3.9
 -3 -2 13 11.7 1.6
 3 -2 -13 10.2 1.5
 -3 -2 13 11.3 2.1
 3 2 -13 8.6 1.2
 -3 2 13 8.7 3.3
 -2 -2 13 28.5 3
 2 -2 -13 33.3 2.4
 -2 -2 13 28.1 2.2
 2 2 -13 32.8 2.2
 -2 2 13 31.5 4.4
 -1 -2 13 1.4 1.4
 -1 -2 13 1.5 0.9
 1 -2 -13 1.2 1.1
 1 2 -13 1.3 0.9
 0 -2 13 57.79 3.7
 0 -2 -13 54.69 3.7
 0 2 -13 56.49 3.7
 1 -2 13 1.2 0.9
 -1 -2 -13 1.5 1
 1 -2 13 2.1 1.5
 1 2 13 2.5 0.8
 -1 2 -13 1.2 1
 2 -2 13 0.5 1.3
 2 -2 13 -24.7 14.6
 2 -2 13 0.4 0.8
 -2 -2 -13 1.8 1
 -2 2 -13 0.7 1
 2 2 13 0.2 0.6
 -3 -2 -13 11.2 1.4
 3 -2 13 9.5 1.2
 3 -2 13 13.8 1.8
 3 2 13 9.5 1.2
 3 2 13 10.3 1.1
 4 -2 13 9.6 1.7
 -4 -2 -13 11.2 1.4
 4 -2 13 10 1.1
 4 2 13 8.1 1.2
 -5 -2 -13 207.18 12.7
 5 -2 13 199.68 12.6
 5 -2 13 211.98 13
 5 2 13 209.48 12.7
 6 -2 13 54.09 3.8
 6 -2 13 50.99 3.9
 6 2 13 49.5 3.6
 7 -2 13 7.2 1.7
 7 -2 13 4 1.1
 7 2 13 3.8 1.2
 8 -2 13 14 1.8
 8 -2 13 7.3 1.7
 8 2 13 12.7 1.7
 9 -2 13 72.19 5
 9 -2 13 70.19 5
 9 2 13 67.69 4.9
 10 -2 13 3.3 1.7
 10 -2 13 3.5 1.6
 10 2 13 1.5 1.7
 11 -2 13 15.5 2.2
 11 -2 13 10.3 1.9
 11 2 13 13.1 2.1
 12 -2 13 0.3 1.5
 12 -2 13 1.4 1.7
 12 2 13 1.2 1.6
 13 -2 13 0.6 1.5
 14 -2 13 9.3 1.8
 17 -3 -13 0.1 1
 16 -3 -13 1.4 1.1
 16 -3 -13 0.7 1.2
 -15 -3 13 1.8 1.1
 15 -3 -13 -1.3 1.2
 15 -3 -13 1.7 1.4
 14 -3 -13 0 1.3
 14 -3 -13 5.5 1.6
 -14 -3 13 1.4 1.2
 -13 -3 13 8.8 1.5
 13 -3 -13 7.8 1.8
 -12 -3 13 9.7 1.7
 12 -3 -13 11.6 2.1
 11 -3 -13 23.1 2.6
 -11 -3 13 22.6 2.2
 -10 -3 13 13.3 1.8
 10 -3 -13 16.6 2.3
 -10 -3 13 13.2 3.1
 -10 3 13 6.6 4.2
 -9 -3 13 10.4 1.6
 9 -3 -13 5.4 1.5
 -9 -3 13 7.3 2.7
 9 -3 -13 13.5 2.1
 -9 3 13 8.2 4.2
 8 -3 -13 14.2 1.9
 -8 -3 13 19.5 1.9
 -8 -3 13 15.6 3.2
 8 -3 -13 18.2 2.1
 -8 3 13 12.7 4.3
 -7 -3 13 7.7 2.6
 7 -3 -13 6.9 1.8
 -7 -3 13 4.8 1.2
 -7 3 13 5.2 4.2
 6 -3 -13 47.2 3.4
 -6 -3 13 44.4 4.5
 -6 -3 13 44.8 3.2
 -6 3 13 43.9 6.2
 -5 -3 13 91.89 7.3
 -5 -3 13 102.89 6.3
 5 -3 -13 108.39 6.3
 -5 3 13 105.59 9.3
 5 3 -13 87.39 6.1
 -4 -3 13 9.9 1.5
 4 -3 -13 14.1 1.8
 -4 -3 13 11.8 2.4
 4 3 -13 11.2 1.2
 -3 -3 13 19.3 2.8
 3 -3 -13 23 2.1
 -3 -3 13 21.8 1.9
 3 3 -13 19.7 1.7
 -2 -3 13 36.5 3.8
 2 -3 -13 45.6 3.1
 -2 -3 13 45 3.1
 2 3 -13 45.2 2.9
 1 -3 -13 59.69 3.9
 -1 -3 13 55.39 3.9
 -1 -3 13 60.39 4.3
 1 3 -13 60.09 3.8
 0 -3 -13 53.19 3.5
 0 -3 13 56.89 4
 0 -3 13 48.6 3.5
 1 -3 13 12.7 1.5
 -1 -3 -13 12.9 1.5
 1 -3 13 12.1 1.9
 2 -3 13 3.7 1.1
 2 -3 13 4.1 1.5
 -2 -3 -13 4.7 1.1
 -3 -3 -13 37.7 2.7
 3 -3 13 36.9 2.6
 3 -3 13 39.4 3.2
 4 -3 13 24 2.6
 4 -3 13 24.5 1.9
 -4 -3 -13 24.7 2
 5 -3 13 80.89 5.4
 5 -3 13 87.79 5.9
 -5 -3 -13 86.29 5.4
 6 -3 13 22.9 1.9
 6 -3 13 21.4 2.3
 6 -3 13 25.3 2.5
 7 -3 13 55.39 4
 7 -3 13 53.39 4.2
 8 -3 13 8.3 1.5
 8 -3 13 12.9 2.2
 9 -3 13 3 1.3
 9 -3 13 3.9 1.8
 10 -3 13 1.4 1.4
 10 -3 13 0.7 1.3
 11 -3 13 2.5 1.4
 11 -3 13 2.4 1.7
 12 -3 13 3.1 1.6
 12 -3 13 1.3 1.4
 13 -3 13 0.7 1.5
 14 -3 13 0.4 1.3
 16 -4 -13 0.1 1.1
 15 -4 -13 1 1.3
 14 -4 -13 8.4 1.6
 -14 -4 13 13.1 1.5
 -13 -4 13 1 1.1
 13 -4 -13 -0.2 1.6
 12 -4 -13 7.4 1.7
 -12 -4 13 9.3 1.6
 11 -4 -13 12.9 2.1
 -11 -4 13 14 1.8
 -10 -4 13 66.79 4.6
 10 -4 -13 69.59 4.8
 -9 -4 13 2 1.4
 9 -4 -13 1 1.7
 -8 -4 13 153.88 9.2
 8 -4 -13 163.18 9.3
 -8 -4 13 124.39 10.5
 -8 4 13 122.09 12.2
 -7 -4 13 15.7 3.4
 7 -4 -13 17.1 2.3
 -7 -4 13 16.8 1.9
 -7 4 13 9.7 4.3
 -6 -4 13 4.5 2.3
 -6 -4 13 6.3 1.6
 6 -4 -13 5 1.7
 -6 4 13 1.1 4.1
 -5 -4 13 4.5 2.5
 5 -4 -13 8.8 1.7
 -5 -4 13 9.2 1.5
 -4 -4 13 7.1 1.4
 4 -4 -13 7.3 1.7
 -4 -4 13 6.4 2.3
 3 -4 -13 16.7 1.8
 -3 -4 13 13.7 1.7
 -3 -4 13 13.3 2.1
 2 -4 -13 12.1 1.7
 -2 -4 13 13.4 1.9
 -2 -4 13 11.8 1.6
 1 -4 -13 20.4 1.9
 -1 -4 13 20 2
 -1 -4 13 21.4 2.4
 0 -4 13 10.7 1.9
 0 -4 -13 8.3 1.3
 0 -4 13 6.2 1.4
 1 -4 13 38.1 3.2
 -1 -4 -13 35.8 2.6
 1 -4 13 37.4 2.7
 2 -4 13 8.2 1.7
 2 -4 13 11.5 1.5
 -2 -4 -13 8.7 1.3
 3 -4 13 36.1 3.2
 3 -4 13 34.8 2.6
 -3 -4 -13 34 2.5
 -4 -4 -13 155.48 9.8
 4 -4 13 156.48 9.8
 4 -4 13 164.88 10.3
 5 -4 13 57.29 4.2
 5 -4 13 62.19 4.4
 5 -4 13 54.89 3.9
 6 -4 13 7.6 1.4
 6 -4 13 5.4 1.4
 6 -4 13 4.1 1.6
 7 -4 13 6.8 2
 7 -4 13 6.9 1.3
 7 -4 13 6.3 1.5
 8 -4 13 2.2 1.3
 8 -4 13 2.5 1.5
 9 -4 13 2.1 1.5
 9 -4 13 0.2 1.2
 10 -4 13 0.6 1.3
 10 -4 13 2.1 1.6
 11 -4 13 0.2 1.5
 11 -4 13 0.5 1.3
 12 -4 13 4 1.5
 13 -4 13 2.5 1.5
 15 -5 -13 -0.1 1.2
 14 -5 -13 0.5 1.2
 13 -5 -13 1.2 1.4
 -13 -5 13 2.6 1.1
 -12 -5 13 2.4 1.2
 12 -5 -13 1.7 1.5
 11 -5 -13 5.1 1.7
 -11 -5 13 4.7 1.3
 10 -5 -13 1.4 1.6
 -10 -5 13 1.6 1.5
 -10 -5 13 3.6 1.4
 9 -5 -13 3.5 1.6
 -9 -5 13 4.8 1.6
 -9 -5 13 2.5 1.6
 8 -5 -13 9.3 1.8
 -8 -5 13 6.1 1.8
 -8 -5 13 11.7 1.8
 -7 -5 13 3.6 1.4
 -7 -5 13 2.1 1.6
 7 -5 -13 3.2 1.7
 -6 -5 13 1.6 1.4
 -6 -5 13 1.1 1.5
 6 -5 -13 0.5 1.6
 5 -5 -13 0.7 1.6
 -5 -5 13 1.4 1.7
 -5 -5 13 1.4 1.4
 4 -5 -13 10.4 1.7
 -4 -5 13 10.9 2
 -4 -5 13 11.8 1.8
 -3 -5 13 3.4 1.4
 -3 -5 13 3.2 1.6
 3 -5 -13 2.7 1.4
 -2 -5 13 9.5 1.6
 -2 -5 13 10.9 1.9
 2 -5 -13 11.5 1.6
 -1 -5 13 29.7 2.8
 1 -5 -13 29.1 2.2
 -1 -5 13 27.3 2.5
 0 -5 -13 24.1 2.1
 0 -5 13 27.8 2.3
 0 -5 13 25.8 2.7
 1 -5 13 2.6 1.1
 1 -5 13 5.2 1.7
 -1 -5 -13 3.7 0.9
 2 -5 13 29 2.5
 2 -5 13 30.1 2.9
 3 -5 13 14.6 2.2
 3 -5 13 14.1 1.9
 4 -5 13 7.6 1.9
 4 -5 13 5.3 1.5
 4 -5 13 4.5 1.4
 5 -5 13 4.8 1.2
 5 -5 13 3.8 1.4
 5 -5 13 8.8 2
 6 -5 13 -0.3 1.1
 6 -5 13 0.2 1.4
 6 -5 13 0.3 1.6
 7 -5 13 5.5 1.9
 7 -5 13 3.9 1.3
 7 -5 13 1.1 1.2
 8 -5 13 11.2 2.1
 8 -5 13 6.2 1.4
 9 -5 13 6.7 1.5
 9 -5 13 9.3 1.6
 10 -5 13 0.1 1.1
 11 -5 13 2.5 1.3
 -12 -6 13 -0.4 0.9
 12 -6 -13 0.5 1.1
 -11 -6 13 8.5 1.3
 11 -6 -13 6.1 1.4
 10 -6 -13 7.9 1.5
 -10 -6 13 10.1 1.6
 -9 -6 13 0.8 1.4
 9 -6 -13 -0.1 1.3
 8 -6 -13 16 1.9
 -8 -6 13 14.9 2
 7 -6 -13 3.2 1.3
 -7 -6 13 5.1 1.5
 6 -6 -13 3.3 1.3
 -6 -6 13 2.9 1.4
 -6 -6 13 3.4 1.5
 5 -6 -13 12.4 1.5
 -5 -6 13 6.6 1.6
 -5 -6 13 7.1 1.6
 -4 -6 13 13.9 1.9
 -4 -6 13 14.4 1.9
 4 -6 -13 11.4 1.6
 -3 -6 13 3.2 1.5
 3 -6 -13 3.9 1.1
 -3 -6 13 4.6 1.3
 -2 -6 13 -0.7 1.4
 -2 -6 13 0.6 1.2
 -1 -6 13 3 1.5
 -1 -6 13 0.5 1.2
 0 -6 13 0.6 1.4
 0 -6 13 1 1.4
 1 -6 13 4.4 1.5
 1 -6 13 5 1.7
 2 -6 13 8.5 1.9
 2 -6 13 7.7 1.7
 2 -6 13 8.7 1.3
 3 -6 13 8.4 1.9
 3 -6 13 6.5 1.2
 3 -6 13 5.5 1.7
 4 -6 13 9.4 1.4
 4 -6 13 6.7 1.5
 4 -6 13 8 1.8
 5 -6 13 13.1 1.9
 5 -6 13 19.6 2.3
 5 -6 13 16.4 1.8
 6 -6 13 19 2.3
 6 -6 13 16.3 1.8
 6 -6 13 14.4 1.9
 7 -6 13 0.7 1.1
 7 -6 13 1.4 1.2
 7 -6 13 0.8 1.4
 8 -6 13 4.3 1.2
 9 -6 13 0.7 1.1
 -9 -7 13 0.7 1
 -8 -7 13 -0.2 1
 -7 -7 13 0.9 1.1
 -6 -7 13 4.5 1.3
 -5 -7 13 -0.4 1.1
 -4 -7 13 0.9 1.4
 -3 -7 13 2.5 1.3
 -2 -7 13 2 1.3
 -2 -7 13 0.3 1.5
 -1 -7 13 2.1 1.4
 -1 -7 13 5.9 1.5
 0 -7 13 0.8 1.5
 0 -7 13 0.3 1.3
 1 -7 13 5.6 1.5
 1 -7 13 3.9 1.4
 2 -7 13 5.1 1.5
 2 -7 13 1.7 1.4
 3 -7 13 4.2 1.4
 3 -7 13 6.7 1.6
 4 -7 13 -0.1 1.3
 5 -7 13 0.6 1.3
 6 -7 13 0.3 1.1
 -6 -8 13 0.7 1.3
 -5 -8 13 4.6 1.2
 -4 -8 13 0.2 1.2
 -3 -8 13 0.3 1.2
 -2 -8 13 0.3 1.2
 -1 -8 13 0.2 1.3
 0 -8 13 1.6 1.2
 1 -8 13 1.2 1.3
 2 -8 13 0.5 1.3
 17 0 -14 -0.6 1.5
 17 0 -14 -0.6 1.3
 16 0 -14 -0.7 1.1
 16 0 -14 0.5 1.4
 15 0 -14 1.2 1.6
 15 0 -14 0.2 1.3
 14 0 -14 3.4 1.9
 14 0 -14 7.7 1.6
 13 0 -14 -0.2 1.7
 13 0 -14 0.7 1.4
 12 0 -14 2.4 1.5
 12 0 -14 10.3 1.6
 11 0 -14 3.1 1.5
 -11 0 14 0.1 2.4
 11 0 -14 1.2 1.6
 10 0 -14 7.2 1.6
 10 0 -14 11.9 1.7
 -10 0 14 10.8 2.7
 9 0 -14 1.8 1.4
 -9 0 14 2.7 2.3
 9 0 -14 1.1 1.5
 8 0 -14 198.88 11.6
 8 0 -14 173.68 11.8
 -8 0 14 196.48 12.9
 7 0 -14 4.7 1.3
 -7 0 14 3.8 2.3
 7 0 -14 2.5 1.2
 6 0 -14 117.69 7.5
 -6 0 14 123.39 8.7
 -5 0 14 0.6 2
 5 0 -14 1.6 1.2
 -4 0 14 91.89 6.6
 -4 0 14 69.69 13.3
 4 0 -14 87.89 5.5
 -3 0 14 1.2 1.9
 3 0 -14 1.4 1.1
 2 0 -14 113.79 7.3
 -2 0 14 121.89 8
 -1 0 14 6.8 1.6
 1 0 -14 7.1 1.2
 0 0 14 502.25 31.2
 0 0 -14 522.35 31
 -1 0 -14 1.1 1
 1 0 14 1.4 0.6
 2 0 14 296.37 19.2
 -2 0 -14 328.77 19.3
 2 0 14 328.17 19.5
 -3 0 -14 0.6 1.1
 3 0 14 0.9 1.2
 3 0 14 -6.2 13.3
 4 0 14 44.8 3.4
 -4 0 -14 49.2 3.2
 4 0 14 30.4 19.5
 5 0 14 0.5 1
 5 0 14 -0.4 1.1
 6 0 14 1.5 1
 6 0 14 0.1 1.1
 7 0 14 0.9 1.2
 7 0 14 0.8 1.2
 8 0 14 65.49 4.5
 8 0 14 61.39 4.5
 9 0 14 5.4 1.6
 9 0 14 4.9 1.5
 10 0 14 15.8 2.1
 10 0 14 14.2 2.2
 11 0 14 1.1 1.6
 12 0 14 1 1.6
 13 0 14 -0.4 1.6
 14 0 14 34.3 3.1
 18 -1 -14 0.9 1.4
 -17 -1 14 0.2 1
 17 -1 -14 1 1.1
 17 -1 -14 0.2 1.3
 16 -1 -14 0.6 1.4
 -16 -1 14 0 1.1
 16 -1 -14 -0.6 1.2
 16 1 -14 0 1.4
 15 -1 -14 1.5 1.6
 15 -1 -14 4.2 1.4
 15 1 -14 0.5 1.8
 14 -1 -14 0.6 1.5
 14 -1 -14 0.3 1.5
 14 1 -14 0.7 1.4
 14 1 -14 0.7 1.6
 13 -1 -14 1.6 1.6
 13 -1 -14 -0.2 1.6
 13 1 -14 1 1.3
 13 1 -14 -0.9 1.6
 12 -1 -14 25.4 2.3
 12 -1 -14 19.9 2.5
 12 1 -14 16.4 2.6
 12 1 -14 26 2.1
 11 -1 -14 43.8 3.1
 11 -1 -14 34.3 3.3
 -11 -1 14 44.3 4.7
 11 1 -14 38 3.4
 11 1 -14 41 2.9
 -11 1 14 45.8 5.3
 10 -1 -14 51.59 3.6
 10 -1 -14 43.3 3.7
 -10 -1 14 51.19 4.9
 10 1 -14 48.5 3.8
 -10 1 14 50.79 5.6
 10 1 -14 50.49 3.4
 -9 -1 14 148.39 10.2
 9 -1 -14 148.89 9
 9 -1 -14 140.49 9.1
 9 1 -14 144.19 8.9
 -9 1 14 136.89 10.7
 8 -1 -14 184.78 12
 8 -1 -14 197.58 11.9
 -8 -1 14 210.28 13
 8 1 -14 170.98 12
 8 1 -14 197.98 11.8
 -8 1 14 199.98 13.6
 -7 -1 14 68.59 5.7
 7 -1 -14 36.4 16.4
 7 -1 -14 70.49 4.7
 7 -1 -14 75.69 4.8
 -7 1 14 70.59 6.4
 7 1 -14 70.59 4.6
 6 -1 -14 71.29 4.6
 6 -1 -14 41.6 12.9
 -6 -1 14 74.99 5.6
 -6 1 14 73.39 6.4
 6 1 -14 71.69 4.6
 -5 -1 14 15.1 2.5
 5 -1 -14 6.3 8.1
 5 -1 -14 12.4 1.7
 -5 1 14 14.6 3.3
 5 1 -14 13.4 1.5
 -4 -1 14 35.8 3.3
 4 -1 -14 31.7 2.5
 4 1 -14 29.1 2.3
 -4 1 14 33.1 4.1
 3 -1 -14 58.49 4.2
 -3 -1 14 68.59 4.9
 3 1 -14 68.29 4.2
 -3 1 14 64.99 5.6
 -2 -1 14 134.29 8.6
 2 -1 -14 125.59 8.1
 2 1 -14 133.49 8.1
 -2 1 14 128.79 9.1
 -1 -1 14 7.1 1.6
 1 -1 -14 8.7 1.3
 -1 1 14 8.1 2.2
 1 1 -14 11.4 1.3
 0 -1 14 12.3 1.5
 0 -1 -14 9.7 1.4
 0 -1 14 11.5 10.5
 0 -1 14 9.2 1.2
 0 1 14 11.5 2.2
 0 1 -14 12.5 1.3
 1 -1 14 2.9 0.8
 -1 -1 -14 4.2 1.1
 1 -1 14 0.3 11
 1 -1 14 1.9 1.4
 1 1 14 0.9 1.3
 -1 1 -14 3 1
 -2 -1 -14 17.5 1.6
 2 -1 14 16 1.4
 2 -1 14 16.6 2.1
 2 -1 14 22.6 15.1
 -2 1 -14 18.3 1.7
 2 1 14 16 1.6
 3 -1 14 -11.4 17.9
 3 -1 14 10.4 1
 3 -1 14 10.3 1.7
 -3 -1 -14 14.3 1.5
 -3 1 -14 11.8 1.4
 3 1 14 8.8 1.3
 -4 -1 -14 51.89 3.8
 4 -1 14 57.59 4.1
 4 1 14 58.49 3.9
 4 1 14 61.19 3.9
 5 -1 14 36.1 3
 -5 -1 -14 35.9 2.7
 5 1 14 30.9 2.6
 5 1 14 43.4 2.8
 6 -1 14 11.2 1.8
 6 -1 14 13.8 1.8
 6 1 14 9.9 1.4
 6 1 14 10.4 1.5
 7 -1 14 16.2 2
 7 -1 14 16.5 2
 7 1 14 17.1 2
 7 1 14 15 1.7
 8 -1 14 27.4 2.6
 8 -1 14 27.6 2.6
 8 1 14 25.9 2.5
 9 -1 14 3.3 1.5
 9 -1 14 3.3 1.5
 9 1 14 4.2 1.6
 10 -1 14 47.2 3.8
 10 -1 14 52.49 3.8
 10 1 14 46.1 3.8
 11 -1 14 9.8 2
 11 -1 14 15 2.1
 11 1 14 10.2 2
 12 -1 14 0.7 1.5
 12 1 14 -0.1 1.7
 13 -1 14 0.3 1.6
 13 1 14 -1.7 1.6
 14 -1 14 15.1 2.1
 16 -2 -14 -0.5 1.3
 16 -2 -14 1.9 1.3
 -16 -2 14 4.7 1.2
 15 -2 -14 -0.4 1.4
 -15 -2 14 3.1 1.2
 15 -2 -14 3.7 1.5
 14 -2 -14 9.3 1.9
 -14 -2 14 7.2 1.4
 13 -2 -14 5.3 1.7
 13 -2 -14 1.2 1.6
 -13 -2 14 6.1 1.5
 13 2 -14 1.3 1.8
 12 -2 -14 6 1.7
 12 -2 -14 13.4 2
 12 2 -14 6.7 1.9
 11 -2 -14 7.8 1.8
 11 -2 -14 2.9 1.6
 -11 -2 14 0.5 2.9
 11 2 -14 0.9 1.7
 11 2 -14 6.7 1.3
 -11 2 14 8 5.1
 -10 -2 14 93.39 7.6
 10 -2 -14 108.29 6.3
 10 -2 -14 81.09 6.3
 -10 2 14 83.59 8.5
 10 2 -14 103.09 6
 9 -2 -14 16 2.2
 9 -2 -14 19.4 2.2
 -9 -2 14 16.8 3.4
 9 2 -14 21 1.8
 -9 2 14 23.1 4.8
 8 -2 -14 95.89 6.8
 8 -2 -14 117.39 6.8
 -8 -2 14 97.19 7.9
 8 2 -14 112.49 6.6
 -8 2 14 96.79 8.9
 7 -2 -14 3.1 1.3
 -7 -2 14 1.1 2
 7 -2 -14 4.5 1.5
 7 2 -14 5.5 1.1
 -7 2 14 0 3
 6 -2 -14 14.3 21.8
 -6 -2 14 22.3 3.2
 6 -2 -14 21.9 2.1
 6 2 -14 22.9 1.8
 -6 2 14 16.4 4
 -5 -2 14 52.29 4.8
 5 -2 -14 58.49 3.9
 -5 2 14 56.19 6.1
 5 2 -14 57.89 3.7
 4 -2 -14 24.6 2.2
 -4 -2 14 24.9 3.1
 -4 2 14 25.1 4.7
 4 2 -14 25.8 1.9
 -3 -2 14 202.58 11.9
 3 -2 -14 189.98 11.9
 -3 -2 14 185.88 12.5
 -3 2 14 186.98 13.5
 3 2 -14 198.38 11.8
 -2 -2 14 28.6 3
 2 -2 -14 29.4 2.4
 -2 -2 14 28.8 2.3
 2 2 -14 34.5 2.2
 -2 2 14 31 4.2
 -1 -2 14 16.7 2.2
 -1 -2 14 11.8 1.4
 1 -2 -14 13.3 1.5
 1 2 -14 12.9 1.4
 -1 2 14 15.9 3.2
 0 -2 14 40.9 2.8
 0 -2 14 41.3 3.4
 0 -2 -14 43.9 2.9
 0 2 -14 42.1 2.9
 0 2 14 34.3 4.3
 1 -2 14 8.3 1.2
 -1 -2 -14 8.9 1.3
 1 -2 14 9 1.8
 -1 2 -14 7.4 1.2
 1 2 14 8.8 1.1
 2 -2 14 6.5 1
 -2 -2 -14 4.7 1.1
 2 -2 14 5.8 1.7
 2 2 14 5 0.9
 -2 2 -14 7.4 1.2
 3 -2 14 25.5 2.5
 3 -2 14 22.9 1.8
 -3 -2 -14 22.6 2
 3 2 14 23.7 1.8
 4 -2 14 36.7 3.1
 -4 -2 -14 36.8 2.6
 4 -2 14 34.2 2.4
 4 2 14 35.4 2.6
 -5 -2 -14 3 1.2
 5 -2 14 4.6 1.6
 5 2 14 2.6 1
 6 -2 14 15.2 2.1
 6 -2 14 16.9 2.1
 6 2 14 16.1 1.8
 7 -2 14 40 3.3
 7 -2 14 39.9 3.1
 7 2 14 36 3
 8 -2 14 12 2
 8 -2 14 14.2 1.9
 8 2 14 11.3 1.8
 9 -2 14 16.1 2.1
 9 -2 14 9.3 1.8
 9 2 14 12.6 2
 10 -2 14 1.1 1.4
 10 -2 14 0.8 1.4
 10 2 14 0.3 1.6
 11 -2 14 2.9 1.5
 11 -2 14 0.9 1.4
 11 2 14 -1.1 1.5
 12 -2 14 0 1.5
 12 -2 14 0.9 1.5
 13 -2 14 1.1 1.5
 14 -2 14 0.9 1.4
 17 -3 -14 0 1.1
 16 -3 -14 -0.4 1.2
 16 -3 -14 0.3 1
 15 -3 -14 -0.2 1.2
 -15 -3 14 0.3 1
 15 -3 -14 0.2 1.4
 14 -3 -14 0.3 1.3
 -14 -3 14 -0.1 1.2
 14 -3 -14 -1.5 1.5
 -13 -3 14 2.4 1.2
 13 -3 -14 0.6 1.4
 13 -3 -14 2.1 1.8
 12 -3 -14 5.7 1.8
 12 -3 -14 3.2 1.6
 -12 -3 14 6.6 1.5
 11 -3 -14 45.9 3.5
 -11 -3 14 42.8 3.3
 10 -3 -14 36 3.4
 10 -3 -14 51.19 3.6
 -10 -3 14 47.1 3.3
 9 -3 -14 2.4 1.7
 9 -3 -14 0.4 1.3
 -9 -3 14 -1.7 2.4
 -9 -3 14 1.4 1.2
 -9 3 14 -0.8 3.4
 8 -3 -14 17.6 2.2
 -8 -3 14 16.5 1.8
 -8 -3 14 12 3.2
 -8 3 14 10.4 4.4
 7 -3 -14 89.89 5.4
 -7 -3 14 68.99 6.5
 -7 -3 14 81.19 5.3
 -7 3 14 63.69 7.9
 -6 -3 14 12.8 2.8
 6 -3 -14 13.7 2
 -6 -3 14 12.9 1.7
 -6 3 14 12.5 4.8
 5 -3 -14 37.7 2.8
 -5 -3 14 31 3.8
 -5 -3 14 35 2.7
 5 3 -14 34.7 2.4
 -5 3 14 30.6 5.6
 -4 -3 14 76.79 6.1
 -4 -3 14 78.49 5.1
 4 -3 -14 81.19 5.2
 -4 3 14 77.29 8
 4 3 -14 74.99 4.9
 3 -3 -14 6.1 1.5
 -3 -3 14 4.8 2
 -3 -3 14 4.4 1.1
 3 3 -14 4.9 1.1
 -2 -3 14 25.8 3.1
 -2 -3 14 31 2.4
 2 -3 -14 31.2 2.4
 2 3 -14 30.6 2.2
 -1 -3 14 43.4 3.1
 1 -3 -14 45.1 3.2
 -1 -3 14 46.5 3.6
 1 3 -14 43.5 3
 0 -3 14 26.2 2.7
 0 -3 -14 23.6 2
 0 -3 14 22.2 2
 1 -3 14 28.9 2.3
 1 -3 14 30.2 2.9
 -1 -3 -14 30.2 2.3
 -2 -3 -14 125.19 8
 2 -3 14 139.89 8.4
 2 -3 14 120.89 8
 3 -3 14 45.2 3.1
 -3 -3 -14 44.1 3.2
 3 -3 14 47 3.7
 4 -3 14 40.6 2.7
 -4 -3 -14 36.5 2.8
 4 -3 14 39.5 3.4
 -5 -3 -14 139.39 9
 5 -3 14 149.29 9.4
 5 -3 14 144.39 8.9
 6 -3 14 136.69 9.1
 6 -3 14 147.09 8.9
 6 -3 14 145.49 9.3
 7 -3 14 16.6 2.4
 7 -3 14 11.5 1.7
 8 -3 14 39.6 3.5
 8 -3 14 41.4 3.3
 9 -3 14 23.4 2.5
 9 -3 14 23.7 2.6
 10 -3 14 19.2 2.4
 10 -3 14 16.8 2.3
 11 -3 14 1.8 1.4
 11 -3 14 0.4 1.3
 12 -3 14 1.7 1.4
 13 -3 14 0.1 1.4
 16 -4 -14 0.3 1
 -15 -4 14 0 1.2
 15 -4 -14 -0.2 1.2
 -14 -4 14 0.8 1.1
 14 -4 -14 -0.5 1.4
 -13 -4 14 2.9 1.1
 13 -4 -14 3.2 1.6
 -12 -4 14 1.5 1.3
 12 -4 -14 1.5 1.6
 11 -4 -14 0.1 1.6
 -11 -4 14 0.3 1.4
 10 -4 -14 19.3 2.4
 -10 -4 14 18.9 2.1
 9 -4 -14 8.3 2.1
 -9 -4 14 7.4 1.6
 -8 -4 14 8.6 3.4
 -8 -4 14 7.8 1.6
 8 -4 -14 10.9 2.1
 -7 -4 14 0.5 2.3
 7 -4 -14 1 1.7
 -7 -4 14 1.7 1.4
 -7 4 14 3.4 4.2
 6 -4 -14 22.8 2.4
 -6 -4 14 20.4 3.9
 -6 -4 14 23 2.2
 -6 4 14 15 5
 5 -4 -14 15.1 2
 -5 -4 14 11.9 3
 -5 -4 14 13.9 1.9
 -5 4 14 10.6 5
 -4 -4 14 1.8 2
 4 -4 -14 4.1 1.6
 -4 -4 14 4.8 1.3
 -3 -4 14 1.8 1.2
 3 -4 -14 1 1.4
 -3 -4 14 0.8 1.7
 2 -4 -14 32.6 2.6
 -2 -4 14 32.2 3
 -2 -4 14 29.7 2.5
 -1 -4 14 2.8 1.7
 1 -4 -14 4.3 1.3
 -1 -4 14 3.5 1.3
 0 -4 14 6.3 1.8
 0 -4 -14 7.6 1.4
 0 -4 14 3.9 1.3
 1 -4 14 3.3 1.8
 -1 -4 -14 4.2 1.2
 1 -4 14 4.4 1.4
 -2 -4 -14 5.6 1.2
 2 -4 14 5.2 1.2
 2 -4 14 5.1 1.8
 3 -4 14 18 2.4
 3 -4 14 11.1 1.6
 -3 -4 -14 10.4 1.4
 4 -4 14 1.6 1.2
 4 -4 14 0.9 1.5
 -4 -4 -14 3.7 1.1
 5 -4 14 48.1 3.7
 5 -4 14 43.8 3.5
 5 -4 14 42.4 3.1
 6 -4 14 40.3 3.5
 6 -4 14 44.2 3.7
 6 -4 14 49.7 3.2
 7 -4 14 0.5 1.6
 7 -4 14 0.1 1.2
 8 -4 14 27.8 2.6
 8 -4 14 26 2.9
 9 -4 14 5.9 1.5
 9 -4 14 6.7 1.6
 10 -4 14 1 1.2
 10 -4 14 1 1.2
 11 -4 14 0.9 1.3
 12 -4 14 0.2 1.3
 14 -5 -14 0.1 1.2
 -13 -5 14 0.7 1
 13 -5 -14 0.4 1.3
 -12 -5 14 0.2 1.2
 12 -5 -14 0.4 1.4
 -11 -5 14 13.7 1.7
 11 -5 -14 9.8 1.8
 -10 -5 14 50.49 3.7
 10 -5 -14 50.69 3.7
 9 -5 -14 36.1 3
 -9 -5 14 33.3 3.1
 -9 -5 14 37.4 2.9
 -8 -5 14 14.5 1.9
 8 -5 -14 12.2 1.9
 -8 -5 14 8.7 2
 7 -5 -14 3.4 1.7
 -7 -5 14 3.3 1.5
 -7 -5 14 5.1 1.8
 -6 -5 14 1 1.4
 -6 -5 14 2 1.7
 6 -5 -14 1 1.6
 -5 -5 14 12.8 1.8
 -5 -5 14 9 1.9
 5 -5 -14 9.8 1.8
 4 -5 -14 1.4 1.4
 -4 -5 14 0.2 1.6
 -4 -5 14 0.6 1.4
 -3 -5 14 1.4 1.5
 -3 -5 14 1.6 1.3
 3 -5 -14 1.9 1.4
 -2 -5 14 0.8 1.6
 -2 -5 14 -0.2 1.4
 2 -5 -14 -0.6 1.2
 -1 -5 14 20.2 2.5
 1 -5 -14 17.9 1.9
 -1 -5 14 20.3 2.1
 0 -5 14 4.2 1.8
 0 -5 14 5.8 1.5
 0 -5 -14 3.6 1.1
 1 -5 14 3.4 1.8
 -1 -5 -14 3.6 1.1
 1 -5 14 4.3 1.4
 2 -5 14 121.49 8
 2 -5 14 133.89 8.4
 3 -5 14 17.1 2.4
 3 -5 14 14.6 1.9
 4 -5 14 0.2 1.2
 4 -5 14 1.1 1.4
 4 -5 14 1.3 1.7
 5 -5 14 3.6 1.8
 5 -5 14 3.5 1.2
 5 -5 14 1.9 1.3
 6 -5 14 7.6 1.5
 6 -5 14 8.8 2.1
 6 -5 14 7.6 1.6
 7 -5 14 6.6 1.4
 7 -5 14 8.5 1.5
 7 -5 14 7.8 2.1
 8 -5 14 6.8 1.4
 8 -5 14 14.1 2.1
 9 -5 14 5.5 1.7
 9 -5 14 7.4 1.5
 10 -5 14 2.2 1.3
 11 -5 14 0 1.2
 -12 -6 14 5.1 1.3
 12 -6 -14 3.5 1.2
 11 -6 -14 2 1.2
 -11 -6 14 1.3 1
 -10 -6 14 1.8 1.2
 10 -6 -14 2.1 1.3
 -9 -6 14 1.3 1.2
 9 -6 -14 2.5 1.3
 -8 -6 14 3.9 1.5
 8 -6 -14 3.4 1.3
 7 -6 -14 1 1.3
 -7 -6 14 1.4 1.4
 -7 -6 14 1.2 1.8
 -6 -6 14 0.1 1.3
 6 -6 -14 0.6 1.2
 -6 -6 14 0.3 1.5
 -5 -6 14 1.4 1.4
 -5 -6 14 0.7 1.3
 5 -6 -14 1.3 1.2
 -4 -6 14 0.1 1.4
 -4 -6 14 2 1.5
 4 -6 -14 1.9 1.1
 -3 -6 14 0 1.3
 3 -6 -14 0.3 1
 -3 -6 14 1.9 1.4
 -2 -6 14 1.5 1.6
 -2 -6 14 1.7 1.2
 -1 -6 14 2.8 1.4
 -1 -6 14 3.1 1.6
 0 -6 14 7.7 1.5
 0 -6 14 8.7 1.8
 1 -6 14 1.6 1.6
 1 -6 14 -0.1 1.3
 2 -6 14 17.5 2.3
 2 -6 14 13.2 1.9
 2 -6 14 11.7 1.7
 3 -6 14 1.5 1
 3 -6 14 2.1 1.4
 3 -6 14 4.2 1.7
 4 -6 14 5.4 1.4
 4 -6 14 8.7 1.8
 4 -6 14 5.9 1.2
 5 -6 14 0.2 1
 5 -6 14 0.1 1.4
 5 -6 14 0.4 1.4
 6 -6 14 0.4 1.3
 6 -6 14 1.4 1.1
 6 -6 14 2.6 1.6
 7 -6 14 12.4 1.7
 7 -6 14 9.6 2.9
 8 -6 14 0.1 1
 -9 -7 14 9 1.3
 -8 -7 14 0.4 1
 -7 -7 14 5 1.3
 -6 -7 14 1.7 1.1
 -5 -7 14 1.7 1.2
 -4 -7 14 1.2 1.4
 -3 -7 14 -0.7 1.3
 -2 -7 14 0.7 1.4
 -1 -7 14 0.4 1.1
 -1 -7 14 1.1 1.5
 0 -7 14 1 1.3
 0 -7 14 -0.6 1.2
 1 -7 14 4.6 1.4
 1 -7 14 3.1 1.5
 2 -7 14 2.4 2.3
 2 -7 14 -0.4 1.2
 3 -7 14 6.8 1.5
 4 -7 14 0.4 1.3
 5 -7 14 -0.3 1.3
 -5 -8 14 -0.2 1.1
 -4 -8 14 1.1 1.1
 -3 -8 14 0 1.2
 -2 -8 14 -0.5 1.2
 -1 -8 14 -0.5 1.1
 0 -8 14 0.3 1.1
 1 -8 14 1 1.2
 17 0 -15 0.4 1.2
 16 0 -15 1.3 1.3
 16 0 -15 1.5 1.3
 15 0 -15 0.3 1.5
 15 0 -15 0.6 1.2
 14 0 -15 -0.3 1.3
 14 0 -15 0.5 1.7
 13 0 -15 -0.3 1.5
 13 0 -15 -0.1 1.3
 12 0 -15 1.3 1.4
 12 0 -15 -1 1.6
 11 0 -15 218.98 12.7
 -11 0 15 223.58 14.3
 11 0 -15 180.68 13
 -10 0 15 3.6 2.2
 10 0 -15 -0.5 1.3
 10 0 -15 0.4 1.5
 9 0 -15 272.57 15.4
 -9 0 15 258.37 16.7
 9 0 -15 223.68 15.6
 -8 0 15 0.1 2.1
 8 0 -15 0.5 1.3
 8 0 -15 0.4 1.3
 7 0 -15 70.99 4.7
 -7 0 15 74.49 6.1
 -6 0 15 4.2 2.2
 6 0 -15 5.8 1.4
 5 0 -15 28 2.3
 -5 0 15 29.1 3.6
 4 0 -15 2.4 1.2
 -4 0 15 0.8 1.9
 -3 0 15 0.8 1.9
 3 0 -15 0.7 1
 -2 0 15 1.3 1.6
 2 0 -15 0.6 1
 1 0 -15 69.29 4.4
 -1 0 15 66.79 4.8
 0 0 -15 1.8 1.1
 0 0 15 0.1 0.9
 1 0 15 34.8 2.4
 1 0 15 35.4 2.9
 -1 0 -15 39 2.6
 -2 0 -15 0.1 1
 2 0 15 0.3 1.3
 -3 0 -15 1.3 1.2
 3 0 15 0.7 1.3
 -4 0 -15 0.9 1.2
 4 0 15 1.1 1.3
 5 0 15 328.77 21.5
 5 0 15 370.66 21.5
 6 0 15 6.2 1.5
 6 0 15 6.2 1.4
 7 0 15 29.1 2.6
 7 0 15 26.8 2.6
 8 0 15 5.3 1.4
 8 0 15 1.8 1.4
 9 0 15 137.59 8.9
 9 0 15 135.59 8.8
 10 0 15 0 1.5
 11 0 15 28 2.8
 12 0 15 0.6 1.7
 13 0 15 1.4 1.7
 14 0 15 2.2 2.4
 17 -1 -15 -0.6 1.2
 -17 -1 15 1.6 1.1
 17 -1 -15 0.8 1.2
 16 -1 -15 2.7 1.2
 16 -1 -15 1 1.4
 -16 -1 15 3.1 1.3
 15 -1 -15 0.5 1.3
 15 -1 -15 1.1 1.5
 15 1 -15 0.3 1.4
 14 -1 -15 0.1 1.6
 14 -1 -15 0.2 1.5
 14 1 -15 0.2 1.5
 14 1 -15 1.3 1.3
 13 -1 -15 7.6 2
 13 -1 -15 9.6 1.7
 13 1 -15 9.3 2.1
 13 1 -15 13.5 1.7
 12 -1 -15 4.5 1.6
 12 -1 -15 0.7 1.6
 12 1 -15 5.6 1.4
 12 1 -15 2 1.7
 -11 -1 15 121.39 9.6
 11 -1 -15 128.19 8.6
 -11 1 15 125.39 10.2
 11 1 -15 142.49 8.2
 -10 -1 15 32.8 4.1
 10 -1 -15 32.3 2.6
 10 -1 -15 28.1 2.8
 -10 1 15 21.1 4.1
 10 1 -15 27.6 2.8
 10 1 -15 33 2.5
 9 -1 -15 12.6 2
 -9 -1 15 14 3.2
 9 -1 -15 15.6 1.9
 9 1 -15 13.5 2
 9 1 -15 14.1 1.7
 -9 1 15 11.9 3.3
 8 -1 -15 -0.8 1.2
 -8 -1 15 2.6 2.1
 8 -1 -15 0.4 1.3
 8 1 -15 -0.4 1.2
 -8 1 15 3.2 2.9
 7 -1 -15 71.69 4.5
 -7 -1 15 61.59 5.5
 7 -1 -15 25.5 21.8
 7 1 -15 68.59 4.4
 -7 1 15 64.29 6.3
 6 -1 -15 0.8 12.7
 -6 -1 15 5.4 2.2
 6 -1 -15 5.7 1.4
 6 1 -15 3.4 1.1
 -6 1 15 7.7 3.1
 -5 -1 15 -1.3 1.7
 5 -1 -15 0.8 1.4
 -5 1 15 1.3 2.5
 5 1 -15 0.8 1.1
 -4 -1 15 21.2 2.9
 4 -1 -15 21.4 2
 4 1 -15 23.1 1.8
 -4 1 15 21.2 3.8
 3 -1 -15 28.9 2.3
 -3 -1 15 29.1 3.1
 -3 1 15 25.1 3.7
 3 1 -15 30.5 2.2
 -2 -1 15 35.6 3.2
 2 -1 -15 39.3 2.8
 2 1 -15 38.1 2.7
 -2 1 15 36.9 3.9
 1 -1 -15 470.75 28.3
 -1 -1 15 453.15 28.6
 -1 -1 15 485.65 28.3
 1 1 -15 467.85 28.3
 -1 1 15 454.75 29
 0 -1 15 141.59 9.1
 0 -1 15 148.79 9
 0 -1 -15 150.68 9
 0 -1 15 116.59 19.9
 0 1 -15 151.48 9
 0 1 15 141.99 9.6
 1 -1 15 2.4 0.8
 1 -1 15 2.7 1.5
 -1 -1 -15 1.8 1.1
 1 -1 15 2.6 13.6
 -1 1 -15 1.8 1.1
 1 1 15 1.3 1.2
 1 1 15 4 1.3
 1 1 15 4 1.1
 2 -1 15 23.8 1.8
 -2 -1 -15 25.3 2
 2 -1 15 19 17.8
 2 -1 15 24.4 2.5
 -2 1 -15 24.8 2
 2 1 15 23.8 2.1
 -3 -1 -15 8.8 1.4
 3 -1 15 7.3 1.7
 3 -1 15 6.7 0.9
 -3 1 -15 9.5 1.4
 3 1 15 8 1.3
 4 -1 15 10.7 1.8
 -4 -1 -15 14.9 1.7
 4 1 15 10.1 1.6
 4 1 15 10.9 1.5
 -5 -1 -15 22.8 2
 5 -1 15 22.1 2.3
 5 1 15 22.7 2.1
 5 1 15 21.6 1.9
 6 -1 15 6.9 1.6
 6 -1 15 8.1 1.5
 6 1 15 5.9 1.3
 6 1 15 7.2 1.4
 7 -1 15 3.7 1.6
 7 -1 15 0.9 1.2
 7 1 15 0.6 1.2
 8 -1 15 4.9 1.5
 8 -1 15 3.4 1.5
 8 1 15 4.3 1.5
 9 -1 15 16 2.2
 9 -1 15 15.3 2.1
 9 1 15 13.8 2.2
 10 -1 15 5 1.6
 10 -1 15 4.7 1.7
 10 1 15 2.8 1.6
 11 -1 15 26.1 2.5
 11 -1 15 21.9 2.5
 11 1 15 18.4 2.5
 12 -1 15 1.9 1.6
 12 1 15 1.3 1.7
 13 -1 15 1.2 1.6
 13 1 15 0.7 1.6
 14 -1 15 0.8 1.4
 17 -2 -15 3.1 1.1
 16 -2 -15 0.8 1.2
 16 -2 -15 -0.7 1.1
 -16 -2 15 0.1 1.1
 15 -2 -15 -0.7 1.3
 -15 -2 15 0.8 1.2
 15 -2 -15 0.6 1.5
 14 -2 -15 26.4 2.5
 -14 -2 15 24.6 2.3
 13 -2 -15 7.4 1.7
 13 -2 -15 0.6 1.6
 -13 -2 15 4.6 1.5
 12 -2 -15 0.5 1.5
 12 -2 -15 1.8 1.6
 11 -2 -15 50.39 3.7
 11 2 -15 45.1 3.3
 10 -2 -15 120.19 9
 10 -2 -15 156.58 9
 -10 -2 15 132.19 10.2
 10 2 -15 149.29 8.7
 -10 2 15 142.39 11.3
 9 -2 -15 10.5 1.9
 -9 -2 15 13.4 3.1
 -9 2 15 10.9 3.7
 9 2 -15 13.6 1.5
 8 -2 -15 96.09 6.6
 -8 -2 15 96.39 7.8
 8 -2 -15 110.19 6.6
 -8 2 15 88.99 8.7
 8 2 -15 106.89 6.4
 -7 -2 15 136.49 10.2
 7 -2 -15 146.89 9.1
 7 2 -15 151.48 9
 -7 2 15 144.09 11.3
 6 -2 -15 2.8 1.5
 -6 -2 15 1.7 1.9
 6 2 -15 4.4 1
 -6 2 15 0.9 3.3
 5 -2 -15 20.4 2
 -5 -2 15 16.4 2.8
 -5 2 15 14.8 4.1
 5 2 -15 19.1 1.7
 -4 -2 15 1.3 1.3
 4 -2 -15 0.2 1.3
 -4 -2 15 1 1.7
 -4 2 15 1.4 2.8
 4 2 -15 1.5 0.9
 -3 -2 15 25.7 2.2
 -3 -2 15 25.7 3.1
 3 -2 -15 27.1 2.3
 3 2 -15 28 2
 -3 2 15 27.2 4.8
 -2 -2 15 45.1 3.2
 -2 -2 15 44.1 3.9
 2 -2 -15 46.6 3.3
 2 2 -15 49.8 3.1
 -2 2 15 48.5 5.1
 -1 -2 15 2.7 1.6
 -1 -2 15 4.8 1.2
 1 -2 -15 4.1 1.2
 1 2 -15 4.5 1.1
 -1 2 15 5.6 2.5
 0 -2 15 9 1.8
 0 -2 -15 7.9 1.4
 0 -2 15 9.7 1.3
 0 2 15 5.8 2.5
 0 2 -15 8.3 1.3
 1 -2 15 52.69 3.5
 1 -2 15 56.09 4.1
 -1 -2 -15 54.49 3.5
 1 2 15 49 4.7
 -1 2 -15 50.69 3.5
 1 2 15 50.49 3.5
 -2 -2 -15 11.9 1.5
 2 -2 15 12.8 2
 2 -2 15 11.5 1.3
 2 2 15 9.1 2.3
 -2 2 -15 12.7 1.5
 2 2 15 9.9 1.2
 3 -2 15 82.89 5.6
 -3 -2 -15 83.09 5.2
 3 -2 15 70.89 5
 3 2 15 83.59 5.1
 4 -2 15 219.28 13.3
 4 -2 15 190.88 12.8
 -4 -2 -15 218.18 12.9
 4 2 15 212.68 12.9
 5 -2 15 16 2.2
 -5 -2 -15 17.6 1.8
 5 2 15 14.5 1.7
 6 -2 15 31 2.7
 6 -2 15 32.4 2.8
 6 2 15 28.3 2.5
 7 -2 15 4.2 1.5
 7 -2 15 3.8 1.5
 7 2 15 3 1.2
 8 -2 15 22.1 2.5
 8 -2 15 19.3 2.4
 8 2 15 20.7 2.2
 9 -2 15 7.1 1.9
 9 -2 15 3 1.4
 9 2 15 3.6 1.6
 10 -2 15 1.1 1.6
 10 -2 15 0.1 1.4
 10 2 15 1.1 1.6
 11 -2 15 -1.6 1.3
 11 -2 15 1 1.3
 12 -2 15 1.5 1.5
 13 -2 15 0.3 1.5
 14 -2 15 21.3 2.9
 16 -3 -15 0.2 1.1
 15 -3 -15 0.2 1.4
 -15 -3 15 -0.2 1
 14 -3 -15 2 1.5
 -14 -3 15 0.7 1.2
 14 -3 -15 0.5 1.2
 -13 -3 15 15.4 1.9
 13 -3 -15 15.7 2.2
 12 -3 -15 9.5 1.9
 -12 -3 15 12.2 1.8
 11 -3 -15 0.9 1.7
 11 -3 -15 0 1.3
 -11 -3 15 1.1 1.3
 10 -3 -15 52.29 3.9
 -10 -3 15 47.7 3.6
 -9 -3 15 31.7 4.6
 9 -3 -15 44.5 3.3
 -9 -3 15 39.9 3.1
 -9 3 15 33.1 6.4
 -8 -3 15 1.4 1.4
 8 -3 -15 2.9 1.9
 -8 -3 15 0 2.3
 -8 3 15 2.4 3.9
 -7 -3 15 3.2 2.4
 -7 -3 15 12.1 1.7
 7 -3 -15 10.4 1.8
 -7 3 15 4.5 3.8
 -6 -3 15 6.8 1.6
 -6 -3 15 4 2.3
 6 -3 -15 8.1 1.7
 -6 3 15 10.1 4.1
 6 3 -15 3.7 1
 -5 -3 15 5.3 1.5
 5 -3 -15 5 1.6
 -5 -3 15 3.5 2.2
 5 3 -15 2.9 1
 -5 3 15 1.5 3.6
 4 -3 -15 110.49 6.6
 -4 -3 15 91.59 7.4
 -4 -3 15 101.49 6.5
 -4 3 15 81.29 8.9
 4 3 -15 106.79 6.3
 3 -3 -15 67.29 4.5
 -3 -3 15 67.89 4.5
 -3 -3 15 64.99 5.4
 -3 3 15 58.79 7.2
 3 3 -15 70.89 4.4
 -2 -3 15 39.8 4
 -2 -3 15 46.8 3.2
 2 -3 -15 45.1 3.3
 2 3 -15 46.8 3.1
 -1 -3 15 223.78 14.3
 -1 -3 15 241.98 14.7
 1 -3 -15 235.38 14.3
 1 3 -15 233.48 14.3
 0 -3 -15 17.8 1.8
 0 -3 15 21.3 2.5
 0 -3 15 17.4 1.8
 1 -3 15 1 1.7
 1 -3 15 1.9 1.1
 -1 -3 -15 1.5 1.1
 -2 -3 -15 30.7 2.4
 2 -3 15 33.4 3
 2 -3 15 31 2.4
 3 -3 15 68.39 4.7
 -3 -3 -15 59.19 4.1
 3 -3 15 60.89 4.1
 4 -3 15 26.9 2.9
 4 -3 15 24.8 2.1
 -4 -3 -15 27.7 2.2
 -5 -3 -15 22.3 2
 5 -3 15 22 2.5
 5 -3 15 19 1.8
 5 -3 15 21.2 2.4
 6 -3 15 20.8 2.3
 6 -3 15 20.3 2.5
 7 -3 15 1.9 1.6
 7 -3 15 2.8 1.4
 8 -3 15 33.9 2.9
 8 -3 15 32.3 3.1
 9 -3 15 0.7 1.4
 9 -3 15 2.2 1.8
 10 -3 15 0.1 1.4
 10 -3 15 0.6 1.4
 11 -3 15 1.3 1.6
 11 -3 15 1.1 1.4
 12 -3 15 0.5 1.4
 13 -3 15 0.8 1.3
 16 -4 -15 -0.7 2
 15 -4 -15 0.3 1.2
 14 -4 -15 3.1 1.4
 -14 -4 15 4.3 1.1
 13 -4 -15 1.9 1.4
 -13 -4 15 1.8 1.2
 12 -4 -15 1.5 1.7
 -12 -4 15 1.9 1.3
 11 -4 -15 3.7 1.9
 -11 -4 15 2 1.4
 -10 -4 15 22 2.3
 10 -4 -15 24.5 2.7
 -9 -4 15 2.1 1.3
 9 -4 -15 -0.9 1.6
 8 -4 -15 44.4 3.5
 -8 -4 15 42.1 3.3
 -7 -4 15 7.1 3.1
 7 -4 -15 10.2 2
 -7 -4 15 9.9 1.7
 -7 4 15 12 5.3
 6 -4 -15 1.5 1.8
 -6 -4 15 3.4 2.4
 -6 -4 15 0.3 1.2
 -6 4 15 -0.7 4
 -5 -4 15 0.3 2.2
 5 -4 -15 1 1.7
 -5 -4 15 3.3 1.4
 -5 4 15 2.6 4
 -4 -4 15 7.5 1.5
 4 -4 -15 5.8 1.7
 -4 -4 15 3.4 2.2
 -4 4 15 -0.1 3.9
 -3 -4 15 0.3 1.7
 -3 -4 15 0 1.3
 3 -4 -15 0.5 1.4
 2 -4 -15 2.3 1.3
 -2 -4 15 2 1.2
 -2 -4 15 2.7 1.8
 -1 -4 15 6.8 1.9
 -1 -4 15 6.1 1.5
 1 -4 -15 6.7 1.4
 0 -4 15 46.5 3.5
 0 -4 -15 51.49 3.5
 0 -4 15 51.59 4
 -1 -4 -15 4.8 1.3
 1 -4 15 6.4 2
 1 -4 15 7.5 1.5
 -2 -4 -15 7.8 1.4
 2 -4 15 11.2 2.1
 2 -4 15 6.2 1.3
 -3 -4 -15 12.1 1.5
 3 -4 15 10.8 2.1
 3 -4 15 10.5 1.6
 4 -4 15 18.1 2.5
 4 -4 15 18 1.8
 -4 -4 -15 17.9 1.8
 5 -4 15 35.9 2.7
 5 -4 15 35.4 3.3
 5 -4 15 36.9 3
 6 -4 15 3.6 1.2
 6 -4 15 5.4 1.4
 6 -4 15 3.6 1.7
 7 -4 15 8.7 1.6
 7 -4 15 11.3 1.9
 8 -4 15 -0.5 1.6
 8 -4 15 0.6 1.3
 9 -4 15 1.7 1.7
 9 -4 15 1.2 1.4
 10 -4 15 0.7 1.3
 10 -4 15 4.1 1.7
 11 -4 15 0.5 1.3
 12 -4 15 2.9 1.4
 14 -5 -15 1 1.2
 -13 -5 15 6 1.2
 13 -5 -15 3.5 1.4
 -12 -5 15 1.7 1.2
 12 -5 -15 0.3 1.3
 11 -5 -15 1.1 1.5
 -11 -5 15 7.1 1.4
 10 -5 -15 7.7 1.8
 -10 -5 15 6.2 1.4
 -10 -5 15 8.8 1.9
 9 -5 -15 2 1.7
 -9 -5 15 4.1 1.7
 -9 -5 15 4 1.6
 8 -5 -15 1.9 1.7
 -8 -5 15 1.6 1.5
 -8 -5 15 -0.6 1.5
 7 -5 -15 2.9 1.8
 -7 -5 15 0.8 1.4
 -7 -5 15 0.8 1.6
 -6 -5 15 6.5 1.8
 6 -5 -15 8.9 1.8
 -6 -5 15 5.1 1.5
 -5 -5 15 1.4 1.5
 5 -5 -15 0.8 1.5
 -5 -5 15 1.7 1.7
 -4 -5 15 5.9 1.9
 4 -5 -15 5.7 1.6
 -4 -5 15 5.4 1.6
 3 -5 -15 1.3 1.3
 -3 -5 15 1.6 1.5
 -3 -5 15 -0.2 1.6
 -2 -5 15 3.9 1.5
 -2 -5 15 5.5 1.8
 2 -5 -15 3.7 1.3
 1 -5 -15 29.5 2.4
 -1 -5 15 27.5 3
 -1 -5 15 29.8 2.5
 0 -5 15 23.3 2.7
 0 -5 -15 21.3 2
 0 -5 15 24.8 2.2
 1 -5 15 49.6 3.4
 -1 -5 -15 43.5 3.2
 1 -5 15 49.6 4
 2 -5 15 18.1 1.9
 2 -5 15 17.6 2.4
 -2 -5 -15 13.8 1.5
 3 -5 15 76.09 5.2
 3 -5 15 80.89 5.6
 4 -5 15 1.2 1.4
 4 -5 15 1.5 1.6
 4 -5 15 1.4 1.2
 5 -5 15 1.6 1.7
 5 -5 15 2.3 1.2
 5 -5 15 1.4 1.4
 6 -5 15 4.4 1.3
 6 -5 15 0.1 1.2
 6 -5 15 0.1 1.6
 7 -5 15 3.3 1.3
 7 -5 15 2.6 1.6
 8 -5 15 0.4 1.1
 8 -5 15 1.3 1.4
 9 -5 15 0.9 1.1
 10 -5 15 4.4 1.3
 12 -6 -15 0.9 1
 11 -6 -15 -0.2 1.1
 -11 -6 15 0.4 1
 -10 -6 15 8.8 1.5
 10 -6 -15 6.6 1.4
 -9 -6 15 1.5 1.2
 9 -6 -15 0.8 1.2
 -8 -6 15 5.2 1.5
 8 -6 -15 3.6 1.3
 7 -6 -15 0.6 1.2
 -7 -6 15 0.2 1.4
 -7 -6 15 2 1.4
 -6 -6 15 2.3 1.4
 -6 -6 15 1.6 1.5
 6 -6 -15 1.8 1.2
 5 -6 -15 0.8 1.2
 -5 -6 15 0.5 1.3
 -5 -6 15 1.4 1.4
 4 -6 -15 0.5 1.1
 -4 -6 15 0.4 1.4
 -4 -6 15 1.6 1.4
 -3 -6 15 3.4 1.5
 -3 -6 15 1.9 1.5
 3 -6 -15 1.7 1.1
 -2 -6 15 0 1.3
 -2 -6 15 -0.7 1.5
 2 -6 -15 1 1.2
 -1 -6 15 0.6 1.4
 -1 -6 15 1.5 1.5
 0 -6 15 35.8 2.9
 0 -6 15 39.7 3.3
 1 -6 15 21.8 2.4
 1 -6 15 15.6 2
 2 -6 15 -0.1 1.4
 2 -6 15 0.7 1
 2 -6 15 2 1.5
 3 -6 15 2.5 1.1
 3 -6 15 4.4 1.7
 3 -6 15 2.6 1.4
 4 -6 15 24.3 2.4
 4 -6 15 21.1 2
 4 -6 15 16.5 2.1
 5 -6 15 0 1
 5 -6 15 0.7 1.4
 5 -6 15 -0.4 1.4
 6 -6 15 5.1 1.2
 6 -6 15 4.4 1.3
 6 -6 15 5.7 1.5
 7 -6 15 1.4 1.1
 8 -6 15 0.3 1
 -9 -7 15 0.2 0.9
 -8 -7 15 -0.2 1
 -7 -7 15 0.8 1.2
 -6 -7 15 0.5 1.1
 -5 -7 15 1 1.1
 -4 -7 15 1.8 1.4
 -3 -7 15 1 1.5
 -2 -7 15 2.5 1.3
 -1 -7 15 3 1.3
 0 -7 15 0 1.4
 1 -7 15 4.2 1.4
 2 -7 15 2 1.4
 3 -7 15 2.6 1.4
 4 -7 15 0.1 1.2
 -4 -8 15 0.6 1.3
 -3 -8 15 0 1.1
 -2 -8 15 0.9 1.2
 -1 -8 15 0.1 1.2
 0 -8 15 -0.3 1.5
 16 0 -16 0.6 1.2
 15 0 -16 -1 1.2
 15 0 -16 4.3 1.4
 14 0 -16 0.2 1.5
 14 0 -16 1.9 1.5
 13 0 -16 2.5 1.4
 13 0 -16 -1 1.7
 12 0 -16 32.2 2.4
 12 0 -16 20.4 2.7
 11 0 -16 1.3 1.5
 11 0 -16 1.3 1.6
 -11 0 16 1.8 3.7
 10 0 -16 919.21 55.79
 -9 0 16 3 2.5
 9 0 -16 6.8 1.6
 8 0 -16 298.87 17.9
 -8 0 16 286.07 19.1
 7 0 -16 5.7 1.5
 -7 0 16 2.2 2.2
 6 0 -16 1.1 1.2
 -6 0 16 1.9 2.1
 5 0 -16 0.3 1.1
 -5 0 16 -0.7 2
 -4 0 16 9.2 2.3
 4 0 -16 9.8 1.3
 3 0 -16 -0.2 1
 -3 0 16 -1.1 1.7
 -2 0 16 0.9 1.5
 2 0 -16 0.3 1
 1 0 -16 8.3 1.3
 -1 0 16 5.9 1.5
 0 0 -16 309.47 18.4
 0 0 16 294.47 18.5
 1 0 16 0.1 1.3
 -1 0 -16 0.8 1.1
 1 0 16 1.3 0.7
 2 0 16 4.6 1.5
 -2 0 -16 7.1 1.4
 -3 0 -16 3.9 1.3
 3 0 16 2.7 1.4
 -4 0 -16 108.59 6.9
 4 0 16 110.39 7.2
 5 0 16 1.5 1.3
 5 0 16 1 1.1
 6 0 16 70.39 5
 6 0 16 73.49 5
 7 0 16 -0.2 1.3
 7 0 16 -0.2 1.2
 8 0 16 298.77 18.9
 8 0 16 312.27 18.9
 9 0 16 1 1.5
 10 0 16 10.6 1.9
 11 0 16 0.5 1.5
 12 0 16 -0.9 1.7
 13 0 16 -0.1 1.6
 17 -1 -16 2.8 1.2
 -17 -1 16 0.3 1.1
 16 -1 -16 -0.6 1.3
 -16 -1 16 -0.4 1.3
 16 -1 -16 -0.5 1.2
 15 -1 -16 0.5 1.3
 15 -1 -16 0.3 1.3
 14 -1 -16 0.9 1.5
 14 -1 -16 2.4 1.4
 14 1 -16 2.3 1.3
 13 -1 -16 -1 1.5
 13 -1 -16 1.1 1.5
 13 1 -16 3.2 1.3
 12 -1 -16 1.3 1.4
 12 -1 -16 -0.1 1.6
 12 1 -16 -0.5 1.3
 11 -1 -16 4.3 1.5
 11 -1 -16 3.7 1.8
 11 1 -16 5.8 1.5
 -10 -1 16 8 2.8
 10 -1 -16 6.6 1.6
 10 -1 -16 3.1 1.8
 -10 1 16 0.8 3
 10 1 -16 7.3 1.5
 -9 -1 16 197.88 13.4
 9 -1 -16 216.38 12.2
 9 -1 -16 177.38 12.3
 9 1 -16 202.98 12.1
 -9 1 16 186.88 13.9
 8 -1 -16 1.1 1.4
 -8 -1 16 2 2.4
 8 1 -16 1 1.3
 -8 1 16 2.8 3.1
 -7 -1 16 51.89 4.7
 7 -1 -16 50.39 3.5
 -7 1 16 43 5.3
 7 1 -16 49 3.4
 6 -1 -16 1.5 1.3
 -6 -1 16 1.8 1.9
 -6 1 16 0.3 2.5
 6 1 -16 0.6 1.2
 -5 -1 16 5.7 2.2
 5 -1 -16 9.3 1.5
 -5 1 16 10.4 3
 5 1 -16 11.2 1.4
 4 -1 -16 9.8 1.6
 -4 -1 16 6.1 2.1
 4 1 -16 11.6 1.4
 -4 1 16 7.2 2.9
 3 -1 -16 -0.4 1.1
 -3 -1 16 -0.6 1.6
 -3 1 16 -0.6 2.1
 3 1 -16 1.2 1.1
 -2 -1 16 4.2 1.6
 2 -1 -16 2.8 1.2
 -2 1 16 2.6 2.2
 2 1 -16 3.7 1.2
 -1 -1 16 4.4 1.1
 -1 -1 16 3.6 1.5
 1 -1 -16 4.2 1.2
 -1 -1 16 3.2 12
 -1 1 16 3.5 2
 1 1 -16 2.6 1
 0 -1 16 7.8 13
 0 -1 -16 19.3 1.8
 0 -1 16 17.9 1.6
 0 1 16 18.7 2.5
 0 1 -16 20 1.7
 1 -1 16 93.99 19.6
 1 -1 16 139.29 8.6
 -1 -1 -16 129.59 8.7
 1 -1 16 147.09 9.1
 -1 1 -16 144.79 8.7
 1 1 16 150.28 8.8
 -2 -1 -16 49.2 3.3
 2 -1 16 48.8 3.7
 2 -1 16 45.2 21
 2 -1 16 47.4 3.1
 2 1 16 44.6 3.3
 -2 1 -16 46.2 3.3
 -3 -1 -16 0.7 1.2
 3 -1 16 -0.3 1.4
 3 1 16 0.7 1
 -3 1 -16 1.6 1.2
 4 -1 16 32 3
 -4 -1 -16 31.8 2.6
 4 1 16 34.6 2.7
 4 1 16 34 2.6
 5 -1 16 23.6 2.5
 5 -1 16 16.6 2.1
 -5 -1 -16 14.7 1.8
 5 1 16 16.6 1.9
 5 1 16 15.1 1.7
 6 -1 16 8 1.7
 6 -1 16 4.4 1.2
 6 1 16 6.4 1.3
 7 -1 16 14.1 2
 7 -1 16 10.2 1.8
 7 1 16 12.1 1.8
 8 -1 16 30.7 2.8
 8 -1 16 25.8 2.7
 8 1 16 28.3 2.7
 9 -1 16 1.5 1.3
 9 -1 16 3.1 1.5
 9 1 16 2 1.5
 10 -1 16 2.1 1.5
 10 -1 16 4.3 1.6
 10 1 16 3.3 1.7
 11 -1 16 5.8 1.7
 11 1 16 6.8 1.8
 12 -1 16 0.1 1.5
 12 1 16 1.2 1.6
 13 -1 16 1.5 1.5
 17 -2 -16 0.9 1.5
 -16 -2 16 0.4 1.1
 16 -2 -16 0.7 1.2
 15 -2 -16 -0.3 1.3
 -15 -2 16 0.8 1.2
 15 -2 -16 0.9 1.3
 14 -2 -16 0.3 1.3
 -14 -2 16 0.8 1.1
 14 -2 -16 1.4 1.4
 -13 -2 16 1.3 1.4
 13 -2 -16 0.8 1.6
 13 -2 -16 1.9 1.6
 12 -2 -16 -0.3 1.8
 12 -2 -16 1.4 1.5
 11 -2 -16 17.9 2.4
 11 -2 -16 27.7 2.6
 11 2 -16 21.4 1.9
 -10 -2 16 21.2 3.9
 10 -2 -16 27.8 2.6
 10 2 -16 23.8 2.1
 -10 2 16 19 5.5
 9 -2 -16 99.69 6.3
 -9 -2 16 88.09 7.6
 -9 2 16 81.49 8.5
 9 2 -16 101.29 6.1
 -8 -2 16 62.49 6
 8 -2 -16 74.19 4.7
 8 2 -16 72.09 4.5
 -8 2 16 52.19 6.9
 -7 -2 16 32.4 4.2
 7 -2 -16 41.2 3.1
 -7 2 16 32.7 5.5
 7 2 -16 41.1 2.8
 -6 -2 16 6.5 2.4
 6 -2 -16 13.3 1.8
 6 2 -16 10.2 1.4
 -6 2 16 13.2 3.9
 -5 -2 16 43.8 4.3
 5 -2 -16 47.5 3.4
 5 2 -16 45.4 3.1
 -5 2 16 39.2 5.4
 -4 -2 16 2.1 1.2
 -4 -2 16 1.5 1.8
 4 -2 -16 1 1.5
 4 2 -16 0.9 1
 -4 2 16 1.5 2.8
 -3 -2 16 98.39 7.3
 -3 -2 16 105.19 6.5
 3 -2 -16 105.39 6.5
 -3 2 16 87.09 8.1
 3 2 -16 106.79 6.4
 -2 -2 16 19.1 2.8
 2 -2 -16 28.6 2.2
 -2 -2 16 23.6 2
 -2 2 16 16.7 3.6
 2 2 -16 24.8 2
 -1 -2 16 1.4 1.5
 -1 -2 16 1.8 1
 1 -2 -16 1.8 1.2
 -1 2 16 0.7 2.2
 1 2 -16 2.1 1.1
 0 -2 -16 9 1.5
 0 -2 16 11.8 2.2
 0 -2 16 9.4 1.3
 0 2 -16 11 1.4
 0 2 16 7.6 2.6
 1 -2 16 1.2 1.6
 -1 -2 -16 1.7 1.1
 1 -2 16 1.9 1
 1 2 16 -0.9 1.9
 -1 2 -16 1.1 1.1
 1 2 16 1.7 0.9
 2 -2 16 14.6 1.5
 -2 -2 -16 15.9 1.7
 2 -2 16 16.3 2.3
 -2 2 -16 15.7 1.6
 2 2 16 16.3 1.5
 2 2 16 15.1 2.7
 3 -2 16 2.2 1.6
 3 -2 16 1.5 0.9
 -3 -2 -16 2.5 1.2
 3 2 16 1.5 0.8
 4 -2 16 32.5 3.1
 -4 -2 -16 31.5 2.4
 4 2 16 29.2 2.4
 -5 -2 -16 51.59 3.5
 5 -2 16 53.19 4
 5 2 16 48.2 3.5
 6 -2 16 0.9 1.5
 6 -2 16 0.5 1.2
 6 2 16 0.4 1
 7 -2 16 43.3 3.5
 7 -2 16 41.2 3.4
 7 2 16 42.7 3.2
 8 -2 16 22 2.4
 8 -2 16 20.3 2.5
 8 2 16 18.1 2.2
 9 -2 16 56.69 4.1
 9 -2 16 53.59 4.1
 9 2 16 48.6 3.8
 10 -2 16 2.4 1.6
 10 -2 16 4.7 1.7
 11 -2 16 0.3 1.4
 11 -2 16 0.6 1.4
 12 -2 16 -0.2 1.4
 13 -2 16 1.7 1.5
 16 -3 -16 0.9 1.1
 15 -3 -16 1.4 1.3
 -15 -3 16 2.5 1.2
 -14 -3 16 3.7 1.3
 14 -3 -16 2.5 1.4
 -13 -3 16 -0.3 1.3
 13 -3 -16 -0.1 1.4
 -12 -3 16 4.9 1.5
 12 -3 -16 8.2 2
 11 -3 -16 3.6 2
 -11 -3 16 2.6 1.4
 -10 -3 16 2.7 1.5
 10 -3 -16 3.3 1.8
 9 -3 -16 39.7 3.3
 -9 -3 16 36.7 3
 8 -3 -16 54.49 3.9
 -8 -3 16 54.99 3.8
 -8 -3 16 50.99 5.3
 -8 3 16 36.9 6.9
 -7 -3 16 4.9 1.4
 -7 -3 16 3.9 2.4
 7 -3 -16 2.8 1.8
 -7 3 16 1.5 3.5
 6 -3 -16 49.8 3.4
 -6 -3 16 44.6 3.3
 -6 -3 16 40.3 4.5
 6 3 -16 38.9 2.9
 -6 3 16 47.6 6.5
 -5 -3 16 32.4 3.9
 -5 -3 16 37.3 2.8
 5 -3 -16 36.5 3
 -5 3 16 30.7 6.1
 5 3 -16 34 2.5
 -4 -3 16 27.2 2.4
 -4 -3 16 26 3.4
 4 -3 -16 29.2 2.5
 4 3 -16 29.4 2.2
 -4 3 16 16.7 4.7
 3 -3 -16 105.99 6.5
 -3 -3 16 84.79 7.2
 -3 -3 16 103.19 6.5
 3 3 -16 107.59 6.3
 -3 3 16 89.69 8.8
 -2 -3 16 1 1.1
 -2 3 16 -0.8 2.7
 2 3 -16 0.4 1.1
 -1 -3 16 32.3 3.1
 -1 -3 16 28.8 2.4
 1 -3 -16 29.4 2.5
 1 3 -16 30.8 2.3
 -1 3 16 25.8 5
 0 -3 16 47.3 3.8
 0 -3 16 42.2 3.1
 0 -3 -16 43.5 3.2
 0 3 16 40.6 5.2
 1 -3 16 6.9 2
 -1 -3 -16 7.2 1.3
 1 -3 16 7.1 1.3
 2 -3 16 146.89 8.9
 2 -3 16 128.59 8.3
 -2 -3 -16 126.39 8.3
 3 -3 16 551.94 32.7
 -3 -3 -16 547.45 32.3
 3 -3 16 496.15 32.2
 4 -3 16 216.98 14
 -4 -3 -16 231.58 14.1
 4 -3 16 239.78 14.5
 5 -3 16 46.3 3.8
 5 -3 16 46.4 3.7
 6 -3 16 6.8 1.6
 6 -3 16 8.2 1.5
 7 -3 16 8.8 2
 7 -3 16 4.2 1.3
 8 -3 16 0.6 1.2
 8 -3 16 3.7 1.8
 9 -3 16 5.9 1.4
 9 -3 16 6.8 1.5
 10 -3 16 19.9 2.4
 10 -3 16 22.3 2.4
 11 -3 16 2.1 1.4
 12 -3 16 0.2 1.4
 15 -4 -16 0 1.1
 14 -4 -16 12.1 1.8
 -13 -4 16 0.9 1.1
 13 -4 -16 0.1 1.4
 -12 -4 16 9.9 1.7
 12 -4 -16 10.1 2
 -11 -4 16 14.2 1.9
 11 -4 -16 14.2 2.2
 10 -4 -16 13.4 2.2
 -10 -4 16 11.2 1.8
 -9 -4 16 12.9 2
 9 -4 -16 9.8 2.2
 -8 -4 16 33.4 3
 8 -4 -16 41 3.3
 7 -4 -16 4.1 1.8
 -7 -4 16 5.1 1.6
 6 -4 -16 4.3 1.8
 -6 -4 16 6.4 2.7
 -6 -4 16 6.3 1.7
 -6 4 16 9.3 4.8
 5 -4 -16 3.7 1.8
 -5 -4 16 0.2 2.4
 -5 -4 16 5.3 1.6
 -5 4 16 6.6 4.3
 4 -4 -16 79.09 5.1
 -4 -4 16 68.69 5.4
 -4 -4 16 75.49 5
 -4 4 16 65.99 8.3
 -3 -4 16 45.4 3.3
 3 -4 -16 45.7 3.3
 -3 -4 16 46.2 3.8
 -3 4 16 26.4 6.5
 -2 -4 16 5 2
 -2 -4 16 5.8 1.4
 2 -4 -16 5.6 1.4
 1 -4 -16 2.2 1.4
 -1 -4 16 1.7 1.3
 -1 -4 16 2.1 1.8
 0 -4 -16 29.6 2.5
 0 -4 16 29.7 2.6
 0 -4 16 35.5 3.2
 1 -4 16 14 1.7
 1 -4 16 12.6 2.2
 -1 -4 -16 12.9 1.6
 -2 -4 -16 35.4 2.7
 2 -4 16 34.9 2.7
 2 -4 16 36.6 3.4
 3 -4 16 14.9 1.8
 3 -4 16 23.4 2.8
 -3 -4 -16 14.8 1.7
 4 -4 16 31 2.6
 -4 -4 -16 32.7 2.5
 4 -4 16 35.5 3.2
 5 -4 16 28.2 2.8
 5 -4 16 25.8 2.6
 5 -4 16 25.8 2.2
 6 -4 16 12 1.9
 6 -4 16 12.4 2.3
 7 -4 16 15.4 2.4
 7 -4 16 12 1.9
 8 -4 16 0.4 1.5
 8 -4 16 0.2 1.2
 9 -4 16 9.9 1.9
 9 -4 16 14.3 2
 10 -4 16 2.9 1.3
 11 -4 16 -0.5 1.2
 14 -5 -16 0.1 1.2
 13 -5 -16 7.4 1.6
 -13 -5 16 11.9 1.5
 -12 -5 16 0.2 1.1
 12 -5 -16 1.1 1.4
 -11 -5 16 2 1.3
 11 -5 -16 0.5 1.6
 -10 -5 16 5.5 1.4
 -10 -5 16 1.5 1.5
 10 -5 -16 4.1 1.7
 -9 -5 16 4.2 1.7
 9 -5 -16 5.4 1.8
 -8 -5 16 27 2.5
 -8 -5 16 22.7 2.7
 8 -5 -16 26.2 2.6
 7 -5 -16 1.2 1.7
 -7 -5 16 3.3 1.5
 -7 -5 16 3.5 1.7
 6 -5 -16 1.3 1.6
 -6 -5 16 3.1 1.6
 -6 -5 16 1.9 1.7
 5 -5 -16 2.6 1.6
 -5 -5 16 0.5 1.4
 -5 -5 16 -0.2 1.6
 -4 -5 16 5.8 1.9
 4 -5 -16 5.4 1.5
 -4 -5 16 6.7 1.6
 3 -5 -16 6.9 1.5
 -3 -5 16 6.3 1.6
 -3 -5 16 6.4 1.9
 2 -5 -16 3.2 1.3
 -2 -5 16 4.7 1.9
 -2 -5 16 5.6 1.6
 -1 -5 16 3.3 1.8
 -1 -5 16 7 1.6
 1 -5 -16 4.1 1.3
 0 -5 -16 3.2 1.1
 0 -5 16 3.2 1.7
 0 -5 16 5.3 1.5
 1 -5 16 35.8 2.8
 1 -5 16 36.9 3.4
 -1 -5 -16 35.5 2.7
 -2 -5 -16 2.6 1
 2 -5 16 3.6 1.8
 2 -5 16 2.6 1.5
 3 -5 16 23.1 2.7
 3 -5 16 21.6 2.1
 4 -5 16 44 3.6
 4 -5 16 43 3.2
 4 -5 16 35.6 3
 5 -5 16 0.8 1.2
 5 -5 16 2.4 1.4
 5 -5 16 0.4 1.3
 6 -5 16 0 1.4
 6 -5 16 -0.3 1.1
 7 -5 16 7.1 1.8
 7 -5 16 3 1.2
 8 -5 16 0.1 1.2
 8 -5 16 0.6 1.7
 9 -5 16 3.8 1.4
 10 -5 16 4.2 1.3
 -11 -6 16 0.6 1
 11 -6 -16 0.1 1
 10 -6 -16 1.1 1.1
 -10 -6 16 1.9 1.2
 9 -6 -16 1.8 1.2
 -9 -6 16 1.8 1.2
 -8 -6 16 0.5 1.3
 8 -6 -16 1.5 1.2
 7 -6 -16 1.5 1.2
 -7 -6 16 0.5 1.3
 -7 -6 16 1.5 1.4
 6 -6 -16 3.6 1.2
 -6 -6 16 2.8 1.5
 -6 -6 16 2.7 1.5
 -5 -6 16 12.7 1.8
 5 -6 -16 8.1 1.4
 -5 -6 16 8.4 1.8
 -4 -6 16 0.4 1.5
 4 -6 -16 0.6 1.1
 -4 -6 16 -0.1 1.4
 -3 -6 16 0.2 1.3
 -3 -6 16 0.7 1.5
 3 -6 -16 0.8 1
 -2 -6 16 6.1 1.5
 -2 -6 16 7.1 1.9
 -1 -6 16 2.2 1.3
 -1 -6 16 3.9 1.6
 0 -6 16 1.3 1.3
 0 -6 16 1.5 1.6
 1 -6 16 8.4 1.8
 1 -6 16 8.1 1.7
 2 -6 16 2.1 1.4
 2 -6 16 1.9 1.5
 2 -6 16 0.9 1.1
 3 -6 16 4 1.2
 3 -6 16 2 1.4
 3 -6 16 2.6 1.4
 4 -6 16 2.6 1.5
 4 -6 16 2.5 1.1
 4 -6 16 1.1 1.4
 5 -6 16 0.1 1.2
 5 -6 16 0.9 1
 5 -6 16 1.1 1.4
 6 -6 16 1.1 1
 7 -6 16 5.2 1.2
 -8 -7 16 1.5 1
 -7 -7 16 2.4 1.1
 -6 -7 16 -0.1 1.2
 -5 -7 16 1.8 1.4
 -4 -7 16 0.2 1.2
 -3 -7 16 0 1.2
 -2 -7 16 0.8 1.4
 -1 -7 16 3 1.4
 0 -7 16 5.3 1.4
 1 -7 16 11.3 1.7
 2 -7 16 0 1.2
 3 -7 16 0.6 1.3
 4 -7 16 1.7 1.9
 16 0 -17 -0.4 1.1
 15 0 -17 2.9 1.4
 14 0 -17 0.3 1.4
 13 0 -17 4.6 1.6
 12 0 -17 1 1.5
 11 0 -17 0.4 1.5
 -10 0 17 2.2 2.6
 10 0 -17 0.2 1.4
 9 0 -17 37.6 2.9
 8 0 -17 1.5 1.5
 -8 0 17 2.2 2.5
 -7 0 17 73.09 6.2
 7 0 -17 75.09 4.9
 6 0 -17 0.6 1.3
 -6 0 17 1.2 2
 5 0 -17 32.4 2.5
 -5 0 17 33.2 3.7
 -4 0 17 -0.6 1.6
 4 0 -17 0.4 1.1
 3 0 -17 2.9 1.1
 -3 0 17 1.7 1.8
 -2 0 17 2 1.5
 2 0 -17 1.4 1.2
 -1 0 17 18.1 2.3
 1 0 -17 20.6 1.9
 0 0 -17 1.9 1.2
 0 0 17 3.5 0.9
 1 0 17 15 2.1
 -1 0 -17 14.1 1.7
 1 0 17 14.9 1.3
 -2 0 -17 1.5 1.2
 2 0 17 -0.1 1.4
 -3 0 -17 29 2.4
 3 0 17 28.8 2.6
 4 0 17 0.4 1.3
 -4 0 -17 0.7 1.3
 5 0 17 17.5 2
 5 0 17 17.8 2.1
 6 0 17 0.7 1.2
 6 0 17 1.4 1.3
 7 0 17 1.1 1.3
 7 0 17 2.9 1.5
 8 0 17 0.1 1.3
 8 0 17 0.8 1.3
 9 0 17 10.2 1.8
 10 0 17 1.3 1.5
 11 0 17 6.1 1.7
 12 0 17 0.7 1.7
 -16 -1 17 1.9 1.2
 16 -1 -17 1.9 1.3
 15 -1 -17 7.7 1.6
 14 -1 -17 4.6 1.5
 14 1 -17 3.4 1.3
 13 -1 -17 0.4 1.5
 13 -1 -17 -0.1 1.6
 13 1 -17 0.9 1.4
 12 -1 -17 0 1.5
 12 -1 -17 0.5 1.6
 12 1 -17 -0.2 1.3
 11 -1 -17 44.5 3.5
 11 1 -17 48.9 3.4
 10 -1 -17 2.1 1.7
 -10 -1 17 2.6 2.7
 10 1 -17 5.9 1.5
 -10 1 17 3.6 2.9
 9 -1 -17 205.28 12.6
 -9 -1 17 201.98 13.8
 -9 1 17 196.98 14.3
 9 1 -17 203.38 12.5
 -8 -1 17 5.7 2.4
 8 -1 -17 7.4 1.7
 8 1 -17 8.5 1.5
 -8 1 17 8.1 3.4
 7 -1 -17 4.7 1.6
 -7 -1 17 5.9 2.5
 -7 1 17 1.9 2.7
 7 1 -17 6.4 1.4
 6 -1 -17 2.1 1.4
 -6 -1 17 0.3 2
 6 1 -17 2 1.1
 -6 1 17 0.7 2.5
 5 -1 -17 11.3 1.7
 -5 -1 17 11.1 2.4
 5 1 -17 9.9 1.4
 -5 1 17 6.8 2.9
 4 -1 -17 7.3 1.4
 -4 -1 17 9.2 2.3
 -4 1 17 4.8 2.7
 4 1 -17 9.3 1.4
 3 -1 -17 5.7 1.3
 -3 -1 17 5.8 1.9
 -3 1 17 3.5 2.4
 3 1 -17 9.6 1.4
 -2 -1 17 7 1.4
 2 -1 -17 9.9 1.5
 -2 -1 17 9.4 2
 2 1 -17 10.9 1.4
 -2 1 17 9.3 2.5
 -1 -1 17 227.78 13.9
 1 -1 -17 224.98 13.9
 -1 -1 17 228.88 14.2
 -1 1 17 208.98 14.6
 1 1 -17 238.38 13.9
 0 -1 -17 20.5 1.9
 0 -1 17 19.5 1.7
 0 1 -17 20.6 1.9
 0 1 17 17.2 2.4
 1 -1 17 21.6 1.7
 -1 -1 -17 20.2 1.9
 1 -1 17 18.5 2.5
 1 1 17 20.2 2
 -1 1 -17 20 1.9
 2 -1 17 59.49 4.5
 -2 -1 -17 63.59 4.1
 2 -1 17 56.19 3.9
 -2 1 -17 62.59 4.1
 2 1 17 61.49 4.2
 -3 -1 -17 135.49 8.3
 3 -1 17 127.79 8.6
 3 1 17 134.79 8.4
 -3 1 -17 132.79 8.3
 4 -1 17 17.1 2.3
 -4 -1 -17 17 1.8
 4 1 17 14.5 1.8
 4 1 17 13.9 1.9
 5 -1 17 17.6 2.2
 -5 -1 -17 14.5 1.9
 5 1 17 16.2 1.9
 5 1 17 15.6 1.7
 6 -1 17 7.7 1.5
 6 -1 17 9.9 1.9
 7 -1 17 48.9 3.8
 7 -1 17 53.99 3.9
 7 1 17 46.7 3.7
 8 -1 17 1.6 1.5
 8 -1 17 2.5 1.5
 8 1 17 0.8 1.3
 9 -1 17 -1.3 1.3
 9 -1 17 1.4 1.3
 9 1 17 -0.3 1.4
 10 -1 17 0.9 1.4
 10 -1 17 0.9 1.6
 10 1 17 1.5 1.5
 11 -1 17 2.3 1.6
 11 1 17 0.4 1.6
 12 -1 17 0.3 1.5
 12 1 17 0.7 1.5
 13 -1 17 1.1 1.5
 16 -2 -17 1.3 1.3
 -16 -2 17 1.4 1.1
 15 -2 -17 0.1 1.3
 -15 -2 17 1.4 1.1
 14 -2 -17 1.5 1.5
 -14 -2 17 2.6 1.4
 -13 -2 17 1.7 1.4
 13 -2 -17 1.8 1.6
 -12 -2 17 16.5 2.1
 12 -2 -17 18.2 2.3
 11 -2 -17 34.1 2.8
 11 2 -17 25.7 2.4
 10 -2 -17 51.19 3.9
 10 2 -17 51.59 3.5
 9 -2 -17 20.1 2.2
 -9 -2 17 8.8 3.2
 9 2 -17 15.8 1.7
 -9 2 17 10.6 4.2
 -8 -2 17 4.4 2.5
 8 -2 -17 8.3 1.9
 8 2 -17 6.6 1.3
 -8 2 17 5.8 3.8
 -7 -2 17 48.8 5
 7 -2 -17 54.59 3.9
 7 2 -17 56.69 3.6
 -7 2 17 39.4 6.1
 6 -2 -17 0.4 1.6
 -6 -2 17 0.7 2
 6 2 -17 1.3 1.1
 -6 2 17 0.5 3
 5 -2 -17 14.3 1.9
 -5 -2 17 12.7 1.9
 -5 -2 17 10.3 2.4
 -5 2 17 2.4 3.3
 5 2 -17 11.3 1.5
 -4 -2 17 4.9 2.1
 4 -2 -17 7.9 1.5
 -4 -2 17 9.5 1.7
 4 2 -17 7.1 1.3
 -4 2 17 5.4 3
 -3 -2 17 6.3 2.1
 -3 -2 17 5.1 1.2
 3 -2 -17 5.2 1.4
 3 2 -17 5.9 1.1
 -3 2 17 2.2 2.7
 -2 -2 17 12 1.6
 -2 -2 17 13.8 2.4
 2 -2 -17 11.6 1.7
 -2 2 17 9.8 3.1
 2 2 -17 12.3 1.5
 -1 -2 17 1.6 1.1
 1 -2 -17 1.8 1.3
 1 2 -17 3 1.1
 -1 2 17 1.9 2.3
 0 -2 17 60.89 4.5
 0 -2 17 58.99 3.9
 0 -2 -17 59.69 4
 0 2 17 52.09 5.2
 0 2 17 58.19 4
 0 2 -17 58.49 3.9
 1 -2 17 3.6 1.1
 -1 -2 -17 2 1.2
 1 -2 17 4.7 1.8
 -1 2 -17 3.4 1.2
 1 2 17 0.4 2
 1 2 17 2 0.9
 2 -2 17 6.4 2
 2 -2 17 5.6 1.1
 -2 -2 -17 6.5 1.4
 -2 2 -17 7.2 1.4
 2 2 17 5.7 1
 -3 -2 -17 40.1 2.8
 3 -2 17 35.6 3.2
 3 -2 17 33.2 2.4
 3 2 17 32.4 2.5
 -4 -2 -17 16.6 1.9
 4 -2 17 18.6 2.5
 4 2 17 17.1 1.7
 5 -2 17 81.39 5.8
 -5 -2 -17 83.69 5.4
 5 -2 17 87.59 5.8
 5 2 17 80.59 5.4
 6 -2 17 4.7 1.6
 6 -2 17 4.6 1.7
 6 2 17 3.4 1.2
 7 -2 17 37.4 3.2
 7 -2 17 35 3.1
 7 2 17 36.7 2.9
 8 -2 17 18.1 2.3
 8 -2 17 19.8 2.4
 8 2 17 17.1 2.2
 9 -2 17 -0.3 1.2
 9 -2 17 -1.5 1.4
 10 -2 17 0.9 1.4
 10 -2 17 0.9 1.4
 11 -2 17 8.7 1.8
 12 -2 17 4.8 1.5
 13 -2 17 1.8 1.7
 16 -3 -17 0.5 1.2
 -15 -3 17 1.2 1.1
 15 -3 -17 0.5 1.2
 -14 -3 17 1 1.1
 14 -3 -17 0.2 1.5
 -13 -3 17 -0.3 1.1
 13 -3 -17 -0.7 1.5
 -12 -3 17 4.7 1.3
 12 -3 -17 5.4 1.7
 11 -3 -17 7.2 1.8
 -11 -3 17 10.2 1.8
 10 -3 -17 4.7 1.9
 -10 -3 17 5.3 1.7
 -9 -3 17 2.6 1.4
 9 -3 -17 4.3 1.7
 -8 -3 17 13.8 1.9
 8 -3 -17 11.6 2.1
 -8 -3 17 6.3 2.9
 -8 3 17 7.8 4.3
 -7 -3 17 5.6 1.5
 7 -3 -17 8.1 2.1
 -7 -3 17 5.9 2.7
 -7 3 17 9.4 4.5
 -6 -3 17 7.7 1.7
 6 -3 -17 7.8 2
 -6 -3 17 3.7 2.6
 -6 3 17 10.6 4.5
 6 3 -17 4.7 1.1
 -5 -3 17 2 1.4
 5 -3 -17 2.2 1.6
 -5 -3 17 2.5 2.2
 -5 3 17 0.9 3.5
 5 3 -17 1.3 1.1
 4 -3 -17 19.6 2.1
 -4 -3 17 17.1 2
 -4 -3 17 15.3 3.1
 -4 3 17 10.7 4.3
 4 3 -17 16.7 1.7
 -3 -3 17 6.2 2.3
 -3 -3 17 5.5 1.4
 3 -3 -17 8.6 1.7
 -3 3 17 8.3 3.8
 3 3 -17 8.4 1.3
 -2 -3 17 0.1 1.1
 2 -3 -17 -0.6 1.3
 -2 -3 17 1.4 1.8
 2 3 -17 1 1.1
 -2 3 17 1 3
 1 -3 -17 151.58 9.2
 -1 -3 17 154.98 9.7
 -1 -3 17 149.09 9.2
 -1 3 17 120.09 11
 1 3 -17 148.19 9.1
 0 -3 17 5.3 1.4
 0 -3 -17 7 1.5
 0 -3 17 8.5 2.1
 0 3 17 0.7 2.8
 1 -3 17 46.3 3.3
 1 -3 17 49.1 4
 -1 -3 -17 49.3 3.4
 1 3 17 40 5.2
 -2 -3 -17 8.5 1.5
 2 -3 17 9.5 1.4
 2 -3 17 7.8 2.1
 3 -3 17 261.87 15.6
 -3 -3 -17 248.18 15.1
 3 -3 17 227.88 15
 4 -3 17 13.2 2.3
 -4 -3 -17 9 1.6
 4 -3 17 10.9 1.4
 5 -3 17 4.2 1.9
 5 -3 17 1.8 1.5
 6 -3 17 2.2 1.3
 6 -3 17 3.5 1.6
 7 -3 17 2.2 1.5
 7 -3 17 1.5 1.4
 8 -3 17 -0.2 1.6
 8 -3 17 0.1 1.3
 9 -3 17 0.1 1.2
 9 -3 17 1 1.3
 10 -3 17 0 1.3
 10 -3 17 3.8 1.7
 11 -3 17 7.5 1.5
 12 -3 17 -0.2 1.3
 15 -4 -17 0.1 1.2
 -14 -4 17 1.4 1
 14 -4 -17 -0.1 1.4
 -13 -4 17 6.2 1.2
 13 -4 -17 4.7 1.7
 12 -4 -17 2.3 1.6
 -12 -4 17 2.5 1.3
 -11 -4 17 36.2 2.9
 11 -4 -17 35.7 3.2
 -10 -4 17 10.1 1.8
 10 -4 -17 7.9 2.1
 -9 -4 17 0.6 1.3
 9 -4 -17 1.6 1.8
 8 -4 -17 3.8 1.9
 -8 -4 17 4.5 1.5
 7 -4 -17 1 1.9
 -7 -4 17 1.6 1.4
 -6 -4 17 -0.1 4.2
 6 -4 -17 -0.3 1.8
 -6 -4 17 0.2 1.4
 -5 -4 17 5.1 1.5
 5 -4 -17 4.6 1.7
 -5 -4 17 3.6 2.7
 -5 4 17 3.4 4.5
 4 -4 -17 3.7 1.7
 -4 -4 17 2.8 1.5
 -4 -4 17 3.1 1.9
 -4 4 17 -4.6 4
 -3 -4 17 2.7 1.9
 -3 -4 17 3.4 1.3
 3 -4 -17 3.2 1.6
 -3 4 17 -2 4
 -2 -4 17 3.4 1.4
 2 -4 -17 3.5 1.4
 -2 -4 17 3 2
 -2 4 17 2.5 3.9
 -1 -4 17 3.9 1.5
 -1 -4 17 4.2 1.9
 1 -4 -17 1.8 1.4
 -1 4 17 -0.8 3.9
 0 -4 17 24.3 2.3
 0 -4 -17 27.6 2.3
 0 -4 17 28.1 3
 0 4 17 10.4 4.6
 1 -4 17 40.4 3.6
 1 -4 17 41.9 3
 -1 -4 -17 37.9 3
 2 -4 17 15.2 1.8
 2 -4 17 20.2 2.6
 -2 -4 -17 15.3 1.8
 3 -4 17 24.8 2.9
 3 -4 17 22.5 2.1
 -3 -4 -17 24.4 2.1
 4 -4 17 20.8 2.6
 4 -4 17 15.5 1.8
 -4 -4 -17 16.8 1.8
 5 -4 17 4.6 2.3
 5 -4 17 3.5 1.5
 5 -4 17 2.7 1.7
 6 -4 17 4.3 1.9
 6 -4 17 2.9 1.3
 7 -4 17 1.7 1.5
 7 -4 17 0.8 1.3
 8 -4 17 1 1.3
 8 -4 17 0.2 1.3
 9 -4 17 2.1 2.4
 9 -4 17 2.4 1.4
 10 -4 17 1.8 1.3
 11 -4 17 2 1.3
 -13 -5 17 3.4 1.1
 13 -5 -17 2.7 1.3
 -12 -5 17 3.3 1.3
 12 -5 -17 3.3 1.5
 -11 -5 17 2.8 1.3
 11 -5 -17 0.7 1.6
 -10 -5 17 3.1 1.6
 10 -5 -17 4.7 1.7
 -10 -5 17 7.7 1.6
 -9 -5 17 -1.2 1.5
 9 -5 -17 -0.3 1.6
 -9 -5 17 0.6 1.2
 -8 -5 17 3.6 1.8
 -8 -5 17 2.9 1.4
 8 -5 -17 3.4 1.6
 -7 -5 17 1.6 1.6
 -7 -5 17 1.6 1.5
 7 -5 -17 2.2 1.6
 6 -5 -17 -0.2 1.5
 -6 -5 17 0.9 1.4
 -6 -5 17 2.9 1.8
 5 -5 -17 9.9 1.8
 -5 -5 17 8.8 2
 -5 -5 17 10.1 1.9
 4 -5 -17 0.5 1.3
 -4 -5 17 0.4 1.4
 -4 -5 17 1.1 1.7
 -3 -5 17 10.4 1.9
 3 -5 -17 15.8 1.8
 -3 -5 17 14.2 2.4
 -2 -5 17 1.5 1.8
 -2 -5 17 1.8 1.4
 2 -5 -17 0.9 1.3
 -1 -5 17 55.89 4.5
 -1 -5 17 62.29 4.1
 1 -5 -17 54.39 3.9
 0 -5 17 18.4 2
 0 -5 17 17.4 2.6
 0 -5 -17 18.8 1.8
 1 -5 17 22.4 2.1
 1 -5 17 23.5 2.8
 -1 -5 -17 20.2 1.9
 2 -5 17 11.6 1.7
 2 -5 17 7.8 2.1
 -2 -5 -17 10.7 1.4
 3 -5 17 -0.3 1.3
 3 -5 17 1.3 1.7
 3 -5 17 -0.3 1.4
 4 -5 17 5.6 1.4
 4 -5 17 2.8 1.4
 4 -5 17 7.9 2
 5 -5 17 6.2 1.4
 5 -5 17 12.7 2.4
 5 -5 17 9.7 1.6
 6 -5 17 -0.4 1.1
 6 -5 17 -0.1 1.5
 7 -5 17 0.1 1.3
 7 -5 17 0.5 1.2
 8 -5 17 0.7 1.2
 9 -5 17 1.5 1.1
 11 -6 -17 1 1
 -11 -6 17 0.8 1
 -10 -6 17 1.9 1.2
 10 -6 -17 0.8 1.1
 -9 -6 17 1 1.4
 -8 -6 17 0.5 1.3
 8 -6 -17 0.3 1.1
 7 -6 -17 0 1.1
 -7 -6 17 -0.2 1.5
 -7 -6 17 1.4 1.7
 -6 -6 17 6.6 1.8
 -6 -6 17 3.1 1.5
 6 -6 -17 3.4 1.2
 -5 -6 17 1.3 1.5
 -5 -6 17 2.3 1.4
 5 -6 -17 0.9 1.1
 -4 -6 17 7.7 1.7
 -4 -6 17 6.3 1.5
 4 -6 -17 4.8 1.2
 -3 -6 17 2.1 1.6
 3 -6 -17 1.6 1
 -3 -6 17 2.7 1.5
 -2 -6 17 4.9 1.5
 -2 -6 17 6.2 1.8
 -1 -6 17 4.9 1.4
 -1 -6 17 7.4 1.9
 0 -6 17 0.8 1.3
 0 -6 17 -0.4 1.4
 1 -6 17 5 1.8
 1 -6 17 3.9 1.5
 1 -6 17 4.9 1.4
 2 -6 17 9 1.9
 2 -6 17 6.2 1.5
 2 -6 17 7.5 1.4
 3 -6 17 8.6 1.4
 3 -6 17 10.5 1.7
 3 -6 17 15.6 2.3
 4 -6 17 3.6 1.2
 4 -6 17 6.1 1.7
 4 -6 17 3.5 1.4
 5 -6 17 -0.4 1
 5 -6 17 3 1.5
 6 -6 17 0.2 0.9
 7 -6 17 1.6 1.2
 -8 -7 17 1 1.1
 -7 -7 17 4.4 1.2
 -6 -7 17 1.1 1
 -5 -7 17 0.5 1.1
 -4 -7 17 -0.3 1.3
 -3 -7 17 0.1 1.3
 -2 -7 17 1.5 1.4
 -1 -7 17 0.9 1.4
 0 -7 17 2.5 1.3
 1 -7 17 1.5 1.4
 2 -7 17 -0.1 1.3
 3 -7 17 -0.5 1.9
 16 0 -18 3.7 1.1
 15 0 -18 0.7 1.2
 14 0 -18 5.1 1.4
 13 0 -18 0.1 1.5
 12 0 -18 1.6 1.6
 11 0 -18 1 1.6
 -10 0 18 2.2 4.3
 10 0 -18 1.9 1.5
 9 0 -18 4.3 1.5
 -9 0 18 3.7 2.4
 8 0 -18 114.29 6.9
 -8 0 18 98.39 8.2
 -7 0 18 2.8 2.2
 7 0 -18 -0.6 1.2
 -6 0 18 11.3 2.6
 6 0 -18 14.4 1.7
 -5 0 18 -0.3 1.8
 5 0 -18 1.1 1.1
 -4 0 18 8.9 2.4
 4 0 -18 11.2 1.5
 -3 0 18 1.8 1.7
 3 0 -18 0 1.1
 2 0 -18 264.27 16.2
 -2 0 18 265.67 16.7
 1 0 -18 6.3 1.3
 -1 0 18 5.4 1.6
 0 0 -18 5.5 1.4
 0 0 18 6.1 1.1
 1 0 18 1.3 1.5
 1 0 18 0.6 1
 -1 0 -18 0.3 1.2
 2 0 18 53.89 4.1
 -2 0 -18 56.09 3.8
 3 0 18 2.3 1.5
 -3 0 -18 1.5 1.2
 4 0 18 372.66 22.9
 -4 0 -18 371.46 22.7
 5 0 18 2.5 1.3
 5 0 18 2.4 1.4
 6 0 18 84.79 5.7
 6 0 18 83.49 5.7
 7 0 18 3.1 1.4
 7 0 18 3.5 1.4
 8 0 18 1 1.3
 9 0 18 0.2 1.4
 10 0 18 0.9 1.4
 11 0 18 0.9 1.5
 12 0 18 0.1 1.5
 16 -1 -18 0.1 1.1
 -16 -1 18 0.1 1.1
 15 -1 -18 -0.5 1.3
 14 -1 -18 0 1.4
 14 1 -18 0.7 1.2
 13 -1 -18 2.6 1.6
 13 1 -18 0.7 1.3
 12 -1 -18 2.7 1.8
 12 1 -18 1.3 1.3
 11 -1 -18 42.8 3.4
 11 1 -18 41 3.1
 10 -1 -18 49.7 3.6
 10 1 -18 45.9 3.4
 -9 -1 18 3.6 2.7
 9 -1 -18 3 1.7
 9 1 -18 3.4 1.3
 -9 1 18 4.7 3.1
 -8 -1 18 116.99 9.1
 8 -1 -18 129.79 7.8
 -8 1 18 104.59 9.4
 8 1 -18 127.99 7.7
 -7 -1 18 32.8 4.1
 7 -1 -18 36.6 2.8
 -7 1 18 34.5 4.7
 7 1 -18 35.6 2.7
 6 -1 -18 0.7 1.5
 -6 -1 18 -1.5 1.8
 6 1 -18 0.8 1.1
 -6 1 18 1.7 2.5
 5 -1 -18 15.9 1.9
 -5 -1 18 17.2 2.9
 -5 1 18 12.7 3.2
 5 1 -18 14.8 1.7
 -4 -1 18 8.9 2.3
 4 -1 -18 15.1 1.8
 4 1 -18 12.5 1.5
 -4 1 18 9.7 3
 3 -1 -18 51.89 3.6
 -3 -1 18 47.6 4.3
 -3 1 18 48.2 4.7
 3 1 -18 53.89 3.5
 2 -1 -18 3.8 1.4
 -2 -1 18 4.6 1.8
 -2 -1 18 4.6 1.2
 2 1 -18 3.1 1.2
 -2 1 18 0.3 1.9
 -1 -1 18 33.2 2.5
 1 -1 -18 33.8 2.6
 -1 -1 18 33.3 3
 1 1 -18 36.1 2.5
 -1 1 18 29.3 3.4
 0 -1 18 104.79 6.6
 0 -1 18 93.09 6
 0 -1 -18 95.79 6.1
 0 1 18 88.89 6.4
 0 1 -18 94.99 6.1
 -1 -1 -18 297.37 17
 1 -1 18 294.47 17.4
 1 -1 18 253.67 16.9
 1 1 18 272.77 17.1
 -1 1 -18 273.17 17
 2 -1 18 346.97 22
 -2 -1 -18 369.86 21.7
 2 1 18 347.67 21.8
 -2 1 -18 355.26 21.6
 3 -1 18 121.49 8.1
 -3 -1 -18 126.69 7.7
 -3 1 -18 120.59 7.7
 3 1 18 119.29 7.8
 -4 -1 -18 155.28 10
 4 -1 18 163.28 10.3
 4 1 18 154.48 10
 4 1 18 167.08 10.1
 5 -1 18 4.2 1.6
 5 -1 18 4.1 1.5
 5 1 18 3.3 1.3
 6 -1 18 28.5 2.7
 6 -1 18 24.8 2.7
 6 1 18 27.9 2.5
 7 -1 18 38.8 3.2
 7 -1 18 32.7 3.1
 7 1 18 37.1 3.1
 8 -1 18 11.2 2
 8 -1 18 14.4 2
 8 1 18 9.3 1.8
 9 -1 18 -0.7 1.3
 9 -1 18 0.9 1.4
 9 1 18 0.3 1.4
 10 -1 18 20.2 2.4
 10 1 18 18.3 2.2
 11 -1 18 0.1 1.4
 11 1 18 1.5 1.5
 12 -1 18 0.8 1.4
 -16 -2 18 1 1.1
 16 -2 -18 1.7 1.2
 15 -2 -18 1 1.3
 -15 -2 18 0.2 1
 14 -2 -18 0.7 1.5
 -14 -2 18 0.1 1.3
 13 -2 -18 0.4 1.6
 -13 -2 18 0.4 1.3
 12 -2 -18 2.2 1.7
 -12 -2 18 3.7 1.6
 -11 -2 18 -0.4 1.4
 11 -2 -18 1.1 1.6
 11 2 -18 0.5 1.7
 10 -2 -18 237.68 14.4
 10 2 -18 225.78 14.2
 9 -2 -18 2.2 1.7
 -9 -2 18 0.2 3
 9 2 -18 3.3 1.2
 8 -2 -18 249.48 14
 -8 -2 18 215.28 15.3
 -8 2 18 186.98 16
 8 2 -18 232.88 13.8
 -7 -2 18 3.6 2.5
 7 -2 -18 4.5 1.8
 -7 2 18 5.2 3.5
 7 2 -18 4.8 1.2
 -6 -2 18 1.1 1.4
 6 -2 -18 0.4 1.6
 -6 -2 18 -1 1.9
 6 2 -18 0.5 1.1
 -6 2 18 -1.9 2.8
 -5 -2 18 3.5 1.5
 5 -2 -18 3.1 1.5
 -5 -2 18 2.2 2.1
 -5 2 18 3.4 3.1
 5 2 -18 2.1 1.1
 -4 -2 18 11.8 1.7
 -4 -2 18 10.3 2.6
 4 -2 -18 14.9 1.9
 -4 2 18 12.6 3.8
 4 2 -18 12.7 1.5
 3 -2 -18 0.9 1.3
 -3 -2 18 3.5 1.1
 -3 -2 18 2 2
 -3 2 18 6 3
 3 2 -18 2.4 1.1
 -2 -2 18 13.5 2.6
 -2 -2 18 13.7 1.7
 2 -2 -18 13.5 1.8
 -2 2 18 13.3 3.3
 2 2 -18 13.3 1.5
 -1 -2 18 -0.5 1.7
 -1 -2 18 1.3 1.2
 1 -2 -18 2 1.3
 1 2 -18 1.6 1.2
 -1 2 18 -1.1 2.3
 0 -2 18 80.69 5.2
 0 -2 18 84.89 5.9
 0 -2 -18 85.49 5.3
 0 2 -18 82.49 5.3
 0 2 18 82.69 5.3
 0 2 18 62.89 6.2
 -1 -2 -18 10.4 1.7
 1 -2 18 10.2 1.5
 1 -2 18 9.8 2.3
 -1 2 -18 13.8 1.6
 -2 -2 -18 20.9 2.1
 2 -2 18 25.3 2.8
 2 -2 18 19.9 1.8
 2 2 18 18.6 1.8
 3 -2 18 34 3.2
 -3 -2 -18 34.1 2.6
 3 2 18 30.9 2.4
 4 -2 18 25.5 2.9
 -4 -2 -18 26.8 2.4
 4 2 18 25.4 2.2
 5 -2 18 63.59 4.5
 5 -2 18 62.99 4.6
 5 2 18 55.19 4.1
 6 -2 18 12.7 2
 6 -2 18 11.8 2.1
 6 2 18 9 1.5
 7 -2 18 5.7 1.8
 7 -2 18 3.9 1.5
 8 -2 18 31.4 2.9
 8 -2 18 30 2.9
 9 -2 18 2.8 1.6
 9 -2 18 0.2 1.2
 10 -2 18 3.6 1.4
 11 -2 18 0.5 1.5
 12 -2 18 0.8 1.4
 16 -3 -18 0.5 1.4
 -15 -3 18 0.3 1
 15 -3 -18 0.2 1.3
 14 -3 -18 -1.3 1.5
 -14 -3 18 -0.1 1.2
 -13 -3 18 0.9 1.2
 13 -3 -18 0.5 1.6
 12 -3 -18 1.3 1.8
 -12 -3 18 4 1.4
 11 -3 -18 20.6 2.5
 -11 -3 18 19.1 2.1
 10 -3 -18 6 2.1
 -10 -3 18 5.5 1.8
 9 -3 -18 -1.2 1.9
 -9 -3 18 0.7 1.3
 8 -3 -18 14.1 2.4
 -8 -3 18 15 2.3
 -7 -3 18 1.9 1.5
 -7 -3 18 4.9 2.7
 7 -3 -18 0.4 1.8
 -7 3 18 -2.6 3.8
 -6 -3 18 6.7 1.5
 6 -3 -18 6.2 1.8
 -6 -3 18 4.5 2.7
 6 3 -18 5 1.2
 -6 3 18 0.7 4
 -5 -3 18 20 3.6
 -5 -3 18 24.3 2.3
 5 -3 -18 25 2.4
 5 3 -18 22.9 2
 -5 3 18 16.2 4.8
 4 -3 -18 15 2.1
 -4 -3 18 13.1 1.9
 -4 -3 18 10.1 2.9
 4 3 -18 13.8 1.6
 -4 3 18 11.9 4.3
 -3 -3 18 23.6 3.5
 3 -3 -18 29.5 2.6
 -3 -3 18 32.7 2.5
 -3 3 18 15.4 4.7
 3 3 -18 31.9 2.3
 -2 -3 18 3.2 2.1
 2 -3 -18 3.1 1.4
 -2 -3 18 3.2 1.4
 -2 3 18 1.5 3.1
 2 3 -18 2.8 1.2
 -1 -3 18 1.8 1.3
 -1 -3 18 1.3 1.9
 1 -3 -18 1.8 1.5
 -1 3 18 3.4 3.1
 1 3 -18 2.8 1.2
 0 -3 18 38.2 3.5
 0 -3 -18 33.4 2.7
 0 -3 18 31.7 2.7
 0 3 18 22.9 4.6
 1 -3 18 440.06 25.9
 -1 -3 -18 397.06 25.4
 2 -3 18 157.08 10.3
 -2 -3 -18 170.88 10.4
 2 -3 18 172.78 10.9
 -3 -3 -18 28.4 2.3
 3 -3 18 28.5 3.1
 3 -3 18 23.7 2.1
 -4 -3 -18 18.9 1.9
 4 -3 18 18 2.6
 5 -3 18 110.29 7.4
 5 -3 18 104.39 7.2
 6 -3 18 4 1.8
 6 -3 18 2.6 1.4
 7 -3 18 0.1 1.3
 7 -3 18 0.5 1.4
 8 -3 18 13.8 2.3
 8 -3 18 12.6 2
 9 -3 18 10.7 1.8
 9 -3 18 5.3 1.5
 10 -3 18 8.5 1.7
 11 -3 18 13.1 1.9
 15 -4 -18 0.8 1.1
 14 -4 -18 2.7 1.4
 -14 -4 18 2.2 1.1
 13 -4 -18 1.6 1.6
 -13 -4 18 4 1.2
 12 -4 -18 1.3 1.7
 -12 -4 18 -1.3 1.2
 -11 -4 18 12.1 1.8
 11 -4 -18 13.4 2.3
 10 -4 -18 16 2.4
 -10 -4 18 16.5 2
 9 -4 -18 11 2.3
 -9 -4 18 13.1 1.9
 8 -4 -18 9 2.1
 -8 -4 18 13.3 1.9
 7 -4 -18 42.1 3.4
 -7 -4 18 39.5 3.2
 -6 -4 18 3.5 1.5
 6 -4 -18 2.1 1.7
 -5 -4 18 13.6 1.9
 5 -4 -18 11.4 2.1
 4 -4 -18 14.9 2.1
 -4 -4 18 14.6 2
 -4 -4 18 14.3 2.6
 -3 -4 18 6.7 1.5
 3 -4 -18 6.7 1.7
 -3 -4 18 6.7 2.2
 -3 4 18 5.5 4.6
 2 -4 -18 24.5 2.4
 -2 -4 18 23 2.4
 -2 -4 18 27 3
 -2 4 18 12.3 5.1
 -1 -4 18 9.7 2.3
 1 -4 -18 10.8 1.7
 -1 -4 18 8.9 1.8
 -1 4 18 7 4.5
 0 -4 18 1.5 1.4
 0 -4 18 2 1.9
 0 -4 -18 1.4 1.3
 1 -4 18 62.09 4.4
 1 -4 18 68.59 5
 -1 -4 -18 65.39 4.4
 2 -4 18 34.1 2.7
 -2 -4 -18 34.9 2.8
 2 -4 18 38.2 3.6
 3 -4 18 4.2 1.9
 3 -4 18 7.1 1.5
 -3 -4 -18 5.1 1.4
 4 -4 18 1.7 1.2
 4 -4 18 3.2 1.9
 4 -4 18 1.2 1.6
 5 -4 18 4.2 1.5
 5 -4 18 3.6 1.9
 6 -4 18 1 1.6
 6 -4 18 -0.3 1.1
 7 -4 18 0.6 1.4
 7 -4 18 0.1 1.3
 8 -4 18 19.1 2.2
 8 -4 18 18.5 2.4
 9 -4 18 0.7 1.3
 10 -4 18 11.3 1.8
 -13 -5 18 2 1.5
 13 -5 -18 -0.4 1.1
 12 -5 -18 12.4 1.8
 -12 -5 18 18.5 1.8
 -11 -5 18 2.3 1.2
 11 -5 -18 0.5 1.4
 10 -5 -18 3.5 1.6
 -10 -5 18 1 2
 -10 -5 18 4.2 1.3
 9 -5 -18 1.5 1.6
 -9 -5 18 1.9 1.5
 -9 -5 18 2.3 1.6
 -8 -5 18 -0.2 1.5
 -8 -5 18 -0.1 1.4
 8 -5 -18 1 1.5
 -7 -5 18 1 1.6
 -7 -5 18 3.7 1.7
 7 -5 -18 1.8 1.6
 -6 -5 18 0.5 1.6
 6 -5 -18 1.9 1.5
 -6 -5 18 2.2 1.6
 -5 -5 18 1.7 1.8
 5 -5 -18 -0.3 1.4
 -5 -5 18 1.4 1.6
 -4 -5 18 0 1.5
 4 -5 -18 1 1.4
 -4 -5 18 0.3 1.7
 -3 -5 18 26.7 3
 -3 -5 18 24.2 2.4
 3 -5 -18 25.8 2.3
 -2 -5 18 -1 1.7
 2 -5 -18 -0.1 1.3
 -2 -5 18 0.5 1.4
 1 -5 -18 7.9 1.4
 -1 -5 18 9.5 2.2
 -1 -5 18 10 1.6
 0 -5 -18 27.3 2.4
 0 -5 18 31.7 3.1
 0 -5 18 27.8 2.5
 1 -5 18 5.3 1.9
 1 -5 18 4.1 1.4
 -1 -5 -18 4.1 1.2
 2 -5 18 17.7 1.9
 -2 -5 -18 15 1.6
 2 -5 18 11.6 2.1
 3 -5 18 3.8 1.6
 3 -5 18 6.9 2.1
 3 -5 18 4.2 1.4
 4 -5 18 0.9 1.1
 4 -5 18 -0.1 1.2
 4 -5 18 2.9 1.8
 5 -5 18 3.9 1.8
 5 -5 18 0.7 1.1
 6 -5 18 0.9 1.2
 6 -5 18 3.6 1.8
 7 -5 18 5.8 1.5
 8 -5 18 0.5 1.1
 9 -5 18 0.7 1.1
 -11 -6 18 5.7 1.8
 -10 -6 18 1.9 1.2
 10 -6 -18 1.2 1
 9 -6 -18 3.1 1.2
 -9 -6 18 3.4 1.3
 8 -6 -18 2 1.1
 -8 -6 18 3.3 1.4
 7 -6 -18 0.8 1
 -7 -6 18 2.4 1.4
 -6 -6 18 4.6 1.6
 -6 -6 18 7.2 1.5
 6 -6 -18 3.3 1.1
 5 -6 -18 1.6 1.1
 -5 -6 18 3 1.5
 -5 -6 18 2.6 1.5
 -4 -6 18 1.5 1.3
 4 -6 -18 2.1 1.1
 -4 -6 18 0.8 1.4
 -3 -6 18 21.4 2
 3 -6 -18 13 1.6
 -3 -6 18 19.5 2.4
 -2 -6 18 0.7 1.4
 -2 -6 18 2.4 1.6
 -1 -6 18 1.6 1.2
 -1 -6 18 2.3 1.5
 0 -6 18 0.6 1.3
 0 -6 18 2.6 1.6
 1 -6 18 1 1.2
 1 -6 18 0.1 1.2
 1 -6 18 1.7 1.4
 2 -6 18 1 1.4
 2 -6 18 1 1
 2 -6 18 0.7 1.2
 3 -6 18 0.2 1
 3 -6 18 -0.9 1.3
 3 -6 18 -0.2 1.2
 4 -6 18 2.5 1.3
 4 -6 18 1.9 1.1
 5 -6 18 5.5 1.2
 6 -6 18 0.4 0.9
 -7 -7 18 0.8 0.9
 -6 -7 18 0.6 1.1
 -5 -7 18 -0.1 1.1
 -4 -7 18 1.4 1.3
 -3 -7 18 0.5 1.3
 -2 -7 18 -0.2 1.3
 -1 -7 18 0.8 1.3
 0 -7 18 3.3 1.4
 1 -7 18 -0.9 1.2
 15 0 -19 3.9 1.3
 14 0 -19 0.1 1.2
 13 0 -19 1.9 1.4
 12 0 -19 1.7 1.5
 11 0 -19 21.2 2.2
 10 0 -19 0.2 1.5
 -9 0 19 74.59 6.9
 9 0 -19 86.29 5.5
 -8 0 19 2.7 2.5
 8 0 -19 0 1.3
 -7 0 19 48.9 5
 7 0 -19 55.49 3.8
 6 0 -19 -0.3 1.3
 -6 0 19 -1.9 1.9
 5 0 -19 8.1 1.5
 -5 0 19 9.1 2.4
 4 0 -19 0.6 1.3
 -4 0 19 -2 1.7
 3 0 -19 0.4 1.2
 -3 0 19 0 1.7
 2 0 -19 0.7 1.2
 -2 0 19 -0.8 1.7
 1 0 -19 219.58 13.3
 -1 0 19 210.88 13.2
 0 0 19 1.6 1.7
 0 0 -19 1.7 1.3
 0 0 19 1.6 0.9
 -1 0 -19 8.1 1.5
 1 0 19 7.1 1.9
 2 0 19 2.8 1.6
 -2 0 -19 4.5 1.5
 -3 0 -19 6 1.6
 3 0 19 6 1.7
 4 0 19 0.5 1.4
 4 0 19 0.5 1.4
 -4 0 -19 0.5 1.4
 5 0 19 28.7 2.8
 5 0 19 35.4 2.8
 6 0 19 0.1 1.2
 6 0 19 2.4 1.4
 7 0 19 51.89 3.9
 8 0 19 2 1.4
 9 0 19 0.6 1.3
 10 0 19 -0.5 1.4
 11 0 19 1.7 1.5
 -16 -1 19 2.1 1.1
 16 -1 -19 4.2 1.2
 -15 -1 19 0.2 1.2
 15 -1 -19 0.4 1.2
 14 -1 -19 0.2 1.4
 13 -1 -19 1 1.6
 13 1 -19 0.5 1.2
 12 -1 -19 8.1 1.8
 12 1 -19 8.4 1.6
 11 -1 -19 17.9 2.2
 11 1 -19 17.3 2
 10 -1 -19 1.4 1.6
 10 1 -19 2.1 1.3
 9 -1 -19 8.5 1.9
 -9 -1 19 4.2 2.9
 -9 1 19 6.2 4
 9 1 -19 7.8 1.5
 -8 -1 19 6 2.7
 8 -1 -19 16 2.1
 8 1 -19 13.9 1.8
 -8 1 19 9.8 3.2
 -7 -1 19 -0.5 2.2
 7 -1 -19 2.4 1.4
 7 1 -19 0.7 1.2
 -7 1 19 0.7 2.7
 -6 -1 19 24.7 3.6
 6 -1 -19 20.4 2.2
 -6 1 19 12 3.4
 6 1 -19 20.4 1.9
 5 -1 -19 5.3 1.5
 -5 -1 19 3.4 2.1
 -5 1 19 5.1 2.8
 5 1 -19 4 1.3
 -4 -1 19 22.4 3.4
 4 -1 -19 28.1 2.4
 -4 1 19 27.9 3.9
 4 1 -19 29 2.3
 -3 -1 19 25.4 3.3
 -3 -1 19 28.8 2.5
 3 -1 -19 28.6 2.5
 3 1 -19 33.6 2.4
 -3 1 19 29.3 3.8
 -2 -1 19 4.2 1.2
 2 -1 -19 3.6 1.4
 -2 -1 19 4.8 2
 2 1 -19 3.9 1.2
 -2 1 19 4.3 2
 -1 -1 19 99.59 6.1
 1 -1 -19 95.19 6.2
 -1 1 19 80.79 6.6
 1 1 -19 100.99 6.1
 0 -1 19 161.88 9.8
 0 -1 19 143.79 9.2
 0 -1 -19 143.39 9.3
 0 1 19 145.59 9.5
 0 1 -19 151.68 9.3
 1 -1 19 598.54 40.3
 -1 -1 -19 691.13 40.4
 1 -1 19 689.63 40.8
 -1 1 -19 659.93 40.4
 1 1 19 696.73 40.6
 2 -1 19 173.18 11.1
 -2 -1 -19 182.88 10.8
 2 1 19 164.98 10.8
 -2 1 -19 168.38 10.7
 -3 -1 -19 404.16 24.4
 3 -1 19 403.26 24.7
 3 1 19 391.66 24.5
 3 1 19 393.76 24.5
 -3 1 -19 405.76 24.4
 -4 -1 -19 17.6 2
 4 -1 19 16.1 2.4
 4 1 19 16.1 2
 5 -1 19 64.59 4.8
 5 -1 19 67.99 4.8
 5 1 19 65.99 4.6
 6 -1 19 1.2 1.2
 6 -1 19 2.1 1.4
 6 1 19 2 1.3
 7 -1 19 11.6 1.9
 7 -1 19 9.9 1.9
 7 1 19 12.7 1.9
 8 -1 19 0.6 1.4
 8 -1 19 0.8 1.4
 8 1 19 0.8 1.3
 9 -1 19 1.6 1.4
 9 1 19 0.3 1.3
 10 -1 19 0.3 1.4
 10 1 19 3 1.5
 11 -1 19 0.7 1.4
 12 -1 19 0.7 1.7
 16 -2 -19 2.2 1.1
 -16 -2 19 4.4 1.3
 -15 -2 19 0.6 1
 15 -2 -19 0.9 1.3
 14 -2 -19 1.1 1.5
 -14 -2 19 2.7 1.4
 -13 -2 19 -0.4 1.2
 13 -2 -19 0.8 1.7
 12 -2 -19 3.5 1.9
 -12 -2 19 4.4 1.5
 -11 -2 19 13.6 2.2
 11 -2 -19 14.5 2.3
 -10 -2 19 1.3 1.6
 10 -2 -19 1.7 1.9
 10 2 -19 0.7 1.2
 -9 -2 19 44.5 3.6
 9 -2 -19 47 3.6
 9 2 -19 43.4 3.2
 -8 -2 19 16.2 2.2
 -8 -2 19 16.7 3.5
 8 -2 -19 16.4 2.3
 -8 2 19 10.7 5
 8 2 -19 16.9 1.8
 -7 -2 19 2.1 1.8
 7 -2 -19 0.1 1.6
 -7 -2 19 0 2.4
 -7 2 19 -0.2 3.1
 7 2 -19 0.4 1.1
 -6 -2 19 11.2 2.9
 -6 -2 19 16.7 2
 6 -2 -19 19 2.2
 6 2 -19 15.9 1.7
 -6 2 19 12.8 4
 -5 -2 19 0.3 2.3
 -5 -2 19 6.4 1.5
 5 -2 -19 5.7 1.7
 -5 2 19 4.1 3.5
 5 2 -19 5.5 1.3
 4 -2 -19 11.6 1.8
 -4 -2 19 8.8 1.6
 -4 -2 19 8.8 2.5
 4 2 -19 8.3 1.3
 -4 2 19 6 3.3
 -3 -2 19 1.3 1.2
 -3 -2 19 4.3 2.2
 3 -2 -19 2.8 1.4
 -3 2 19 -2.8 2.6
 3 2 -19 2.6 1.2
 -2 -2 19 3.3 1.3
 2 -2 -19 2.1 1.4
 2 2 -19 2.5 1.3
 -2 2 19 3.9 2.8
 -1 -2 19 2.7 1.9
 1 -2 -19 4.3 1.5
 -1 -2 19 4.7 1.3
 1 2 -19 4.7 1.3
 -1 2 19 -0.1 2.4
 0 -2 19 34.3 2.7
 0 -2 -19 36.3 2.8
 0 -2 19 37.5 3.6
 0 2 19 33.9 2.7
 0 2 -19 35.4 2.7
 1 -2 19 197.68 13.4
 1 -2 19 244.88 14.1
 -1 -2 -19 212.98 13.5
 -1 2 -19 224.78 13.5
 2 -2 19 10.3 2.3
 -2 -2 -19 8.3 1.7
 2 -2 19 11.1 1.4
 2 2 19 7.5 1.2
 3 -2 19 26.7 2.8
 -3 -2 -19 24.1 2.2
 3 2 19 19.4 1.9
 4 -2 19 6.6 2
 -4 -2 -19 10.7 1.7
 4 2 19 8.9 1.4
 5 -2 19 57.59 4.3
 5 -2 19 54.89 4.4
 6 -2 19 0.5 1.6
 6 -2 19 1.6 1.3
 7 -2 19 52.49 4
 7 -2 19 48 3.9
 8 -2 19 2.6 1.3
 8 -2 19 4.7 1.7
 9 -2 19 6 1.6
 9 -2 19 3.4 1.4
 10 -2 19 2.6 1.5
 11 -2 19 4.1 1.5
 15 -3 -19 0.6 1.3
 -15 -3 19 2.3 1
 14 -3 -19 2.2 1.5
 -14 -3 19 1.7 1.2
 13 -3 -19 -0.4 1.6
 -13 -3 19 -0.3 1.2
 -12 -3 19 5.8 1.5
 12 -3 -19 6 1.8
 -11 -3 19 8.2 1.8
 11 -3 -19 5.4 1.9
 10 -3 -19 7.9 2
 -10 -3 19 10.2 1.9
 -9 -3 19 1.6 1.7
 9 -3 -19 -0.7 1.8
 8 -3 -19 0.5 1.7
 -8 -3 19 2.5 1.4
 7 -3 -19 1.6 1.9
 -7 -3 19 0 1.4
 -6 -3 19 -3.5 2.5
 6 -3 -19 4.7 1.9
 -6 -3 19 5.8 1.6
 -6 3 19 1.2 4
 6 3 -19 3.5 1.2
 -5 -3 19 15.9 3.5
 5 -3 -19 11.2 1.9
 -5 -3 19 13.2 1.9
 5 3 -19 11.7 1.5
 -5 3 19 9.7 4.7
 4 -3 -19 1 1.4
 -4 -3 19 2.5 1.4
 -4 -3 19 2.6 2.5
 4 3 -19 2.9 1.2
 -4 3 19 2 3.7
 3 -3 -19 0.5 1.5
 -3 -3 19 -0.3 1.2
 -3 3 19 1.6 3.4
 3 3 -19 -0.2 1.1
 -2 -3 19 19.7 2.1
 -2 -3 19 22.4 2.9
 2 -3 -19 19.4 2.2
 2 3 -19 19 1.8
 -2 3 19 11.9 4.2
 -1 -3 19 3.8 2
 -1 -3 19 4.8 1.5
 1 -3 -19 2.8 1.5
 -1 3 19 5.9 3.7
 0 -3 19 127.69 8.3
 0 -3 19 115.09 7.7
 0 -3 -19 122.79 7.8
 -1 -3 -19 54.79 4
 1 -3 19 61.89 4.7
 2 -3 19 12.9 2.5
 -2 -3 -19 14.3 1.9
 2 -3 19 12.2 1.6
 3 -3 19 53.39 3.9
 3 -3 19 57.49 4.7
 -3 -3 -19 62.59 4.1
 4 -3 19 4.2 1.9
 -4 -3 -19 4.3 1.5
 5 -3 19 17.1 2.3
 5 -3 19 19.5 2.6
 6 -3 19 1.1 1.4
 6 -3 19 0.3 1.3
 7 -3 19 1.3 1.6
 7 -3 19 0.7 1.4
 8 -3 19 0.9 1.4
 8 -3 19 1.5 1.5
 9 -3 19 1.7 1.4
 10 -3 19 1 1.2
 11 -3 19 1.1 1.3
 -14 -4 19 1.2 1
 14 -4 -19 1 1.2
 13 -4 -19 2.7 1.4
 -13 -4 19 1.2 1.1
 -12 -4 19 7.2 1.3
 12 -4 -19 4 1.7
 11 -4 -19 0.1 1.7
 -11 -4 19 0.8 1.3
 -10 -4 19 49.4 3.5
 10 -4 -19 43 3.7
 9 -4 -19 0.9 1.8
 -9 -4 19 1.4 1.4
 8 -4 -19 7.4 2.1
 -8 -4 19 7.9 1.7
 -7 -4 19 4.1 1.6
 7 -4 -19 3.9 1.8
 6 -4 -19 27.1 2.6
 -6 -4 19 25.3 2.5
 5 -4 -19 1.1 1.7
 -5 -4 19 0.2 1.5
 -5 -4 19 0.4 1.9
 -4 -4 19 8.9 2.3
 -4 -4 19 9.3 1.7
 4 -4 -19 6.9 1.6
 -3 -4 19 24.9 3.1
 3 -4 -19 23.6 2.4
 -3 -4 19 23.7 2.4
 -2 -4 19 16.5 2.7
 -2 -4 19 14.9 2
 2 -4 -19 17.7 2.1
 -1 -4 19 24.5 3
 1 -4 -19 21.9 2.2
 -1 -4 19 18.8 2.2
 0 -4 -19 17 2
 0 -4 19 18.1 2
 0 -4 19 19 2.9
 1 -4 19 1.7 1.8
 -1 -4 -19 1.8 1.4
 1 -4 19 3.5 1.3
 -2 -4 -19 13.7 1.8
 2 -4 19 15.3 1.8
 2 -4 19 13.8 2.5
 3 -4 19 3.9 1.8
 3 -4 19 6.2 1.4
 -3 -4 -19 5.3 1.4
 4 -4 19 -0.7 1.7
 4 -4 19 -0.1 1.4
 5 -4 19 1.5 1.4
 5 -4 19 0.6 1.7
 6 -4 19 1.4 1.3
 6 -4 19 4.5 1.8
 7 -4 19 0.1 1.2
 7 -4 19 -0.2 1.5
 8 -4 19 8.6 1.6
 9 -4 19 0.8 1.3
 10 -4 19 0.2 1.2
 13 -5 -19 2.5 1.4
 -12 -5 19 3.3 1.2
 12 -5 -19 1.2 1.2
 11 -5 -19 0.2 1.3
 -11 -5 19 0.9 1.2
 -10 -5 19 1.4 1.2
 10 -5 -19 0.9 1.4
 9 -5 -19 -1.2 1.4
 -9 -5 19 1 1.5
 -9 -5 19 -0.3 1.4
 8 -5 -19 1.6 1.5
 -8 -5 19 5.9 1.6
 7 -5 -19 1.3 1.5
 -7 -5 19 1.1 1.8
 -7 -5 19 1.6 1.6
 6 -5 -19 7 1.7
 -6 -5 19 4.6 1.9
 -6 -5 19 8.3 1.8
 5 -5 -19 0 1.3
 -5 -5 19 0.5 1.8
 -5 -5 19 0.4 1.5
 4 -5 -19 10.9 1.7
 -4 -5 19 7.3 1.7
 3 -5 -19 10.3 1.7
 -3 -5 19 8.5 1.7
 -3 -5 19 11.2 2.3
 -2 -5 19 5.5 1.6
 -2 -5 19 1.9 1.8
 2 -5 -19 2.4 1.3
 -1 -5 19 1.9 1.8
 1 -5 -19 1.8 1.2
 -1 -5 19 2.8 1.5
 0 -5 19 14.5 2.5
 0 -5 19 9.1 1.7
 0 -5 -19 7.6 1.4
 1 -5 19 1 1.3
 -1 -5 -19 1.2 1.1
 1 -5 19 1.9 1.8
 2 -5 19 4.3 1.7
 -2 -5 -19 5.3 1.2
 2 -5 19 5.4 1.4
 3 -5 19 1.9 1.3
 3 -5 19 3.3 1.7
 3 -5 19 1.4 1.3
 4 -5 19 2.2 1.7
 4 -5 19 0.8 1.1
 5 -5 19 0.8 1.6
 5 -5 19 1.9 1.3
 6 -5 19 0.5 1.1
 7 -5 19 1.4 1.3
 8 -5 19 1.4 1.2
 -10 -6 19 1 1.1
 9 -6 -19 -0.3 0.9
 -9 -6 19 0.9 1.3
 -8 -6 19 0.9 1.4
 8 -6 -19 0.4 1
 -7 -6 19 0.8 1.2
 7 -6 -19 -0.1 0.9
 6 -6 -19 3.2 1.1
 -6 -6 19 7.3 1.4
 -5 -6 19 0.3 1.4
 -5 -6 19 0 1.6
 5 -6 -19 -0.7 1
 4 -6 -19 1.1 1
 -4 -6 19 0.3 1.3
 -4 -6 19 0.1 1.4
 -3 -6 19 1.9 1.6
 -3 -6 19 1.4 1.4
 3 -6 -19 1.3 1.3
 -2 -6 19 2.6 1.6
 -2 -6 19 3.3 1.4
 -1 -6 19 0.2 1.4
 -1 -6 19 0.4 1.4
 0 -6 19 0.7 1.5
 0 -6 19 1.8 1.3
 1 -6 19 4.1 1.3
 1 -6 19 2.9 1.4
 1 -6 19 5.4 1.4
 2 -6 19 0 1
 2 -6 19 1.2 1.5
 2 -6 19 -0.3 1.3
 3 -6 19 0 0.9
 3 -6 19 2.1 1.3
 4 -6 19 -0.1 1
 5 -6 19 0.9 1
 -6 -7 19 0.7 1.1
 -5 -7 19 0.7 1.1
 -4 -7 19 0 1.2
 -3 -7 19 1.2 1.2
 -2 -7 19 0.9 1.2
 -1 -7 19 -0.8 1.1
 0 -7 19 2 1.3
 15 0 -20 -0.9 1.1
 14 0 -20 14.4 1.8
 13 0 -20 -0.9 1.3
 12 0 -20 1.8 1.4
 11 0 -20 1.8 1.5
 10 0 -20 96.29 6.3
 9 0 -20 0.7 1.5
 -8 0 20 27.7 4.2
 8 0 -20 35.5 2.8
 -7 0 20 -1.3 2.3
 7 0 -20 0.4 1.2
 -6 0 20 4 2.3
 6 0 -20 4 1.3
 5 0 -20 1.4 1.4
 -5 0 20 1.5 2.1
 4 0 -20 105.49 6.9
 -4 0 20 112.99 7.9
 3 0 -20 1.3 1.3
 -3 0 20 3.1 2.1
 2 0 -20 6.6 1.5
 -1 0 20 4.7 1.2
 1 0 -20 5.3 1.5
 0 0 -20 174.08 10.6
 0 0 20 164.08 10.5
 0 0 20 174.18 11
 -1 0 -20 0.2 1.3
 1 0 20 0.4 1.6
 2 0 20 27.4 2.9
 -2 0 -20 33.6 2.6
 3 0 20 0.7 1.5
 -3 0 -20 0.9 1.4
 -4 0 -20 104.99 6.9
 4 0 20 110.89 7.1
 4 0 20 104.29 7.1
 5 0 20 8.5 1.7
 5 0 20 5.1 1.4
 6 0 20 32.9 3.3
 6 0 20 38.1 3.1
 7 0 20 -1.2 1.2
 8 0 20 1.1 1.4
 9 0 20 0.7 1.3
 10 0 20 -0.8 1.3
 11 0 20 1 1.4
 -16 -1 20 1.4 1.2
 -15 -1 20 1.9 1.4
 15 -1 -20 0.3 1.2
 14 -1 -20 17.9 2
 13 -1 -20 2 1.5
 13 1 -20 1.3 1.2
 12 -1 -20 -0.2 1.5
 12 1 -20 1.5 1.2
 11 -1 -20 2.3 1.6
 11 1 -20 1.6 1.3
 10 -1 -20 6.2 1.8
 10 1 -20 2.2 1.3
 9 -1 -20 17.3 2.2
 9 1 -20 19.2 2
 8 -1 -20 134.19 8.3
 -8 -1 20 115.29 9.7
 -8 1 20 124.09 10.1
 8 1 -20 140.19 8.3
 7 -1 -20 2.3 1.6
 -7 -1 20 0.3 2.4
 -7 1 20 6.9 3
 7 1 -20 3.3 1.3
 6 -1 -20 3.9 1.6
 -6 -1 20 3.1 2.3
 6 1 -20 3.8 1.4
 -6 1 20 3.2 2.9
 -5 -1 20 25.1 3.6
 5 -1 -20 22 2.3
 -5 1 20 22.2 3.8
 5 1 -20 24.7 2.2
 -4 -1 20 49.4 5
 4 -1 -20 55.99 4
 -4 1 20 56.19 5.4
 4 1 -20 62.49 4
 -3 -1 20 5.1 1.5
 3 -1 -20 3.6 1.4
 -3 -1 20 2.8 2.1
 3 1 -20 2.4 1.2
 -3 1 20 1.3 2.2
 -2 -1 20 1.4 1.2
 2 -1 -20 3.1 1.4
 2 1 -20 1.4 1.2
 -2 1 20 -0.2 1.9
 1 -1 -20 4.9 1.4
 -1 -1 20 2.3 1.2
 -1 -1 20 1.8 2
 1 1 -20 2.2 1.3
 0 -1 20 87.09 6.1
 0 -1 -20 102.29 6.3
 0 -1 20 101.59 6.8
 0 1 -20 100.19 6.3
 0 1 20 94.19 6.4
 1 -1 20 41.6 3.6
 -1 -1 -20 39.1 3.1
 -1 1 -20 40.9 3.1
 1 1 20 39.1 3.2
 -2 -1 -20 46.5 3.4
 2 -1 20 43.1 3.7
 2 1 20 40.8 3.3
 -2 1 -20 44.8 3.2
 -3 -1 -20 63.29 4.5
 3 -1 20 65.59 4.8
 -3 1 -20 65.49 4.4
 3 1 20 63.99 4.5
 3 1 20 67.59 4.6
 -4 -1 -20 165.48 10.4
 4 -1 20 167.98 10.7
 4 1 20 163.18 10.4
 5 -1 20 6 1.6
 5 -1 20 4.2 1.5
 5 1 20 6.6 1.5
 6 -1 20 11.1 2.1
 6 -1 20 13.5 2
 6 1 20 11.5 1.8
 7 -1 20 -1.1 1.3
 7 1 20 0.1 1.3
 8 -1 20 24.9 2.6
 8 -1 20 23 2.5
 8 1 20 22 2.3
 9 -1 20 -0.6 1.3
 9 1 20 2.3 1.3
 10 -1 20 20.4 2.3
 11 -1 20 -0.7 1.2
 -15 -2 20 0.5 1
 15 -2 -20 0.9 1.2
 14 -2 -20 1.5 1.3
 -14 -2 20 2.8 1.2
 -13 -2 20 14.7 1.8
 13 -2 -20 9.9 1.8
 12 -2 -20 6.5 1.9
 -12 -2 20 9.5 1.9
 -11 -2 20 0.3 1.3
 11 -2 -20 0.2 1.6
 -10 -2 20 24.2 2.5
 10 -2 -20 21.7 2.5
 10 2 -20 20 1.9
 -9 -2 20 0.8 1.4
 9 -2 -20 1.6 1.7
 9 2 -20 1.4 1.2
 -8 -2 20 15.7 2.3
 8 -2 -20 7.6 1.8
 8 2 -20 11.9 1.6
 -7 -2 20 59.79 4.1
 -7 -2 20 51.59 5.7
 7 -2 -20 54.59 4.1
 7 2 -20 54.69 3.8
 -6 -2 20 45 3.4
 -6 -2 20 36.1 4.9
 6 -2 -20 47.8 3.5
 -6 2 20 37.2 6
 6 2 -20 45.4 3.2
 -5 -2 20 31.2 4.4
 -5 -2 20 39.4 3
 5 -2 -20 38 3.1
 5 2 -20 39 2.8
 -5 2 20 28.8 5.2
 -4 -2 20 5.6 1.6
 4 -2 -20 4.7 1.5
 -4 -2 20 -0.1 2.4
 -4 2 20 6 3.4
 4 2 -20 3.8 1.3
 -3 -2 20 10.9 1.7
 3 -2 -20 8.4 1.8
 3 2 -20 11.7 1.6
 -3 2 20 7.1 3.3
 -2 -2 20 20.2 2.1
 2 -2 -20 21.2 2.1
 -2 2 20 14.5 3.6
 2 2 -20 19.6 1.9
 1 -2 -20 23.5 2.3
 -1 -2 20 23.7 2.2
 -1 -2 20 23.9 3
 -1 2 20 23.4 2.2
 1 2 -20 24.5 2.1
 0 -2 20 60.09 4.1
 0 -2 -20 58.89 4.2
 0 -2 20 64.49 4.9
 0 2 -20 61.29 4.2
 1 -2 20 137.29 9.8
 -1 -2 -20 164.38 10
 1 -2 20 179.18 10.5
 -1 2 -20 159.18 9.9
 -2 -2 -20 25.5 2.4
 2 -2 20 28.8 3.1
 2 2 20 22.2 2
 -3 -2 -20 14.2 1.9
 3 -2 20 10.2 2.3
 3 2 20 11.8 2
 -4 -2 -20 41.5 3.2
 4 -2 20 41 3.6
 5 -2 20 28.3 2.8
 5 -2 20 28.5 2.9
 6 -2 20 0.5 1.4
 6 -2 20 0.5 1.2
 7 -2 20 22.5 2.6
 7 -2 20 24.8 2.6
 8 -2 20 4.6 1.7
 8 -2 20 3.6 1.5
 9 -2 20 -0.3 1.4
 10 -2 20 2.1 1.3
 11 -2 20 16.2 2
 15 -3 -20 0.9 1.2
 -15 -3 20 1.7 1.8
 14 -3 -20 2.4 1.4
 -14 -3 20 4.6 1.3
 13 -3 -20 0 1.5
 -13 -3 20 0.6 1.2
 12 -3 -20 -1.1 1.5
 -12 -3 20 0.5 1.2
 -11 -3 20 0.7 1.4
 11 -3 -20 0.1 1.7
 -10 -3 20 10.1 1.7
 10 -3 -20 9.3 2
 -9 -3 20 24.2 2.5
 9 -3 -20 25.5 2.7
 8 -3 -20 33.3 3.1
 -8 -3 20 35.8 3
 -7 -3 20 7.7 1.8
 7 -3 -20 4.5 1.8
 -6 -3 20 3.3 1.5
 6 -3 -20 2.3 1.7
 6 3 -20 0.4 1.2
 -5 -3 20 1.4 3.1
 -5 -3 20 1.1 1.4
 5 -3 -20 1.1 1.6
 5 3 -20 1.5 1.2
 -5 3 20 2.7 5.5
 4 -3 -20 4.4 1.6
 -4 -3 20 4 1.4
 4 3 -20 4.7 1.3
 3 -3 -20 0.6 1.5
 -3 -3 20 -0.7 2
 -3 -3 20 -0.3 1.4
 -3 3 20 -1.4 3.6
 3 3 -20 -0.8 1.2
 2 -3 -20 2.4 1.6
 -2 -3 20 2.7 1.9
 -2 -3 20 3.4 1.4
 2 3 -20 4 1.3
 1 -3 -20 6.8 1.6
 -1 -3 20 8.3 1.7
 -1 -3 20 8 2.3
 0 -3 20 92.39 6.7
 0 -3 -20 109.59 6.7
 0 -3 20 111.89 7.4
 1 -3 20 16.3 2.7
 1 -3 20 16.1 1.9
 -1 -3 -20 15.3 2
 2 -3 20 134.59 8.5
 -2 -3 -20 123.59 7.9
 2 -3 20 117.69 7.8
 3 -3 20 81.99 5.7
 -3 -3 -20 71.09 5.1
 4 -3 20 28.2 3
 -4 -3 -20 28.9 2.5
 5 -3 20 0.7 1.4
 5 -3 20 2.4 1.5
 6 -3 20 8.4 2
 6 -3 20 5 1.4
 7 -3 20 4.8 1.4
 8 -3 20 3.6 2.6
 8 -3 20 1.2 1.3
 9 -3 20 0.6 1.2
 10 -3 20 11.9 1.8
 14 -4 -20 -1.1 1.1
 13 -4 -20 -0.1 1.3
 -13 -4 20 0.6 1
 -12 -4 20 0 1
 12 -4 -20 1.3 1.5
 11 -4 -20 2.5 1.6
 -11 -4 20 3.1 1.4
 10 -4 -20 21.4 2.6
 -10 -4 20 25.6 2.4
 -9 -4 20 6.3 1.6
 9 -4 -20 6.7 1.9
 8 -4 -20 9.3 2
 -8 -4 20 10.7 1.9
 7 -4 -20 5.2 1.9
 -7 -4 20 6.9 1.7
 -6 -4 20 24.6 3.2
 -6 -4 20 26.1 2.6
 6 -4 -20 28.1 2.7
 5 -4 -20 2 1.5
 -5 -4 20 1.7 1.5
 -5 -4 20 1.7 2.1
 4 -4 -20 3.5 1.5
 -4 -4 20 2.7 2.1
 -4 -4 20 4.3 1.6
 3 -4 -20 10.1 1.8
 -3 -4 20 11.9 2.4
 -3 -4 20 7.3 1.6
 -2 -4 20 18.9 2.2
 -2 -4 20 21.9 3
 2 -4 -20 20.8 2.2
 -1 -4 20 1 2
 1 -4 -20 1.3 1.4
 -1 -4 20 1.9 1.5
 0 -4 -20 3.1 1.5
 0 -4 20 6.5 1.6
 0 -4 20 2.9 2.1
 -1 -4 -20 10.1 1.7
 1 -4 20 12 2.5
 1 -4 20 11.7 1.6
 2 -4 20 6.6 2.2
 -2 -4 -20 7.2 1.5
 2 -4 20 7.4 1.5
 3 -4 20 2.6 1.3
 3 -4 20 1.9 1.9
 -3 -4 -20 0.6 1.3
 4 -4 20 2.5 1.8
 4 -4 20 1.9 1.4
 5 -4 20 5 1.6
 5 -4 20 3.6 1.4
 6 -4 20 12.6 1.9
 6 -4 20 14.7 2.5
 7 -4 20 23.8 2.4
 8 -4 20 23 2.3
 9 -4 20 3.1 1.2
 -12 -5 20 1.6 1.1
 12 -5 -20 2.7 1.2
 11 -5 -20 0.1 1.3
 -11 -5 20 1.1 1.2
 10 -5 -20 0.4 1.3
 -10 -5 20 0.8 1.3
 -9 -5 20 3.9 1.5
 9 -5 -20 0.9 1.5
 -8 -5 20 -0.3 1.6
 -8 -5 20 1.7 1.5
 8 -5 -20 -0.6 1.4
 -7 -5 20 -1.9 1.6
 -7 -5 20 0.7 1.5
 7 -5 -20 -0.4 1.4
 6 -5 -20 0.7 1.3
 -6 -5 20 -0.5 1.4
 -6 -5 20 -0.2 1.7
 -5 -5 20 0.3 1.5
 -5 -5 20 0.1 1.8
 5 -5 -20 -0.1 1.3
 -4 -5 20 -0.2 1.8
 -4 -5 20 0.3 1.4
 4 -5 -20 0.2 1.4
 -3 -5 20 2.6 1.5
 -3 -5 20 0.7 1.8
 3 -5 -20 1.4 1.4
 2 -5 -20 0.9 1.2
 -2 -5 20 4.6 1.5
 -2 -5 20 2.4 1.8
 -1 -5 20 1.6 1.8
 1 -5 -20 4.2 1.3
 -1 -5 20 3.5 1.3
 0 -5 20 7.8 2.2
 0 -5 20 7 1.4
 0 -5 -20 4.4 1.3
 -1 -5 -20 -0.5 1.1
 1 -5 20 0.7 1.3
 1 -5 20 1.5 1.8
 2 -5 20 1.6 1.7
 2 -5 20 1.7 1.3
 -2 -5 -20 1.7 1.1
 3 -5 20 1.2 1.2
 3 -5 20 1 1.2
 3 -5 20 -0.5 1.5
 4 -5 20 0.6 1.2
 4 -5 20 2.3 1.7
 5 -5 20 -0.6 1.1
 6 -5 20 0.5 1.1
 7 -5 20 2.5 1.1
 -10 -6 20 9.1 2
 -9 -6 20 0.2 1.1
 8 -6 -20 1.5 0.9
 -8 -6 20 2.4 1.3
 7 -6 -20 1.2 1
 -7 -6 20 2 1.3
 -6 -6 20 1.3 1.3
 6 -6 -20 1.6 1
 5 -6 -20 2.5 1
 -5 -6 20 2.1 1.2
 4 -6 -20 2 1
 -4 -6 20 0.3 1.2
 -3 -6 20 3.8 2.8
 -3 -6 20 1.3 1.2
 -2 -6 20 0.9 2.8
 -2 -6 20 0 1.2
 -1 -6 20 1.7 2.6
 -1 -6 20 0 1.2
 0 -6 20 1.9 1.4
 1 -6 20 1.8 1.1
 1 -6 20 1.8 1.3
 2 -6 20 0.2 1
 2 -6 20 2.5 1.3
 3 -6 20 5 1.2
 4 -6 20 0.4 1
 -4 -7 20 2 1.2
 -3 -7 20 3.1 1.5
 -2 -7 20 2.2 1.8
 15 0 -21 13.7 1.7
 14 0 -21 -0.4 1.2
 13 0 -21 7.6 1.6
 12 0 -21 -0.2 1.4
 11 0 -21 4.9 1.5
 10 0 -21 0.7 1.5
 9 0 -21 33.3 2.8
 8 0 -21 -0.3 1.3
 7 0 -21 15 1.8
 -7 0 21 8.7 3.2
 6 0 -21 0.4 1.3
 -6 0 21 -0.5 2.4
 5 0 -21 70.29 4.4
 -5 0 21 51.29 5.6
 -4 0 21 1.7 2.3
 4 0 -21 1.5 1.5
 3 0 -21 87.49 5.7
 -2 0 21 3.9 1.3
 2 0 -21 2.6 1.3
 1 0 -21 1.9 1.3
 -1 0 21 1.8 1.8
 -1 0 21 3.3 1.1
 0 0 21 0.4 1.7
 0 0 -21 1.4 1.4
 1 0 21 590.54 36.1
 -2 0 -21 0.5 1.4
 2 0 21 -0.5 1.5
 3 0 21 82.29 5.7
 -3 0 -21 79.39 5.4
 4 0 21 -0.3 1.2
 4 0 21 -0.3 1.4
 5 0 21 38.2 3.1
 5 0 21 36.6 3.1
 6 0 21 -0.2 1.2
 7 0 21 15.9 2.1
 8 0 21 0.3 1.3
 9 0 21 3.2 1.4
 10 0 21 -0.4 1.3
 15 -1 -21 0.2 1.1
 -15 -1 21 0.3 1.1
 14 -1 -21 3.5 1.3
 -14 -1 21 1.5 1.4
 13 -1 -21 0.7 1.4
 13 1 -21 0.8 1.1
 12 -1 -21 2.1 1.5
 12 1 -21 2.3 1.2
 11 -1 -21 9.1 1.9
 11 1 -21 5.5 1.4
 10 -1 -21 3.5 1.7
 10 1 -21 2.7 1.3
 9 -1 -21 2.4 1.6
 9 1 -21 2 1.3
 8 -1 -21 1.9 1.6
 8 1 -21 3.9 1.4
 7 -1 -21 1.5 1.4
 -7 -1 21 0.5 2.5
 7 1 -21 2.2 1.3
 -7 1 21 2.9 2.9
 -6 -1 21 1.8 2.7
 6 -1 -21 8.1 1.6
 6 1 -21 10.8 1.6
 -6 1 21 4.4 3.1
 -5 -1 21 30.9 4.2
 5 -1 -21 27.8 2.5
 5 1 -21 30.7 2.4
 -5 1 21 18.1 3.7
 -4 -1 21 3.5 2.4
 4 -1 -21 1.8 1.3
 -4 -1 21 3.1 1.5
 -4 1 21 -2.8 2.2
 4 1 -21 1.6 1.3
 3 -1 -21 60.69 4.4
 -3 -1 21 65.39 4.4
 -3 1 21 56.89 6.2
 3 1 -21 68.29 4.3
 2 -1 -21 29.2 2.6
 -2 -1 21 29.5 2.4
 2 1 -21 28.6 2.5
 -1 -1 21 50.39 3.6
 1 -1 -21 50.49 3.7
 -1 -1 21 59.79 4.4
 -1 1 21 50.19 4.1
 1 1 -21 52.49 3.7
 0 -1 -21 16.3 2
 0 -1 21 13.2 1.6
 0 -1 21 16.8 2.5
 0 1 -21 12.9 1.8
 0 1 21 12.8 2
 1 -1 21 155.08 10.4
 -1 -1 -21 166.68 10
 1 1 21 155.18 10.1
 -1 1 -21 159.18 10
 2 -1 21 0.3 1.8
 -2 -1 -21 1.1 1.5
 -2 1 -21 2 1.4
 2 1 21 1.1 1.3
 3 -1 21 20.4 2.7
 -3 -1 -21 20.2 2.2
 3 1 21 20.7 2.2
 4 -1 21 45.9 3.6
 4 -1 21 41.3 3.6
 -4 -1 -21 41.5 3.3
 4 1 21 43.3 3.3
 5 -1 21 1.6 1.4
 5 -1 21 3.8 1.5
 5 1 21 3.5 1.3
 6 -1 21 4.9 1.4
 6 -1 21 13.6 2
 6 1 21 9 1.6
 7 -1 21 14.7 2.1
 7 -1 21 14.9 2
 7 1 21 14.7 1.9
 8 -1 21 0.4 1.3
 8 1 21 -0.6 1.2
 9 -1 21 0.9 1.2
 10 -1 21 0.2 1.3
 -15 -2 21 0.5 1.2
 15 -2 -21 2 1.2
 -14 -2 21 5.5 1.3
 14 -2 -21 5.2 1.5
 13 -2 -21 3.5 1.6
 -13 -2 21 3.7 1.3
 -12 -2 21 0.7 1.2
 12 -2 -21 0.7 1.6
 11 -2 -21 1.6 1.8
 -11 -2 21 2.8 1.5
 -10 -2 21 23.9 2.3
 10 -2 -21 21.5 2.4
 10 2 -21 15.7 1.8
 -9 -2 21 8 1.6
 9 -2 -21 11.5 2
 9 2 -21 11.5 1.5
 8 -2 -21 5.3 1.8
 -8 -2 21 9.1 1.9
 8 2 -21 3.6 1.3
 7 -2 -21 3.5 1.6
 -7 -2 21 5.8 1.8
 7 2 -21 4 1.2
 -6 -2 21 42.3 3.1
 6 -2 -21 41 3.2
 -6 -2 21 33.4 4.9
 6 2 -21 36.8 2.8
 -6 2 21 25 5.7
 -5 -2 21 1.6 4.2
 5 -2 -21 2.8 1.5
 -5 -2 21 8 1.8
 -5 2 21 3.4 3.6
 5 2 -21 2.1 1.2
 -4 -2 21 18.5 2.1
 4 -2 -21 17.3 2.1
 4 2 -21 19.8 1.9
 -4 2 21 9.1 3.8
 3 -2 -21 20.1 2.2
 -3 -2 21 19.9 2.1
 3 2 -21 20.5 2
 -2 -2 21 4.6 2.2
 -2 -2 21 7.9 1.6
 2 -2 -21 5.1 1.6
 2 2 -21 6.6 1.5
 -1 -2 21 34.7 3.5
 -1 -2 21 30.8 2.5
 1 -2 -21 31.5 2.7
 -1 2 21 25.4 2.5
 1 2 -21 31.4 2.5
 0 -2 21 63.19 4.8
 0 -2 -21 57.89 4.1
 0 -2 21 54.29 4
 0 2 -21 57.89 4
 -1 -2 -21 2.1 1.4
 1 -2 21 2.6 2
 1 -2 21 1.7 1.1
 1 2 21 1.9 1.5
 -1 2 -21 2.7 1.4
 -2 -2 -21 1 1.5
 2 -2 21 1.1 1.8
 -3 -2 -21 14.2 2
 3 -2 21 11.6 2.5
 -4 -2 -21 11.1 1.8
 4 -2 21 11 2.2
 5 -2 21 22.2 2.5
 5 -2 21 18.1 2.4
 6 -2 21 1.7 1.4
 6 -2 21 1.7 1.5
 7 -2 21 0.6 1.4
 7 -2 21 2 1.4
 8 -2 21 0.3 1.2
 9 -2 21 0.8 1.3
 10 -2 21 3.2 1.4
 14 -3 -21 -0.5 1.2
 -14 -3 21 -0.4 1.1
 13 -3 -21 0.1 1.3
 -13 -3 21 1.8 1.1
 12 -3 -21 1.6 1.6
 -12 -3 21 2.3 1.3
 11 -3 -21 0.7 1.6
 -11 -3 21 0.2 1.3
 -10 -3 21 1.2 1.6
 10 -3 -21 1.9 1.7
 9 -3 -21 7.5 1.9
 -9 -3 21 9.1 1.9
 8 -3 -21 48.5 3.8
 -8 -3 21 49.6 3.8
 -7 -3 21 0.6 1.4
 7 -3 -21 1.8 1.9
 6 -3 -21 9 1.8
 6 3 -21 5.6 1.6
 -5 -3 21 2.8 1.5
 5 -3 -21 2.9 1.6
 5 3 -21 1.9 1.3
 4 -3 -21 1.9 1.6
 -4 -3 21 1.6 1.4
 4 3 -21 2.5 1.3
 -3 -3 21 5.9 2.3
 3 -3 -21 4.5 1.6
 -3 -3 21 4.7 1.5
 3 3 -21 5.3 1.4
 2 -3 -21 4.6 1.7
 -2 -3 21 6.4 2.3
 -2 -3 21 5.5 1.5
 -1 -3 21 35.4 3.7
 1 -3 -21 33.3 2.9
 -1 -3 21 32.3 2.8
 0 -3 -21 8.7 1.7
 0 -3 21 8.3 1.6
 0 -3 21 9.8 2.5
 1 -3 21 178.28 11.2
 -1 -3 -21 171.38 10.6
 1 -3 21 160.68 10.5
 -2 -3 -21 19.8 2.2
 3 -3 21 14.1 2.5
 -3 -3 -21 13.4 2
 4 -3 21 9.9 2.1
 4 -3 21 3.8 1.7
 5 -3 21 1 1.4
 5 -3 21 4.5 1.8
 6 -3 21 0 1.4
 6 -3 21 -0.3 1.4
 7 -3 21 3.3 1.7
 7 -3 21 2.6 1.4
 8 -3 21 5.7 1.6
 9 -3 21 -0.3 1.3
 10 -3 21 14.1 3
 -13 -4 21 0.8 1.1
 13 -4 -21 2 1.2
 -12 -4 21 -0.2 1.1
 12 -4 -21 0.8 1.4
 11 -4 -21 -0.2 1.5
 -11 -4 21 0.1 1.1
 10 -4 -21 5.8 1.8
 -10 -4 21 8.2 1.6
 9 -4 -21 16.2 2.3
 -9 -4 21 18 2.1
 -8 -4 21 2 1.5
 8 -4 -21 1.5 1.8
 -7 -4 21 15.4 2.8
 7 -4 -21 22.7 2.5
 -7 -4 21 20.1 2.3
 6 -4 -21 9.9 1.9
 -6 -4 21 16.5 2.1
 5 -4 -21 3.3 1.7
 -5 -4 21 4.8 1.7
 -5 -4 21 3.8 2.3
 -4 -4 21 -0.3 1.4
 4 -4 -21 -0.9 1.5
 -4 -4 21 0.8 1.9
 3 -4 -21 1.7 1.6
 -3 -4 21 2.1 1.6
 -3 -4 21 1 2
 -2 -4 21 9 2.4
 -2 -4 21 5 1.6
 2 -4 -21 5.4 1.6
 -1 -4 21 3.8 1.6
 -1 -4 21 3.4 2.1
 1 -4 -21 2.5 1.5
 0 -4 -21 4.4 1.5
 0 -4 21 8.4 1.6
 0 -4 21 6.7 2.3
 1 -4 21 5.3 2.1
 -1 -4 -21 4.6 1.5
 1 -4 21 6.1 1.4
 2 -4 21 0.7 1.9
 2 -4 21 -0.5 1.3
 -2 -4 -21 1 1.3
 3 -4 21 15.1 2.6
 -3 -4 -21 7.7 1.5
 4 -4 21 7.3 1.8
 4 -4 21 5.5 1.6
 5 -4 21 5.7 2
 5 -4 21 4 1.3
 6 -4 21 1 1.3
 7 -4 21 2.4 1.4
 8 -4 21 2.4 1.4
 -11 -5 21 1 1.1
 11 -5 -21 0.8 1.2
 -10 -5 21 2.6 1.2
 10 -5 -21 0.5 1.3
 -9 -5 21 6.6 1.6
 9 -5 -21 3.8 1.3
 -8 -5 21 -0.2 2
 8 -5 -21 -0.5 1.2
 -8 -5 21 1.5 1.3
 7 -5 -21 0.6 1.3
 -7 -5 21 2.3 1.8
 -7 -5 21 1 1.4
 6 -5 -21 5.3 1.5
 -6 -5 21 4.9 1.5
 -6 -5 21 5.3 1.9
 -5 -5 21 -0.9 1.4
 5 -5 -21 0.6 1.3
 -5 -5 21 0.8 1.8
 4 -5 -21 3.6 1.4
 -4 -5 21 3 1.9
 -4 -5 21 5.2 1.6
 3 -5 -21 2.8 1.3
 -3 -5 21 2.6 1.5
 -3 -5 21 5 2
 -2 -5 21 4.3 1.9
 2 -5 -21 1.3 1.2
 -2 -5 21 2.4 1.4
 -1 -5 21 -0.4 1.8
 1 -5 -21 0.9 1.2
 -1 -5 21 0.9 1.2
 0 -5 -21 7.4 1.4
 0 -5 21 12.3 1.6
 0 -5 21 7.9 2.1
 -1 -5 -21 4.8 1.2
 1 -5 21 3 1.7
 1 -5 21 4.2 1.4
 2 -5 21 7 1.7
 2 -5 21 6.4 1.4
 2 -5 21 14.8 2.4
 3 -5 21 6.9 1.7
 3 -5 21 11.8 1.7
 4 -5 21 6.9 1.4
 5 -5 21 1.8 1.2
 6 -5 21 15.8 1.9
 -9 -6 21 0.3 1
 -8 -6 21 0.1 1.1
 -7 -6 21 4 1.3
 7 -6 -21 0.3 1.3
 -6 -6 21 1.5 1.2
 6 -6 -21 -0.3 0.9
 -5 -6 21 1.8 1.3
 5 -6 -21 -0.3 0.9
 4 -6 -21 0.3 1.2
 -4 -6 21 2.2 1.3
 -3 -6 21 1.2 1.4
 -2 -6 21 1 1.2
 -1 -6 21 1.7 1.2
 0 -6 21 -0.4 1.2
 0 -6 21 -1 1.1
 1 -6 21 3.2 1.3
 1 -6 21 3.2 1.2
 2 -6 21 0.6 0.9
 3 -6 21 1.1 1
 14 0 -22 15 1.7
 13 0 -22 1.8 1.2
 12 0 -22 21.1 2.1
 11 0 -22 -1 1.3
 10 0 -22 0.3 1.4
 9 0 -22 1.6 1.5
 8 0 -22 19.8 2.1
 7 0 -22 0.2 1.4
 6 0 -22 173.48 10.5
 -6 0 22 158.98 11.8
 5 0 -22 -0.1 1.3
 -5 0 22 -4.2 2.7
 4 0 -22 119.79 7.7
 3 0 -22 2.3 1.4
 2 0 -22 6 1.5
 -2 0 22 8.4 1.4
 -1 0 22 0.5 1.1
 1 0 -22 0.3 1.4
 -1 0 22 0.8 1.7
 0 0 22 4 1.9
 0 0 -22 3.4 1.4
 1 0 22 0 1.7
 -1 0 -22 1.3 1.4
 -2 0 -22 125.29 7.8
 2 0 22 117.39 8
 3 0 22 0.3 1.5
 -3 0 -22 -0.2 1.5
 4 0 22 66.19 4.7
 4 0 22 66.49 4.7
 5 0 22 3 1.3
 6 0 22 0.3 1.2
 7 0 22 1.5 1.2
 8 0 22 2.7 1.3
 9 0 22 0.3 1.2
 -15 -1 22 0.2 1.1
 15 -1 -22 1.6 1.3
 14 -1 -22 2.9 1.3
 -14 -1 22 1.9 1.5
 -13 -1 22 1.1 1.4
 13 -1 -22 0.8 1.3
 12 -1 -22 1 1.4
 12 1 -22 1.7 1.1
 11 -1 -22 3.8 1.5
 11 1 -22 3.4 1.3
 10 -1 -22 3.1 1.5
 10 1 -22 1.9 1.3
 9 -1 -22 -0.2 1.4
 9 1 -22 0.1 1.2
 8 -1 -22 3.5 1.5
 8 1 -22 4.7 1.4
 7 -1 -22 7.8 1.7
 7 1 -22 5 1.4
 6 -1 -22 6.5 1.6
 -6 -1 22 19.2 3.7
 -6 1 22 4.6 3.3
 6 1 -22 7.7 1.5
 5 -1 -22 16.2 2.1
 -5 -1 22 19.2 2.3
 5 1 -22 15.8 1.9
 -4 -1 22 28.1 2.5
 4 -1 -22 25.2 2.5
 4 1 -22 26.9 2.3
 -3 -1 22 22.6 2.2
 3 -1 -22 21.9 2.3
 3 1 -22 22.4 2.2
 -2 -1 22 38.8 3
 2 -1 -22 38.8 3.1
 2 1 -22 40.4 3
 -1 -1 22 0.6 1.1
 1 -1 -22 -0.5 1.5
 -1 -1 22 0.3 2
 -1 1 22 0.9 1.4
 1 1 -22 0.3 1.4
 0 -1 22 249.48 16
 0 -1 22 259.77 15.6
 0 -1 -22 259.87 15.6
 0 1 22 237.18 15.7
 0 1 -22 253.67 15.5
 1 -1 22 9.3 2.2
 -1 -1 -22 11.7 1.9
 -1 1 -22 11.8 1.8
 1 1 22 10.2 1.8
 2 -1 22 53.29 4.3
 -2 -1 -22 58.79 3.9
 -2 1 -22 50.39 3.8
 -3 -1 -22 25.3 2.4
 3 -1 22 24.8 2.8
 3 1 22 23.5 2.3
 4 -1 22 22.7 2.5
 4 -1 22 21 2.5
 4 1 22 19.6 2.1
 5 -1 22 1.9 1.4
 5 -1 22 2 1.4
 5 1 22 1.8 1.2
 6 -1 22 2.4 1.3
 6 -1 22 1.1 1.3
 6 1 22 3.4 1.3
 7 -1 22 0.4 1.2
 7 1 22 1.7 1.2
 8 -1 22 4.3 1.4
 9 -1 22 -0.8 1.2
 10 -1 22 1.7 2.4
 -15 -2 22 0.7 1
 15 -2 -22 0.5 1.6
 14 -2 -22 0.8 1.2
 -14 -2 22 0.6 1.1
 -13 -2 22 2.3 1.4
 13 -2 -22 3.2 1.4
 12 -2 -22 0.9 1.4
 -12 -2 22 0.9 1.3
 -11 -2 22 0.1 1.5
 11 -2 -22 0.7 1.5
 -10 -2 22 1.5 1.3
 10 -2 -22 0.2 1.5
 -9 -2 22 5.1 1.5
 9 -2 -22 6.6 1.8
 9 2 -22 4.6 1.3
 8 -2 -22 1.5 1.6
 -8 -2 22 7.1 1.9
 8 2 -22 2.9 1.2
 7 -2 -22 -0.5 1.6
 -7 -2 22 1 1.6
 7 2 -22 1.3 1.2
 -6 -2 22 62.29 4.1
 6 -2 -22 52.59 4.1
 6 2 -22 54.49 3.8
 5 -2 -22 15.1 2.1
 -5 -2 22 13.3 2
 5 2 -22 15.4 1.8
 4 -2 -22 5.1 1.7
 -4 -2 22 4.2 1.5
 4 2 -22 3.8 1.4
 -3 -2 22 45.9 3.4
 3 -2 -22 42.7 3.4
 -2 -2 22 93.99 6.1
 2 -2 -22 89.89 6.2
 -2 -2 22 103.99 6.9
 -2 2 22 85.89 6.2
 2 2 -22 95.89 6
 1 -2 -22 4.8 1.6
 -1 -2 22 6.1 1.4
 -1 -2 22 7.4 2.2
 1 2 -22 7.8 1.6
 0 -2 -22 25.3 2.5
 0 -2 22 25.5 2.3
 0 -2 22 25.9 3.2
 0 2 -22 26.5 2.3
 1 -2 22 115.39 7.9
 -1 -2 -22 112.59 7.3
 -2 -2 -22 29.7 2.7
 2 -2 22 31.5 3.2
 -3 -2 -22 8.5 1.8
 3 -2 22 6.8 2.1
 -4 -2 -22 11.8 1.8
 4 -2 22 13.4 2.2
 4 -2 22 10.7 2.2
 5 -2 22 47.5 4
 5 -2 22 54.29 3.9
 6 -2 22 13.2 2
 6 -2 22 12.6 2.1
 7 -2 22 4.4 2.6
 7 -2 22 8.5 1.6
 8 -2 22 9.9 1.7
 9 -2 22 31.4 2.7
 14 -3 -22 1.8 1.2
 -14 -3 22 0.4 1
 -13 -3 22 0.6 1.2
 13 -3 -22 0.2 1.3
 12 -3 -22 -0.4 1.4
 -12 -3 22 0.7 1.2
 11 -3 -22 2.2 1.6
 -11 -3 22 1.4 1.4
 10 -3 -22 9.6 1.9
 -10 -3 22 8.3 1.6
 -9 -3 22 7.5 1.6
 9 -3 -22 5.7 2
 -8 -3 22 18.7 2.3
 8 -3 -22 17.4 2.3
 7 -3 -22 1.7 1.6
 -7 -3 22 2.2 1.5
 6 -3 -22 10.6 2.1
 -6 -3 22 15.9 2.2
 -5 -3 22 1.6 1.4
 5 -3 -22 0 1.5
 5 3 -22 0.7 1.2
 -4 -3 22 4.8 2.4
 4 -3 -22 2.5 1.6
 -4 -3 22 3.6 1.4
 4 3 -22 3 1.3
 3 -3 -22 10.6 1.9
 -3 -3 22 14.2 2
 -3 -3 22 14.6 2.7
 3 3 -22 14.1 1.7
 -2 -3 22 44.6 3.5
 -2 -3 22 52.69 4.3
 2 -3 -22 45.8 3.6
 -1 -3 22 82.39 5.7
 -1 -3 22 92.39 6.5
 1 -3 -22 84.99 5.7
 0 -3 -22 13.7 1.9
 0 -3 22 13.2 2.6
 0 -3 22 10.7 1.7
 1 -3 22 203.28 13.1
 1 -3 22 225.38 13.8
 -1 -3 -22 213.38 13.2
 2 -3 22 20.5 3
 -2 -3 -22 25.3 2.4
 -3 -3 -22 5.5 1.6
 3 -3 22 6.9 2.2
 4 -3 22 38.4 3.3
 4 -3 22 29 3
 5 -3 22 13.7 2.1
 5 -3 22 11.2 2.2
 6 -3 22 0.1 1.3
 6 -3 22 1.4 1.5
 7 -3 22 0.7 1.2
 8 -3 22 6.2 1.5
 9 -3 22 -0.1 1.2
 -13 -4 22 -0.4 1.1
 13 -4 -22 0.2 1.2
 -12 -4 22 1.4 1.2
 12 -4 -22 0 1.3
 11 -4 -22 -1 1.4
 -11 -4 22 0.9 1.3
 -10 -4 22 0.5 1.3
 10 -4 -22 1.1 1.4
 -9 -4 22 7.5 1.6
 9 -4 -22 6.5 1.8
 8 -4 -22 5.4 1.6
 -8 -4 22 3.9 2.1
 -8 -4 22 7.8 1.6
 7 -4 -22 4 1.7
 -7 -4 22 6.2 1.7
 -7 -4 22 5.7 2.3
 6 -4 -22 6.7 1.7
 -6 -4 22 6.2 1.5
 -6 -4 22 4.6 2.1
 5 -4 -22 3.2 1.6
 -5 -4 22 2.9 1.5
 -5 -4 22 2.5 1.9
 -4 -4 22 5.2 2.1
 4 -4 -22 2.9 1.7
 -4 -4 22 3.6 1.5
 3 -4 -22 2.3 1.6
 -3 -4 22 4.2 2.2
 -3 -4 22 4.8 1.6
 -2 -4 22 4.8 1.5
 -2 -4 22 7.5 2.3
 2 -4 -22 2.7 1.5
 -1 -4 22 10.5 2.5
 1 -4 -22 5.7 1.6
 -1 -4 22 10 1.6
 0 -4 22 3.3 1.9
 0 -4 22 5.6 1.4
 0 -4 -22 4.4 1.5
 1 -4 22 6.7 1.5
 1 -4 22 10.1 2.4
 -1 -4 -22 4.2 1.5
 2 -4 22 0.4 1.8
 -2 -4 -22 0.4 1.3
 3 -4 22 9.7 1.8
 3 -4 22 8.2 2.1
 4 -4 22 4.8 1.9
 4 -4 22 4.8 1.6
 5 -4 22 25.1 2.5
 6 -4 22 2.8 1.3
 7 -4 22 -0.1 1.3
 8 -4 22 -0.3 1.3
 -11 -5 22 0.8 1
 11 -5 -22 0.8 1.5
 -10 -5 22 1.3 1.2
 10 -5 -22 0.7 1.1
 -9 -5 22 2.3 1.2
 9 -5 -22 1.3 1.2
 -8 -5 22 12.7 1.8
 8 -5 -22 8.9 1.6
 7 -5 -22 0 1.2
 -7 -5 22 1.2 1.4
 -5 -5 22 0.2 1.4
 5 -5 -22 1 1.3
 -5 -5 22 0.1 1.6
 4 -5 -22 1.1 1.2
 -4 -5 22 0.8 1.8
 -4 -5 22 3.7 1.7
 -3 -5 22 0.5 1.4
 3 -5 -22 0 1.2
 -3 -5 22 0.3 1.8
 -2 -5 22 1.5 1.8
 2 -5 -22 5.6 1.3
 -2 -5 22 -1.1 1.3
 -1 -5 22 4.9 1.4
 -1 -5 22 5.2 2
 1 -5 -22 3 1.2
 0 -5 22 4.1 1.5
 0 -5 -22 2.9 1.2
 0 -5 22 4.5 1.9
 -1 -5 -22 4 1.1
 1 -5 22 4.5 1.9
 1 -5 22 4.1 1.3
 2 -5 22 0.1 2.8
 2 -5 22 -0.1 1.3
 3 -5 22 1.4 1.1
 4 -5 22 22.6 2.3
 5 -5 22 11.6 1.7
 -8 -6 22 2.6 1.5
 -7 -6 22 -0.2 1
 -6 -6 22 -0.3 1.1
 -5 -6 22 0.3 1.1
 -4 -6 22 2.6 1.4
 -3 -6 22 0.8 1.3
 -2 -6 22 2.3 1.2
 -1 -6 22 1.6 1.2
 0 -6 22 0.6 1
 0 -6 22 0.2 1.3
 1 -6 22 0.7 1
 -15 0 23 0.5 1.2
 14 0 -23 2.4 1.1
 13 0 -23 2.1 1.1
 12 0 -23 1 1.2
 11 0 -23 2.8 1.3
 10 0 -23 0.6 1.2
 9 0 -23 13.1 1.8
 8 0 -23 0 1.3
 7 0 -23 1 1.3
 6 0 -23 -0.5 1.3
 5 0 -23 50.09 3.7
 4 0 -23 4.6 1.5
 3 0 -23 36.6 2.9
 -3 0 23 37.1 2.9
 -2 0 23 0.4 1.8
 2 0 -23 0.6 1.4
 -2 0 23 -0.1 1.1
 -1 0 23 17.3 2.5
 1 0 -23 17.8 2.1
 0 0 -23 0.5 1.5
 0 0 23 -0.4 1.7
 1 0 23 1.8 1.7
 -1 0 -23 -0.2 1.4
 2 0 23 0.7 1.6
 -2 0 -23 0.9 1.4
 3 0 23 13.1 2.1
 -3 0 -23 14.9 2
 3 0 23 11.5 1.8
 4 0 23 2 1.2
 5 0 23 5 1.4
 6 0 23 -0.1 1.2
 7 0 23 11.7 1.8
 8 0 23 1.1 1.2
 -15 -1 23 -0.9 1
 14 -1 -23 5.3 1.3
 -14 -1 23 8 1.6
 13 -1 -23 14.9 1.9
 -13 -1 23 19.7 2.2
 -12 -1 23 1.8 1.6
 12 -1 -23 0.7 1.4
 12 1 -23 1.2 1.1
 11 -1 -23 -0.5 1.4
 11 1 -23 0.7 1.1
 10 -1 -23 4 1.6
 10 1 -23 1.8 1.3
 9 -1 -23 0.2 1.4
 9 1 -23 0.8 1.3
 8 -1 -23 1.8 1.5
 8 1 -23 1.6 1.3
 7 -1 -23 0.5 1.4
 -7 -1 23 0.6 1.7
 7 1 -23 0.2 1.3
 -6 -1 23 14.5 2.2
 6 -1 -23 15 2
 6 1 -23 14.3 1.9
 -5 -1 23 0.7 1.4
 5 -1 -23 0.9 1.5
 5 1 -23 0.3 1.2
 -4 -1 23 14.8 2
 4 -1 -23 18.6 2.1
 4 1 -23 15.7 1.9
 3 -1 -23 1.1 1.4
 -3 -1 23 3 1.3
 3 1 -23 3.8 1.4
 2 -1 -23 2.4 1.5
 -2 -1 23 1.9 1.3
 -2 -1 23 0.6 2
 -2 1 23 0.7 1.5
 2 1 -23 0.3 1.4
 -2 1 23 1 1
 -1 -1 23 22.1 2.1
 -1 -1 23 26.4 3.1
 1 -1 -23 24.6 2.4
 1 1 -23 24.5 2.4
 -1 1 23 25.6 2.5
 0 -1 23 23.3 2.9
 0 -1 -23 25.5 2.4
 0 1 -23 24 2.3
 0 1 23 22.3 2.4
 1 -1 23 0.9 1.8
 -1 -1 -23 -0.8 1.5
 -1 1 -23 0.5 1.4
 2 -1 23 7 2
 -2 -1 -23 3.2 1.5
 -2 1 -23 9.2 1.6
 2 1 23 4.5 1.3
 3 -1 23 32.2 3
 -3 -1 -23 31.8 2.7
 3 1 23 28.3 2.5
 4 -1 23 10.9 1.8
 4 -1 23 6.7 1.8
 4 1 23 7.5 1.5
 5 -1 23 -0.6 1.4
 5 -1 23 -0.2 1.3
 5 1 23 0.1 1.1
 6 -1 23 1.1 1.3
 6 1 23 1.4 1.1
 7 -1 23 0.2 1.2
 8 -1 23 1.4 1.3
 9 -1 23 0.3 1.2
 -14 -2 23 5.4 1.4
 14 -2 -23 3.2 1.2
 -13 -2 23 3.2 1.3
 13 -2 -23 0.9 1.2
 12 -2 -23 0.7 1.5
 -12 -2 23 1.9 1.5
 -11 -2 23 8.3 1.9
 11 -2 -23 5.1 1.7
 10 -2 -23 0.5 1.6
 -10 -2 23 1.2 1.3
 9 -2 -23 9.2 1.8
 -9 -2 23 9.3 1.6
 9 2 -23 7.6 1.3
 8 -2 -23 1.6 1.6
 -8 -2 23 2.5 1.6
 8 2 -23 1.6 1.1
 7 -2 -23 -0.1 1.3
 -7 -2 23 0.4 1.3
 7 2 -23 -0.2 1.2
 -6 -2 23 3.6 1.5
 6 -2 -23 4.7 1.7
 6 2 -23 5 1.3
 5 -2 -23 0.2 1.4
 -5 -2 23 0.4 1.5
 5 2 -23 0.7 1.2
 4 -2 -23 17.7 2.2
 -4 -2 23 19.3 2.1
 4 2 -23 19.3 2
 3 -2 -23 8 1.9
 -3 -2 23 11 2.6
 -3 -2 23 9.3 1.6
 3 2 -23 6.6 1.6
 -2 -2 23 3.4 2.3
 2 -2 -23 4.9 1.7
 -2 -2 23 5.7 1.5
 2 2 -23 4.7 1.4
 1 -2 -23 10.4 1.9
 -1 -2 23 7.2 2.4
 -1 -2 23 13 1.7
 1 2 -23 11.7 1.7
 0 -2 -23 12.9 1.9
 0 -2 23 12 2.6
 0 -2 23 11.1 1.7
 0 2 -23 11.4 1.7
 -1 -2 -23 50.09 3.8
 1 -2 23 52.09 4.4
 -2 -2 -23 11.6 1.9
 2 -2 23 15 2.5
 3 -2 23 2.2 1.8
 -3 -2 -23 1.9 1.5
 4 -2 23 1.7 1.4
 4 -2 23 0.9 1.7
 5 -2 23 1.8 1.2
 5 -2 23 1.1 1.4
 6 -2 23 8.3 1.8
 6 -2 23 8.8 1.6
 7 -2 23 0.5 1.3
 8 -2 23 0.3 1.3
 9 -2 23 10.6 1.7
 -13 -3 23 1.6 1.1
 13 -3 -23 1.7 1.3
 -12 -3 23 1.6 1.3
 12 -3 -23 0.2 1.3
 -11 -3 23 2.6 1.5
 11 -3 -23 1.7 1.4
 10 -3 -23 0.6 1.5
 -10 -3 23 0.8 1.3
 -9 -3 23 4.4 1.4
 9 -3 -23 3.4 1.6
 8 -3 -23 1.1 1.5
 -8 -3 23 4.3 1.7
 7 -3 -23 0.3 1.5
 -7 -3 23 0.4 1.4
 6 -3 -23 0.1 1.4
 -6 -3 23 0.1 1.5
 -5 -3 23 2.9 1.5
 5 -3 -23 2.4 1.5
 -5 -3 23 0.5 2.2
 5 3 -23 3.1 1.2
 -4 -3 23 12.7 2.8
 -4 -3 23 15.3 2
 4 -3 -23 8 1.8
 4 3 -23 10.9 1.6
 3 -3 -23 8.6 1.8
 -3 -3 23 15.4 2.7
 -3 -3 23 13.7 1.9
 -2 -3 23 29.8 2.7
 -2 -3 23 35.1 3.6
 2 -3 -23 29.3 2.7
 1 -3 -23 14.2 1.9
 -1 -3 23 9.3 2.5
 -1 -3 23 13.8 1.8
 0 -3 23 9.9 1.6
 0 -3 23 7.4 2.4
 0 -3 -23 5.2 1.7
 1 -3 23 2.7 2
 -1 -3 -23 1.7 1.6
 2 -3 23 2.7 2
 -2 -3 -23 4.1 1.5
 -3 -3 -23 41.8 3.3
 3 -3 23 48 3.9
 4 -3 23 12.7 2.2
 4 -3 23 8.3 1.7
 5 -3 23 1.4 1.3
 5 -3 23 3.6 1.9
 6 -3 23 9.1 1.6
 7 -3 23 0.9 1.2
 8 -3 23 6.8 1.5
 12 -4 -23 0 1.2
 -12 -4 23 -0.4 1.1
 11 -4 -23 -0.3 1.2
 -11 -4 23 0.3 1.1
 -10 -4 23 -1.3 1.3
 10 -4 -23 0.1 1.4
 -9 -4 23 4.7 2.9
 9 -4 -23 8 1.7
 -9 -4 23 12.6 1.8
 8 -4 -23 2.2 1.5
 -8 -4 23 1.4 1.3
 -8 -4 23 0.3 1.8
 -7 -4 23 1.2 1.4
 7 -4 -23 0.6 1.4
 -7 -4 23 2.3 1.9
 -6 -4 23 3.8 1.4
 -6 -4 23 2.6 2.1
 6 -4 -23 2.2 1.5
 -5 -4 23 1.9 1.5
 -5 -4 23 -0.6 1.8
 5 -4 -23 0.1 1.5
 -4 -4 23 3.9 2.1
 -4 -4 23 0.5 1.4
 4 -4 -23 0.2 1.5
 3 -4 -23 0.6 1.4
 -3 -4 23 0.9 2
 -3 -4 23 0.6 1.4
 2 -4 -23 5.2 1.6
 -2 -4 23 7 2.2
 -2 -4 23 5.9 1.7
 -1 -4 23 0.9 1.9
 -1 -4 23 -0.1 1.3
 1 -4 -23 0.6 1.4
 0 -4 23 21.4 2
 0 -4 23 20.1 2.8
 0 -4 -23 16.4 2.1
 1 -4 23 11.1 2.4
 -1 -4 -23 9.4 1.6
 2 -4 23 7.1 1.8
 -2 -4 -23 5.7 1.4
 3 -4 23 1.3 1.3
 3 -4 23 1.2 1.5
 4 -4 23 2.1 1.3
 5 -4 23 4.3 1.4
 6 -4 23 3.6 1.4
 7 -4 23 -0.3 1.2
 10 -5 -23 -0.1 1
 -10 -5 23 0.7 1
 9 -5 -23 -0.1 1.1
 -9 -5 23 0.2 1.2
 8 -5 -23 3 1.2
 -8 -5 23 4.9 1.3
 7 -5 -23 1.4 1.2
 -7 -5 23 0.2 1.2
 6 -5 -23 -0.3 1.2
 -6 -5 23 0.5 1.4
 -5 -5 23 1.4 1.4
 5 -5 -23 -0.1 1.2
 4 -5 -23 0.8 1.1
 -4 -5 23 2.3 1.5
 -4 -5 23 1.2 1.7
 -3 -5 23 1.5 1.2
 -3 -5 23 0.9 1.6
 3 -5 -23 1.1 1.2
 -2 -5 23 2.6 1.2
 -2 -5 23 2.5 1.7
 2 -5 -23 0.4 1.2
 -1 -5 23 21.9 2.7
 1 -5 -23 14.9 1.8
 -1 -5 23 21.4 1.9
 0 -5 -23 2.3 1.1
 0 -5 23 2.4 1.3
 -1 -5 -23 7.4 1.7
 2 -5 23 -0.2 1.2
 3 -5 23 17.7 2
 4 -5 23 0.1 1.1
 -6 -6 23 0.6 1.3
 -5 -6 23 0.2 1
 -4 -6 23 1.3 1.2
 -3 -6 23 1.2 1.2
 -2 -6 23 -0.2 1.4
 13 0 -24 0.7 1.1
 12 0 -24 0 1.1
 11 0 -24 0 1.2
 10 0 -24 -0.1 1.3
 9 0 -24 -0.6 1.2
 8 0 -24 4.1 1.5
 7 0 -24 -0.9 1.4
 6 0 -24 89.99 5.9
 5 0 -24 0.2 1.3
 -4 0 24 2.1 1.4
 4 0 -24 2.4 1.5
 3 0 -24 1.1 1.3
 -3 0 24 3.1 1.3
 -2 0 24 99.69 7.3
 -2 0 24 109.09 6.8
 2 0 -24 110.69 6.9
 -1 0 24 0.2 1.7
 1 0 -24 2.2 1.5
 0 0 -24 16.9 2.1
 0 0 24 19 2.5
 1 0 24 1 1.6
 -1 0 -24 2.2 1.5
 2 0 24 34 3.1
 -2 0 -24 36.3 2.9
 3 0 24 0.6 1.2
 4 0 24 27.3 2.5
 5 0 24 0 1.1
 6 0 24 41.6 3.2
 7 0 24 1.4 1.2
 14 -1 -24 -0.6 1
 -14 -1 24 0.1 1.1
 -13 -1 24 1.5 1.5
 13 -1 -24 1.5 1.1
 12 -1 -24 4 1.3
 -12 -1 24 5.9 1.5
 12 1 -24 4.1 1.2
 11 -1 -24 -0.4 1.3
 -11 -1 24 0.5 1.5
 11 1 -24 -0.2 1.1
 10 -1 -24 -0.8 1.2
 -10 -1 24 0.3 1.5
 10 1 -24 0.2 1.1
 9 -1 -24 10.8 1.9
 -9 -1 24 16.2 2.2
 9 1 -24 13.7 1.7
 8 -1 -24 0.8 1.3
 -8 -1 24 0.6 1.5
 8 1 -24 2.4 1.3
 -7 -1 24 2.7 1.5
 7 -1 -24 0.8 1.4
 7 1 -24 2 1.3
 6 -1 -24 9.3 1.8
 -6 -1 24 14.2 2
 6 1 -24 13.9 1.8
 5 -1 -24 0.6 1.4
 -5 -1 24 1.1 1.3
 4 -1 -24 3 1.5
 -4 -1 24 2.8 1.4
 4 1 -24 1.7 1.3
 3 -1 -24 3.3 1.4
 -3 -1 24 1.9 2
 -3 -1 24 6.6 1.5
 3 1 -24 3.2 1.5
 -2 -1 24 6.8 2.2
 -2 -1 24 10.3 1.5
 2 -1 -24 7.7 1.7
 -2 1 24 7.6 1.8
 2 1 -24 9.2 1.6
 1 -1 -24 0.7 1.5
 -1 -1 24 1.2 1.9
 -1 1 24 1.1 1.4
 1 1 -24 1 1.3
 0 -1 -24 22.5 2.4
 0 -1 24 25.6 2.9
 0 1 -24 25.2 2.3
 1 -1 24 3.3 1.8
 -1 -1 -24 1.6 1.4
 -1 1 -24 1.9 1.4
 -2 -1 -24 19.2 2.1
 2 -1 24 21.1 2.6
 2 1 24 16.9 1.9
 3 -1 24 2.2 1.5
 3 -1 24 2.6 1.6
 -3 -1 -24 4.2 1.6
 3 1 24 3.6 1.1
 4 -1 24 0.8 1.3
 4 -1 24 1.1 1.4
 4 1 24 0.7 1.1
 5 -1 24 0.6 1.2
 6 -1 24 4.8 1.3
 7 -1 24 0.5 1.2
 8 -1 24 3.6 1.2
 -14 -2 24 0.1 1.2
 13 -2 -24 0.3 1.2
 -13 -2 24 -0.7 1.2
 12 -2 -24 4.2 1.4
 -12 -2 24 6.4 1.5
 -11 -2 24 1.1 1.4
 11 -2 -24 0.6 1.4
 -10 -2 24 0 1.3
 10 -2 -24 0 1.3
 -9 -2 24 7.4 1.8
 9 -2 -24 5.3 1.6
 9 2 -24 2.7 1.2
 8 -2 -24 8.9 1.7
 -8 -2 24 15.4 2
 8 2 -24 10.6 1.5
 -7 -2 24 5.8 1.7
 7 -2 -24 4 1.7
 7 2 -24 1.5 1.2
 6 -2 -24 29 2.7
 -6 -2 24 33.7 2.7
 6 2 -24 26.8 2.4
 -5 -2 24 4 1.4
 5 -2 -24 3.7 1.5
 5 2 -24 3.6 1.3
 -4 -2 24 1 1.4
 -4 -2 24 0.8 2.1
 4 -2 -24 1.3 1.6
 4 2 -24 1.1 1.3
 -3 -2 24 25.8 3.2
 -3 -2 24 24.9 2.4
 3 -2 -24 24.9 2.5
 3 2 -24 24.5 2.3
 -2 -2 24 13 1.8
 -2 -2 24 12.3 2.6
 2 -2 -24 12.5 2
 2 2 -24 13.8 1.8
 -1 -2 24 1.4 1.9
 -1 -2 24 1.3 1.3
 1 -2 -24 1.3 1.5
 1 2 -24 1.6 1.3
 0 -2 24 13.1 2.4
 0 -2 -24 6.1 1.7
 1 -2 24 1 1.9
 -1 -2 -24 1.7 1.6
 2 -2 24 15.5 2.5
 -2 -2 -24 15.9 2
 -3 -2 -24 10.8 1.8
 3 -2 24 16.9 2.3
 4 -2 24 1.4 1.4
 4 -2 24 1.3 1.4
 5 -2 24 3.8 1.4
 5 -2 24 4.6 2
 6 -2 24 0.8 1.2
 7 -2 24 10 1.7
 8 -2 24 1 1.2
 -13 -3 24 0.8 1
 13 -3 -24 -0.4 1
 -12 -3 24 2.8 1.4
 12 -3 -24 1 1.3
 11 -3 -24 0.7 1.4
 -11 -3 24 -0.2 1.3
 10 -3 -24 2.5 1.5
 -10 -3 24 0 1.2
 9 -3 -24 2.8 1.5
 -9 -3 24 1.9 1.3
 -8 -3 24 9.3 1.7
 8 -3 -24 5.3 1.7
 -7 -3 24 -0.4 1.3
 7 -3 -24 -0.4 1.5
 -6 -3 24 -0.1 1.9
 -6 -3 24 0.5 1.3
 6 -3 -24 -0.3 1.6
 5 -3 -24 0.7 1.6
 -5 -3 24 0.5 2
 -5 -3 24 1.4 1.5
 4 -3 -24 0.9 1.6
 -4 -3 24 2.2 2.2
 -4 -3 24 2.7 1.4
 -3 -3 24 8.9 1.6
 -3 -3 24 3.5 2.3
 3 -3 -24 5 1.6
 2 -3 -24 28.6 2.7
 -2 -3 24 30.6 3.4
 -2 -3 24 27.5 2.5
 1 -3 -24 2.8 1.6
 -1 -3 24 4.9 1.5
 -1 -3 24 4.2 2.3
 0 -3 24 37.4 3.6
 0 -3 -24 36.8 3.1
 1 -3 24 2.8 2
 -1 -3 -24 2.9 1.5
 2 -3 24 60.79 4.7
 -2 -3 -24 57.59 4.1
 3 -3 24 23.4 2.6
 3 -3 24 23.2 2.7
 4 -3 24 12.9 2.1
 4 -3 24 21.3 2.7
 5 -3 24 14.2 2
 6 -3 24 1 1.2
 7 -3 24 0.9 1.2
 11 -4 -24 1 1.2
 -11 -4 24 0.2 1
 10 -4 -24 1.9 1.2
 -10 -4 24 3.6 1.4
 9 -4 -24 0.3 1.4
 -9 -4 24 1 1.4
 -8 -4 24 0.6 1.2
 8 -4 -24 -0.1 1.3
 -7 -4 24 0.3 1.3
 7 -4 -24 -0.4 1.4
 -7 -4 24 -1.3 1.7
 -6 -4 24 -0.6 1.2
 6 -4 -24 1 1.4
 -6 -4 24 0.8 1.8
 -5 -4 24 0.6 1.9
 -5 -4 24 4 1.6
 5 -4 -24 2.3 1.5
 -4 -4 24 1.3 2
 4 -4 -24 -0.4 1.3
 -4 -4 24 1.3 1.4
 3 -4 -24 1.2 1.3
 -3 -4 24 -0.8 1.8
 -3 -4 24 2.9 1.5
 -2 -4 24 2.4 1.3
 -2 -4 24 0.6 1.9
 2 -4 -24 0.3 1.3
 -1 -4 24 2.6 1.3
 1 -4 -24 1.6 1.4
 -1 -4 24 3.8 2
 0 -4 24 7.4 1.5
 0 -4 -24 2.9 1.5
 0 -4 24 4.6 2.2
 1 -4 24 8.7 2.2
 -1 -4 -24 11.9 1.7
 2 -4 24 6.7 1.7
 2 -4 24 4.1 1.8
 -2 -4 -24 5.2 1.3
 3 -4 24 7.1 1.6
 4 -4 24 -0.2 1.2
 5 -4 24 5.3 1.4
 6 -4 24 7 1.5
 -9 -5 24 0.8 1.2
 -8 -5 24 6.6 1.3
 8 -5 -24 7.6 1.4
 7 -5 -24 -0.1 1.1
 -7 -5 24 0 1.2
 6 -5 -24 0 1.1
 -6 -5 24 0.8 1.3
 -5 -5 24 0.7 1.2
 5 -5 -24 -0.6 1
 4 -5 -24 -0.3 1.1
 -4 -5 24 0.7 1.3
 3 -5 -24 0.5 1.1
 -3 -5 24 1.5 1.3
 2 -5 -24 0.1 1.1
 -2 -5 24 -0.1 1.2
 -1 -5 24 0.2 1.2
 1 -5 -24 0.4 1
 0 -5 -24 1.7 1.1
 1 -5 24 16.5 2
 2 -5 24 6.5 1.4
 3 -5 24 3.5 1.2
 -14 0 25 0.7 1.2
 13 0 -25 0.3 1.1
 12 0 -25 1.6 1.1
 11 0 -25 0.5 1.2
 10 0 -25 -0.3 1.2
 9 0 -25 -0.1 1.3
 8 0 -25 -0.3 1.3
 7 0 -25 20.3 2.2
 6 0 -25 0.8 1.4
 5 0 -25 -0.3 1.3
 -5 0 25 0.1 1.3
 -4 0 25 3.6 1.4
 4 0 -25 4.5 1.5
 3 0 -25 1.6 1.4
 -3 0 25 3.5 1.2
 -3 0 25 3.2 1.9
 2 0 -25 -0.5 1.4
 -2 0 25 1 1.7
 -1 0 25 4.8 1.9
 1 0 -25 3.5 1.5
 0 0 -25 0.3 1.4
 0 0 25 -1 1.5
 -1 0 -25 -0.1 1.5
 1 0 25 2.7 1.5
 -2 0 -25 0.5 1.5
 2 0 25 1.1 1.3
 3 0 25 0.3 1.1
 4 0 25 0.3 1.1
 5 0 25 -0.1 1.1
 6 0 25 0.1 1.1
 -14 -1 25 0.6 1.2
 13 -1 -25 0.9 1.1
 -13 -1 25 3.9 1.2
 12 -1 -25 9.8 1.4
 -12 -1 25 0.9 1.5
 11 -1 -25 -0.1 1.1
 -11 -1 25 1 1.5
 11 1 -25 0.2 1
 -10 -1 25 -0.4 1.3
 10 -1 -25 -0.1 1.2
 10 1 -25 -0.4 1.1
 9 -1 -25 6.3 1.5
 -9 -1 25 6.9 1.6
 9 1 -25 6.6 1.4
 -8 -1 25 2.6 1.4
 8 -1 -25 1.3 1.4
 8 1 -25 2.3 1.2
 7 -1 -25 1.2 1.5
 -7 -1 25 1.7 1.4
 7 1 -25 0.7 1.2
 6 -1 -25 8.4 1.7
 -6 -1 25 12.8 1.8
 6 1 -25 12 1.7
 5 -1 -25 8.1 1.6
 -5 -1 25 12.6 1.8
 5 1 -25 9.1 1.6
 -4 -1 25 1.6 1.4
 4 -1 -25 1.1 1.5
 4 1 -25 -0.1 1.3
 -3 -1 25 13.4 1.7
 -3 -1 25 11.8 2.4
 3 -1 -25 8.6 1.7
 -3 1 25 6.8 1.8
 3 1 -25 12.5 1.7
 2 -1 -25 19.5 2.2
 -2 -1 25 20.4 2.8
 -2 -1 25 21.7 2
 2 1 -25 21.1 2.2
 -2 1 25 18.5 2.2
 -1 -1 25 16.7 2.6
 1 -1 -25 15.1 2.1
 1 1 -25 17.5 2
 0 -1 -25 2 1.6
 0 -1 25 1.9 1.8
 0 1 -25 2.8 1.4
 1 -1 25 -0.1 1.6
 -1 -1 -25 -0.7 1.5
 1 1 25 0.4 1.1
 -1 1 -25 -0.2 1.3
 -2 -1 -25 8.5 1.7
 2 -1 25 7.4 1.8
 2 1 25 4.4 1.1
 3 -1 25 35.3 3.1
 3 -1 25 36.4 3
 3 1 25 34.1 2.8
 4 -1 25 2.4 1.2
 5 -1 25 1.8 1.3
 6 -1 25 0.5 1.1
 7 -1 25 1.6 1.2
 13 -2 -25 0.9 1.1
 -13 -2 25 -0.6 1.2
 12 -2 -25 -0.1 1.1
 -12 -2 25 0.4 1.1
 -11 -2 25 1.8 1.3
 11 -2 -25 2.1 1.2
 10 -2 -25 0.6 1.3
 -10 -2 25 0.1 1.4
 9 -2 -25 1.7 1.3
 -9 -2 25 4.3 1.4
 -8 -2 25 0.9 1.5
 8 -2 -25 -0.7 1.5
 8 2 -25 -0.4 1.1
 -7 -2 25 2.9 1.4
 7 -2 -25 1.6 1.5
 7 2 -25 4.6 1.2
 6 -2 -25 23.3 2.5
 -6 -2 25 29.3 2.5
 6 2 -25 25.8 2.2
 -5 -2 25 11.5 2.7
 5 -2 -25 13.3 2.1
 -5 -2 25 13.5 1.9
 5 2 -25 12.7 1.7
 4 -2 -25 1.8 1.5
 -4 -2 25 0.2 2
 -4 -2 25 1.1 1.4
 4 2 -25 4.3 1.3
 3 -2 -25 29.3 2.7
 -3 -2 25 31.5 2.6
 -3 -2 25 29 3.4
 3 2 -25 29.9 2.4
 2 -2 -25 1.4 1.5
 -2 -2 25 0.8 1.9
 -2 -2 25 0.9 1.2
 2 2 -25 0.8 1.2
 1 -2 -25 0.8 1.4
 -1 -2 25 1.3 2
 1 2 -25 1.8 1.3
 0 -2 -25 8.2 1.8
 0 -2 25 10.7 2.4
 -1 -2 -25 2 1.5
 1 -2 25 1.4 1.8
 -2 -2 -25 1.5 1.4
 2 -2 25 1.5 1.7
 3 -2 25 3.5 1.6
 3 -2 25 4.6 1.6
 4 -2 25 2.3 1.2
 5 -2 25 16.1 2
 6 -2 25 9.5 1.6
 7 -2 25 4.4 1.2
 12 -3 -25 5.7 1.4
 -12 -3 25 8.3 1.4
 -11 -3 25 0 1.2
 11 -3 -25 -0.4 1.3
 10 -3 -25 0.1 1.2
 -10 -3 25 0.5 1.2
 9 -3 -25 0.7 1.4
 -9 -3 25 1.3 1.4
 8 -3 -25 1.4 1.4
 -8 -3 25 0.8 1.3
 -7 -3 25 0.3 1.4
 -7 -3 25 -0.9 1.9
 7 -3 -25 -0.1 1.4
 6 -3 -25 0.8 1.5
 -6 -3 25 -0.6 1.4
 -6 -3 25 -0.9 2
 -5 -3 25 0.6 1.8
 -5 -3 25 0.9 1.4
 5 -3 -25 0.9 1.5
 4 -3 -25 0.5 1.4
 -4 -3 25 1.7 1.3
 -4 -3 25 1.1 2.1
 -3 -3 25 7 1.5
 -3 -3 25 4.2 2.2
 3 -3 -25 3.2 1.4
 2 -3 -25 1.6 1.5
 -2 -3 25 -0.4 1.9
 -2 -3 25 0.2 1.3
 -1 -3 25 54.59 3.5
 1 -3 -25 37.5 3.5
 -1 -3 25 46.5 4.1
 0 -3 25 3.1 2
 0 -3 -25 3.3 1.6
 1 -3 25 2.7 2
 -1 -3 -25 2.3 1.5
 2 -3 25 11.2 2.2
 -2 -3 -25 6.5 1.5
 3 -3 25 6.4 1.6
 4 -3 25 4.1 1.3
 5 -3 25 1.5 1.2
 6 -3 25 13.7 1.8
 -10 -4 25 0.2 1.2
 10 -4 -25 0.1 1.1
 -9 -4 25 2.1 1.3
 9 -4 -25 1.4 1.3
 -8 -4 25 9.5 1.6
 7 -4 -25 2.6 1.4
 -7 -4 25 1.2 1.4
 -6 -4 25 5.8 1.6
 -6 -4 25 5.8 2.5
 6 -4 -25 2.8 1.5
 -5 -4 25 -0.1 1.2
 -5 -4 25 0.2 1.8
 5 -4 -25 -0.1 1.3
 -4 -4 25 1 1.9
 -4 -4 25 1.4 1.4
 4 -4 -25 0.7 1.3
 3 -4 -25 1.1 1.3
 -3 -4 25 0.9 1.5
 -3 -4 25 1 1.8
 2 -4 -25 8.7 1.7
 -2 -4 25 13.6 1.7
 -2 -4 25 9.6 2.2
 -1 -4 25 3.2 1.2
 1 -4 -25 1.4 1.3
 -1 -4 25 0.8 1.8
 0 -4 25 0.3 1.9
 0 -4 -25 3.2 1.4
 -1 -4 -25 2.1 1.2
 2 -4 25 1.4 1.5
 3 -4 25 0.5 1.3
 4 -4 25 -0.4 1.1
 5 -4 25 1.5 1.2
 -7 -5 25 0.3 1.3
 7 -5 -25 0.7 1.4
 6 -5 -25 -0.7 1
 -6 -5 25 0.6 1.1
 -5 -5 25 -0.2 1.2
 5 -5 -25 -0.6 1
 4 -5 -25 0.4 1.1
 -4 -5 25 1.6 1.2
 -3 -5 25 0.2 1.2
 3 -5 -25 0 1.1
 2 -5 -25 0.5 1.1
 1 -5 25 4.9 1.3
 2 -5 25 27.2 3.2
 -13 0 26 -0.8 1.4
 -12 0 26 0.1 1.4
 12 0 -26 1.1 1.1
 11 0 -26 0.3 1.1
 10 0 -26 3.3 1.3
 9 0 -26 -0.1 1.2
 8 0 -26 3 1.3
 7 0 -26 0.7 1.3
 -7 0 26 0.8 1.4
 -6 0 26 1.3 1.3
 6 0 -26 0.8 1.3
 -5 0 26 2.1 1.3
 5 0 -26 0.7 1.4
 -4 0 26 7.3 2.1
 4 0 -26 14.5 1.9
 -4 0 26 12.6 1.6
 -3 0 26 0.4 1.7
 3 0 -26 -0.7 1.3
 2 0 -26 7.6 1.7
 -2 0 26 6 1.9
 -1 0 26 0.1 1.5
 1 0 -26 0.7 1.5
 0 0 -26 14.8 2
 0 0 26 15.9 2.1
 -1 0 -26 0.1 1.4
 2 0 26 20.3 2.1
 3 0 26 -0.4 1
 4 0 26 0 1
 5 0 26 1.4 1
 -13 -1 26 4.2 1.4
 -12 -1 26 15 1.8
 12 -1 -26 11.7 1.5
 -11 -1 26 0.5 1.1
 11 -1 -26 0.7 1.2
 11 1 -26 2.5 1
 10 -1 -26 1.6 1.3
 -10 -1 26 3.4 1.4
 10 1 -26 1 1
 -9 -1 26 2.1 1.3
 9 -1 -26 2.5 1.4
 9 1 -26 1.4 1.1
 -8 -1 26 3.7 1.3
 8 -1 -26 3.7 1.4
 8 1 -26 3.1 1.2
 -7 -1 26 1.2 1.5
 7 -1 -26 0.8 1.4
 7 1 -26 0.6 1.1
 -6 -1 26 0.2 1.2
 6 -1 -26 0 1.4
 6 1 -26 1.1 1.2
 5 -1 -26 -0.1 1.4
 -5 -1 26 1 1.3
 5 1 -26 1.7 1.3
 -4 -1 26 0.7 1.2
 4 -1 -26 1.8 1.4
 -4 -1 26 -0.6 1.9
 -4 1 26 -0.3 1.3
 4 1 -26 -0.3 1.3
 -4 1 26 -0.1 1.1
 -3 -1 26 0.4 1.1
 -3 -1 26 1.4 1.8
 3 -1 -26 -0.4 1.3
 3 1 -26 1.2 1.4
 -3 1 26 0.2 1.3
 2 -1 -26 5.1 1.5
 -2 -1 26 5 2
 2 1 -26 9.7 1.7
 -1 -1 26 19.8 2.6
 1 -1 -26 18.1 2.2
 1 1 -26 22.5 2.1
 0 -1 -26 0.4 1.5
 0 -1 26 1.3 1.6
 0 1 -26 1 1.4
 1 -1 26 2.2 1.8
 -1 -1 -26 2.7 1.5
 1 1 26 1.6 0.9
 2 -1 26 5.2 1.6
 2 -1 26 6.1 1.7
 -2 -1 -26 3.7 1.4
 3 -1 26 0.8 1.2
 4 -1 26 8.2 1.4
 5 -1 26 0 1
 6 -1 26 2.2 1.1
 12 -2 -26 0.5 1.1
 -12 -2 26 2.4 1.4
 11 -2 -26 0.5 1.1
 -11 -2 26 2 1.4
 -10 -2 26 -0.3 1.3
 10 -2 -26 0.5 1.3
 -9 -2 26 1.3 1.5
 9 -2 -26 1.7 1.4
 8 -2 -26 0.3 1.4
 -8 -2 26 -0.4 1.4
 8 2 -26 0.6 1.2
 -7 -2 26 2 1.3
 7 -2 -26 1.5 1.5
 7 2 -26 3 1.2
 -6 -2 26 1.1 1.4
 6 -2 -26 1 1.4
 6 2 -26 1.2 1.2
 -5 -2 26 13.8 1.8
 -5 -2 26 10 2.3
 5 -2 -26 7 1.8
 5 2 -26 7.5 1.5
 -4 -2 26 5.1 1.4
 -4 -2 26 -0.2 1.9
 4 -2 -26 0.9 1.4
 4 2 -26 3.5 1.3
 3 -2 -26 1.1 1.4
 -3 -2 26 1.5 2
 -3 -2 26 2.8 1.3
 3 2 -26 0.9 1.3
 2 -2 -26 3.3 1.5
 -2 -2 26 2.8 2.1
 2 2 -26 2.4 1.3
 -1 -2 26 7.9 2.2
 1 -2 -26 7.2 1.7
 0 -2 -26 1.9 1.5
 0 -2 26 2 1.8
 1 -2 26 2.4 1.8
 -1 -2 -26 0.1 1.3
 2 -2 26 7 1.9
 -2 -2 -26 6.3 1.6
 3 -2 26 0.1 1.2
 4 -2 26 0.1 1.2
 5 -2 26 3.6 1.3
 6 -2 26 3.7 1.3
 11 -3 -26 0.6 1.1
 -11 -3 26 1.3 1.1
 10 -3 -26 5 1.3
 -10 -3 26 0.3 1.3
 -9 -3 26 0.6 1.3
 9 -3 -26 -0.3 1.3
 8 -3 -26 -0.7 1.4
 -8 -3 26 0.1 1.3
 -7 -3 26 0.2 1.8
 -7 -3 26 -0.4 1.3
 7 -3 -26 -0.8 1.4
 -6 -3 26 1.7 1.5
 -6 -3 26 -0.3 1.7
 6 -3 -26 0.2 1.4
 -5 -3 26 14 1.8
 5 -3 -26 7.5 1.6
 -5 -3 26 11.5 2.4
 4 -3 -26 4.1 1.5
 -4 -3 26 4.7 2
 -4 -3 26 6.6 1.5
 3 -3 -26 8.2 1.7
 -3 -3 26 12.8 1.7
 -3 -3 26 6.7 2.2
 -2 -3 26 3.5 1.4
 2 -3 -26 2.4 1.5
 -2 -3 26 1.1 1.9
 -1 -3 26 47.2 4
 1 -3 -26 42.2 3.4
 0 -3 26 19.4 2.7
 0 -3 -26 17 2
 1 -3 26 11.2 2.6
 -1 -3 -26 4 1.4
 -2 -3 -26 -0.4 1.3
 2 -3 26 1.7 1.5
 3 -3 26 3.2 1.3
 4 -3 26 4.5 1.3
 5 -3 26 2.4 1.2
 9 -4 -26 1.8 1.2
 -9 -4 26 2.8 1.2
 8 -4 -26 -0.5 1.2
 -8 -4 26 0.2 1.3
 -7 -4 26 0.9 1.2
 7 -4 -26 0.4 1.3
 6 -4 -26 5.9 1.4
 -5 -4 26 1.6 1.2
 5 -4 -26 0.4 1.2
 -4 -4 26 1.7 1.4
 4 -4 -26 1.1 1.2
 -3 -4 26 17.8 1.8
 3 -4 -26 12.8 1.9
 -2 -4 26 14.4 1.6
 1 -4 -26 -0.6 1.2
 0 -4 -26 1.5 1.2
 -1 -4 -26 0 1.1
 1 -4 26 -0.7 1.4
 2 -4 26 4.3 1.3
 3 -4 26 0.4 1
 -12 0 27 -0.1 1.1
 11 0 -27 -0.4 1
 -11 0 27 0.2 1.3
 -10 0 27 -1.2 1.4
 10 0 -27 -1 1
 9 0 -27 4.5 1.3
 -9 0 27 4.5 1.5
 8 0 -27 1.2 1.1
 -8 0 27 0.2 1.2
 7 0 -27 0.6 1.2
 -7 0 27 1.1 1.3
 -6 0 27 0.3 1.2
 6 0 -27 -0.1 1.2
 -5 0 27 -0.5 1.1
 5 0 -27 -0.3 1.3
 -4 0 27 -0.9 1.5
 4 0 -27 1.8 1.4
 -3 0 27 -1.4 1.5
 3 0 -27 -0.6 1.3
 -2 0 27 2.1 1.6
 2 0 -27 1.5 1.5
 -1 0 27 21.5 2.5
 1 0 -27 25.9 2.3
 0 0 -27 0.2 1.4
 1 0 27 10.3 1.6
 -1 0 -27 8.9 1.6
 2 0 27 -0.2 0.9
 3 0 27 20 2
 4 0 27 0.6 1
 12 -1 -27 0.6 1.1
 -12 -1 27 0 1.1
 -11 -1 27 -0.2 1.1
 11 -1 -27 0.2 1.1
 -10 -1 27 2 1.2
 10 -1 -27 2.7 1.3
 10 1 -27 2.6 1.1
 -9 -1 27 0.2 1.2
 9 -1 -27 0.3 1.2
 9 1 -27 0.4 1
 -8 -1 27 0.4 1.3
 8 -1 -27 0.5 1.3
 8 1 -27 0.7 1
 7 -1 -27 -0.6 1.3
 -7 -1 27 1.2 1.2
 7 1 -27 0.9 1.2
 6 -1 -27 0.7 1.2
 -6 -1 27 2.5 1.4
 -6 1 27 1 1.2
 6 1 -27 2.2 1.2
 -5 -1 27 3.3 1.3
 5 -1 -27 1.9 1.4
 -5 -1 27 0.1 1.8
 5 1 -27 1.8 1.3
 -5 1 27 1.5 1.1
 4 -1 -27 3.6 1.4
 -4 -1 27 6.2 1.3
 -4 -1 27 3.4 1.9
 -4 1 27 2.4 1.4
 4 1 -27 6 1.4
 -3 -1 27 5.3 1.9
 3 -1 -27 6.1 1.5
 3 1 -27 5.4 1.4
 2 -1 -27 1.2 1.4
 -2 -1 27 0.5 1.7
 2 1 -27 1.6 1.3
 1 -1 -27 1.1 1.5
 -1 -1 27 4.2 1.8
 1 1 -27 1.4 1.3
 0 -1 27 1.6 1.5
 0 -1 -27 2.5 1.4
 -1 -1 -27 -0.5 1.3
 1 -1 27 1 1.6
 2 -1 27 1.8 1.2
 3 -1 27 3.7 1.2
 4 -1 27 7.2 1.3
 5 -1 27 5.7 1.3
 -11 -2 27 8.7 1.6
 11 -2 -27 3.9 1.3
 -10 -2 27 -1.8 1.1
 10 -2 -27 -0.4 1.2
 -9 -2 27 0.3 1.4
 9 -2 -27 0 1.2
 -8 -2 27 1.1 1.4
 8 -2 -27 1.3 1.3
 -7 -2 27 3.5 1.4
 -7 -2 27 1.4 1.9
 7 -2 -27 0.8 1.4
 7 2 -27 3.5 1.1
 -6 -2 27 3.3 1.9
 -6 -2 27 5.9 1.5
 6 -2 -27 3.5 1.4
 6 2 -27 3 1.2
 -5 -2 27 5.2 1.9
 -5 -2 27 4.3 1.3
 5 -2 -27 2.9 1.4
 5 2 -27 4 1.2
 4 -2 -27 5.4 1.4
 -4 -2 27 3.5 2
 -4 -2 27 8.8 1.4
 4 2 -27 6.2 1.3
 -3 -2 27 10.4 2.4
 -3 -2 27 20.6 2.3
 3 -2 -27 17.5 2.1
 3 2 -27 17.6 1.8
 -2 -2 27 4.1 2
 2 -2 -27 5.4 1.6
 -1 -2 27 -0.4 1.7
 1 -2 -27 -0.3 1.4
 0 -2 27 -0.5 1.6
 0 -2 -27 -0.6 1.3
 -1 -2 -27 1.4 1.3
 2 -2 27 4.2 1.3
 3 -2 27 4 1.2
 4 -2 27 1 1.2
 5 -2 27 6.1 1.6
 -10 -3 27 0.6 1.2
 10 -3 -27 0.6 1.2
 -9 -3 27 3 1.3
 9 -3 -27 0.9 1.3
 8 -3 -27 1.3 1.3
 -8 -3 27 0.8 1.3
 -7 -3 27 0.8 1.3
 7 -3 -27 1.2 1.3
 -6 -3 27 0.3 1.2
 6 -3 -27 -0.5 1.3
 5 -3 -27 3.5 1.5
 -5 -3 27 6.6 1.5
 4 -3 -27 0.6 1.3
 -4 -3 27 1.8 1.2
 -4 -3 27 1 2
 3 -3 -27 33.2 2.9
 -3 -3 27 35.5 2.7
 -3 -3 27 43.2 4
 -2 -3 27 8.2 2.9
 2 -3 -27 3.8 1.5
 1 -3 -27 0.4 1.4
 0 -3 -27 5.5 1.5
 -1 -3 -27 1.2 1.2
 2 -3 27 12.2 1.8
 3 -3 27 1.6 1
 4 -3 27 7.8 1.6
 8 -4 -27 0 1.1
 7 -4 -27 1.3 1.2
 -7 -4 27 2.8 1.5
 -6 -4 27 1.5 1.3
 6 -4 -27 3 1.2
 -5 -4 27 3.6 1.4
 5 -4 -27 2.6 1.2
 4 -4 -27 0.2 1.2
 -4 -4 27 2.6 1.6
 3 -4 -27 2.3 1.2
 2 -4 -27 1.7 1.2
 1 -4 -27 1.8 1.2
 0 -4 -27 -1 1.2
 1 -4 27 -0.2 1.1
 2 -4 27 1 1.1
 -11 0 28 1 1.3
 -10 0 28 1.1 1.2
 10 0 -28 -0.2 1
 -9 0 28 0.6 1.2
 9 0 -28 0 1
 8 0 -28 1.5 1.2
 -8 0 28 2.2 1.1
 -7 0 28 -0.3 1.1
 7 0 -28 0.1 1.1
 6 0 -28 -0.1 1.2
 -6 0 28 0 1.1
 5 0 -28 0.1 1.2
 -5 0 28 1 1.5
 4 0 -28 2.3 1.3
 -4 0 28 3.3 1.6
 -3 0 28 5.9 1.7
 3 0 -28 0.9 1.4
 -2 0 28 6.4 2.5
 2 0 -28 6.5 1.5
 1 0 -28 0.9 1.3
 0 0 -28 11.1 1.7
 1 0 28 1.2 1
 2 0 28 16.6 1.7
 3 0 28 -0.1 1.5
 -11 -1 28 0 1.3
 11 -1 -28 0.9 1
 -11 1 28 -0.2 2.2
 10 -1 -28 2.1 1
 -10 -1 28 1.2 1.2
 -10 1 28 0.9 1.3
 9 -1 -28 0.5 1.1
 -9 -1 28 0.3 1.2
 -9 1 28 0.2 1.2
 8 -1 -28 4.8 1.4
 -8 -1 28 4.2 1.3
 -8 1 28 7.1 1.4
 8 1 -28 3.4 1.2
 -7 -1 28 0.8 1.2
 7 -1 -28 4.4 1.3
 -7 1 28 1.1 1.1
 7 1 -28 1.4 1.1
 -6 -1 28 3.2 1.3
 -6 -1 28 2.4 1.8
 6 -1 -28 1.7 1.3
 -6 1 28 4 1.2
 6 1 -28 2 1.2
 5 -1 -28 0.6 1.3
 -5 -1 28 0.3 1.7
 -5 -1 28 2.3 1.2
 5 1 -28 1.9 1.2
 4 -1 -28 0.2 1.3
 -4 -1 28 -1 1.6
 4 1 -28 1.3 1.2
 -3 -1 28 0.8 1.6
 3 -1 -28 0 1.3
 3 1 -28 0.5 1.2
 -2 -1 28 2.5 1.7
 2 -1 -28 1.4 1.4
 2 1 -28 2.5 1.3
 1 -1 -28 1.1 1.3
 1 1 -28 0.8 1.2
 0 -1 -28 1.2 1.3
 -1 -1 -28 0.2 1.3
 1 -1 28 0.7 1.2
 2 -1 28 0.2 1
 3 -1 28 1.7 1
 10 -2 -28 2.2 1.2
 -10 -2 28 3.2 1.3
 -9 -2 28 0.4 1.1
 9 -2 -28 0.2 1.1
 -8 -2 28 -0.1 1.1
 8 -2 -28 1.1 1.3
 7 -2 -28 0.7 1.3
 -7 -2 28 1.4 1.2
 -6 -2 28 4 1.4
 6 -2 -28 2.9 1.3
 6 2 -28 2.6 1.1
 5 -2 -28 0.5 1.3
 -5 -2 28 1.7 1.1
 5 2 -28 1.9 1
 4 -2 -28 1.8 1.4
 -4 -2 28 -0.4 2.7
 -4 -2 28 1.1 1.5
 4 2 -28 -0.2 1
 3 -2 -28 -1.4 1.3
 2 -2 -28 6.7 1.6
 1 -2 -28 3.4 1.4
 0 -2 -28 -0.1 1.3
 1 -2 28 1.1 1.3
 -1 -2 -28 0.9 1.2
 2 -2 28 -0.4 1.1
 3 -2 28 -0.4 0.9
 9 -3 -28 1 1.2
 -8 -3 28 1.5 1.2
 8 -3 -28 1 1.1
 7 -3 -28 0.3 1.1
 -7 -3 28 0.9 1.2
 -6 -3 28 1.3 1.2
 6 -3 -28 0.3 1.2
 -5 -3 28 0.8 1.2
 5 -3 -28 1.3 1.2
 4 -3 -28 0.6 1.3
 -4 -3 28 3.5 1.6
 3 -3 -28 12.9 1.9
 2 -3 -28 8.6 1.6
 1 -3 -28 2.3 1.3
 0 -3 -28 0.2 1.2
 1 -3 28 0.6 1.2
 2 -3 28 1.7 1
 5 -4 -28 2.6 1.4
 4 -4 -28 1.5 1.2
 3 -4 -28 3.1 1.7
 -9 0 29 0.2 1
 9 0 -29 0.8 1
 8 0 -29 -1 1
 -8 0 29 -0.5 1.1
 7 0 -29 -0.7 1.1
 -7 0 29 0.3 1
 6 0 -29 -0.3 1.1
 5 0 -29 0.6 1.2
 4 0 -29 -0.3 1.2
 3 0 -29 5 1.3
 2 0 -29 0.2 1.2
 1 0 -29 8.5 1.5
 0 0 29 0.5 0.9
 1 0 29 15 2.1
 10 -1 -29 0.5 1
 -9 -1 29 1.7 1.2
 9 -1 -29 0.9 1
 8 -1 -29 -0.4 1
 -8 -1 29 0.7 1.1
 -8 1 29 -1 2
 8 1 -29 0.5 1
 -7 -1 29 1.7 1.1
 7 -1 -29 0.8 1.1
 7 1 -29 2.6 1
 -6 -1 29 2 1
 6 -1 -29 0.4 1.2
 6 1 -29 0.1 1.1
 5 -1 -29 1.2 1.2
 5 1 -29 0.5 1.1
 4 -1 -29 0.8 1.3
 4 1 -29 0.8 1.1
 3 -1 -29 1.9 1.4
 3 1 -29 1.3 1.1
 2 -1 -29 2 1.3
 2 1 -29 2.2 1.2
 1 -1 -29 2.3 1.3
 0 -1 -29 1.7 1.3
 1 -1 29 0.3 1
 2 -1 29 3.8 1.2
 9 -2 -29 1.2 1
 8 -2 -29 1.6 1.1
 -7 -2 29 0.4 1.4
 7 -2 -29 -0.2 1.1
 6 -2 -29 1.7 1.2
 -6 -2 29 1.5 1.4
 5 -2 -29 1 1.2
 4 -2 -29 1.8 1.2
 3 -2 -29 -0.2 1.2
 2 -2 -29 0.7 1.2
 1 -2 -29 0 1.2
 0 -2 -29 0.5 1.2
 1 -2 29 5.7 1.3
 2 -2 29 0.5 1.5
 7 -3 -29 1.1 1.1
 6 -3 -29 1.7 1.1
 5 -3 -29 1.2 1.2
 4 -3 -29 1.1 1.2
 3 -3 -29 1.9 1.3
 2 -3 -29 4.8 1.3
 1 -3 -29 1 1.1
 0 -3 29 3.3 1.3
 0 -3 -29 2 1.4
 8 0 -30 0.3 1.1
 7 0 -30 0.1 1
 6 0 -30 1.7 1.1
 5 0 -30 -0.3 1.2
 4 0 -30 1.3 1.2
 3 0 -30 0.9 1.1
 2 0 -30 2.8 1.2
 1 0 -30 0.8 1.1
 8 -1 -30 0.3 1
 7 -1 -30 -0.1 1.1
 6 -1 -30 2.2 1.2
 6 1 -30 5.4 1.2
 5 -1 -30 -0.1 1.1
 5 1 -30 0.3 1
 4 -1 -30 0.7 1.3
 4 1 -30 -0.7 1
 3 -1 -30 0.1 1.2
 3 1 -30 0.2 1
 2 -1 -30 15.3 1.7
 1 -1 -30 4.1 1.3
 7 -2 -30 0.4 1
 6 -2 -30 2.3 1.1
 5 -2 -30 3.7 1.3
 4 -2 -30 1.2 1.2
 3 -2 -30 0.1 1.2
 2 -2 -30 1.9 1.2
 1 -2 -30 -0.6 1.1
 0 -2 -30 -0.1 1
 6 0 -31 0.9 1.5
 5 0 -31 0.9 1.1
 4 0 -31 0.3 1
 3 0 -31 0.4 1
 2 0 -31 0.4 1
 6 -1 -31 0.7 1.2
 5 -1 -31 0.3 1.1
 4 -1 -31 0.4 1.1
 3 -1 -31 4 1.2
 2 -1 -31 0.8 1.1
 1 -1 -31 1.6 1

_iucr_refine_instructions_details
;
TITL a_a.res in P2(1)/n
    a.res
    created by SHELXL-2018/3 at 21:12:53 on 03-May-2022
REM Old TITL A in P2(1)/n
REM SHELXT solution in P2(1)/n: R1 0.247, Rweak 0.019, Alpha 0.051
REM <I/s> 1.854 for 431 systematic absences, Orientation as input
REM Formula found by SHELXT: C25 N6 O9
CELL 1.34139 14.5994 7.1223 24.4705 90 101.455 90
ZERR 4 0.0015 0.0007 0.0023 0 0.005 0
LATT 1
SYMM 0.5-X,0.5+Y,0.5-Z
SFAC C H N O
DISP C 0.0137 0.0067 57.1
DISP H 0 0 0.6
DISP N 0.0241 0.0134 109.9
DISP O 0.0389 0.0241 193.4
UNIT 100 100 20 40
EQIV $1 0.5+X,0.5-Y,0.5+Z
EQIV $2 1.5-X,0.5+Y,1.5-Z
EQIV $3 -0.5+X,0.5-Y,0.5+Z
EQIV $4 +X,-1+Y,+Z
SIMU 0.01 0.02 2 N5 C24 C25
SADI O10 C15B O10 C15A
SADI C16A C15B C16B C15A
SADI C17 C16A C17 C16B

L.S. 90 0 23
PLAN  5
SIZE 0.1 0.12 0.1
TEMP -80.15
CONF
HTAB O4 O5
HTAB O8 O3_$1
HTAB O3 O2
HTAB O7 N2_$2
HTAB O6 O1_$3
HTAB O9 O7_$4
BOND
list 4
MORE -1
BOND $H
fmap 2 53
acta
REM <olex2.extras>
REM <HklSrc "%.\\A.hkl">
REM </olex2.extras>

WGHT    0.080700    5.332100
EXTI    0.002336
FVAR       0.40353   0.42970
O1    4    0.680316    0.140156    0.351809    11.00000    0.07165    0.08057 =
         0.03739   -0.00565    0.00483    0.00305
O2    4    0.508625    0.248939    0.485578    11.00000    0.05117    0.09872 =
         0.06271   -0.00800    0.01218    0.00279
N1    3    0.853300    0.219349    0.443614    11.00000    0.04886    0.06877 =
         0.03668    0.00350    0.00324    0.00015
N2    3    0.834147    0.298530    0.530295    11.00000    0.04965    0.08117 =
         0.04118    0.00871   -0.00313   -0.00466
N3    3    0.664874    0.277508    0.511712    11.00000    0.04837    0.07277 =
         0.03409   -0.00052    0.00250    0.00312
N4    3    0.595882    0.191769    0.419628    11.00000    0.04687    0.06926 =
         0.03722    0.00022   -0.00177    0.00489
C1    1    0.900413    0.177811    0.397910    11.00000    0.06130    0.09829 =
         0.05214   -0.00200    0.01593    0.00074
AFIX 137
H1A   2    0.883293    0.051319    0.383707    11.00000   -1.50000
H1B   2    0.968205    0.184593    0.411293    11.00000   -1.50000
H1C   2    0.881472    0.269542    0.367947    11.00000   -1.50000
AFIX   0
C2    1    0.893758    0.268806    0.496105    11.00000    0.05187    0.07648 =
         0.04748    0.00520   -0.00307    0.00019
AFIX  43
H2    2    0.959496    0.281542    0.507880    11.00000   -1.20000
AFIX   0
C3    1    0.750286    0.264788    0.496488    11.00000    0.04945    0.06078 =
         0.03815    0.00680   -0.00026    0.00276
C4    1    0.656959    0.332904    0.568665    11.00000    0.06687    0.08481 =
         0.03745   -0.00307    0.00844    0.00227
AFIX 137
H4A   2    0.654154    0.220176    0.591238    11.00000   -1.50000
H4B   2    0.599983    0.407127    0.567133    11.00000   -1.50000
H4C   2    0.711482    0.408217    0.585467    11.00000   -1.50000
AFIX   0
C5    1    0.586553    0.241119    0.473441    11.00000    0.05485    0.06391 =
         0.04396    0.00104    0.00245    0.00421
C6    1    0.509905    0.154513    0.378704    11.00000    0.05721    0.09754 =
         0.05290   -0.00463   -0.00949   -0.00006
AFIX 137
H6C   2    0.525290    0.088337    0.346586    11.00000   -1.50000
H6D   2    0.479015    0.273619    0.366335    11.00000   -1.50000
H6E   2    0.467941    0.076681    0.395836    11.00000   -1.50000
AFIX   0
C7    1    0.680833    0.179866    0.400765    11.00000    0.06069    0.05863 =
         0.03876    0.00548    0.00464    0.00177
C8    1    0.758353    0.218252    0.443764    11.00000    0.04725    0.05666 =
         0.03915    0.00762    0.00507    0.00243

O3    4    0.325431    0.220043    0.477997    11.00000    0.05562    0.09112 =
         0.03824   -0.01510    0.00106   -0.00688
AFIX 147
H3    2    0.351441    0.312444    0.466120    11.00000   -1.50000
AFIX   0
O4    4    0.092732    0.319075    0.582437    11.00000    0.03862    0.08519 =
         0.05383   -0.00580   -0.00147   -0.00483
AFIX 147
H4    2    0.086828    0.332478    0.615667    11.00000   -1.50000
AFIX   0
O5    4    0.146796    0.415507    0.687865    11.00000    0.04607    0.08359 =
         0.05091    0.00091    0.00826   -0.00022
O6    4    0.287270    0.483726    0.777546    11.00000    0.06004    0.11518 =
         0.04133   -0.00385    0.01074   -0.00929
PART 2
AFIX  83
H6B   2    0.254250    0.420773    0.795308   -21.00000   -1.50000
AFIX  83
PART 1
H6A   2    0.242780    0.410059    0.778742    21.00000   -1.50000
AFIX   0
PART 0
O7    4    0.594343    0.787147    0.858490    11.00000    0.07899    0.07071 =
         0.04143    0.00359   -0.01061    0.00247
AFIX 147
H7    2    0.623014    0.773703    0.891585    11.00000   -1.50000
AFIX   0
O8    4    0.698806    0.480691    0.898520    11.00000    0.06498    0.07058 =
         0.04320    0.00080   -0.02205    0.00360
AFIX 147
H8    2    0.724219    0.376141    0.907145    11.00000   -1.50000
AFIX   0
O9    4    0.655918    0.139370    0.854948    11.00000    0.07931    0.06862 =
         0.06569   -0.00158   -0.00992   -0.00139
AFIX 147
H9    2    0.632193    0.037316    0.841958    11.00000   -1.50000
AFIX   0
O10   4    0.417986    0.363335    0.669709    11.00000    0.04022    0.08731 =
         0.03104   -0.00413   -0.00287   -0.00122
C9    1    0.526373    0.268467    0.786607    11.00000    0.05697    0.08956 =
         0.04991   -0.02012    0.00332   -0.00764
AFIX  43
H9A   2    0.509127    0.148747    0.770733    11.00000   -1.20000
AFIX   0
C10   1    0.601391    0.285018    0.831015    11.00000    0.05592    0.06993 =
         0.03901   -0.00424    0.00104   -0.00288
C11   1    0.625312    0.458550    0.854457    11.00000    0.05138    0.06587 =
         0.03005    0.00350   -0.00309    0.00083
C12   1    0.574313    0.613374    0.834378    11.00000    0.05469    0.06781 =
         0.03343    0.00279   -0.00078    0.00536
C13   1    0.500122    0.595220    0.789223    11.00000    0.05510    0.10106 =
         0.02849    0.00228   -0.00210    0.01390
AFIX  43
H13   2    0.465321    0.703197    0.774833    11.00000   -1.20000
AFIX   0
C14   1    0.476932    0.425722    0.765558    11.00000    0.04554    0.11777 =
         0.03457   -0.01689   -0.00363    0.00343
PART 2
C15A  1    0.395140    0.452474    0.716410   -21.00000    0.04703    0.07528 =
         0.03584   -0.01529   -0.00061   -0.00276
AFIX  13
H15A  2    0.385741    0.589627    0.708497   -21.00000   -1.20000
AFIX   0
PART 1
C15B  1    0.390067    0.351921    0.723067    21.00000    0.04143    0.05925 =
         0.02863    0.00285   -0.00426   -0.00236
AFIX  13
H15B  2    0.375325    0.219443    0.731756    21.00000   -1.20000
AFIX   0
C16A  1    0.307433    0.480702    0.724970    21.00000    0.04195    0.05446 =
         0.03009   -0.00070    0.01037   -0.00387
AFIX  13
H16A  2    0.321419    0.610660    0.713498    21.00000   -1.20000
AFIX   0
PART 2
C16B  1    0.308348    0.372264    0.732542   -21.00000    0.04603    0.07326 =
         0.04566    0.00383    0.00076   -0.00332
AFIX  13
H16B  2    0.317567    0.237411    0.743653   -21.00000   -1.20000
AFIX   0
PART 0
C17   1    0.228479    0.394564    0.681328    11.00000    0.04192    0.08626 =
         0.04234   -0.00182    0.00406   -0.00336
C18   1    0.252936    0.346200    0.629078    11.00000    0.03724    0.06244 =
         0.03770    0.00304   -0.00144   -0.00438
C19   1    0.347299    0.335663    0.624818    11.00000    0.04241    0.06083 =
         0.03286    0.00010   -0.00261   -0.00125
C20   1    0.373662    0.295457    0.574923    11.00000    0.04142    0.06653 =
         0.03723   -0.00292   -0.00032    0.00050
AFIX  43
H20   2    0.437795    0.289637    0.572622    11.00000   -1.20000
AFIX   0
C21   1    0.304043    0.263728    0.528171    11.00000    0.05079    0.06107 =
         0.03459   -0.00304   -0.00185   -0.00229
C22   1    0.209190    0.268491    0.530651    11.00000    0.04456    0.06681 =
         0.04229   -0.00370   -0.00477   -0.00634
AFIX  43
H22   2    0.162555    0.242431    0.498554    11.00000   -1.20000
AFIX   0
C23   1    0.185299    0.311546    0.580374    11.00000    0.04023    0.05714 =
         0.04593    0.00035   -0.00238   -0.00340

N5    3    0.329619    0.029445    0.290938    11.00000    0.11460    0.24391 =
         0.16315   -0.07524   -0.01743    0.00713
C24   1    0.185588    0.023244    0.211974    11.00000    0.12718    0.17789 =
         0.09018   -0.01105    0.02620    0.01276
AFIX 137
H24A  2    0.198649   -0.052439    0.180959    11.00000   -1.50000
H24B  2    0.169288    0.151383    0.198995    11.00000   -1.50000
H24C  2    0.133295   -0.032311    0.225963    11.00000   -1.50000
AFIX   0
C25   1    0.266822    0.027775    0.255866    11.00000    0.09242    0.19093 =
         0.10899   -0.04474    0.01175    0.01093
HKLF 4


REM  a_a.res in P2(1)/n
REM wR2 = 0.2567, GooF = S = 1.074, Restrained GooF = 1.076 for all data
REM R1 = 0.0904 for 3425 Fo > 4sig(Fo) and 0.1227 for all 5407 data
REM 390 parameters refined using 15 restraints

END  
     
WGHT      0.0807      5.3314 

REM Highest difference peak  0.316,  deepest hole -0.376,  1-sigma level  0.073
Q1    1   0.9593  0.2239  0.4628  11.00000  0.05    0.32
Q2    1   0.7193  0.2063  0.4244  11.00000  0.05    0.28
Q3    1   0.7349  0.1858  0.4613  11.00000  0.05    0.27
Q4    1   0.3485  0.2526  0.5615  11.00000  0.05    0.26
Q5    1   0.2828  0.2706  0.7688  11.00000  0.05    0.25

  REM The information below was added by Olex2.
  REM
  REM R1 = 0.0904 for 3425 Fo > 4sig(Fo) and 0.1227 for all 19013 data
  REM 390 parameters refined using n/a restraints
  REM Highest difference peak 0.32, deepest hole -0.38
  REM Mean Shift 0, Max Shift 0.000.

  REM +++ Tabular Listing of Refinement Information +++
  REM R1_all = 0.1227
  REM R1_gt = 0.0904
  REM wR_ref = 0.2567
  REM GOOF = 1.074
  REM Shift_max = 0.000
  REM Shift_mean = 0
  REM Reflections_all = 19013
  REM Reflections_gt = 3425
  REM Parameters = 390
  REM Hole = -0.38
  REM Peak = 0.32
  REM Flack = n/a

  
;
_olex2_submission_special_instructions  'No special instructions were received'

#===END


data_RR-DYM-CAF
_audit_creation_date               2022-01-04
_audit_creation_method
;
Olex2 1.2
(compiled 2018.05.29 svn.r3508 for OlexSys, GUI svn.r5506)
;
_shelx_SHELXL_version_number       '2016/6'
_audit_contact_author_address      ?
_audit_contact_author_email        ?
_audit_contact_author_name         ''
_audit_contact_author_phone        ?
_publ_contact_author_id_orcid      ?
_publ_section_references
;
Bourhis, L.J., Dolomanov, O.V., Gildea, R.J., Howard, J.A.K., Puschmann, H.
 (2015). Acta Cryst. A71, 59-75.

Dolomanov, O.V., Bourhis, L.J., Gildea, R.J, Howard, J.A.K. & Puschmann, H.
 (2009), J. Appl. Cryst. 42, 339-341.

Sheldrick, G.M. (2008). Acta Cryst. A64, 112-122.
;
_chemical_name_common              ?
_chemical_name_systematic          ?
_chemical_formula_moiety           'C15 H12 O8, C8 H10 N4 O2, C2 H3 N'
_chemical_formula_sum              'C25 H25 N5 O10'
_chemical_formula_weight           555.50
_chemical_absolute_configuration   AD
_chemical_melting_point            ?
loop_
  _atom_type_symbol
  _atom_type_description
  _atom_type_scat_dispersion_real
  _atom_type_scat_dispersion_imag
  _atom_type_scat_source
 'C' 'C' 0.0148 0.0070 'International Tables Vol C Tables 4.2.6.8 and 6.1.1.4'
 'H' 'H' 0.0000 0.0000 'International Tables Vol C Tables 4.2.6.8 and 6.1.1.4'
 'N' 'N' 0.0253 0.0136 'International Tables Vol C Tables 4.2.6.8 and 6.1.1.4'
 'O' 'O' 0.0412 0.0250 'International Tables Vol C Tables 4.2.6.8 and 6.1.1.4'

_shelx_space_group_comment
;
The symmetry employed for this shelxl refinement is uniquely defined
by the following loop, which should always be used as a source of
symmetry information in preference to the above space-group names.
They are only intended as comments.
;
_space_group_crystal_system        'monoclinic'
_space_group_IT_number             4
_space_group_name_H-M_alt          'P 1 21 1'
_space_group_name_Hall             'P 2yb'
loop_
  _space_group_symop_operation_xyz
 'x, y, z'
 '-x, y+1/2, -z'

_cell_length_a                     14.650(5)
_cell_length_b                     7.124(2)
_cell_length_c                     24.455(7)
_cell_angle_alpha                  90
_cell_angle_beta                   101.688(11)
_cell_angle_gamma                  90
_cell_volume                       2499.5(13)
_cell_formula_units_Z              4
_cell_measurement_reflns_used      5362
_cell_measurement_temperature      193(2)
_cell_measurement_theta_max        60.25
_cell_measurement_theta_min        3.61
_shelx_estimated_absorpt_T_max     ?
_shelx_estimated_absorpt_T_min     ?
_exptl_absorpt_coefficient_mu      0.632
_exptl_absorpt_correction_T_max    0.7506
_exptl_absorpt_correction_T_min    0.6696
_exptl_absorpt_correction_type     multi-scan
_exptl_absorpt_process_details
;
SADABS-2016/2 (Bruker,2016/2) was used for absorption correction.
wR2(int) was 0.1032 before and 0.0781 after correction.
The Ratio of minimum to maximum transmission is 0.8921.
The \l/2 correction factor is Not present.
;
_exptl_absorpt_special_details     ?
_exptl_crystal_colour              ?
_exptl_crystal_density_diffrn      1.476
_exptl_crystal_density_meas        ?
_exptl_crystal_density_method      ?
_exptl_crystal_description         BLOCK
_exptl_crystal_F_000               1160
_exptl_crystal_size_max            ?
_exptl_crystal_size_mid            ?
_exptl_crystal_size_min            ?
_exptl_transmission_factor_max     ?
_exptl_transmission_factor_min     ?
_diffrn_reflns_av_R_equivalents    0.0570
_diffrn_reflns_av_unetI/netI       0.0775
_diffrn_reflns_Laue_measured_fraction_full  0.993
_diffrn_reflns_Laue_measured_fraction_max  0.987
_diffrn_reflns_limit_h_max         16
_diffrn_reflns_limit_h_min         -17
_diffrn_reflns_limit_k_max         7
_diffrn_reflns_limit_k_min         -8
_diffrn_reflns_limit_l_max         29
_diffrn_reflns_limit_l_min         -26
_diffrn_reflns_number              18510
_diffrn_reflns_point_group_measured_fraction_full  0.924
_diffrn_reflns_point_group_measured_fraction_max  0.916
_diffrn_reflns_theta_full          53.594
_diffrn_reflns_theta_max           54.148
_diffrn_reflns_theta_min           1.605
_diffrn_ambient_temperature        193.0
_diffrn_detector_area_resol_mean   ?
_diffrn_measured_fraction_theta_full  0.993
_diffrn_measured_fraction_theta_max  0.987
_diffrn_measurement_device_type    'Bruker APEX-II CCD'
_diffrn_measurement_method         '\f and \w scans'
_diffrn_radiation_type             GaK\a
_diffrn_radiation_wavelength       1.34139
_diffrn_source                     ?
_diffrn_standards_number           0
_reflns_Friedel_coverage           0.707
_reflns_Friedel_fraction_full      0.842
_reflns_Friedel_fraction_max       0.831
_reflns_number_gt                  6236
_reflns_number_total               8489
_reflns_special_details
;
 Reflections were merged by SHELXL according to the crystal
 class for the calculation of statistics and refinement.
 
 _reflns_Friedel_fraction is defined as the number of unique
 Friedel pairs measured divided by the number that would be
 possible theoretically, ignoring centric projections and
 systematic absences.
;
_reflns_threshold_expression       'I > 2\s(I)'
_computing_cell_refinement         'SAINT V8.40B (?, 2016)'
_computing_data_collection         ?
_computing_data_reduction          'SAINT V8.40B (?, 2016)'
_computing_molecular_graphics      'Olex2 (Dolomanov et al., 2009)'
_computing_publication_material    'Olex2 (Dolomanov et al., 2009)'
_computing_structure_refinement    'XL (Sheldrick, 2008)'
_computing_structure_solution      'olex2.solve (Bourhis et al., 2015)'
_refine_diff_density_max           0.275
_refine_diff_density_min           -0.315
_refine_diff_density_rms           0.052
_refine_ls_abs_structure_details
;
 Flack x determined using 2073 quotients [(I+)-(I-)]/[(I+)+(I-)]
 (Parsons, Flack and Wagner, Acta Cryst. B69 (2013) 249-259).
;
_refine_ls_abs_structure_Flack     -0.1(3)
_refine_ls_extinction_coef         .
_refine_ls_extinction_method       none
_refine_ls_goodness_of_fit_ref     1.041
_refine_ls_hydrogen_treatment      mixed
_refine_ls_matrix_type             full
_refine_ls_number_parameters       744
_refine_ls_number_reflns           8489
_refine_ls_number_restraints       1
_refine_ls_R_factor_all            0.0808
_refine_ls_R_factor_gt             0.0520
_refine_ls_restrained_S_all        1.041
_refine_ls_shift/su_max            0.000
_refine_ls_shift/su_mean           0.000
_refine_ls_structure_factor_coef   Fsqd
_refine_ls_weighting_details      
 'w=1/[\s^2^(Fo^2^)+(0.0743P)^2^+0.1168P] where P=(Fo^2^+2Fc^2^)/3'
_refine_ls_weighting_scheme        calc
_refine_ls_wR_factor_gt            0.1293
_refine_ls_wR_factor_ref           0.1466
_refine_special_details            ?
_olex2_refinement_description
;
1. Fixed Uiso
 At 1.2 times of:
  All C(H) groups
 At 1.5 times of:
  All C(H,H,H) groups, All O(H) groups
2.a Ternary CH refined with riding coordinates:
 C6(H6A), C23(H23), C22(H22), C7(H7A)
2.b Aromatic/amide H refined with riding coordinates:
 C11(H11), C25(H25), C2(H2A), C9(H9), C16(H16A), C18(H18), C37(H37), C44(H44),
 C15(H15), C29(H29)
2.c Idealised Me refined as rotating group:
 C32(H32A,H32B,H32C), C38(H38A,H38B,H38C), C36(H36A,H36B,H36C), C39(H39A,H39B,
 H39C), C45(H45A,H45B,H45C), C30(H30A,H30B,H30C), C47(H47A,H47B,H47C), C48(H48A,
 H48B,H48C)
2.d Idealised tetrahedral OH refined as rotating group:
 O8(H8), O12(H12), O7(H7), O15(H15A), O1(H1), O2(H2), O6(H6), O10(H10),
 O9(H9A), O14(H14), O4(H4)
;
_atom_sites_solution_hydrogens     mixed
_atom_sites_solution_primary       iterative
_atom_sites_solution_secondary     ?
loop_
  _atom_site_label
  _atom_site_type_symbol
  _atom_site_fract_x
  _atom_site_fract_y
  _atom_site_fract_z
  _atom_site_U_iso_or_equiv
  _atom_site_adp_type
  _atom_site_occupancy
  _atom_site_site_symmetry_order
  _atom_site_calc_flag
  _atom_site_refinement_flags_posn
  _atom_site_refinement_flags_adp
  _atom_site_refinement_flags_occupancy
  _atom_site_disorder_assembly
  _atom_site_disorder_group
 O5 O 0.8335(2) 0.3533(5) 0.08057(12) 0.0350(8) Uani 1 1 d . . . . .
 O8 O 0.5899(2) 0.6117(5) -0.10748(16) 0.0458(10) Uani 1 1 d . . . . .
 H8 H 0.615450 0.715821 -0.098365 0.069 Uiso 1 1 calc GR . . . .
 O12 O 0.4604(2) 0.7091(6) 0.47237(13) 0.0448(9) Uani 1 1 d . . . . .
 H12 H 0.501757 0.654953 0.458837 0.067 Uiso 1 1 calc GR . . . .
 O7 O 0.5509(2) 0.2630(6) -0.14828(14) 0.0459(9) Uani 1 1 d . . . . .
 H7 H 0.517841 0.360191 -0.153822 0.069 Uiso 1 1 calc GR . . . .
 O13 O 0.3321(2) 0.5836(5) 0.57989(13) 0.0383(9) Uani 1 1 d . . . . .
 O11 O 0.6018(2) 0.6454(5) 0.56262(14) 0.0447(10) Uani 1 1 d . . . . .
 O17 O 0.5686(2) 0.5889(6) 0.39880(14) 0.0469(10) Uani 1 1 d . . . . .
 O15 O 0.0536(2) 0.7185(6) 0.35011(14) 0.0476(10) Uani 1 1 d . . . . .
 H15A H 0.028608 0.612537 0.343550 0.071 Uiso 1 1 calc GR . . . .
 O1 O 0.9242(2) 0.5097(6) 0.27172(14) 0.0492(11) Uani 1 1 d . . . . .
 H1 H 0.866452 0.526545 0.267500 0.074 Uiso 1 1 calc GR . . . .
 O2 O 1.1568(2) 0.4199(6) 0.16821(15) 0.0476(10) Uani 1 1 d . . . . .
 H2 H 1.162850 0.408322 0.134945 0.071 Uiso 1 1 calc GR . . . .
 O6 O 0.6600(3) -0.0341(5) -0.10708(14) 0.0426(9) Uani 1 1 d . . . . .
 H6 H 0.634065 -0.022763 -0.140845 0.064 Uiso 1 1 calc GR . . . .
 O19 O 0.0739(3) 0.3658(6) 0.89823(14) 0.0507(10) Uani 1 1 d . . . . .
 O16 O 0.1514(3) 1.0355(5) 0.38982(16) 0.0517(11) Uani 1 1 d . . . . .
 O10 O 0.6570(2) 0.5587(6) 0.66852(15) 0.0465(10) Uani 1 1 d . . . . .
 H10 H 0.663291 0.610615 0.638678 0.070 Uiso 1 1 calc GR . . . .
 O9 O 0.4252(2) 0.4623(6) 0.77273(14) 0.0478(10) Uani 1 1 d . . . . .
 H9A H 0.367405 0.472755 0.770363 0.072 Uiso 1 1 calc GR . . . .
 O3 O 1.1042(2) 0.3160(6) 0.06322(14) 0.0439(9) Uani 1 1 d . . . . .
 O18 O 0.7397(2) 0.4839(7) 0.26487(15) 0.0577(12) Uani 1 1 d . . . . .
 N2 N 0.5833(3) 0.4609(6) 0.23798(17) 0.0372(10) Uani 1 1 d . . . . .
 N3 N 0.4149(3) 0.4454(7) 0.21927(16) 0.0427(11) Uani 1 1 d . . . . .
 O14 O 0.1007(3) 0.3876(5) 0.39632(18) 0.0513(10) Uani 1 1 d . . . . .
 H14 H 0.127586 0.286702 0.407819 0.077 Uiso 1 1 calc GR . . . .
 O20 O 0.2428(2) 0.4801(8) 0.76429(16) 0.0629(12) Uani 1 1 d . . . . .
 N4 N 0.3958(3) 0.5176(7) 0.30573(16) 0.0380(11) Uani 1 1 d . . . . .
 N1 N 0.6524(3) 0.5421(7) 0.33069(16) 0.0375(10) Uani 1 1 d . . . . .
 O4 O 0.9660(3) 0.2450(9) -0.02721(14) 0.0672(13) Uani 1 1 d . . . . .
 H4 H 1.000384 0.336082 -0.031314 0.101 Uiso 1 1 calc GR . . . .
 N5 N 0.1573(3) 0.4212(7) 0.83030(17) 0.0397(11) Uani 1 1 d . . . . .
 N8 N -0.0993(3) 0.4512(7) 0.80742(16) 0.0395(11) Uani 1 1 d . . . . .
 N6 N 0.0870(3) 0.5126(7) 0.73886(17) 0.0389(11) Uani 1 1 d . . . . .
 N7 N -0.0821(3) 0.5354(7) 0.72127(15) 0.0415(11) Uani 1 1 d . . . . .
 C26 C 0.1735(3) 0.8667(7) 0.4145(2) 0.0322(11) Uani 1 1 d . . . . .
 C11 C 0.7226(3) 0.4961(7) -0.04098(19) 0.0347(12) Uani 1 1 d . . . . .
 H11 H 0.738520 0.618535 -0.026778 0.042 Uiso 1 1 calc R . . . .
 C27 C 0.1260(4) 0.7062(8) 0.3952(2) 0.0350(12) Uani 1 1 d . . . . .
 C25 C 0.2455(3) 0.8582(8) 0.46099(19) 0.0333(11) Uani 1 1 d . . . . .
 H25 H 0.276739 0.969948 0.475466 0.040 Uiso 1 1 calc R . . . .
 C43 C 0.0729(4) 0.4084(8) 0.8495(2) 0.0371(12) Uani 1 1 d . . . . .
 C00Y C 0.4026(3) 0.5617(7) 0.62547(19) 0.0326(12) Uani 1 1 d . . . . .
 C20 C 0.4969(3) 0.5739(7) 0.6211(2) 0.0327(11) Uani 1 1 d . . . . .
 C12 C 0.6471(3) 0.4709(8) -0.0833(2) 0.0334(11) Uani 1 1 d . . . . .
 C41 C 0.0022(3) 0.4997(7) 0.75449(19) 0.0334(12) Uani 1 1 d . . . . .
 C1 C 0.9455(3) 0.4665(8) 0.2222(2) 0.0382(12) Uani 1 1 d . . . . .
 C6 C 0.9431(3) 0.2550(8) 0.02529(17) 0.0362(11) Uani 1 1 d . . . . .
 H6A H 0.926525 0.125214 0.035489 0.043 Uiso 1 1 calc R . . . .
 C8 C 0.9026(3) 0.3883(7) 0.12584(19) 0.0319(11) Uani 1 1 d . . . . .
 C4 C 0.9979(3) 0.3791(7) 0.12146(19) 0.0313(11) Uani 1 1 d . . . . .
 C2 C 1.0399(3) 0.4667(8) 0.2193(2) 0.0389(13) Uani 1 1 d . . . . .
 H2A H 1.085949 0.495952 0.251498 0.047 Uiso 1 1 calc R . . . .
 C42 C -0.0053(3) 0.4493(8) 0.80690(19) 0.0339(12) Uani 1 1 d . . . . .
 C9 C 0.8766(3) 0.4287(8) 0.17511(19) 0.0348(12) Uani 1 1 d . . . . .
 H9 H 0.812582 0.430998 0.177271 0.042 Uiso 1 1 calc R . . . .
 C5 C 1.0231(3) 0.3215(8) 0.0704(2) 0.0368(12) Uani 1 1 d . . . . .
 C10 C 0.7761(3) 0.3432(8) -0.01870(19) 0.0347(12) Uani 1 1 d . . . . .
 C21 C 0.5214(3) 0.6134(8) 0.5682(2) 0.0369(12) Uani 1 1 d . . . . .
 C19 C 0.5644(3) 0.5504(8) 0.6704(2) 0.0364(12) Uani 1 1 d . . . . .
 C34 C 0.4905(3) 0.5184(8) 0.30626(19) 0.0343(12) Uani 1 1 d . . . . .
 C3 C 1.0655(3) 0.4246(7) 0.1699(2) 0.0344(12) Uani 1 1 d . . . . .
 C16 C 0.3767(3) 0.5249(8) 0.67511(19) 0.0342(12) Uani 1 1 d . . . . .
 H16A H 0.312760 0.518221 0.677281 0.041 Uiso 1 1 calc R . . . .
 C24 C 0.2720(3) 0.6878(7) 0.48636(19) 0.0324(11) Uani 1 1 d . . . . .
 C32 C 0.5912(4) 0.4082(10) 0.18121(19) 0.0492(15) Uani 1 1 d . . . . .
 H32A H 0.599338 0.521396 0.159944 0.074 Uiso 1 1 calc GR . . . .
 H32B H 0.534501 0.342392 0.162863 0.074 Uiso 1 1 calc GR . . . .
 H32C H 0.645166 0.325447 0.182860 0.074 Uiso 1 1 calc GR . . . .
 C23 C 0.3557(3) 0.6884(7) 0.53367(17) 0.0341(11) Uani 1 1 d . . . . .
 H23 H 0.370132 0.821011 0.545869 0.041 Uiso 1 1 calc R . . . .
 C28 C 0.1529(3) 0.5351(8) 0.4201(2) 0.0348(12) Uani 1 1 d . . . . .
 C40 C 0.1659(3) 0.4705(9) 0.7772(2) 0.0414(13) Uani 1 1 d . . . . .
 C17 C 0.4463(3) 0.4977(8) 0.72221(19) 0.0369(12) Uani 1 1 d . . . . .
 C18 C 0.5401(3) 0.5091(8) 0.7200(2) 0.0409(13) Uani 1 1 d . . . . .
 H18 H 0.586623 0.488341 0.752625 0.049 Uiso 1 1 calc R . . . .
 C22 C 0.4415(3) 0.6024(8) 0.51770(17) 0.0358(11) Uani 1 1 d . . . . .
 H22 H 0.429000 0.468652 0.506181 0.043 Uiso 1 1 calc R . . . .
 C37 C 0.3550(3) 0.4734(9) 0.2533(2) 0.0457(14) Uani 1 1 d . . . . .
 H37 H 0.289315 0.462773 0.241277 0.055 Uiso 1 1 calc R . . . .
 C44 C -0.1414(3) 0.5037(9) 0.7554(2) 0.0445(14) Uani 1 1 d . . . . .
 H44 H -0.207040 0.517055 0.743986 0.053 Uiso 1 1 calc R . . . .
 C14 C 0.6794(4) 0.1419(7) -0.0837(2) 0.0337(12) Uani 1 1 d . . . . .
 C35 C 0.5676(3) 0.5530(8) 0.3494(2) 0.0361(12) Uani 1 1 d . . . . .
 C13 C 0.6243(3) 0.2934(8) -0.1054(2) 0.0328(12) Uani 1 1 d . . . . .
 C31 C 0.6626(3) 0.4958(8) 0.2772(2) 0.0399(12) Uani 1 1 d . . . . .
 C38 C 0.2432(3) 0.3802(10) 0.8716(2) 0.0587(17) Uani 1 1 d . . . . .
 H38A H 0.238333 0.434024 0.907762 0.088 Uiso 1 1 calc GR . . . .
 H38B H 0.296718 0.435416 0.859089 0.088 Uiso 1 1 calc GR . . . .
 H38C H 0.251520 0.244039 0.875311 0.088 Uiso 1 1 calc GR . . . .
 C7 C 0.8604(3) 0.3784(7) 0.02666(17) 0.0346(11) Uani 1 1 d . . . . .
 H7A H 0.879983 0.511970 0.023839 0.041 Uiso 1 1 calc R . . . .
 C33 C 0.4983(3) 0.4736(8) 0.25259(19) 0.0368(12) Uani 1 1 d . . . . .
 C15 C 0.7546(3) 0.1659(7) -0.0404(2) 0.0351(12) Uani 1 1 d . . . . .
 H15 H 0.791507 0.061106 -0.025493 0.042 Uiso 1 1 calc R . . . .
 C29 C 0.2267(3) 0.5245(8) 0.46586(19) 0.0369(12) Uani 1 1 d . . . . .
 H29 H 0.245606 0.406937 0.482754 0.044 Uiso 1 1 calc R . . . .
 C36 C 0.3488(4) 0.5555(10) 0.3516(2) 0.0547(17) Uani 1 1 d . . . . .
 H36A H 0.356086 0.447539 0.376919 0.082 Uiso 1 1 calc GR . . . .
 H36B H 0.282346 0.577476 0.336694 0.082 Uiso 1 1 calc GR . . . .
 H36C H 0.376196 0.667035 0.371966 0.082 Uiso 1 1 calc GR . . . .
 C39 C 0.0942(4) 0.5670(10) 0.68230(19) 0.0522(16) Uani 1 1 d . . . . .
 H39A H 0.096517 0.454071 0.659726 0.078 Uiso 1 1 calc GR . . . .
 H39B H 0.151070 0.640741 0.683699 0.078 Uiso 1 1 calc GR . . . .
 H39C H 0.039809 0.642545 0.665537 0.078 Uiso 1 1 calc GR . . . .
 C45 C -0.1466(4) 0.4084(10) 0.8529(2) 0.0547(17) Uani 1 1 d . . . . .
 H45A H -0.144388 0.272784 0.859774 0.082 Uiso 1 1 calc GR . . . .
 H45B H -0.211741 0.449225 0.842697 0.082 Uiso 1 1 calc GR . . . .
 H45C H -0.115600 0.474310 0.886734 0.082 Uiso 1 1 calc GR . . . .
 C30 C 0.7384(3) 0.5785(10) 0.3721(2) 0.0538(16) Uani 1 1 d . . . . .
 H30A H 0.723719 0.652750 0.402911 0.081 Uiso 1 1 calc GR . . . .
 H30B H 0.782399 0.648050 0.354396 0.081 Uiso 1 1 calc GR . . . .
 H30C H 0.766484 0.458941 0.386529 0.081 Uiso 1 1 calc GR . . . .
 C47 C 0.5719(5) 0.2657(13) 1.0393(3) 0.072(2) Uani 1 1 d . . . . .
 H47A H 0.625469 0.241817 1.021867 0.108 Uiso 1 1 calc GR . . . .
 H47B H 0.567211 0.165403 1.065970 0.108 Uiso 1 1 calc GR . . . .
 H47C H 0.580276 0.386485 1.058847 0.108 Uiso 1 1 calc GR . . . .
 C49 C 0.9810(5) 0.7109(13) 0.4941(4) 0.073(2) Uani 1 1 d . . . . .
 N10 N 0.9199(6) 0.7109(15) 0.4587(4) 0.128(3) Uani 1 1 d . . . . .
 C46 C 0.4889(6) 0.2708(12) 0.9973(4) 0.072(2) Uani 1 1 d . . . . .
 N9 N 0.4224(6) 0.2715(14) 0.9633(3) 0.117(3) Uani 1 1 d . . . . .
 C48 C 1.0612(5) 0.7147(13) 0.5399(3) 0.075(2) Uani 1 1 d . . . . .
 H48A H 1.112452 0.781971 0.528269 0.112 Uiso 1 1 calc GR . . . .
 H48B H 1.080800 0.585896 0.550408 0.112 Uiso 1 1 calc GR . . . .
 H48C H 1.044620 0.778801 0.571978 0.112 Uiso 1 1 calc GR . . . .
 H16 H 0.122(4) 1.028(10) 0.353(2) 0.08(2) Uiso 1 1 d . . . . .

loop_
  _atom_site_aniso_label
  _atom_site_aniso_U_11
  _atom_site_aniso_U_22
  _atom_site_aniso_U_33
  _atom_site_aniso_U_23
  _atom_site_aniso_U_13
  _atom_site_aniso_U_12
 O5 0.0231(15) 0.055(2) 0.0250(16) -0.0042(15) -0.0003(13) -0.0025(15)
 O8 0.044(2) 0.037(2) 0.050(2) 0.0040(18) -0.0071(18) 0.0076(17)
 O12 0.038(2) 0.062(3) 0.0349(18) 0.000(2) 0.0098(15) 0.0059(19)
 O7 0.042(2) 0.047(2) 0.039(2) -0.0020(18) -0.0151(16) 0.0054(19)
 O13 0.0260(16) 0.058(2) 0.0277(17) 0.0053(16) -0.0033(13) 0.0000(16)
 O11 0.0268(18) 0.060(3) 0.047(2) -0.0052(19) 0.0080(16) -0.0020(17)
 O17 0.048(2) 0.061(3) 0.030(2) -0.0014(19) 0.0039(16) 0.000(2)
 O15 0.052(2) 0.044(2) 0.0352(19) 0.0008(19) -0.0184(16) -0.005(2)
 O1 0.036(2) 0.075(3) 0.034(2) -0.013(2) -0.0003(16) 0.000(2)
 O2 0.0224(17) 0.069(3) 0.049(2) -0.004(2) 0.0019(16) -0.0065(18)
 O6 0.050(2) 0.039(2) 0.0318(18) 0.0017(17) -0.0072(16) 0.0023(18)
 O19 0.056(2) 0.064(3) 0.031(2) 0.0076(19) 0.0039(17) -0.005(2)
 O16 0.069(3) 0.037(2) 0.038(2) 0.0016(18) -0.0165(19) -0.002(2)
 O10 0.0206(17) 0.071(3) 0.044(2) 0.006(2) -0.0044(15) -0.0009(19)
 O9 0.035(2) 0.074(3) 0.032(2) 0.014(2) 0.0001(16) 0.008(2)
 O3 0.0254(18) 0.058(3) 0.047(2) 0.0023(19) 0.0062(16) 0.0002(17)
 O18 0.033(2) 0.090(3) 0.050(2) -0.016(2) 0.0092(17) -0.002(2)
 N2 0.034(2) 0.048(3) 0.030(2) 0.000(2) 0.0065(19) 0.003(2)
 N3 0.034(2) 0.056(3) 0.034(2) 0.007(2) -0.0003(19) -0.003(2)
 O14 0.050(2) 0.040(2) 0.055(2) 0.000(2) -0.0116(19) -0.001(2)
 O20 0.035(2) 0.094(4) 0.061(2) 0.007(3) 0.0115(19) -0.003(2)
 N4 0.025(2) 0.053(3) 0.035(2) 0.003(2) 0.0031(18) 0.004(2)
 N1 0.028(2) 0.050(3) 0.033(2) -0.002(2) 0.0007(17) -0.001(2)
 O4 0.043(2) 0.120(4) 0.040(2) -0.003(3) 0.0117(18) -0.007(3)
 N5 0.034(2) 0.045(3) 0.036(2) 0.005(2) -0.0013(19) -0.004(2)
 N8 0.032(2) 0.050(3) 0.034(2) -0.002(2) 0.0032(19) -0.001(2)
 N6 0.032(2) 0.055(3) 0.029(2) 0.000(2) 0.0048(18) -0.003(2)
 N7 0.036(2) 0.054(3) 0.030(2) -0.006(2) -0.0048(18) 0.001(2)
 C26 0.032(2) 0.034(3) 0.027(2) 0.000(2) -0.002(2) 0.001(2)
 C11 0.033(2) 0.037(3) 0.033(2) -0.001(2) 0.0036(19) -0.001(2)
 C27 0.035(3) 0.040(3) 0.026(3) 0.001(2) -0.003(2) 0.005(3)
 C25 0.037(3) 0.037(3) 0.024(2) 0.000(2) 0.0020(19) -0.001(2)
 C43 0.040(3) 0.036(3) 0.033(3) -0.005(2) 0.002(2) -0.003(2)
 C00Y 0.023(2) 0.038(3) 0.032(3) 0.000(2) -0.005(2) 0.003(2)
 C20 0.025(2) 0.038(3) 0.033(3) 0.001(2) 0.0003(19) 0.001(2)
 C12 0.029(2) 0.039(3) 0.030(2) 0.004(2) 0.000(2) 0.003(2)
 C41 0.033(3) 0.034(3) 0.032(3) -0.005(2) 0.004(2) -0.001(2)
 C1 0.034(3) 0.046(3) 0.032(3) -0.003(3) 0.001(2) -0.005(3)
 C6 0.031(2) 0.052(3) 0.026(2) -0.002(2) 0.0069(18) -0.002(2)
 C8 0.027(2) 0.034(3) 0.031(3) -0.001(2) -0.002(2) -0.004(2)
 C4 0.024(2) 0.033(3) 0.033(3) 0.003(2) -0.0013(19) 0.001(2)
 C2 0.030(3) 0.044(3) 0.038(3) -0.003(3) -0.003(2) -0.002(2)
 C42 0.034(3) 0.035(3) 0.031(3) -0.003(2) 0.002(2) 0.001(2)
 C9 0.025(2) 0.043(3) 0.034(3) -0.003(2) 0.000(2) -0.002(2)
 C5 0.024(2) 0.046(3) 0.037(3) 0.005(2) -0.001(2) -0.001(2)
 C10 0.028(2) 0.046(3) 0.029(2) -0.002(2) 0.0041(19) -0.001(2)
 C21 0.027(2) 0.045(3) 0.037(3) -0.006(2) 0.003(2) 0.004(2)
 C19 0.025(2) 0.042(3) 0.039(3) -0.005(3) -0.003(2) 0.003(2)
 C34 0.027(2) 0.043(3) 0.033(3) 0.005(2) 0.005(2) 0.004(2)
 C3 0.023(2) 0.036(3) 0.041(3) 0.001(2) -0.002(2) -0.001(2)
 C16 0.025(2) 0.045(3) 0.030(3) 0.004(2) -0.002(2) 0.000(2)
 C24 0.027(2) 0.040(3) 0.027(2) -0.001(2) -0.0027(18) -0.005(2)
 C32 0.049(3) 0.067(4) 0.032(3) -0.007(3) 0.009(2) -0.001(3)
 C23 0.030(2) 0.043(3) 0.028(2) -0.001(2) 0.0023(18) 0.001(2)
 C28 0.030(2) 0.038(3) 0.033(3) -0.002(2) 0.000(2) -0.002(2)
 C40 0.034(3) 0.050(3) 0.039(3) -0.001(3) 0.004(2) -0.003(3)
 C17 0.036(3) 0.041(3) 0.030(3) 0.004(2) -0.003(2) 0.002(2)
 C18 0.029(3) 0.052(4) 0.036(3) 0.006(3) -0.007(2) 0.007(3)
 C22 0.029(2) 0.045(3) 0.033(2) -0.002(2) 0.0037(18) 0.006(2)
 C37 0.033(3) 0.064(4) 0.037(3) 0.004(3) -0.001(2) -0.003(3)
 C44 0.032(3) 0.057(4) 0.042(3) -0.004(3) 0.000(2) 0.002(3)
 C14 0.043(3) 0.033(3) 0.024(2) 0.000(2) 0.002(2) -0.002(2)
 C35 0.035(3) 0.037(3) 0.036(3) 0.004(2) 0.007(2) 0.006(2)
 C13 0.029(3) 0.045(3) 0.023(2) 0.003(2) 0.002(2) 0.000(2)
 C31 0.035(3) 0.046(3) 0.037(3) 0.001(3) 0.002(2) 0.002(3)
 C38 0.037(3) 0.077(5) 0.054(4) 0.009(3) -0.010(3) 0.007(3)
 C7 0.031(2) 0.039(3) 0.031(2) 0.004(2) 0.0016(18) 0.003(2)
 C33 0.034(3) 0.045(3) 0.030(3) 0.007(3) 0.003(2) 0.004(2)
 C15 0.027(2) 0.044(3) 0.032(3) 0.002(2) -0.001(2) 0.006(2)
 C29 0.032(2) 0.041(3) 0.035(3) 0.006(2) 0.000(2) 0.006(2)
 C36 0.040(3) 0.082(5) 0.044(3) -0.002(3) 0.014(3) 0.005(3)
 C39 0.054(3) 0.070(4) 0.033(3) 0.004(3) 0.011(3) -0.004(3)
 C45 0.052(4) 0.071(5) 0.044(3) -0.004(3) 0.016(3) -0.010(3)
 C30 0.032(3) 0.075(5) 0.048(3) -0.008(3) -0.005(2) 0.002(3)
 C47 0.066(4) 0.094(6) 0.059(5) -0.002(4) 0.022(4) -0.006(4)
 C49 0.063(5) 0.081(5) 0.073(5) -0.013(5) 0.007(4) -0.005(4)
 N10 0.083(5) 0.147(8) 0.136(7) -0.048(7) -0.023(5) -0.005(6)
 C46 0.066(4) 0.077(5) 0.074(4) 0.019(4) 0.018(4) -0.007(4)
 N9 0.079(5) 0.146(8) 0.107(6) 0.041(6) -0.026(4) -0.017(5)
 C48 0.067(4) 0.103(6) 0.054(4) -0.006(5) 0.009(3) 0.017(5)

_geom_special_details
;
 All esds (except the esd in the dihedral angle between two l.s. planes)
 are estimated using the full covariance matrix.  The cell esds are taken
 into account individually in the estimation of esds in distances, angles
 and torsion angles; correlations between esds in cell parameters are only
 used when they are defined by crystal symmetry.  An approximate (isotropic)
 treatment of cell esds is used for estimating esds involving l.s. planes.
;
loop_
  _geom_bond_atom_site_label_1
  _geom_bond_atom_site_label_2
  _geom_bond_distance
  _geom_bond_site_symmetry_2
  _geom_bond_publ_flag
 O5 C8 1.363(5) . ?
 O5 C7 1.462(5) . ?
 O8 C12 1.363(6) . ?
 O12 C22 1.417(5) . ?
 O7 C13 1.360(6) . ?
 O13 C00Y 1.367(5) . ?
 O13 C23 1.454(5) . ?
 O11 C21 1.234(5) . ?
[truncated: 5,240,905 more chars]
