# Supplementary material for: Enantioselectivity of chiral di­hydro­myricetin in multicomponent solid solutions regulated by subtle structural mutation
Source: IUCrJ. 2023 Jan 21;10(Pt 2):164–76. doi: 10.1107/S2052252523000118 (PMC9980384; doi:10.1107/S2052252523000118)
Supplement: Supplementary file 2 [file m-10-00164-Rac-DMY-CAFsup2.hkl]

#
# h,k,l, Fc-squared, Fo-squared, sigma(Fo-squared), status flag
#
data_RAC-DMY-CAF
_shelx_title ' a_a.res in P2(1)/n'
_shelx_refln_list_code          4
_shelx_F_calc_maximum      280.58
_exptl_crystal_F_000      1160.00
_reflns_d_resolution_high  0.7717

loop_
 _space_group_symop_operation_xyz
 'x, y, z'
 '-x+1/2, y+1/2, -z+1/2'
 '-x, -y, -z'
 'x-1/2, -y-1/2, z-1/2'

_cell_length_a    14.5994
_cell_length_b     7.1223
_cell_length_c    24.4705
_cell_angle_alpha  90.000
_cell_angle_beta  101.455
_cell_angle_gamma  90.000

_shelx_F_squared_multiplier     1.000

loop_
 _refln_index_h
 _refln_index_k
 _refln_index_l
 _refln_F_squared_calc
 _refln_F_squared_meas
 _refln_F_squared_sigma
 _refln_observed_status
   2   0   0      24062.96      26186.91       918.58 o
   4   0   0      10007.90       9195.80       461.89 o
   6   0   0       3847.62       4135.86       132.10 o
   8   0   0         34.23         57.25         8.86 o
  10   0   0       1730.12       1903.21        65.63 o
  12   0   0       2237.38       2373.04       158.58 o
  14   0   0         96.69        121.63        16.59 o
  16   0   0         33.90         20.88        10.44 o
  18   0   0         40.66          3.07         8.60 o
   1   1   0       3705.49       2666.03        69.21 o
   2   1   0         19.33         39.49         4.21 o
   3   1   0         38.81         69.78         4.26 o
   4   1   0        732.79        649.03        14.74 o
   5   1   0          7.34         19.15         2.34 o
   6   1   0       1113.25       1051.50        26.80 o
   7   1   0        818.48        820.35        20.68 o
   8   1   0        130.98        110.94         7.64 o
   9   1   0        689.83        700.25        28.11 o
  10   1   0          0.19          1.69        15.01 o
  11   1   0          4.07          3.53         4.56 o
  12   1   0        157.73        193.14         9.05 o
  13   1   0         90.57        116.50        11.53 o
  14   1   0         86.76         79.47        11.06 o
  15   1   0        100.99        122.93        11.42 o
  16   1   0          5.78          2.77         5.20 o
  17   1   0          8.06          5.22         6.51 o
  18   1   0          7.50          1.28         5.60 o
   0   2   0      52113.77      65021.80      2276.58 o
   1   2   0      18308.16      16772.32       460.74 o
   2   2   0        726.26        406.57        11.15 o
   3   2   0       2035.60       1686.06        37.51 o
   4   2   0       3707.59       3051.74        63.41 o
   5   2   0         75.47        146.33         6.26 o
   6   2   0          2.03         12.27         3.20 o
   7   2   0         75.19         70.47         5.89 o
   8   2   0        122.30        157.54        20.55 o
   9   2   0         64.23         74.32        31.65 o
  10   2   0         49.66         54.56         5.24 o
  11   2   0         37.44         32.02         5.23 o
  12   2   0       1145.14       1147.60        37.88 o
  13   2   0        107.88        117.31        10.20 o
  14   2   0        232.49        189.06        28.57 o
  15   2   0         55.83         43.06         6.60 o
  16   2   0         15.23          4.22         5.65 o
  17   2   0         42.43          5.39         5.85 o
  18   2   0          2.36         -2.46         6.76 o
   1   3   0        957.60        860.09        26.01 o
   2   3   0        931.07        841.39        21.28 o
   3   3   0       2163.95       1932.15        44.91 o
   4   3   0       3106.78       2937.99        64.63 o
   5   3   0       1698.93       1635.44        45.20 o
   6   3   0        826.41        859.99        25.72 o
   7   3   0        394.96        380.26        19.15 o
   8   3   0        245.83        250.20         7.45 o
   9   3   0         33.08         28.54         3.27 o
  10   3   0         29.36         57.61         5.57 o
  11   3   0        457.09        404.52        24.36 o
  12   3   0        221.17        243.04        16.28 o
  13   3   0        126.74        156.49        11.94 o
  14   3   0         41.37         34.31         6.30 o
  15   3   0          1.03          2.43         5.17 o
  16   3   0         28.11         17.81         6.76 o
  17   3   0          1.73          3.68         4.98 o
   0   4   0       2038.95       1905.99        70.89 o
   1   4   0        827.58        939.78        39.77 o
   2   4   0        507.82        483.72        24.53 o
   3   4   0          0.42        217.53        16.21 o
   4   4   0         38.14        -27.62        59.13 o
   5   4   0          1.27        110.27        77.38 o
   6   4   0          0.08         14.17         3.27 o
   7   4   0        127.46        123.83         5.07 o
   8   4   0          6.45          3.41         2.91 o
   9   4   0         80.57         84.83         7.07 o
  10   4   0        191.38        186.20        10.55 o
  11   4   0         18.93         17.11         6.78 o
  12   4   0        100.57        114.98        10.20 o
  13   4   0          0.00         11.12         5.22 o
  14   4   0         25.29         18.51         7.23 o
  15   4   0         13.54          0.61         7.98 o
  16   4   0          0.01          1.13         5.16 o
   1   5   0         78.39        145.63         5.87 o
   2   5   0         32.50         45.22         3.58 o
   3   5   0        251.45        234.47         8.51 o
   4   5   0        300.27        305.85        12.41 o
   5   5   0        123.23        109.98         5.58 o
   6   5   0          9.78         18.91         3.80 o
   7   5   0        151.53        132.21         8.19 o
   8   5   0         18.04         20.44         4.99 o
   9   5   0          4.00         34.94         9.48 o
  10   5   0         21.50         16.92         7.08 o
  11   5   0        404.10        344.96        47.31 o
  12   5   0         14.82         15.35         7.08 o
  13   5   0          3.39          7.54         6.20 o
  14   5   0          0.51          6.14         5.21 o
  15   5   0          2.09          3.68         6.14 o
   0   6   0          3.58         93.96        12.28 o
   1   6   0        152.77        169.21        15.97 o
   2   6   0         74.75        130.78         7.43 o
   3   6   0         43.75         71.91         6.26 o
   4   6   0         81.46         59.26         5.88 o
   5   6   0          5.97         11.55         3.65 o
   6   6   0          6.96          9.73         4.03 o
   7   6   0         10.90         20.05         4.10 o
   8   6   0         53.46         64.96         5.82 o
   9   6   0          0.02         -0.12         4.46 o
  10   6   0          1.92          7.09         5.60 o
  11   6   0         27.84         25.51         6.45 o
  12   6   0          4.85          6.76         6.76 o
  13   6   0         25.69         21.50         6.76 o
   1   7   0          2.47         13.51         6.95 o
   2   7   0         17.44         15.07         6.47 o
   3   7   0         19.95          9.54         6.47 o
   4   7   0          0.80          0.92         6.08 o
   5   7   0          6.83          6.40         6.45 o
   6   7   0          2.85          0.48         4.58 o
   7   7   0         67.33         38.08         9.21 o
   8   7   0          5.38          3.68         5.21 o
   0   8   0          5.37         -1.23         9.21 o
   1   8   0          4.83          1.61         5.85 o
   2   8   0          3.68          2.52         6.45 o
   3   8   0          8.22          2.16         7.98 o
   4   8   0         34.38         34.32        21.80 o
   5   8   0          0.63         17.84        15.97 o
   6   8   0          3.26          0.00         7.37 o
   1   9   0          0.52          4.30         6.14 o
   2   9   0          0.12          5.53         6.76 o
   3   9   0          0.01          2.46         6.76 o
 -17   0   1          3.72          7.23         7.06 o
 -15   0   1          1.53         -1.84        12.28 o
 -13   0   1          6.24          4.78         6.61 o
 -11   0   1        239.28        352.00        15.61 o
  -9   0   1        452.19        443.38        29.58 o
  -7   0   1       2540.52       2546.79        79.07 o
  -5   0   1       1334.14       1228.24        39.67 o
  -3   0   1       1207.90       1513.69        49.46 o
  -1   0   1       5295.84       7029.10       214.03 o
   1   0   1       8682.33      14291.40       873.42 o
   3   0   1        385.08        440.59        22.19 o
   5   0   1       6618.58       5579.76       244.13 o
   7   0   1        258.15        323.61        40.42 o
   9   0   1        995.37        885.72        49.97 o
  11   0   1        753.81        871.97        33.01 o
  13   0   1        104.56        140.28        19.96 o
  15   0   1         64.39         38.08        12.28 o
  17   0   1         67.84         35.62        11.06 o
 -18   1   1          1.66          3.38         5.65 o
 -17   1   1          0.29         -0.68         4.76 o
 -16   1   1         16.28          8.60         7.96 o
 -15   1   1         28.42         15.05         7.82 o
 -14   1   1         14.70          4.61         6.26 o
 -13   1   1        641.74        675.50        34.34 o
 -12   1   1          9.16          6.08         5.09 o
 -11   1   1          0.05          4.92         4.36 o
 -10   1   1        470.72        466.64        56.74 o
  -9   1   1        355.28        414.12        19.43 o
  -8   1   1        248.02        223.40        16.50 o
  -7   1   1       1133.41       1044.11        25.52 o
  -6   1   1        340.31        347.95        14.93 o
  -5   1   1        750.88        819.10        19.34 o
  -4   1   1       1683.15       1474.24        33.38 o
  -3   1   1       4036.61       3317.19        71.32 o
  -2   1   1        433.03        389.74        13.12 o
  -1   1   1        445.83        339.63        10.94 o
   0   1   1          9.82         20.48         2.38 o
   1   1   1       1854.01       1534.41        45.58 o
   2   1   1        207.46        151.23         9.72 o
   3   1   1       1018.95        748.61        27.12 o
   4   1   1        333.12        328.14         7.73 o
   5   1   1        162.24        152.13         4.59 o
   6   1   1          7.88         54.98         6.20 o
   7   1   1          0.78          3.97         3.03 o
   8   1   1          2.49          5.81         8.79 o
   9   1   1        287.69        358.57        13.39 o
  10   1   1        113.42        133.15         6.11 o
  11   1   1        857.18       1010.52        26.57 o
  12   1   1        137.56        148.13        13.34 o
  13   1   1        220.69        214.83        11.71 o
  14   1   1         16.72         13.55         6.59 o
  15   1   1          2.52          0.11         6.36 o
  16   1   1         15.91          4.28         7.59 o
  17   1   1         52.97         39.08        17.81 o
  18   1   1          6.65          0.99         6.03 o
 -18   2   1          6.40          0.00         7.37 o
 -17   2   1          1.65         -0.11         4.42 o
 -16   2   1         13.40          2.76         7.68 o
 -15   2   1        204.15        135.79        15.98 o
 -14   2   1        137.61        124.96        15.41 o
 -13   2   1          4.59         -4.51         6.53 o
 -12   2   1        222.31        238.67        11.13 o
 -11   2   1        281.41        332.93        12.05 o
 -10   2   1        131.83        133.67         5.75 o
  -9   2   1          0.06         14.21        15.69 o
  -8   2   1         41.00         35.65         4.81 o
  -7   2   1        430.07        422.63        18.72 o
  -6   2   1         72.10        112.91        11.39 o
  -5   2   1       4041.66       3734.11        85.04 o
  -4   2   1        259.38        273.94         9.96 o
  -3   2   1         39.59        150.08         4.46 o
  -2   2   1       2617.61       2404.76        52.97 o
  -1   2   1        234.09        165.82         8.08 o
   0   2   1      37436.05      37961.76       940.55 o
   1   2   1       5187.25       3799.00        76.12 o
   2   2   1       2036.51       1798.81        40.72 o
   3   2   1        706.06        593.73        14.51 o
   4   2   1       1425.06       1466.80        33.23 o
   5   2   1       1101.30        835.49        20.05 o
   6   2   1        122.48        130.09         6.42 o
   7   2   1        166.75        168.48         7.77 o
   8   2   1         61.50         97.36        15.17 o
   9   2   1        212.37        234.64        12.66 o
  10   2   1         70.32         66.31         5.67 o
  11   2   1          1.48          7.73         4.43 o
  12   2   1          3.49          1.51         5.39 o
  13   2   1          0.43          3.86         6.36 o
  14   2   1         18.85         26.95         8.09 o
  15   2   1          2.35          4.40         6.12 o
  16   2   1         16.69          6.95         5.78 o
  17   2   1         47.97          8.16        14.74 o
 -17   3   1         12.49         21.72         5.42 o
 -16   3   1          3.25          0.23         5.85 o
 -15   3   1         11.54         16.12        10.17 o
 -14   3   1         16.86         13.63         6.69 o
 -13   3   1          4.15          4.44         5.77 o
 -12   3   1         55.84         40.83        10.35 o
 -11   3   1         21.47         19.32         5.09 o
 -10   3   1         21.36         24.94         4.90 o
  -9   3   1        512.09        480.45        13.81 o
  -8   3   1        107.49         97.42        11.72 o
  -7   3   1       1739.15       1666.50        39.81 o
  -6   3   1        794.43        835.04        27.05 o
  -5   3   1        143.68        239.28        11.22 o
  -4   3   1        983.86        820.12        19.65 o
  -3   3   1        273.38        229.71         7.25 o
  -2   3   1       1506.00       1442.26        35.24 o
  -1   3   1       1415.52       1336.98        35.12 o
   0   3   1       3492.35       2900.28        69.42 o
   1   3   1       1878.14       1577.87        41.84 o
   2   3   1        647.44        579.95        15.15 o
   3   3   1        793.17        700.99        18.15 o
   4   3   1        166.55        224.97        12.29 o
   5   3   1        126.26        151.46        16.08 o
   6   3   1        493.31        492.68        28.86 o
   7   3   1         92.93        119.14        14.14 o
   8   3   1         27.38         50.22        14.87 o
   9   3   1        337.03        291.68        10.66 o
  10   3   1         30.51         30.39         6.38 o
  11   3   1        687.49        755.94        26.60 o
  12   3   1         69.32         53.49         7.54 o
  13   3   1        432.00        387.69        33.82 o
  14   3   1          4.09          2.41         5.50 o
  15   3   1         15.70          3.65         5.05 o
  16   3   1          0.11         -2.14         5.85 o
  17   3   1          0.37         -2.43         4.54 o
 -16   4   1          0.46          0.31         5.21 o
 -15   4   1          0.00          0.22         6.03 o
 -14   4   1         13.62         11.34         6.91 o
 -13   4   1        108.09         97.30        16.27 o
 -12   4   1        152.60        130.53        11.23 o
 -11   4   1         56.96         84.88         9.31 o
 -10   4   1        120.84        144.14        12.24 o
  -9   4   1         37.70         33.18         4.21 o
  -8   4   1         20.33         30.05         6.01 o
  -7   4   1         41.07         29.11         3.58 o
  -6   4   1        249.58        229.93         8.62 o
  -5   4   1         37.58         42.35        12.83 o
  -4   4   1          4.70         39.45         9.56 o
  -3   4   1        418.94        320.00        14.01 o
  -2   4   1        294.99        324.04        16.03 o
  -1   4   1        754.94        751.69        21.79 o
   0   4   1        822.33        794.33        23.36 o
   1   4   1        597.99        565.12        21.82 o
   2   4   1         47.91         57.54         7.07 o
   3   4   1         22.45         46.10         6.12 o
   4   4   1        673.70        655.24        29.21 o
   5   4   1          2.72          4.58         3.36 o
   6   4   1         33.08         39.63         3.66 o
   7   4   1         50.10         61.95         3.90 o
   8   4   1          3.75          6.74         3.02 o
   9   4   1         30.92         49.66         6.32 o
  10   4   1         25.22         22.23         5.08 o
  11   4   1         20.59         65.41         8.83 o
  12   4   1        139.90        114.03         8.10 o
  13   4   1         25.68         31.66         7.95 o
  14   4   1         25.64         11.39         6.72 o
  15   4   1          3.31          0.61         7.98 o
  16   4   1          0.18          3.97         5.16 o
 -15   5   1          1.61          4.91         6.76 o
 -14   5   1          3.08          5.22         5.21 o
 -13   5   1        181.56        175.08        17.51 o
 -12   5   1        102.33        102.29        19.35 o
 -11   5   1        198.40        189.03        26.73 o
 -10   5   1          6.79         58.67         8.02 o
  -9   5   1         27.54         36.60        18.99 o
  -8   5   1          5.83          5.45         3.67 o
  -7   5   1        157.83        170.34        10.02 o
  -6   5   1         30.42         45.60         5.04 o
  -5   5   1          0.31          3.28         2.76 o
  -4   5   1          1.13          0.58         3.27 o
  -3   5   1         24.10         71.84         4.53 o
  -2   5   1          0.29         32.92         3.25 o
  -1   5   1          1.58         39.26         3.62 o
   0   5   1         17.78         24.35         3.17 o
   1   5   1         76.13         91.37         5.79 o
   2   5   1         42.71         49.98         3.74 o
   3   5   1         91.88        121.98         6.72 o
   4   5   1         66.76         63.80         4.43 o
   5   5   1        314.69        359.35        12.19 o
   6   5   1          0.83          3.64         3.76 o
   7   5   1        357.80        349.21        17.51 o
   8   5   1         10.22          8.27         8.51 o
   9   5   1        215.08        180.55        20.49 o
  10   5   1         22.27         53.53        14.43 o
  11   5   1         86.25         74.14        10.14 o
  12   5   1        106.71         89.09        19.96 o
  13   5   1          0.11         -3.07         5.85 o
  14   5   1          0.01          7.06         5.21 o
  15   5   1          4.58          5.53         6.76 o
 -13   6   1          0.99          1.23         5.53 o
 -12   6   1          1.26         -6.14         6.14 o
 -11   6   1         43.65         34.51        10.44 o
 -10   6   1         48.62         53.25         7.98 o
  -9   6   1         28.65         16.67         5.90 o
  -8   6   1         11.32         11.46         3.99 o
  -7   6   1         33.94         31.73         8.07 o
  -6   6   1         34.44         23.36         4.08 o
  -5   6   1         41.90         28.12         4.11 o
  -4   6   1          4.06          0.88         2.93 o
  -3   6   1         46.64         59.61         7.54 o
  -2   6   1         70.43         84.58         8.03 o
  -1   6   1         21.28         29.04         6.47 o
   0   6   1        451.66        475.35        22.39 o
   1   6   1         17.08         38.35         7.16 o
   2   6   1         31.33         37.34         5.43 o
   3   6   1          3.56         12.08         4.94 o
   4   6   1        296.60        253.42        11.23 o
   5   6   1          2.14          6.88         3.90 o
   6   6   1         33.81         33.36         4.35 o
   7   6   1          6.54          7.09         3.76 o
   8   6   1         41.62         42.53         9.45 o
   9   6   1         19.81         15.38         4.81 o
  10   6   1          2.16          4.94         5.41 o
  11   6   1         33.62         29.90         5.65 o
  12   6   1          6.13          4.30         6.76 o
  13   6   1         37.64         38.69         6.76 o
  -8   7   1         15.19         19.96         5.65 o
  -7   7   1         15.14          6.52         4.48 o
  -6   7   1          1.46          5.55         7.06 o
  -5   7   1          0.87          2.30         5.85 o
  -4   7   1          0.63          2.46         6.08 o
  -3   7   1          0.03          2.50         6.47 o
  -2   7   1          5.50          2.40         6.72 o
  -1   7   1         39.60         20.09         6.91 o
   0   7   1          5.32          0.98         6.47 o
   1   7   1          0.00         -4.64         6.29 o
   2   7   1         30.53         21.10         6.72 o
   3   7   1         41.26         13.55         6.72 o
   4   7   1          1.07          8.08         6.64 o
   5   7   1          7.02          7.63         4.69 o
   6   7   1         18.13         14.63         5.82 o
   7   7   1         29.15         31.07         6.76 o
   8   7   1          7.50         19.59         6.03 o
  -6   8   1         10.89         15.97         7.98 o
  -5   8   1          0.17          7.30         5.41 o
  -4   8   1         18.54         15.47         9.21 o
  -3   8   1          8.79          8.19         5.85 o
  -2   8   1          0.04          4.30         5.65 o
  -1   8   1          4.76          6.76         6.08 o
   0   8   1          3.11          2.89         5.85 o
   1   8   1          0.04          3.68         6.08 o
   2   8   1          4.11          2.76         6.08 o
   3   8   1          2.93         11.05         5.65 o
   4   8   1         38.66         32.81        25.49 o
   5   8   1          2.27          8.60         7.37 o
   6   8   1          3.67          3.07         6.76 o
   7   8   1          2.48          1.84         6.76 o
  -3   9   1         14.75         14.74         7.37 o
  -2   9   1          0.03          1.84         6.14 o
  -1   9   1         16.53         13.51         6.14 o
   0   9   1          0.00          4.30         6.14 o
   1   9   1          1.19          0.61         6.14 o
   2   9   1          0.06         -4.30         6.14 o
   3   9   1          4.28          3.07         6.14 o
 -18   0   2          6.03         -3.07         8.60 o
 -16   0   2          3.74         -6.14        10.44 o
 -14   0   2         42.63         54.66        13.51 o
 -12   0   2         21.74         16.23         6.44 o
 -10   0   2        130.19        118.36        16.69 o
  -8   0   2         31.15         20.47        12.61 o
  -6   0   2        640.00        699.42        41.85 o
  -4   0   2       8654.24       7500.59       236.63 o
  -2   0   2      25957.71      38903.80      1673.97 o
   0   0   2       1724.97       2638.34        93.02 o
   2   0   2       3914.50       3914.41       175.91 o
   4   0   2        336.47        359.37        11.87 o
   6   0   2         66.46         91.36         6.84 o
   8   0   2        278.26        294.98        22.48 o
  10   0   2        291.46        325.09        14.27 o
  12   0   2       1297.23       1395.69       109.12 o
  14   0   2        124.15        131.79        19.35 o
  16   0   2         50.40         43.61        12.90 o
  18   0   2         24.84          9.83         8.60 o
 -18   1   2          2.06          3.34         4.14 o
 -17   1   2          9.30          7.86         5.06 o
 -16   1   2         57.53         39.49        12.90 o
 -15   1   2          6.76          1.97         7.52 o
 -14   1   2          3.62          1.83         6.54 o
 -13   1   2        210.22        262.22        13.90 o
 -12   1   2         30.04         27.75         5.51 o
 -11   1   2        316.09        324.55        11.63 o
 -10   1   2         42.04         23.97        46.50 o
  -9   1   2        179.54        235.63        30.28 o
  -8   1   2        547.96        699.14        36.70 o
  -7   1   2       2216.63       2358.70        54.16 o
  -6   1   2       3483.04       3448.05        75.47 o
  -5   1   2        525.38        510.28        21.68 o
  -4   1   2       4454.63       4172.96        86.89 o
  -3   1   2       1552.65       1431.07        43.82 o
  -2   1   2        281.88        252.11        17.30 o
  -1   1   2      11659.71      10899.60       297.99 o
   0   1   2        188.48        177.84         8.84 o
   1   1   2        268.19        185.85         7.13 o
   2   1   2       1072.90        934.78        27.08 o
   3   1   2        194.95        183.35        12.59 o
   4   1   2        208.10        142.75         5.19 o
   5   1   2         35.64         58.83         2.93 o
   6   1   2        629.32        708.20        18.47 o
   7   1   2          0.09         21.63         2.98 o
   8   1   2       1420.42       1474.16        47.53 o
   9   1   2        416.39        481.09        20.61 o
  10   1   2        307.33        343.50        10.48 o
  11   1   2        433.84        520.45        17.51 o
  12   1   2        122.73        134.01         8.72 o
  13   1   2          1.96          3.66         6.49 o
  14   1   2        170.48        220.48        19.10 o
  15   1   2          2.09          4.26         6.46 o
  16   1   2         53.62         22.88         7.59 o
  17   1   2         28.48         10.44         6.95 o
  18   1   2         23.61          4.30         7.37 o
 -18   2   2          0.44          3.07         5.21 o
 -17   2   2          5.04          6.29         5.18 o
 -16   2   2          0.00         -1.84         6.03 o
 -15   2   2          0.03          0.04         5.78 o
 -14   2   2         64.92         61.03        18.15 o
 -13   2   2         26.89         16.55         5.62 o
 -12   2   2        204.66        226.09        11.64 o
 -11   2   2        428.24        426.16        20.17 o
 -10   2   2         66.25         76.10         4.60 o
  -9   2   2        714.60        709.25        49.19 o
  -8   2   2          8.09         24.55         8.78 o
  -7   2   2         38.27         78.85         4.15 o
  -6   2   2       1568.48       1578.14        34.34 o
  -5   2   2       1329.67       1218.24        37.07 o
  -4   2   2        867.60        997.00        23.25 o
  -3   2   2        180.18        168.26         5.95 o
  -2   2   2      14323.60      12118.27       332.06 o
  -1   2   2          6.54         30.74         6.76 o
   0   2   2      78722.66      88739.95      3101.20 o
   1   2   2       7980.87       7020.77       161.46 o
   2   2   2       4554.71       3367.24        87.32 o
   3   2   2        133.22        175.10         6.13 o
   4   2   2        155.44        180.60         8.04 o
   5   2   2        159.35        130.52         9.68 o
   6   2   2        613.21        543.93        14.97 o
   7   2   2       1076.08       1116.24        26.86 o
   8   2   2         19.62         40.48        17.08 o
   9   2   2        266.19        271.47        11.96 o
  10   2   2         62.05         63.86         5.38 o
  11   2   2         13.65         22.78         6.33 o
  12   2   2        312.67        305.53        12.86 o
  13   2   2        138.77        168.70        16.74 o
  14   2   2         30.13         16.25         6.36 o
  15   2   2         43.59         17.41         7.62 o
  16   2   2          0.00          2.29         5.46 o
  17   2   2          0.11         -0.79         5.41 o
 -17   3   2          5.87          2.90         5.42 o
 -16   3   2          0.51         -3.49         4.48 o
 -15   3   2          2.42          4.21         5.19 o
 -14   3   2         37.14         42.14        13.99 o
 -13   3   2         10.47          5.30         5.90 o
 -12   3   2          2.18          3.17         4.87 o
 -11   3   2        133.44        113.08         7.41 o
 -10   3   2         70.33         68.03         5.47 o
  -9   3   2          3.09          9.18         3.39 o
  -8   3   2         91.29         82.54         8.86 o
  -7   3   2       1191.26       1178.34        28.98 o
  -6   3   2        748.76        774.78        29.97 o
  -5   3   2        391.47        413.35        12.05 o
  -4   3   2         86.41        105.87         5.30 o
  -3   3   2         62.16         55.40         5.58 o
  -2   3   2         70.81         55.22         5.13 o
  -1   3   2         40.11         54.24         3.21 o
   0   3   2        139.53        212.81        12.24 o
   1   3   2       1925.54       1978.28        51.53 o
   2   3   2       1221.10       1312.28        39.99 o
   3   3   2         64.92         68.34         7.72 o
   4   3   2        114.52        339.28        10.74 o
   5   3   2       1935.06       1892.14        45.75 o
   6   3   2        102.20        115.29        11.53 o
   7   3   2        111.49        113.13         8.72 o
   8   3   2        110.43        112.89        14.99 o
   9   3   2          8.55         21.86         3.69 o
  10   3   2         26.13         55.13         6.03 o
  11   3   2        521.91        467.76        35.90 o
  12   3   2        394.78        394.47        20.42 o
  13   3   2          0.40          0.64         5.90 o
  14   3   2          0.80          0.52         5.74 o
  15   3   2         20.03         13.09         7.86 o
  16   3   2         22.69         14.74         8.60 o
  17   3   2          6.51          0.61         6.76 o
 -16   4   2         11.76          4.30         6.76 o
 -15   4   2         40.72         57.97         7.82 o
 -14   4   2         24.56         15.89         5.43 o
 -13   4   2          0.00          3.18         7.08 o
 -12   4   2         39.83         45.05        13.66 o
 -11   4   2          5.19          1.53         5.19 o
 -10   4   2         74.37         57.41         5.87 o
  -9   4   2         79.06         91.05         5.33 o
  -8   4   2        203.58        205.07         7.23 o
  -7   4   2         20.85         22.65         3.54 o
  -6   4   2        182.88        158.74        13.53 o
  -5   4   2        831.41        802.99        35.30 o
  -4   4   2        193.91        189.21        15.93 o
  -3   4   2         78.91        132.72        14.36 o
  -2   4   2          3.20         13.81         4.38 o
  -1   4   2        331.82        470.66        13.28 o
   0   4   2       5354.70       5134.54       112.85 o
   1   4   2        121.72         94.58        12.66 o
   2   4   2        349.44        396.36        13.74 o
   3   4   2       1267.30       1205.75        55.72 o
   4   4   2         79.93         64.09         7.94 o
   5   4   2         12.92         23.70        21.33 o
   6   4   2          6.73         10.17         3.31 o
   7   4   2        658.26        608.68        19.37 o
   8   4   2         73.17         85.16         5.07 o
   9   4   2          5.44         42.44         6.83 o
  10   4   2        172.67        159.18         8.82 o
  11   4   2        415.83        449.65        22.39 o
  12   4   2        270.17        247.02        18.13 o
  13   4   2         16.39         29.22         9.21 o
  14   4   2         11.25         14.82         6.29 o
  15   4   2          0.00         -1.84         8.60 o
  16   4   2          0.80         -1.23         7.37 o
 -15   5   2         51.81         35.62         7.37 o
 -14   5   2          1.58          0.53         4.98 o
 -13   5   2         14.04         10.16         6.16 o
 -12   5   2          2.83          7.37         5.39 o
 -11   5   2        134.51        101.05        15.67 o
 -10   5   2          9.64         19.99         7.08 o
  -9   5   2          0.19          8.27         3.78 o
  -8   5   2         23.34         16.18         4.00 o
  -7   5   2          0.64          2.57         3.22 o
  -6   5   2         62.25         71.41         6.26 o
  -5   5   2         13.42         13.91         3.79 o
  -4   5   2          3.38          8.82         3.54 o
  -3   5   2        407.69        386.13        12.75 o
  -2   5   2        101.39        126.16         4.75 o
  -1   5   2          1.69         10.65         2.90 o
   0   5   2        149.34        129.78         6.85 o
   1   5   2         68.70        132.51         6.97 o
   2   5   2         60.96         75.82         4.23 o
   3   5   2         18.42         17.88         3.05 o
   4   5   2          1.94          3.65         3.26 o
   5   5   2         76.39         69.68         4.72 o
   6   5   2        375.87        350.42        12.05 o
   7   5   2        186.75        184.28         9.18 o
   8   5   2         41.41         60.80        15.25 o
   9   5   2          3.59         40.70         6.55 o
  10   5   2         36.76         42.69        11.36 o
  11   5   2         18.01         16.58         7.08 o
  12   5   2         15.10          6.67         6.03 o
  13   5   2          0.10         16.28         9.21 o
  14   5   2          3.70          9.83         7.98 o
  15   5   2          0.04         -4.91         6.14 o
 -13   6   2         10.70         10.44         6.14 o
 -12   6   2          8.24         11.05         6.76 o
 -11   6   2          1.84          5.67         5.45 o
 -10   6   2         16.42         29.77         6.14 o
  -9   6   2          1.88          4.94         5.31 o
  -8   6   2         24.30         22.87         4.17 o
  -7   6   2         14.95         14.29         3.95 o
  -6   6   2          5.31          9.04         3.84 o
  -5   6   2         38.78         45.75         4.70 o
  -4   6   2         69.35         72.18         6.22 o
  -3   6   2        237.47        194.72        11.27 o
  -2   6   2          1.06        131.88        15.66 o
  -1   6   2         73.66         80.14         8.03 o
   0   6   2         80.13        150.18        13.21 o
   1   6   2        606.47        591.07        22.14 o
   2   6   2        274.62        248.48        11.00 o
   3   6   2         19.05         12.27         4.94 o
   4   6   2        267.35        223.23        15.97 o
   5   6   2         10.14         22.01         4.01 o
   6   6   2         27.02         24.81         8.34 o
   7   6   2         53.02         69.73        14.74 o
   8   6   2         26.59         49.45         7.08 o
   9   6   2          3.75          2.96         5.85 o
  10   6   2          0.71          1.84         7.98 o
  11   6   2         52.03         17.20         7.98 o
  12   6   2         12.33          8.60         6.76 o
  13   6   2          0.02         -1.84         5.53 o
  -8   7   2          5.64         12.28         9.83 o
  -7   7   2         25.01         10.68         8.91 o
  -6   7   2          0.61          7.59         6.03 o
  -5   7   2         33.42         38.05        12.90 o
  -4   7   2         11.54          7.48         6.29 o
  -3   7   2         13.15          6.29         6.29 o
  -2   7   2         13.62         17.23         7.06 o
  -1   7   2          0.28          9.91         6.47 o
   0   7   2          7.32          1.33         6.72 o
   1   7   2          9.53         10.94         6.72 o
   2   7   2         10.35         12.56         6.72 o
   3   7   2          5.36          2.95         6.47 o
   4   7   2         26.65         15.50         5.03 o
   5   7   2         60.92         28.05         7.33 o
   6   7   2          8.38          7.27         5.42 o
   7   7   2         26.73         59.57        10.44 o
   8   7   2          0.18          0.31         5.22 o
  -6   8   2         12.37          7.37         7.37 o
  -5   8   2          0.01          1.23         5.21 o
  -4   8   2          6.05          0.27         5.42 o
  -3   8   2         13.68         14.04         9.83 o
  -2   8   2          2.37         -0.61         5.65 o
  -1   8   2          0.65          3.78         5.85 o
   0   8   2          0.32         -1.55         6.29 o
   1   8   2         32.44         24.90         9.83 o
   2   8   2          5.61          2.84         5.85 o
   3   8   2         10.01         -1.75         5.60 o
   4   8   2          3.40          1.23         6.08 o
   5   8   2          3.24          3.68         7.37 o
   6   8   2          0.64          0.00         6.76 o
   7   8   2          0.55         -1.84         6.14 o
  -3   9   2          1.81         -4.30         6.76 o
  -2   9   2          0.91         -1.23         6.14 o
  -1   9   2          0.04          0.53         6.29 o
   0   9   2          5.37          8.60         6.14 o
   1   9   2          0.87          3.07         6.14 o
   2   9   2          2.89          2.46         6.14 o
   3   9   2          1.05          6.14         7.37 o
 -17   0   3         25.67         15.97         9.83 o
 -15   0   3         16.84         12.28        11.05 o
 -13   0   3         74.28         63.00        14.43 o
 -11   0   3         20.33         18.01         5.90 o
  -9   0   3        412.40        333.91        16.23 o
  -7   0   3       4031.87       4418.10       150.29 o
  -5   0   3       1240.30       1399.61        63.38 o
  -3   0   3        804.77       1083.59        42.41 o
  -1   0   3        936.60       1376.22        44.31 o
   3   0   3       1688.57       1350.40        38.20 o
   5   0   3        349.88        521.37        24.21 o
   7   0   3        239.29        265.91        15.76 o
   9   0   3        285.67        299.08        12.76 o
  11   0   3         57.58         64.78         8.46 o
  13   0   3        565.99        716.45        34.14 o
  15   0   3          0.36         36.85        13.51 o
  17   0   3         19.72          7.37         8.60 o
 -18   1   3          9.13          6.46         4.23 o
 -17   1   3         21.45         17.47         8.90 o
 -16   1   3         52.31         13.44         7.34 o
 -15   1   3          0.61          0.77         5.40 o
 -14   1   3         10.15          0.78         6.61 o
 -13   1   3          9.06          7.16         5.66 o
 -12   1   3        121.28        132.84         7.80 o
 -11   1   3        322.74        368.82        12.95 o
 -10   1   3        416.08        424.41        22.65 o
  -9   1   3       2884.25       3437.55       124.80 o
  -8   1   3       1277.25       1292.52        34.20 o
  -7   1   3       5537.43       6333.34       177.28 o
  -6   1   3       4787.46       4698.05       102.69 o
  -5   1   3        245.20        229.91         8.42 o
  -4   1   3         39.30        112.18         6.61 o
  -3   1   3       5425.97       4788.68       114.33 o
  -2   1   3       7753.14       6338.22       161.71 o
  -1   1   3      20139.33      20447.35       508.11 o
   0   1   3        154.11        144.99         7.27 o
   1   1   3        547.31        464.67        19.50 o
   2   1   3       1193.85       1044.03        32.22 o
   3   1   3         21.58         19.76         2.42 o
   4   1   3       3831.19       3438.62        65.90 o
   5   1   3        127.95        143.73         6.60 o
   6   1   3        794.98        740.76        20.84 o
   7   1   3         25.96         68.93         4.60 o
   8   1   3        309.67        360.76        12.84 o
   9   1   3       1173.15       1203.33        30.58 o
  10   1   3        228.89        221.90         7.76 o
  11   1   3       3846.82       4319.42       161.62 o
  12   1   3        612.75        605.38        23.80 o
  13   1   3        687.82        709.11        55.47 o
  14   1   3          0.24         -3.97         6.26 o
  15   1   3        148.67        178.13        13.24 o
  16   1   3          7.42          0.96         6.91 o
  17   1   3          0.73         -1.84         6.29 o
 -18   2   3          1.67          1.56         4.72 o
 -17   2   3         18.26          6.88         4.95 o
 -16   2   3          3.94          0.31         6.51 o
 -15   2   3         63.95         38.20         8.03 o
 -14   2   3         13.23          9.89         6.18 o
 -13   2   3         19.03         11.62         5.77 o
 -12   2   3          6.55          3.99         2.73 o
 -11   2   3          9.59         23.09         3.95 o
 -10   2   3        414.37        400.08        12.02 o
  -9   2   3          4.32         15.39         9.66 o
  -8   2   3        150.14        187.79         9.94 o
  -7   2   3        161.59        188.49        14.86 o
  -6   2   3         14.51         77.91         9.51 o
  -5   2   3        504.30        590.53        19.52 o
  -4   2   3        895.40        902.53        21.17 o
  -3   2   3         11.50         46.62         2.63 o
  -2   2   3        317.47        402.95        11.35 o
  -1   2   3       3214.33       3856.70        84.55 o
   0   2   3      13008.59      12098.82       303.69 o
   1   2   3      18465.23      18844.14       472.89 o
   2   2   3        254.61        257.18         8.77 o
   3   2   3        919.35        714.34        23.09 o
   4   2   3        351.66        402.04        11.38 o
   5   2   3        308.56        240.17        13.08 o
   6   2   3         20.65         29.95         5.20 o
   7   2   3         83.53         96.55         6.08 o
   8   2   3         45.82         75.48        12.16 o
   9   2   3        222.18        206.60         8.31 o
  10   2   3          0.66          8.14         4.13 o
  11   2   3       2324.40       2403.44        99.23 o
  12   2   3        897.27        908.60        39.34 o
  13   2   3          0.82         -0.52         5.78 o
  14   2   3         11.67          5.01         6.01 o
  15   2   3          3.37          3.62         5.97 o
  16   2   3          3.36          1.51         6.47 o
  17   2   3         33.07         20.27         9.83 o
 -17   3   3          0.02         -0.63         4.44 o
 -16   3   3          0.01         -0.61         4.61 o
 -15   3   3          6.43         10.38         5.74 o
 -14   3   3          8.99          7.46         5.90 o
 -13   3   3        321.80        194.23        17.21 o
 -12   3   3        134.55        149.26        12.15 o
 -11   3   3         31.98         28.74         3.94 o
 -10   3   3         75.09         85.84         5.74 o
  -9   3   3        130.86        147.25         6.08 o
  -8   3   3        178.06        216.71         8.54 o
  -7   3   3         21.35         60.81         6.44 o
  -6   3   3        310.31        373.83        12.05 o
  -5   3   3        777.09        913.44        28.64 o
  -4   3   3        784.83        874.40        21.06 o
  -3   3   3         37.40         96.49         8.72 o
  -2   3   3         46.71         45.22         6.91 o
  -1   3   3         31.55         64.82         4.33 o
   0   3   3        334.22        345.33        12.98 o
   1   3   3       1223.83       1149.01        34.14 o
   2   3   3        468.93        511.82        17.63 o
   3   3   3        310.92        308.41        11.32 o
   4   3   3        149.73        142.00        13.66 o
   5   3   3        426.78        424.93        19.60 o
   6   3   3        424.45        399.37        14.12 o
   7   3   3          6.19         16.32        18.25 o
   8   3   3         25.01         39.72        12.16 o
   9   3   3         55.03         63.22         5.84 o
  10   3   3        798.75        716.15        26.77 o
  11   3   3        174.48        147.52        13.77 o
  12   3   3        190.08        158.50        15.21 o
  13   3   3         82.13         66.05         8.69 o
  14   3   3         47.32         38.80         6.26 o
  15   3   3          1.00          2.45         5.14 o
  16   3   3          7.98         -0.61         7.98 o
  17   3   3          0.17         -1.23        10.44 o
 -16   4   3         15.21         17.53        11.98 o
 -15   4   3          0.89          5.69         4.81 o
 -14   4   3        150.02         74.28         8.03 o
 -13   4   3          7.58         17.05         5.97 o
 -12   4   3        178.25        132.66        10.86 o
 -11   4   3        296.01        300.23        16.93 o
 -10   4   3         49.96         27.52         5.00 o
  -9   4   3         71.66         54.04         4.59 o
  -8   4   3         25.41         29.80         3.40 o
  -7   4   3          0.49          1.14         3.21 o
  -6   4   3         27.64         66.23        13.10 o
  -5   4   3         34.46         64.34        12.77 o
  -4   4   3        214.80        224.17        10.70 o
  -3   4   3         31.93         59.93         3.60 o
  -2   4   3       1892.86       2067.86        49.83 o
  -1   4   3        425.85        443.12        16.63 o
   0   4   3       7999.11       7915.78       177.23 o
   1   4   3        823.66        731.17        25.21 o
   2   4   3         58.81        102.02         8.15 o
   3   4   3         59.55         61.13         5.68 o
   4   4   3       1087.47       1111.35        45.57 o
   5   4   3         23.29         20.76        27.96 o
   6   4   3         28.89         28.38         8.82 o
   7   4   3         90.50        101.43         6.60 o
   8   4   3          7.24          8.77         3.92 o
   9   4   3        109.22        124.94         8.78 o
  10   4   3          0.30          8.93         6.64 o
  11   4   3        230.35        204.11        13.45 o
  12   4   3         48.74         60.71        13.51 o
  13   4   3         26.07          6.35         7.16 o
  14   4   3          0.95          1.86         6.29 o
  15   4   3          1.72          4.91         8.60 o
 -15   5   3         11.22          3.68         6.14 o
 -14   5   3          2.30         18.98        12.59 o
 -13   5   3         48.23         48.46         8.29 o
 -12   5   3          2.36          6.66         4.93 o
 -11   5   3          0.00          3.10         5.38 o
 -10   5   3         38.69         15.19         5.76 o
  -9   5   3         26.55         22.52         4.60 o
  -8   5   3         70.83         93.07         6.30 o
  -7   5   3          1.43          2.10         2.79 o
  -6   5   3        181.51        222.71         8.58 o
  -5   5   3          1.91         22.30         3.99 o
  -4   5   3        133.87        185.49         7.35 o
  -3   5   3        292.57        316.76         9.61 o
  -2   5   3        105.27         99.32         4.34 o
  -1   5   3          2.30         18.67         2.64 o
   0   5   3        262.20        295.45        13.27 o
   1   5   3         11.17         14.51         2.74 o
   2   5   3        387.79        381.50        12.58 o
   3   5   3          5.48          2.86         2.98 o
   4   5   3         19.23         38.47         3.83 o
   5   5   3          3.13         14.03         3.64 o
   6   5   3         29.06         55.15         8.28 o
   7   5   3         40.21         59.52         5.86 o
   8   5   3        134.76        122.58         7.19 o
   9   5   3         46.55         63.08         8.30 o
  10   5   3         39.44         46.50         7.52 o
  11   5   3         48.64         24.78         6.29 o
  12   5   3         60.81         48.41        13.51 o
  13   5   3          3.55         -3.85         6.29 o
  14   5   3          0.10         -3.07         7.98 o
 -13   6   3         71.28         80.46         9.21 o
 -12   6   3          3.26          8.60         6.76 o
 -11   6   3          4.69          4.87         5.45 o
 -10   6   3          0.33          2.11         5.31 o
  -9   6   3          4.68          2.38         5.23 o
  -8   6   3          3.58          6.92         3.79 o
  -7   6   3          0.43          3.24         3.65 o
  -6   6   3          4.16          2.17         3.59 o
  -5   6   3         18.58         23.01         3.90 o
  -4   6   3        118.14        159.44         8.14 o
  -3   6   3         23.41         71.69         7.95 o
  -2   6   3        366.28        335.88        16.73 o
  -1   6   3        261.65        219.46        12.38 o
   0   6   3        561.16        448.71        18.78 o
   1   6   3        141.33        112.94         7.32 o
   2   6   3          3.35         34.32         5.43 o
   3   6   3         73.79         70.78         6.26 o
   4   6   3        200.64        182.95        15.17 o
   5   6   3         43.87         48.33         8.93 o
   6   6   3          9.46          9.33         5.06 o
   7   6   3         19.71         19.35        11.80 o
   8   6   3          1.41          2.38         4.78 o
   9   6   3          5.51          9.09         5.35 o
  10   6   3         16.32         14.12         9.21 o
  11   6   3         48.32         54.66        12.28 o
  12   6   3          1.04          5.53         6.76 o
  13   6   3          4.15          7.37         6.76 o
  -8   7   3          1.09         -1.23         7.98 o
  -7   7   3          0.23         -1.84         5.21 o
  -6   7   3          1.23         18.01        10.75 o
  -5   7   3          3.54          4.30         5.85 o
  -4   7   3         12.32          4.37         6.45 o
  -3   7   3          4.55          4.09         6.29 o
  -2   7   3         55.42         39.06         6.72 o
  -1   7   3          6.01          2.95         6.47 o
   0   7   3         38.16         14.84         6.91 o
   1   7   3          2.86          0.31         6.51 o
   2   7   3         12.05          8.24         6.72 o
   3   7   3          4.37         -1.31         4.78 o
   4   7   3         18.55          7.16         5.02 o
   5   7   3         15.19          7.48         5.22 o
   6   7   3          0.00         19.34         6.45 o
   7   7   3         23.85         27.29         7.68 o
   8   7   3          3.34          2.46         7.37 o
  -6   8   3          2.06         -1.23         6.76 o
  -5   8   3          0.16          1.12         4.98 o
  -4   8   3          2.30          3.38         5.21 o
  -3   8   3          0.23          0.92         5.65 o
  -2   8   3          0.82         22.89         6.08 o
  -1   8   3         34.02         33.13        15.05 o
   0   8   3          4.93         -0.92         6.45 o
   1   8   3         10.02         15.16         6.03 o
   2   8   3          9.01          4.30         5.75 o
   3   8   3          0.20         12.55        16.58 o
   4   8   3          2.01          7.37         8.60 o
   5   8   3         17.10         22.11         7.98 o
   6   8   3          1.58          2.46         6.76 o
   7   8   3          0.24         -2.46         6.76 o
  -1   9   3          1.25         60.18         9.83 o
   0   9   3          5.07          4.91         6.14 o
   1   9   3          3.56          4.91         6.76 o
   2   9   3          2.28         11.67         6.14 o
   3   9   3          0.02          6.76         7.98 o
 -18   0   4          9.09         -1.84         7.98 o
 -16   0   4          5.31          4.21         5.90 o
 -14   0   4         39.96         19.04        11.06 o
 -12   0   4         45.97         55.52        10.03 o
 -10   0   4        426.54        397.85        44.34 o
  -8   0   4        115.62        150.61        20.27 o
  -6   0   4        720.21        979.44        78.70 o
  -4   0   4      30142.08      30614.09       932.15 o
  -2   0   4       1750.25       2569.77        82.64 o
   0   0   4        850.45        584.42        23.63 o
   2   0   4      12668.99      13161.23       578.51 o
   4   0   4       1572.36       1751.84        53.52 o
   6   0   4       5553.49       5513.24       182.77 o
   8   0   4        161.24        144.22        11.02 o
  10   0   4        545.77        592.09        27.62 o
  12   0   4        177.18        261.68        15.42 o
  14   0   4        107.46        143.99        16.28 o
  16   0   4          0.02          4.30        10.44 o
 -18   1   4         13.28          7.54         4.82 o
 -17   1   4          1.42          2.65         4.69 o
 -16   1   4         65.48         24.16         7.59 o
 -15   1   4          6.43          9.27         5.66 o
 -14   1   4        193.96        220.80        13.43 o
 -13   1   4          2.99         10.06         5.49 o
 -12   1   4          2.82         -1.97         5.19 o
 -11   1   4         23.31         16.28         4.71 o
 -10   1   4         65.46         48.30        15.64 o
  -9   1   4        225.42        266.02        19.13 o
  -8   1   4        116.57        186.55        14.62 o
  -7   1   4        317.24        312.60        16.78 o
  -6   1   4       3195.38       3418.95        76.68 o
  -5   1   4        817.89        854.23        22.17 o
  -4   1   4       9463.94       8809.86       225.08 o
  -3   1   4       4406.34       4195.94       103.14 o
  -2   1   4        488.46        400.79         9.74 o
  -1   1   4       4721.19       4256.07       108.48 o
   0   1   4        481.10        476.41        15.78 o
   1   1   4          1.64         26.91         5.22 o
   2   1   4       4393.37       4211.76        99.65 o
   3   1   4       1272.09        965.52        23.36 o
   4   1   4       4088.03       3660.40        73.65 o
   5   1   4       2121.40       2121.95        42.32 o
   6   1   4       1164.40       1271.35        28.99 o
   7   1   4        973.11        992.15        24.02 o
   8   1   4        675.65        598.06        23.36 o
   9   1   4         34.36         39.59         3.69 o
  10   1   4        214.16        237.53         8.70 o
  11   1   4        664.43        718.03        24.42 o
  12   1   4       1087.01       1216.60        55.46 o
  13   1   4         30.55         15.34         6.30 o
  14   1   4          0.21          1.40         6.01 o
  15   1   4         31.80         31.05         7.45 o
  16   1   4         48.11         62.03        12.28 o
  17   1   4          0.47         -2.65         6.29 o
 -18   2   4          4.94          6.43         4.32 o
 -17   2   4          0.05          1.26         4.48 o
 -16   2   4         16.52          9.66         9.66 o
 -15   2   4         12.93          0.54         6.91 o
 -14   2   4         77.87         62.71        10.75 o
 -13   2   4        270.38        227.28        23.06 o
 -12   2   4          0.58          2.53         3.23 o
 -11   2   4          0.79          6.93         3.22 o
 -10   2   4         25.19         34.05         4.02 o
  -9   2   4         44.71         48.15         9.31 o
  -8   2   4          0.00         12.70         7.47 o
  -7   2   4         52.26        180.58        18.92 o
  -6   2   4       3490.50       3458.47        81.56 o
  -5   2   4        494.08        525.43        21.00 o
  -4   2   4       1257.96        792.70        19.70 o
  -3   2   4        249.02        244.40        10.62 o
  -2   2   4       2795.61       2071.80        44.94 o
  -1   2   4      13109.59      12304.69       287.05 o
   0   2   4        793.38        938.07        20.78 o
   1   2   4       2615.70       2507.05        57.68 o
   2   2   4       5643.04       4851.41       102.76 o
   3   2   4         22.54         61.63         6.37 o
   4   2   4       3801.47       3091.46        71.52 o
   5   2   4        355.93        414.45        40.71 o
   6   2   4        117.92        111.36        12.70 o
   7   2   4        985.47       1015.41        30.89 o
   8   2   4         27.05         28.07         6.10 o
   9   2   4         62.08         64.95         5.44 o
  10   2   4         26.69         29.37         5.11 o
  11   2   4       1998.38       2151.51        76.44 o
  12   2   4          7.42          4.19         5.60 o
  13   2   4        141.13        189.01        13.01 o
  14   2   4         78.56         72.87         8.90 o
  15   2   4          1.33          4.61         5.78 o
  16   2   4          8.21         16.92        18.73 o
  17   2   4          0.04         -1.84         8.60 o
 -17   3   4          0.00          1.73         4.06 o
 -16   3   4         23.94         22.75         9.70 o
 -15   3   4         67.01         56.01         8.26 o
 -14   3   4          1.64          3.18         5.75 o
 -13   3   4          4.22         -1.51         5.66 o
 -12   3   4         57.73         41.46         6.11 o
 -11   3   4          6.76          2.62         3.84 o
 -10   3   4         46.50         35.28         5.21 o
  -9   3   4          1.07          6.28         3.27 o
  -8   3   4        143.13        146.94        15.20 o
  -7   3   4          0.90          8.01         3.75 o
  -6   3   4         79.65         87.42         5.10 o
  -5   3   4        803.12        872.76        26.43 o
  -4   3   4          0.01         56.37         8.98 o
  -3   3   4        165.81        183.86        13.48 o
  -2   3   4        518.20        438.08        14.14 o
  -1   3   4       2248.57       2027.34        46.62 o
   0   3   4        971.77        874.67        25.88 o
   1   3   4         41.75         95.28         4.77 o
   2   3   4        606.49        722.22        20.54 o
   3   3   4        286.45        246.63        13.74 o
   4   3   4          7.40         88.97         8.17 o
   5   3   4          0.37          7.21         5.27 o
   6   3   4        133.14        165.99        13.03 o
   7   3   4         81.67         83.69        10.27 o
   8   3   4          0.02         10.18         3.16 o
   9   3   4          6.15         14.76         3.59 o
  10   3   4        382.12        423.18        26.17 o
  11   3   4        252.53        228.59        16.95 o
  12   3   4          4.00         12.25         5.86 o
  13   3   4         89.32         60.96         8.25 o
  14   3   4         69.84         68.38        10.13 o
  15   3   4         21.52         14.46        10.44 o
  16   3   4         12.07          1.84         8.60 o
 -17   4   4          2.06         -3.07         7.98 o
 -16   4   4         21.84         10.44         7.37 o
 -15   4   4          8.44          4.46         4.42 o
 -14   4   4          0.11         -2.04         5.29 o
 -13   4   4        235.26        129.18        10.75 o
 -12   4   4        110.92         93.38        11.58 o
 -11   4   4         66.49         51.71         6.12 o
 -10   4   4         88.61        113.26         6.36 o
  -9   4   4          0.79          1.99         3.46 o
  -8   4   4         36.91         43.62         4.67 o
  -7   4   4        178.29        194.24         7.29 o
  -6   4   4         18.51         42.05        13.16 o
  -5   4   4         84.18        121.32         9.20 o
  -4   4   4         47.79         54.25        15.51 o
  -3   4   4         45.57         46.59        10.97 o
  -2   4   4       1522.24       1437.54        36.05 o
  -1   4   4       2043.33       1879.63        45.56 o
   0   4   4       6246.44       5899.43       129.35 o
   1   4   4       2035.57       1963.29        51.93 o
   2   4   4         48.75        112.78         9.97 o
   3   4   4        287.86        223.95        20.58 o
   4   4   4        172.93        195.43        12.19 o
   5   4   4        389.86        426.53        31.26 o
   6   4   4        300.24        258.75        10.97 o
   7   4   4        124.70        135.24         7.40 o
   8   4   4         83.01         84.58         6.74 o
   9   4   4         56.56        104.47        12.58 o
  10   4   4        357.00        382.21        19.55 o
  11   4   4         20.96         21.93        11.98 o
  12   4   4        354.82        369.99        19.67 o
  13   4   4         38.16         38.75         7.96 o
  14   4   4          6.37          0.19         5.60 o
  15   4   4          1.04          2.46         8.60 o
 -15   5   4          0.42          1.84         6.76 o
 -14   5   4          7.41          6.76         7.37 o
 -13   5   4         43.15         48.33        10.13 o
 -12   5   4         59.46         67.58        10.13 o
 -11   5   4          0.65          1.57         4.78 o
 -10   5   4         92.02         82.45        11.90 o
  -9   5   4         44.61         33.95         5.41 o
  -8   5   4         61.36         59.62         4.67 o
  -7   5   4         75.33         67.61         6.74 o
  -6   5   4        205.26        207.18         8.19 o
  -5   5   4         86.04         71.75         4.87 o
  -4   5   4         35.57         64.34         6.07 o
  -3   5   4         26.81         66.02         3.96 o
  -2   5   4         32.19         40.01         3.21 o
  -1   5   4         69.99         64.43         3.91 o
   0   5   4         34.31         36.08         4.46 o
   1   5   4         38.06         91.69         7.71 o
   2   5   4         57.22         50.95         4.02 o
   3   5   4         13.57         17.30         3.31 o
   4   5   4         19.93         36.45         3.85 o
   5   5   4         14.15          8.32         3.53 o
   6   5   4         27.45         24.86         4.60 o
   7   5   4         48.99         49.40         7.16 o
   8   5   4         20.17         15.73         4.93 o
   9   5   4         73.72         98.04         8.74 o
  10   5   4          1.77          3.99         6.08 o
  11   5   4         51.58         51.20         9.21 o
  12   5   4         11.53          6.85         6.64 o
  13   5   4         36.11         22.64         7.37 o
  14   5   4         15.39          7.37         7.98 o
 -13   6   4         18.31         14.13         6.14 o
 -12   6   4         41.57         33.17         7.37 o
 -11   6   4         32.49         29.81        12.28 o
 -10   6   4         15.73         14.12         5.90 o
  -9   6   4          1.91          5.67         4.30 o
  -8   6   4          1.67         -0.78         3.60 o
  -7   6   4         19.54         10.71         3.76 o
  -6   6   4         71.45         69.74         5.33 o
  -5   6   4         49.33         56.17         5.23 o
  -4   6   4          3.57         39.88         7.98 o
  -3   6   4         12.17         30.62         7.06 o
  -2   6   4        112.72        173.98        10.83 o
  -1   6   4        236.01        173.95        18.74 o
   0   6   4       1195.41       1089.23        39.14 o
   1   6   4         39.24         51.08         6.20 o
   2   6   4          0.01          5.05         4.97 o
   3   6   4          3.63          9.68         5.29 o
   4   6   4          4.80          1.51         5.19 o
   6   6   4          3.26         15.74         4.29 o
   7   6   4          9.99         12.65         4.42 o
   8   6   4          9.68         10.53         4.86 o
   9   6   4         14.50         17.53         5.03 o
  10   6   4          0.22          0.61         5.65 o
  11   6   4          6.03          6.76         8.60 o
  12   6   4         44.40         31.94         6.76 o
  -8   7   4          0.03         -2.46         6.76 o
  -7   7   4          3.65          3.38         5.21 o
  -6   7   4          3.40          1.47         5.31 o
  -5   7   4         15.04         16.28         8.60 o
  -4   7   4          4.46          7.23         5.75 o
  -3   7   4          7.56         39.61        10.44 o
  -2   7   4         38.96         46.82        16.58 o
  -1   7   4         15.18         13.14         8.29 o
   0   7   4         38.60         20.97        10.75 o
   1   7   4         20.26         28.72         7.16 o
   2   7   4         23.42         10.76         8.18 o
   3   7   4         25.12          9.49         4.94 o
   4   7   4          5.84          3.38         4.89 o
   5   7   4          0.58         19.04        14.12 o
   6   7   4          9.66          4.61         5.65 o
   7   7   4          0.48         -0.79         5.41 o
   8   7   4         13.68         12.26         5.42 o
  -6   8   4          2.58         23.95         7.98 o
  -5   8   4          0.75         -0.31         4.78 o
  -4   8   4          0.00          0.61         5.21 o
  -3   8   4          4.87          9.21         5.65 o
  -2   8   4          0.04          4.61         5.65 o
  -1   8   4         13.44         18.80         6.03 o
   0   8   4         44.28         37.11        10.13 o
   1   8   4          6.81          4.30         5.60 o
   2   8   4          9.72          6.14         5.60 o
   3   8   4          3.52         16.58         9.21 o
   4   8   4          1.40          1.84         8.60 o
   5   8   4         12.14         14.12         7.37 o
   6   8   4          0.41         11.05         7.98 o
   7   8   4          0.40         -3.68         6.14 o
  -1   9   4          0.13          0.61         8.60 o
   0   9   4          0.16          4.91         6.76 o
   1   9   4          0.95         -0.61         6.76 o
   2   9   4          2.99          6.76         6.76 o
 -17   0   5         11.29         10.10        10.75 o
 -15   0   5          0.41         -2.57         6.92 o
 -13   0   5          9.93         -4.85         7.95 o
 -11   0   5          7.90          9.98         7.59 o
  -9   0   5         14.69         13.22        10.17 o
  -7   0   5        200.11        222.62        11.29 o
  -5   0   5       1026.13       1132.81        45.25 o
  -3   0   5      24987.60      22601.57      1327.53 o
  -1   0   5       3442.06       3570.12       128.59 o
   1   0   5       2914.71       2742.68       154.38 o
   3   0   5        333.77        436.52        18.75 o
   5   0   5        151.00        194.79         8.14 o
   7   0   5       6664.74       6705.99       222.39 o
   9   0   5       1045.15       1047.60        46.41 o
  11   0   5       4700.75       5347.64       262.48 o
  13   0   5        303.94        414.57        35.34 o
  15   0   5          4.02          4.91        11.67 o
  17   0   5         13.71          0.61         9.21 o
 -18   1   5         24.70         18.35        13.44 o
 -17   1   5          1.33         -1.49         4.60 o
 -16   1   5          0.01          0.89         5.33 o
 -15   1   5         59.19         57.78         6.02 o
 -14   1   5          4.91          0.95         5.59 o
 -13   1   5        106.12         59.68         5.00 o
 -12   1   5         38.96         31.73         5.64 o
 -11   1   5         27.23         43.54         5.58 o
 -10   1   5        171.72        192.59        26.65 o
  -9   1   5        201.90        355.62        16.97 o
  -8   1   5         40.01         60.60         6.02 o
  -7   1   5        568.17        625.67        22.64 o
  -6   1   5        682.80        652.73        19.23 o
  -5   1   5         71.07         84.43         5.77 o
  -4   1   5          1.13        164.07         8.09 o
  -3   1   5        336.49        504.74        15.87 o
  -2   1   5       3620.99       3254.65        68.55 o
  -1   1   5        147.15        204.05         9.61 o
   0   1   5       1977.92       1563.35        35.88 o
   1   1   5        118.81        144.26         8.33 o
   2   1   5          3.03         11.48         2.59 o
   3   1   5         26.92         66.52         4.21 o
   4   1   5       2714.60       2234.71        47.52 o
   5   1   5        675.79        748.47        16.85 o
   6   1   5        610.09        715.49        15.69 o
   7   1   5         12.18         18.59         4.77 o
   8   1   5         77.99         79.74         6.03 o
   9   1   5        303.59        317.31        10.37 o
  10   1   5        652.12        647.07        21.15 o
  11   1   5        789.46        887.45        28.55 o
  12   1   5          5.62          4.31         4.96 o
  13   1   5          1.60          6.37         6.05 o
  14   1   5         36.55         28.46         6.83 o
  15   1   5          1.04          7.42         6.49 o
  16   1   5          0.25         -1.84         6.95 o
  17   1   5         25.47          1.76         7.98 o
 -18   2   5          4.63          4.11         3.97 o
 -17   2   5          1.11          1.53         4.42 o
 -16   2   5         18.04         17.89        11.02 o
 -15   2   5          0.52         -0.19         5.05 o
 -14   2   5         11.11          7.61         6.36 o
 -13   2   5        155.71        143.05        16.70 o
 -12   2   5         83.41         89.68         4.88 o
 -11   2   5         13.31         23.60         3.98 o
 -10   2   5        130.84        172.26         6.86 o
  -9   2   5         80.74         96.87        10.93 o
  -8   2   5       1186.41       1295.29        62.88 o
  -7   2   5       1926.18       1949.41        66.01 o
  -6   2   5         29.10         77.15         7.14 o
  -5   2   5        243.15        217.34        15.74 o
  -4   2   5        494.25        351.92        10.93 o
  -3   2   5          7.33         50.47         2.93 o
  -2   2   5        526.10        467.72        11.73 o
  -1   2   5       1395.10       1009.74        22.44 o
   0   2   5        839.04        756.19        18.61 o
   1   2   5       1783.99       1404.77        30.38 o
   2   2   5         44.40         52.04         6.27 o
   3   2   5       1892.74       1566.75        37.99 o
   4   2   5       3272.29       2996.91        64.90 o
   5   2   5        498.28        477.80        15.38 o
   6   2   5        729.08        745.82        37.53 o
   7   2   5       1064.28        985.98        30.03 o
   8   2   5         64.74         74.50         4.40 o
   9   2   5        163.85        168.92         8.85 o
  10   2   5         42.32         89.40         7.32 o
  11   2   5        109.09        143.19         9.21 o
  12   2   5        166.22        164.90         9.93 o
  13   2   5        177.62        185.18        15.12 o
  14   2   5          0.81          1.08         5.90 o
  15   2   5          5.80          5.87         5.90 o
  16   2   5          0.54          0.85         6.29 o
  17   2   5          0.73          4.91         7.98 o
 -17   3   5          1.70          4.00         4.23 o
 -16   3   5          0.19          3.64         4.77 o
 -15   3   5          1.31          7.37         5.17 o
 -14   3   5         33.39         28.94        11.61 o
 -13   3   5          7.06         -2.73         5.76 o
 -12   3   5          0.17          1.86         4.07 o
 -11   3   5          2.06          1.45         3.78 o
 -10   3   5          9.13         11.01         3.83 o
  -9   3   5        168.37        196.27         7.33 o
  -8   3   5        140.65        155.15        12.34 o
  -7   3   5        931.33       1011.09        24.45 o
  -6   3   5        156.38        143.91         7.96 o
  -5   3   5         81.04        179.93         5.83 o
  -4   3   5        427.70        356.41        11.71 o
  -3   3   5        345.12        278.66        11.12 o
  -2   3   5        929.63        804.69        36.45 o
  -1   3   5        633.54        554.39        14.77 o
   0   3   5          4.39         62.48         4.37 o
   1   3   5         12.76         67.78         3.68 o
   2   3   5        619.84        657.15        24.93 o
   3   3   5         33.03         48.86         6.41 o
   4   3   5          0.38          7.61        29.26 o
   5   3   5        756.83        628.12        35.95 o
   6   3   5          0.34          5.17         9.89 o
   7   3   5         14.87         21.76         3.30 o
   8   3   5        207.41        175.18         7.34 o
   9   3   5        115.05        108.03         6.05 o
  10   3   5         10.63         15.05         5.19 o
  11   3   5        402.51        408.06        29.88 o
  12   3   5         13.58         16.25         6.01 o
  13   3   5         32.05         13.11         7.29 o
  14   3   5         26.57         15.27        10.44 o
  15   3   5         10.00         18.42         9.83 o
  16   3   5         31.03          7.37         8.60 o
 -17   4   5          0.05         -4.91         6.14 o
 -16   4   5          5.23         -0.40         4.98 o
 -15   4   5          0.06          7.37         5.65 o
 -14   4   5          6.49          5.96         5.19 o
 -13   4   5         45.65         34.90        16.62 o
 -12   4   5          0.29          1.35         3.68 o
 -11   4   5          4.21          4.71         4.21 o
 -10   4   5         24.69         14.40         4.76 o
  -9   4   5          9.24          8.81         3.83 o
  -8   4   5         17.13         17.89         5.86 o
  -7   4   5        607.48        614.79        18.10 o
  -6   4   5        308.69        352.48        10.02 o
  -5   4   5        440.02        406.37        26.93 o
  -4   4   5        263.28        312.66        24.18 o
  -3   4   5        140.94        128.17        23.28 o
  -2   4   5          0.54         13.16        10.36 o
  -1   4   5        432.00        515.39        23.08 o
   0   4   5        550.09        430.38        16.11 o
   1   4   5       2959.20       2904.25        73.93 o
   2   4   5        893.85        886.51        29.43 o
   3   4   5        144.16        139.03        15.22 o
   4   4   5        374.21        370.05        37.34 o
   5   4   5       1340.98       1367.26        53.77 o
   6   4   5        114.40         92.11         6.05 o
   7   4   5         23.81         33.39         5.78 o
   8   4   5         61.34        102.17         6.66 o
   9   4   5         55.70         78.49         6.30 o
  10   4   5         35.57         34.06         6.95 o
  11   4   5         92.65        109.74         9.96 o
  12   4   5          2.99          8.40         6.72 o
  13   4   5         47.11         49.79         8.39 o
  14   4   5          0.76         -0.31         6.51 o
  15   4   5         22.20          7.98         9.83 o
 -15   5   5          2.77          4.30         6.76 o
 -14   5   5          0.01          9.83         7.37 o
 -13   5   5          0.00         -2.69         5.60 o
 -12   5   5         30.08         35.99         5.70 o
 -11   5   5         14.56         16.39         4.17 o
 -10   5   5          0.04         -2.87         3.54 o
  -9   5   5          2.33          0.49         3.60 o
  -8   5   5         73.37         77.57         6.35 o
  -7   5   5         13.86         16.32         4.03 o
  -6   5   5         43.57         62.52         5.43 o
  -5   5   5         75.51         91.81         5.36 o
  -4   5   5        254.26        378.11        11.21 o
  -3   5   5         51.52         98.57         4.57 o
  -2   5   5          4.54          7.19         3.09 o
  -1   5   5          2.43          6.92         2.72 o
   0   5   5          4.55         34.69         4.42 o
   1   5   5         37.94         30.70         5.06 o
   2   5   5         17.35         40.11         3.85 o
   3   5   5          1.30         11.29         3.24 o
   4   5   5          5.29          5.71         3.48 o
   5   5   5          0.06         -2.19         3.11 o
   6   5   5          1.07          6.03         4.32 o
   7   5   5          9.18         38.27         8.15 o
   8   5   5          3.29          7.05         4.74 o
   9   5   5         54.83         60.01         7.92 o
  10   5   5         67.86         71.98        15.05 o
  11   5   5          0.53          1.23         6.64 o
  12   5   5          2.02          0.40         6.29 o
  13   5   5         40.34         17.81         9.21 o
  14   5   5         13.83         12.28         8.60 o
 -13   6   5          0.57         -3.07         6.14 o
 -12   6   5         14.31         15.97         6.76 o
 -11   6   5         12.15         33.16         6.13 o
 -10   6   5          0.04         10.83         4.44 o
  -9   6   5         33.05         27.52         4.74 o
  -8   6   5          8.58          7.92         4.24 o
  -7   6   5         17.77         12.25         3.84 o
  -6   6   5         22.65         29.43         4.12 o
  -5   6   5          0.02         71.04         5.67 o
  -4   6   5        181.90        266.77        25.50 o
  -3   6   5          0.67         26.69        11.67 o
  -2   6   5        201.65        195.31        18.43 o
  -1   6   5        113.63         98.00         6.82 o
   0   6   5        236.68        398.51        23.84 o
   1   6   5         17.64         52.20         5.65 o
   2   6   5         65.51         39.18         5.43 o
   3   6   5          0.14          1.56         6.03 o
   4   6   5          0.08          2.59         2.63 o
   5   6   5         48.43         76.77         8.46 o
   6   6   5         25.95         22.09         4.83 o
   7   6   5         13.11         32.28        10.21 o
   8   6   5          0.17          1.58         4.36 o
   9   6   5          6.40         15.46         7.99 o
  10   6   5         12.11          4.50         5.75 o
  11   6   5          1.27          1.23        10.44 o
  -8   7   5          8.87          3.07         6.76 o
  -7   7   5         10.81          5.53         7.37 o
  -6   7   5         17.48         18.59         6.29 o
  -5   7   5          6.97          8.12         6.76 o
  -4   7   5          2.02          5.00         5.85 o
  -3   7   5        103.82        126.72        22.73 o
  -2   7   5        123.28         91.73        13.51 o
  -1   7   5         26.62         28.04         6.72 o
   0   7   5          1.92         16.98         6.29 o
   1   7   5          0.19         -0.28         6.29 o
   2   7   5          3.70          1.30         4.52 o
   3   7   5          0.39          3.18         5.03 o
   4   7   5          7.71         12.96        10.75 o
   5   7   5          1.34          3.31         6.03 o
   6   7   5         28.16         43.30         6.95 o
   7   7   5         21.65         35.71         6.72 o
   8   7   5         49.80         74.32        10.44 o
  -7   8   5          0.68          0.61         9.83 o
  -6   8   5          6.24         -0.61         6.14 o
  -5   8   5          4.17         -2.46         6.76 o
  -4   8   5          1.47         -1.23         5.21 o
  -3   8   5          0.91          4.72         5.41 o
  -2   8   5         22.88         14.01         5.85 o
  -1   8   5          0.47          4.71         5.85 o
   0   8   5         38.08         20.05        11.67 o
   1   8   5          9.77          5.98         5.85 o
   2   8   5          5.08         -0.71         5.31 o
   3   8   5         18.70          6.76         9.21 o
   4   8   5          5.00          4.91         7.98 o
   5   8   5          0.77          3.68         7.98 o
   6   8   5          0.37          6.14         6.76 o
   7   8   5          8.30         12.28         6.14 o
   0   9   5          3.54          7.37         7.98 o
   1   9   5          0.72          1.84         7.37 o
   2   9   5          3.39          5.53         7.37 o
 -18   0   6         10.60         -3.68         7.37 o
 -16   0   6          1.75          3.16         5.90 o
 -14   0   6        232.97        170.78        14.44 o
 -12   0   6          0.25          1.69         8.40 o
 -10   0   6        295.93        303.16        17.72 o
  -8   0   6        782.25        890.96        31.82 o
  -6   0   6        615.13        592.01        26.42 o
  -4   0   6      28990.86      27940.50       988.45 o
  -2   0   6      20106.28      18841.13       662.99 o
   0   0   6       1467.83       1477.31        62.38 o
   2   0   6      10867.63      10138.35       614.87 o
   4   0   6       9537.51      10935.35       711.50 o
   6   0   6        189.53        239.57        12.08 o
   8   0   6        448.30        399.57        28.46 o
  10   0   6        392.30        405.35        20.21 o
  12   0   6       1562.39       1830.03        88.21 o
  14   0   6          2.58         -5.69         7.95 o
  16   0   6          6.90         -4.30         9.83 o
 -18   1   6         15.75          3.62         6.14 o
 -17   1   6          4.89          2.04         4.69 o
 -16   1   6          1.40          0.67         5.17 o
 -15   1   6          2.75          6.20         4.74 o
 -14   1   6         34.67         22.65         6.38 o
 -13   1   6          2.39          7.76         4.85 o
 -12   1   6         10.91         19.56         4.38 o
 -11   1   6        164.18        189.29         7.93 o
 -10   1   6        303.86        363.47        12.60 o
  -9   1   6         15.72         31.69         7.51 o
  -8   1   6       3328.08       3775.71        89.75 o
  -7   1   6        389.35        407.06        31.05 o
  -6   1   6       3346.00       3394.32        79.59 o
  -5   1   6       1368.13       1328.88        34.04 o
  -4   1   6        353.35        293.92         9.68 o
  -3   1   6        292.80        356.41        15.10 o
  -2   1   6        200.94        303.16        10.95 o
  -1   1   6        151.96        158.05         7.52 o
   0   1   6        371.94        372.14        10.32 o
   1   1   6        416.04        309.34        10.19 o
   2   1   6       2360.98       2147.86        59.88 o
   3   1   6       6294.34       5401.55       181.71 o
   4   1   6       2283.13       2450.26        51.76 o
   5   1   6       6021.30       5915.16       127.18 o
   6   1   6       1125.80       1275.20        33.83 o
   7   1   6        176.73        163.06        18.19 o
   8   1   6         74.92        116.43        11.91 o
   9   1   6         23.64         23.65         3.81 o
  10   1   6       2135.98       2250.60        97.69 o
  11   1   6         55.54         72.12         6.06 o
  12   1   6        566.54        618.21        20.84 o
  13   1   6         91.80        107.47        13.62 o
  14   1   6          3.15          4.71         6.38 o
  15   1   6          0.23         -3.28         6.03 o
  16   1   6          7.89          3.38         6.95 o
  17   1   6          0.39         -8.60         8.60 o
 -18   2   6          2.76          1.00         3.95 o
 -17   2   6         14.67          3.93         4.58 o
 -16   2   6         32.24         21.51         7.82 o
 -15   2   6        144.67        107.51        14.74 o
 -14   2   6          0.10          2.39         4.00 o
 -13   2   6        504.57        495.79        25.78 o
 -12   2   6          0.26          7.04         3.40 o
 -11   2   6         74.00         83.43         5.19 o
 -10   2   6         15.63         23.65         3.92 o
  -9   2   6        511.47        529.88        22.23 o
  -8   2   6         20.70         47.42         9.34 o
  -7   2   6         22.52         24.50        18.65 o
  -6   2   6        168.83        140.61         6.55 o
  -5   2   6        838.48        958.94        43.15 o
  -4   2   6       2031.78       1691.32        37.74 o
  -3   2   6          4.43         12.26         2.38 o
  -2   2   6       1548.24       1057.22        23.79 o
  -1   2   6         22.74         50.03         3.23 o
   0   2   6       4212.06       3366.08        67.83 o
   1   2   6        104.82        121.10         4.15 o
   2   2   6        136.64        136.75         6.19 o
   3   2   6       2453.00       2004.15        44.26 o
   4   2   6       1735.05       1805.35        41.04 o
   5   2   6       1400.68       1542.84        35.20 o
   6   2   6        844.93        741.01        29.12 o
   7   2   6        896.80        780.16        29.05 o
   8   2   6        163.15        170.50         7.17 o
   9   2   6        101.80        161.90         8.74 o
  10   2   6        467.23        483.63        19.05 o
  11   2   6        887.82        886.75        33.06 o
  12   2   6        191.10        195.31        10.64 o
  13   2   6          2.91         10.42         6.26 o
  14   2   6         33.17         13.06         5.90 o
  15   2   6         25.85         24.27         7.60 o
  16   2   6          8.69          2.44         6.29 o
  17   2   6          0.91         -0.61         9.21 o
 -17   3   6         32.88         14.22         7.55 o
 -16   3   6         23.43          8.37         5.85 o
 -15   3   6          0.13          3.27         5.07 o
 -14   3   6          4.14          4.47         4.75 o
 -13   3   6          3.14          9.77         4.02 o
 -12   3   6         12.79         15.83         4.33 o
 -11   3   6         10.71          8.85         4.12 o
 -10   3   6         19.56         25.06         4.07 o
  -9   3   6        598.77        567.81        16.28 o
  -8   3   6        204.11        242.42         8.53 o
  -7   3   6       1899.55       1888.93        51.49 o
  -6   3   6          7.93         13.11         7.78 o
  -5   3   6         62.56         59.15         4.49 o
  -4   3   6        151.05        269.56         9.67 o
  -3   3   6         14.20          6.85        10.54 o
  -2   3   6          0.28         63.53         3.86 o
  -1   3   6         75.37         77.79         4.32 o
   0   3   6       4305.38       4126.95       101.61 o
   1   3   6       1013.67        958.72        26.61 o
   2   3   6       1441.68       1399.46        36.97 o
   3   3   6        251.33        250.43        18.29 o
   4   3   6       1153.48       1084.81        44.52 o
   5   3   6         11.82         22.21        13.02 o
   6   3   6         16.10         73.64        22.79 o
   7   3   6        481.01        469.79        15.44 o
   8   3   6        456.00        554.10        18.06 o
   9   3   6        229.10        223.08         8.72 o
  10   3   6         23.26         44.57         6.02 o
  11   3   6       1660.45       1509.66        62.24 o
  12   3   6        294.17        288.88        16.51 o
  13   3   6         10.69          4.85         5.29 o
  14   3   6          0.13         -0.47         5.45 o
  15   3   6          0.93         -5.53         8.60 o
  16   3   6         14.95         -0.61         7.98 o
 -17   4   6          0.17          0.00         6.14 o
 -16   4   6          1.21         10.75         5.22 o
 -15   4   6          2.20         -0.31         5.65 o
 -14   4   6        128.73        181.02        27.64 o
 -13   4   6        136.09        178.94        17.51 o
 -12   4   6          2.75          1.39         4.35 o
 -11   4   6          3.43          4.12         3.93 o
 -10   4   6        100.89         92.02         8.04 o
  -9   4   6        138.04        152.92         9.94 o
  -8   4   6         30.06         26.74         3.97 o
  -7   4   6          5.30         21.19         3.38 o
  -6   4   6         60.73        119.49         9.60 o
  -5   4   6         99.54        111.23         6.23 o
  -4   4   6         55.61         64.58        24.03 o
  -3   4   6        110.63         97.61        11.17 o
  -2   4   6        147.25        191.69        17.67 o
  -1   4   6       2748.68       2771.47        79.22 o
   0   4   6          1.03         70.18         7.44 o
   1   4   6       1653.02       1568.32        52.18 o
   2   4   6        189.54        174.96        16.35 o
   3   4   6        721.72        688.30        32.64 o
   4   4   6         59.12         66.91         8.28 o
   5   4   6        637.50        759.30        27.82 o
   6   4   6          6.03         15.97         4.20 o
   7   4   6        422.30        400.33        15.82 o
   8   4   6        539.86        548.99        20.93 o
   9   4   6         76.70        115.86         7.46 o
  10   4   6         25.85         17.50         6.08 o
  11   4   6          3.43         -3.07         5.65 o
  12   4   6         15.12          7.57         6.72 o
  13   4   6         55.46         45.70         7.59 o
  14   4   6          7.42          2.46         8.60 o
  15   4   6         13.47          4.30         8.60 o
 -15   5   6          2.33          3.07         6.14 o
 -14   5   6         13.31         17.20         7.98 o
 -13   5   6         11.65         12.35         6.20 o
 -12   5   6          9.43          6.48         7.08 o
 -11   5   6         19.26         28.23         5.47 o
 -10   5   6          7.48          5.79         4.86 o
  -9   5   6         64.82         50.45         5.82 o
  -8   5   6          4.54          7.67         4.54 o
  -7   5   6          8.57         15.04         4.20 o
  -6   5   6          4.61         13.88         4.04 o
  -5   5   6         33.72         62.97         4.10 o
  -4   5   6        101.65        107.69         4.98 o
  -3   5   6        147.58        181.31         6.42 o
  -2   5   6        582.36        556.24        22.65 o
  -1   5   6        183.11        200.52         7.55 o
   0   5   6        151.97        188.02         8.50 o
   1   5   6        225.00        243.89        10.40 o
   2   5   6          0.14         -0.40         4.36 o
   3   5   6         17.47         25.06         4.25 o
   4   5   6         98.51        101.18         5.37 o
   5   5   6        110.32        104.21         6.74 o
   6   5   6         48.51         50.16         5.39 o
   7   5   6          0.37         62.53         6.09 o
   8   5   6          0.68          1.28         4.42 o
   9   5   6         53.59         60.47         7.59 o
  10   5   6          9.49          9.63         6.79 o
  11   5   6        171.87        155.89        19.35 o
  12   5   6         58.29         71.94        18.43 o
  13   5   6          0.20          7.37         7.98 o
 -13   6   6         61.18         52.82         7.98 o
 -12   6   6          3.54          6.14         6.76 o
 -11   6   6         41.13         28.62         6.20 o
 -10   6   6         57.14         57.68         5.92 o
  -9   6   6          3.60         13.37         4.62 o
  -8   6   6         11.65         11.36         4.44 o
  -7   6   6         32.73         19.01         4.00 o
  -6   6   6         37.40         39.27         4.43 o
  -5   6   6          0.27          4.71         3.54 o
  -4   6   6          0.40         32.78         4.87 o
  -3   6   6        423.81        462.64        21.74 o
  -2   6   6         91.65        105.72         6.60 o
  -1   6   6        393.67        342.48        13.84 o
   0   6   6        751.79        652.89        24.28 o
   1   6   6       1014.12        946.60        42.03 o
   2   6   6          4.79          2.30         3.10 o
   3   6   6         58.77         47.68         6.28 o
   4   6   6         46.94         46.98         7.16 o
   5   6   6         89.12         85.87         9.82 o
   6   6   6          3.76         11.08         5.36 o
   7   6   6         59.78         79.98         8.83 o
   8   6   6          0.61          6.60         4.44 o
   9   6   6          1.75          1.45         4.54 o
  10   6   6         16.83         13.93         6.20 o
  11   6   6          0.72         23.34         7.98 o
 -10   7   6          0.17          6.76         8.60 o
  -9   7   6          0.00         25.18         6.76 o
  -8   7   6          0.84         -4.91         6.76 o
  -7   7   6          0.22          1.23         6.76 o
  -6   7   6          7.40          1.23         7.98 o
  -5   7   6          6.42         16.27         6.08 o
  -4   7   6         81.45         85.02         8.03 o
  -3   7   6         15.22         44.50        10.13 o
  -2   7   6         67.66         65.62        15.97 o
  -1   7   6          9.15          7.31         6.29 o
   0   7   6         14.38         16.89        10.13 o
   1   7   6          1.36         -0.01         4.78 o
   2   7   6          0.75          0.05         4.52 o
   3   7   6         36.29         18.77         4.86 o
   4   7   6          7.19          5.82         5.85 o
   5   7   6         48.34         42.11         7.98 o
   6   7   6         13.18         13.82         6.08 o
   7   7   6          5.13          6.76         5.21 o
   8   7   6          0.60          1.23         6.76 o
  -7   8   6          2.20         -0.61         6.76 o
  -6   8   6          5.36          1.84         6.14 o
  -5   8   6          3.82         -3.68         6.76 o
  -4   8   6          7.28          4.30         7.37 o
  -3   8   6          0.21          1.84         7.37 o
  -2   8   6          1.25          4.79         5.41 o
  -1   8   6         19.47         15.90         6.45 o
   0   8   6        109.83         74.36        19.66 o
   1   8   6         27.99          7.98         8.60 o
   2   8   6          0.29         -0.61         8.60 o
   3   8   6          1.59          4.91         8.60 o
   4   8   6          0.78          1.23         7.98 o
   5   8   6          1.88          1.23         6.76 o
   6   8   6          2.72         12.90         7.37 o
   7   8   6          0.51          4.30         6.14 o
   0   9   6          0.85         -1.84        11.05 o
   1   9   6          0.01          9.83        10.44 o
 -17   0   7         62.46         50.81        25.18 o
 -15   0   7        106.09         91.72        19.96 o
 -13   0   7       1828.49       1799.74        65.61 o
 -11   0   7         63.43         63.08        10.75 o
  -9   0   7        148.39        187.83        13.24 o
  -7   0   7       1289.95       1477.42        58.08 o
  -5   0   7       6571.57       6625.92       249.49 o
  -3   0   7      21863.39      21709.61       766.35 o
  -1   0   7        565.46        733.74        26.09 o
   1   0   7        164.81        229.85        10.35 o
   3   0   7        152.79        229.88        22.71 o
   5   0   7      22353.96      25640.22      1615.87 o
   7   0   7        188.64        168.54        17.63 o
   9   0   7         23.61         10.17         6.14 o
  11   0   7        138.86        194.45        12.81 o
  13   0   7         40.38         68.13         9.55 o
  15   0   7         85.55         71.25        13.51 o
  17   0   7          0.59          9.83         9.21 o
 -18   1   7          0.07          1.77         3.95 o
 -17   1   7         11.68          5.49         4.78 o
 -16   1   7         31.82          9.20         8.83 o
 -15   1   7         18.75         13.13         4.71 o
 -14   1   7         82.66         91.55        10.37 o
 -13   1   7        262.56        287.60         9.86 o
 -12   1   7         24.01         26.95         4.85 o
 -11   1   7        167.70        170.30         7.12 o
 -10   1   7        152.10        161.38         6.78 o
  -9   1   7        267.26        259.34         8.61 o
  -8   1   7        182.12        184.89         9.12 o
  -7   1   7         93.37        123.03         8.01 o
  -6   1   7         83.72         74.60         4.87 o
  -5   1   7       2931.22       2935.28        58.26 o
  -4   1   7       2646.51       2462.53        56.87 o
  -3   1   7       1184.87       1036.44        27.58 o
  -2   1   7        129.90        128.50         4.73 o
  -1   1   7        542.99        508.83        15.31 o
   0   1   7         82.92         81.92         3.75 o
   1   1   7          7.02         51.25         3.79 o
   2   1   7        425.91        379.13         9.41 o
   3   1   7       3245.40       3278.49        66.92 o
   4   1   7       1581.49       1507.17        33.48 o
   5   1   7         67.43        190.24        15.29 o
   6   1   7         16.08         26.86         5.15 o
   7   1   7        172.41        136.42        14.01 o
   8   1   7          1.86         14.22         3.42 o
   9   1   7         79.18        109.35         6.20 o
  10   1   7        459.36        459.46        15.83 o
  11   1   7        600.67        572.37        19.30 o
  12   1   7        274.20        280.66        13.36 o
  13   1   7         23.27         21.53         6.57 o
  14   1   7          0.38          7.78         6.26 o
  15   1   7         19.50         12.67         7.76 o
  16   1   7         12.94          3.07         6.51 o
  17   1   7          2.40          3.68         9.21 o
 -18   2   7          0.72          1.69         3.95 o
 -17   2   7         14.86          5.41         5.62 o
 -16   2   7          3.56          0.08         4.97 o
 -15   2   7         32.63         18.23         8.35 o
 -14   2   7        178.16        241.77        13.20 o
 -13   2   7        179.90        170.82        12.89 o
 -12   2   7          2.92          6.24         4.09 o
 -11   2   7          0.63          4.10         4.26 o
 -10   2   7        253.81        211.97         7.85 o
  -9   2   7        423.23        485.59        14.02 o
  -8   2   7          0.31          7.65         5.46 o
  -7   2   7        901.34        967.57        37.58 o
  -6   2   7         92.11        156.00        12.57 o
  -5   2   7         65.73         42.35         7.76 o
  -4   2   7        781.28        741.75        22.22 o
  -3   2   7          0.27         28.64         3.59 o
  -2   2   7        271.18        241.82         9.33 o
  -1   2   7       3404.64       2768.95        63.10 o
   0   2   7        276.26        192.88         5.53 o
   1   2   7        164.10        125.09         3.95 o
   2   2   7       2984.42       2484.00        55.22 o
   3   2   7        237.02        244.53         9.79 o
   4   2   7         55.36         87.65         3.96 o
   5   2   7       4309.87       4483.17       112.58 o
   6   2   7         25.70        -13.06        49.62 o
   7   2   7         70.45         76.78        12.32 o
   8   2   7          8.93         23.61         4.48 o
   9   2   7        165.35        190.26         9.58 o
  10   2   7        104.12        108.34         7.92 o
  11   2   7        145.56        188.63        10.39 o
  12   2   7          2.16          9.20         5.58 o
  13   2   7         35.08         24.68         6.10 o
  14   2   7          1.82          2.51         5.76 o
  15   2   7         12.01          6.06         6.72 o
  16   2   7         34.19         15.35         9.83 o
 -17   3   7          7.84          9.43         9.21 o
 -16   3   7          3.63          5.09         4.72 o
 -15   3   7          2.07          8.39         5.32 o
 -14   3   7         35.72         29.59        10.30 o
 -13   3   7         62.57         52.65         6.36 o
 -12   3   7         17.09         17.79         4.24 o
 -11   3   7        210.24        230.44        15.98 o
 -10   3   7         42.11         40.79         4.23 o
  -9   3   7         78.89         82.52         5.02 o
  -8   3   7        177.00        210.94         7.64 o
  -7   3   7        101.93        121.14         8.94 o
  -6   3   7        372.68        393.42        16.70 o
  -5   3   7        125.26        138.61         5.59 o
  -4   3   7        124.66         92.94         6.86 o
  -3   3   7       1807.99       1794.84        43.67 o
  -2   3   7          0.84          9.80         5.55 o
  -1   3   7          6.79         20.61         5.54 o
   0   3   7        137.46        160.56         8.24 o
   1   3   7        525.88        673.37        19.46 o
   2   3   7        109.33        102.41        11.44 o
   3   3   7          1.13         34.76         9.35 o
   4   3   7         58.76         51.75        13.07 o
   5   3   7        205.05        244.24        23.80 o
   6   3   7         93.92         90.51         4.65 o
   7   3   7         63.11        112.46         5.71 o
   8   3   7        489.42        452.73        15.12 o
   9   3   7        138.71        135.50         8.14 o
  10   3   7        383.68        344.07        23.06 o
  11   3   7          1.64         20.80         5.77 o
  12   3   7         81.73         61.81        15.29 o
  13   3   7         19.14         10.00         6.30 o
  14   3   7          9.41          7.91         7.16 o
  15   3   7          0.28          3.68         9.83 o
  16   3   7          4.26          5.53         8.60 o
 -17   4   7         27.15         23.34         9.83 o
 -16   4   7          0.28         24.37         4.98 o
 -15   4   7          0.21          3.88         5.41 o
 -14   4   7         26.03         16.39        10.13 o
 -13   4   7         22.02         35.67         9.50 o
 -12   4   7          0.53          4.24         4.43 o
 -11   4   7         84.57         98.53        14.27 o
 -10   4   7         57.06         68.68         6.48 o
  -9   4   7         24.42         34.51         4.39 o
  -8   4   7        322.81        298.96        14.64 o
  -7   4   7          7.67          9.82         3.57 o
  -6   4   7         36.41         63.61         3.88 o
  -5   4   7         52.97       -160.50       178.79 o
  -4   4   7        179.78        202.61        22.18 o
  -3   4   7         46.08         54.81         6.24 o
  -2   4   7          0.00         11.10        26.04 o
  -1   4   7        229.97        244.32        22.15 o
   0   4   7         32.60        108.75         5.03 o
   1   4   7         77.77        151.64        15.63 o
   2   4   7        188.84        133.97        10.74 o
   3   4   7         89.27        109.01        19.92 o
   4   4   7          6.93         48.89         3.51 o
   5   4   7        757.04        723.16        26.53 o
   6   4   7         15.12         61.39         5.21 o
   7   4   7          4.93         11.50         4.20 o
   8   4   7          0.08         95.90         9.24 o
   9   4   7        121.99        101.91         7.02 o
  10   4   7         71.07         51.36        10.44 o
  11   4   7          1.94          2.99         6.47 o
  12   4   7          4.76          1.17         6.64 o
  13   4   7          2.89          5.22         6.51 o
  14   4   7         17.48         14.13         9.21 o
  15   4   7          0.04          0.00         7.37 o
 -15   5   7         16.65         20.27         7.37 o
 -14   5   7          3.25          4.30         7.37 o
 -13   5   7         59.02         63.26         9.83 o
 -12   5   7         12.03         15.24         4.86 o
 -11   5   7          2.61          8.72         5.04 o
 -10   5   7          1.56         -3.17         4.86 o
  -9   5   7         95.12         90.32        11.43 o
  -8   5   7         35.48         33.28         5.94 o
  -7   5   7         45.77         63.25         6.01 o
  -6   5   7        264.32        284.74         9.27 o
  -5   5   7         43.50         50.02         4.03 o
  -4   5   7        235.23        335.14        10.39 o
  -3   5   7        110.42         94.86         5.21 o
  -2   5   7        578.29        628.72        19.99 o
  -1   5   7        324.32        327.14        10.97 o
   0   5   7        248.07        262.94        11.09 o
   1   5   7          4.10         12.83         4.48 o
   2   5   7         25.74         24.52         4.81 o
   3   5   7          2.18          7.18         3.47 o
   4   5   7        192.76        197.10         9.41 o
   5   5   7         10.29         19.97         4.33 o
   6   5   7          2.38         43.01         5.36 o
   7   5   7          0.04          4.01         4.52 o
   8   5   7         30.04         47.28        10.86 o
   9   5   7         42.10         56.89         7.33 o
  10   5   7         45.27         30.82        11.06 o
  11   5   7        175.68        174.37        11.71 o
  12   5   7          6.25          3.05         6.29 o
  13   5   7         16.84          6.76         8.60 o
 -13   6   7          0.16          1.23         6.14 o
 -12   6   7          0.01          6.76         6.76 o
 -11   6   7          0.13         -0.16         4.98 o
 -10   6   7          4.43          4.97         4.72 o
  -9   6   7          4.12          4.74         4.24 o
  -8   6   7         13.29         15.88         4.54 o
  -7   6   7         88.90         79.89         6.10 o
  -6   6   7          0.02         28.99         4.67 o
  -5   6   7         48.66        129.23         7.73 o
  -4   6   7          0.54          7.99         4.25 o
  -3   6   7          8.03          4.76         2.96 o
  -2   6   7          9.58         93.97         6.49 o
  -1   6   7        120.93        224.94        22.32 o
   0   6   7         38.95         62.95         6.03 o
   1   6   7        379.52        378.82        16.41 o
   2   6   7         84.08        119.38         7.29 o
   3   6   7          0.52          8.15         3.48 o
   4   6   7         10.42         12.92         4.92 o
   5   6   7          3.44         32.05         4.76 o
   6   6   7         49.03         27.36         4.52 o
   7   6   7         27.32         16.97         4.69 o
   8   6   7         18.09         16.11         4.74 o
   9   6   7          0.04          7.46         4.54 o
  10   6   7         15.46          6.41         5.75 o
  11   6   7          3.43          9.83         7.37 o
  -9   7   7         23.65         11.67         6.76 o
  -8   7   7          8.36          2.46         6.76 o
  -7   7   7         20.67         10.44         7.37 o
  -6   7   7          0.41          0.00         7.37 o
  -5   7   7          0.06         -1.23         7.37 o
  -4   7   7         46.13         31.34         6.51 o
  -3   7   7          7.12         13.64         6.03 o
  -2   7   7          1.79          2.73         5.85 o
  -1   7   7         56.32         35.08         7.06 o
   0   7   7         39.67         48.78         7.38 o
   1   7   7          0.40         -0.69         4.60 o
   2   7   7          0.00          0.43         4.67 o
   3   7   7          0.00          0.53         7.37 o
   4   7   7          4.37         10.13        12.59 o
   5   7   7          3.59          4.61         6.08 o
   6   7   7          0.04          1.15         5.41 o
   7   7   7          0.01          5.19         5.75 o
   8   7   7          7.24         11.05         6.76 o
  -7   8   7          0.09          7.37         6.76 o
  -6   8   7          2.42          4.91         6.76 o
  -5   8   7          0.93          0.61         7.37 o
  -4   8   7          0.79          6.14         7.37 o
  -3   8   7          0.17          0.00         7.98 o
  -2   8   7         34.45         11.67         7.98 o
  -1   8   7         18.73          7.98         8.60 o
   0   8   7        103.23         53.44         9.83 o
   1   8   7         52.82         20.88         9.21 o
   2   8   7         39.78          7.37         8.60 o
   3   8   7          1.50          0.00         7.98 o
   4   8   7          2.09         -2.46         7.37 o
   5   8   7          2.05         -1.23         6.76 o
   6   8   7          6.52          6.14         6.76 o
   7   8   7          0.22         -1.23         7.98 o
 -18   0   8         11.15         -1.84         7.37 o
 -16   0   8          0.01          1.93         5.90 o
 -14   0   8        670.32        690.75       104.29 o
 -12   0   8         12.44          7.99         6.09 o
 -10   0   8        977.09        968.09        36.03 o
  -8   0   8        659.62        688.16        31.45 o
  -6   0   8       1054.54        949.92        32.41 o
  -4   0   8        654.88        688.85        23.43 o
  -2   0   8      11081.00      10425.57       369.77 o
   0   0   8       2367.58       2068.71        74.55 o
   2   0   8       6919.46       6481.99       296.58 o
   4   0   8       6524.77       7257.75       344.42 o
   6   0   8        419.58        548.82        28.59 o
   8   0   8         35.49        109.85        15.97 o
  10   0   8        150.33        163.35        11.51 o
  12   0   8         34.79         66.65         8.89 o
  14   0   8          4.77         18.42        11.05 o
  16   0   8         97.52         48.53        11.06 o
 -18   1   8         60.03         32.41         6.76 o
 -17   1   8         14.83         13.14         5.01 o
 -16   1   8        176.33        121.01        30.11 o
 -15   1   8         67.46         47.99        18.12 o
 -14   1   8         38.44         31.40        11.02 o
 -13   1   8          6.06          8.59         4.48 o
 -12   1   8         20.19         19.58         4.46 o
 -11   1   8        147.43        176.78         7.01 o
 -10   1   8          0.27          4.59         3.54 o
  -9   1   8          0.44          3.63         3.07 o
  -8   1   8       2070.64       2314.03        55.12 o
  -7   1   8        550.68        505.85        15.87 o
  -6   1   8       1191.60       1126.36        26.64 o
  -5   1   8        808.69        740.98        21.50 o
  -4   1   8        919.09        885.59        21.16 o
  -3   1   8       1385.42       1379.39        42.13 o
  -2   1   8       1615.47       1341.39        32.10 o
  -1   1   8         97.48        109.10         5.20 o
   0   1   8        104.35        107.26         4.26 o
   1   1   8        276.95        305.97         9.70 o
   2   1   8       1330.33       1437.56        32.00 o
   3   1   8        147.02        153.38         5.85 o
   4   1   8        220.27        234.27        14.12 o
   5   1   8       1525.68       1502.78        36.97 o
   6   1   8        121.84        131.85         9.67 o
   7   1   8        248.52        302.95        21.25 o
   8   1   8          7.09          6.48         3.29 o
   9   1   8         55.24         63.74         8.69 o
  10   1   8          9.88         16.35         4.41 o
  11   1   8         59.51         68.84         7.09 o
  12   1   8        219.92        254.99        12.53 o
  13   1   8         51.46         63.85         7.53 o
  14   1   8          0.00          0.24         6.01 o
  15   1   8         18.85          7.37         7.38 o
  16   1   8          0.82          6.71         6.29 o
 -18   2   8         34.57         18.84        13.85 o
 -17   2   8         17.70         16.19        11.49 o
 -16   2   8          0.48          0.10         5.03 o
 -15   2   8         22.53         17.51         6.83 o
 -14   2   8         17.28         18.60         8.78 o
 -13   2   8         84.49        108.68         7.40 o
 -12   2   8         10.64          6.92         4.25 o
 -11   2   8        118.41        133.68         8.91 o
 -10   2   8        345.05        363.64        12.14 o
  -9   2   8         52.53         69.49         4.16 o
  -8   2   8        445.35        457.57        18.58 o
  -7   2   8         21.83         34.46        10.37 o
  -6   2   8        811.11        649.24        18.92 o
  -5   2   8        199.68        268.04        15.52 o
  -4   2   8        652.18        450.41        12.65 o
  -3   2   8       1028.97       1031.28        25.22 o
  -2   2   8         17.72         14.04         4.66 o
  -1   2   8          5.48         36.34         3.64 o
   0   2   8        595.59        459.31        12.26 o
   1   2   8       1109.48        929.45        21.09 o
   2   2   8        111.63         91.55         7.05 o
   3   2   8        174.16        225.13        16.83 o
   4   2   8        754.03        660.27        22.53 o
   5   2   8         26.86        111.84         9.84 o
   6   2   8         76.71        112.59        19.32 o
   7   2   8       1509.99       1529.68        46.83 o
   8   2   8        362.16        427.67        16.80 o
   9   2   8        687.47        706.81        29.21 o
  10   2   8        324.39        306.43        13.60 o
  11   2   8         17.78         24.63         6.01 o
  12   2   8        527.47        517.10        39.45 o
  13   2   8          0.07          4.56         5.88 o
  14   2   8          0.15          0.48         5.55 o
  15   2   8          1.43          8.84         6.47 o
  16   2   8          1.58          0.00         9.83 o
 -17   3   8          1.53          3.68         4.78 o
 -16   3   8          8.53          6.73         5.51 o
 -15   3   8         27.19          9.57         5.19 o
 -14   3   8         46.56         26.61         8.78 o
 -13   3   8          6.04          7.00         4.44 o
 -12   3   8         48.66         40.76         6.21 o
 -11   3   8          0.71          2.25         3.82 o
 -10   3   8         94.64        111.57         5.93 o
  -9   3   8        116.10        116.12         5.47 o
  -8   3   8        589.73        700.55        17.82 o
  -7   3   8          3.36          9.34         4.02 o
  -6   3   8        286.67        318.90        26.20 o
  -5   3   8        524.49        443.11        29.27 o
  -4   3   8        449.64        474.05        26.62 o
  -3   3   8         48.88         71.66         8.42 o
  -2   3   8        163.96        355.98        24.56 o
  -1   3   8        269.61        253.52        24.07 o
   0   3   8          0.81         39.49         5.21 o
   1   3   8       1663.65       1367.61        36.25 o
   2   3   8        193.04        218.38        13.30 o
   3   3   8         85.46         67.02         9.93 o
   4   3   8        646.92        641.14        30.79 o
   5   3   8        219.28        203.77        23.46 o
   6   3   8        446.42        391.61        13.06 o
   7   3   8        202.71        190.91         7.64 o
   8   3   8        264.24        309.97        11.11 o
   9   3   8        180.98        162.78        14.91 o
  10   3   8        208.21        206.73        14.57 o
  11   3   8          0.15          8.38         5.29 o
  12   3   8        369.96        377.20        21.52 o
  13   3   8          0.26         10.77         6.47 o
  14   3   8          7.03          2.76         6.51 o
  15   3   8         14.75          3.68         8.60 o
 -16   4   8          0.70         12.90         7.37 o
 -15   4   8          7.72          2.61         5.53 o
 -14   4   8         17.49          9.72         6.03 o
 -13   4   8         30.56         49.49         6.76 o
 -12   4   8          5.30          4.32         4.46 o
 -11   4   8          0.86          0.38         4.25 o
 -10   4   8          1.87          4.21         4.05 o
  -9   4   8         53.65         71.71         6.16 o
  -8   4   8         53.43         64.75         5.79 o
  -7   4   8         39.99         32.71         4.70 o
  -6   4   8         16.87         98.14         6.23 o
  -5   4   8         35.89         54.38         4.18 o
  -4   4   8         55.12         63.52        21.00 o
  -3   4   8        130.48        194.55         9.79 o
  -2   4   8        358.03        339.73        11.26 o
  -1   4   8          1.94         12.32        12.16 o
   0   4   8        396.64        334.51        28.00 o
   1   4   8         29.54         35.58        13.26 o
   2   4   8        149.85        139.47         6.82 o
   3   4   8        131.57        112.73         5.41 o
   4   4   8         63.01         71.77         9.82 o
   5   4   8         37.71         38.27         4.60 o
   6   4   8        261.37        253.50        10.95 o
   7   4   8          5.39         12.01         4.46 o
   8   4   8        111.61        121.75         7.46 o
   9   4   8         61.72         95.04         6.86 o
  10   4   8        173.36        171.74        11.94 o
  11   4   8         50.29         70.25         8.83 o
  12   4   8         24.43         13.20         6.08 o
  13   4   8         32.08         36.90         7.38 o
  14   4   8          0.77          6.76         8.60 o
 -15   5   8          3.87          9.21         6.76 o
 -14   5   8          1.32         -0.61         7.37 o
 -13   5   8          0.49          1.23         7.98 o
 -12   5   8          2.66         -2.81         5.16 o
 -11   5   8         15.48         10.17         4.67 o
 -10   5   8          0.81          1.89         4.78 o
  -9   5   8          6.01          9.64         5.04 o
  -8   5   8        164.58        170.04         9.13 o
  -7   5   8         43.99         65.19         7.09 o
  -6   5   8        310.26        322.60        11.52 o
  -5   5   8         53.44         56.12         4.28 o
  -4   5   8        147.47        180.97         7.52 o
  -3   5   8        157.30        178.47         7.36 o
  -2   5   8        255.71        245.59         9.05 o
  -1   5   8          2.11          9.96         3.36 o
   0   5   8          2.87         59.46         5.29 o
   1   5   8         60.74         72.91         5.86 o
   2   5   8        163.88        163.34         7.98 o
   3   5   8          3.86          4.75         3.17 o
   4   5   8          5.03          5.97         3.83 o
   5   5   8          0.37          1.48         4.09 o
   6   5   8        108.05         87.79         6.69 o
   7   5   8         36.94         42.39         5.05 o
   8   5   8         53.41         63.75         9.38 o
   9   5   8         24.33         44.10         6.77 o
  10   5   8          0.98          7.28         6.20 o
  11   5   8        104.38        118.22        21.81 o
  12   5   8        106.85        100.74        12.29 o
  13   5   8          6.29          3.68         7.98 o
 -13   6   8         18.62         19.04         6.76 o
 -12   6   8          2.64          4.30         6.76 o
 -11   6   8          5.57         17.58         5.53 o
 -10   6   8         36.85         40.33         5.42 o
  -9   6   8         25.06         28.19         5.60 o
  -8   6   8          1.82         13.26         5.41 o
  -7   6   8          2.36          8.11         5.41 o
  -6   6   8         18.93         23.03         7.06 o
  -5   6   8        304.82        274.51        11.46 o
  -4   6   8         33.98         40.90         4.94 o
  -3   6   8         53.37         64.64         5.78 o
  -2   6   8         56.96         78.67         6.36 o
  -1   6   8        726.33        737.24        38.01 o
   0   6   8          9.58         46.05         5.55 o
   1   6   8         77.70         99.35         6.38 o
   2   6   8         14.67         11.30         3.45 o
   3   6   8         45.72         35.20         4.76 o
   4   6   8          2.23          3.06         4.15 o
   5   6   8         24.24         13.39         5.10 o
   6   6   8          8.70         19.38         4.67 o
   7   6   8          9.23          8.14         5.39 o
   8   6   8         21.70         20.98         5.91 o
   9   6   8         16.47         22.34         4.74 o
  10   6   8         18.19         11.50         6.59 o
  11   6   8          1.52         -5.53         7.37 o
  -9   7   8          0.38          8.60         6.76 o
  -8   7   8          2.23          4.30         7.37 o
  -7   7   8          5.66          7.37         7.98 o
  -6   7   8          1.69          1.23         7.37 o
  -5   7   8         29.98         22.72         9.21 o
  -4   7   8          4.34         -3.07         8.60 o
  -3   7   8         29.97         19.41         7.68 o
  -2   7   8          9.79         10.08         6.29 o
  -1   7   8         17.95         16.85         5.85 o
   0   7   8          0.03          5.64         4.58 o
   1   7   8          5.07          2.88         5.60 o
   2   7   8          9.18         11.31         6.20 o
   3   7   8          3.25         -4.84         5.75 o
   4   7   8          1.52         -1.37         5.60 o
   5   7   8          0.00          2.50         5.60 o
   6   7   8          3.37          3.27         5.41 o
   7   7   8         19.72         20.27         7.98 o
  -7   8   8          3.14          1.23         6.76 o
  -6   8   8          1.31          1.23         7.37 o
  -5   8   8          3.32          0.61         7.37 o
  -4   8   8          5.93          3.68         7.98 o
  -3   8   8          6.63         -1.23         7.98 o
  -2   8   8         11.32          6.76         7.98 o
  -1   8   8         90.50         54.05         9.83 o
   0   8   8         20.39          7.98         8.60 o
   1   8   8         72.97         29.48         9.21 o
   2   8   8          1.12         -7.37         7.98 o
   3   8   8          0.28         -4.30         7.98 o
   4   8   8          1.23         -4.30         7.98 o
   5   8   8          1.94          9.83         7.37 o
   6   8   8          0.40          1.23         6.14 o
 -17   0   9          2.68         -0.87         5.16 o
 -15   0   9         16.95          6.10         6.59 o
 -13   0   9        287.22        260.54        18.12 o
 -11   0   9        339.02        381.46        16.35 o
  -9   0   9        433.38        493.34        19.60 o
  -7   0   9          4.46          8.60         4.77 o
  -5   0   9       1626.91       1797.31        77.08 o
  -3   0   9        168.05        178.23        18.50 o
  -1   0   9       4367.46       4314.54       155.87 o
   1   0   9       1285.31       1136.40        39.24 o
   3   0   9      16856.47      19017.84       837.91 o
   5   0   9       2950.26       3723.48       126.64 o
   7   0   9       3578.42       3800.07       163.11 o
   9   0   9        154.80        161.30        15.97 o
  11   0   9        158.56        172.29        12.16 o
  13   0   9         12.15         14.12        11.67 o
  15   0   9          3.59          2.46        11.05 o
 -18   1   9          2.83          0.10         3.95 o
 -17   1   9          2.34         -1.21         4.58 o
 -16   1   9         21.04         18.25         5.10 o
 -15   1   9          7.57          4.89         4.42 o
 -14   1   9        358.89        394.54        18.90 o
 -13   1   9         75.14         60.96         7.58 o
 -12   1   9         30.52         26.68         4.86 o
 -11   1   9        304.82        328.87        10.52 o
 -10   1   9         36.73         45.52         4.36 o
  -9   1   9         93.34         77.51         4.65 o
  -8   1   9         18.71         16.39         5.97 o
  -7   1   9        352.23        349.31        22.87 o
  -6   1   9        701.39        787.88        23.38 o
  -5   1   9        587.11        627.47        17.64 o
  -4   1   9          2.04        132.93         5.82 o
  -3   1   9       2065.87       1817.89        43.42 o
  -2   1   9       1429.58       1350.86        34.41 o
  -1   1   9       1286.36       1059.44        29.75 o
   0   1   9       2775.49       2503.25        60.30 o
   1   1   9        405.15        389.17        13.51 o
   2   1   9       1931.86       1731.03        36.39 o
   3   1   9         30.22         58.83         5.04 o
   4   1   9       2949.95       2997.97        70.30 o
   5   1   9          5.15         28.49         4.52 o
   6   1   9          6.09         37.24         9.04 o
   7   1   9        315.86        330.63        11.44 o
   8   1   9         10.65         18.52         3.53 o
   9   1   9        135.19        200.33         8.50 o
  10   1   9        142.77        149.77         7.51 o
  11   1   9         67.22         80.91         8.21 o
  12   1   9          3.61          4.44         5.86 o
  13   1   9         25.85         28.06         6.72 o
  14   1   9          0.32          2.50         6.14 o
  15   1   9          1.71          7.37         7.38 o
  16   1   9         19.87         -0.07         7.52 o
 -18   2   9          1.98          1.96         3.97 o
 -17   2   9         13.15          6.36         6.27 o
 -16   2   9         27.80          8.83         6.28 o
 -15   2   9         20.65          8.88         6.65 o
 -14   2   9          6.50         20.95         4.88 o
 -13   2   9        510.50        341.55        18.70 o
 -12   2   9         60.90         58.70         5.99 o
 -11   2   9         16.81         22.03         3.97 o
 -10   2   9         33.05         25.17         3.83 o
  -9   2   9        327.09        394.05        12.59 o
  -8   2   9         90.62        120.90         8.19 o
  -7   2   9        311.90        308.76        14.33 o
  -6   2   9        290.69        346.45        14.53 o
  -5   2   9        277.75        195.55        11.89 o
  -4   2   9        226.49        303.34        14.05 o
  -3   2   9        127.37         80.07         6.65 o
  -2   2   9         76.04        146.27         5.72 o
  -1   2   9       1084.53       1035.33        27.36 o
   0   2   9        207.50        113.02         4.73 o
   1   2   9        147.87        119.77         5.46 o
   2   2   9         48.92         51.39         4.42 o
   3   2   9       1630.58       1617.05        44.25 o
   4   2   9       2806.11       2621.54        60.45 o
   5   2   9       3854.32       3773.04        93.48 o
   6   2   9        186.79        166.14        11.53 o
   7   2   9        120.93        135.59         6.06 o
   8   2   9         49.10         59.47         7.41 o
   9   2   9        378.63        397.34        16.21 o
  10   2   9         30.16         64.64         6.59 o
  11   2   9         56.80         60.52         7.02 o
  12   2   9         76.10         62.32         8.03 o
  13   2   9         20.30         30.53         6.61 o
  14   2   9          7.03          1.66         5.43 o
  15   2   9         29.80         19.18         6.72 o
  16   2   9         33.78         27.64        10.44 o
 -17   3   9          1.86          7.80         4.98 o
 -16   3   9          5.20          0.03         6.45 o
 -15   3   9         34.85         20.62         9.78 o
 -14   3   9         61.84         42.92        14.17 o
 -13   3   9        202.43        124.54        13.21 o
 -12   3   9         34.80         41.08         6.24 o
 -11   3   9          5.22         16.07         3.98 o
 -10   3   9         20.80         29.95         4.14 o
  -9   3   9         61.19         65.50         5.69 o
  -8   3   9          0.96         15.97         3.48 o
  -7   3   9        200.37        224.06         7.90 o
  -6   3   9         14.62         54.37        15.01 o
  -5   3   9          0.00          3.94        13.64 o
  -4   3   9        318.97        290.85        23.34 o
  -3   3   9         39.54        149.69        10.52 o
  -2   3   9       5779.93       5441.06       148.24 o
  -1   3   9       2296.39       2201.15        57.68 o
   0   3   9        135.92        164.29        12.44 o
   1   3   9       1163.01       1138.53        34.63 o
   2   3   9         98.95        156.75         8.75 o
   3   3   9         76.11         70.79        10.38 o
   4   3   9         10.64         19.08         9.76 o
   5   3   9         11.24         24.17       111.16 o
   6   3   9        463.71        438.72        14.44 o
   7   3   9        521.55        663.18        21.13 o
   8   3   9         11.20         16.18         3.70 o
   9   3   9        348.49        316.83        13.58 o
  10   3   9        227.53        216.70        13.45 o
  11   3   9         58.19         62.33        16.28 o
  12   3   9          0.20         14.36        16.27 o
  13   3   9         13.57          9.21         6.51 o
  14   3   9         51.61         46.68        10.44 o
  15   3   9         49.24         28.87         9.83 o
 -16   4   9          0.03          7.98         7.37 o
 -15   4   9         47.88         32.27        20.27 o
 -14   4   9         19.46         11.49        11.98 o
 -13   4   9         69.02         80.83        11.98 o
 -12   4   9          0.05          0.55         4.83 o
 -11   4   9          1.42          2.80         4.38 o
 -10   4   9         19.19         27.27        11.15 o
  -9   4   9          2.37          9.60         3.98 o
  -8   4   9         35.35         52.91         5.41 o
  -7   4   9         86.16         69.78         7.03 o
  -6   4   9        274.81        290.86        11.13 o
  -5   4   9        145.78        246.84        14.52 o
  -4   4   9          2.93         60.74         6.56 o
  -3   4   9          7.59         16.00         5.65 o
  -2   4   9        438.76        419.14        28.44 o
  -1   4   9          7.45         55.58         5.13 o
   0   4   9          4.77         24.17         6.77 o
   1   4   9         63.39         67.32         8.58 o
   2   4   9        230.94        208.37        15.81 o
   3   4   9          0.13          3.09         2.94 o
   4   4   9        232.56        249.06        10.26 o
   5   4   9         14.79         34.17         4.67 o
   6   4   9         38.42        123.86         7.26 o
   7   4   9         78.42        114.70         7.10 o
   8   4   9        327.34        358.73        14.73 o
   9   4   9         89.01        101.48         7.22 o
  10   4   9        217.51        180.66        12.14 o
  11   4   9         99.69        108.63         9.96 o
  12   4   9         30.83         29.78         7.52 o
  13   4   9          0.07          7.98         8.60 o
  14   4   9          1.87          9.83         8.60 o
 -15   5   9         12.66         14.12         6.76 o
 -14   5   9         12.01         15.35         7.98 o
 -13   5   9         17.01         14.74         8.60 o
 -12   5   9         14.26         12.05         5.60 o
 -11   5   9          4.41          7.57         5.75 o
 -10   5   9         32.36         29.21         6.20 o
  -9   5   9         36.62         56.93         7.16 o
  -8   5   9        252.24        290.48        15.42 o
  -7   5   9         77.74        101.19         8.29 o
  -6   5   9         71.16        117.73         7.21 o
  -5   5   9          7.46         32.54         4.94 o
  -4   5   9          3.69         11.39         3.83 o
  -3   5   9         19.08         32.26         4.30 o
  -2   5   9        142.64        154.83         6.72 o
  -1   5   9        230.46        250.84         9.12 o
   0   5   9         26.50         32.11         3.44 o
   1   5   9          0.78          3.94         2.67 o
   2   5   9        136.06        138.47         7.46 o
   3   5   9          1.04         25.82         4.58 o
   4   5   9         12.32         15.95         4.24 o
   5   5   9          7.26         11.46         4.39 o
   6   5   9          0.83         38.95         5.30 o
   7   5   9          2.26          4.67         4.42 o
   8   5   9         49.30         22.19         5.65 o
   9   5   9         13.61         10.39         5.85 o
  10   5   9        273.29        250.04        16.29 o
  11   5   9         20.70         26.02         7.08 o
  12   5   9        167.58        149.30        14.13 o
  13   5   9          5.89         -3.07         7.98 o
 -13   6   9          0.14          2.46         6.14 o
 -12   6   9          0.39          4.30         6.76 o
 -11   6   9         57.38         64.89         7.37 o
 -10   6   9          7.86          8.78         4.98 o
  -9   6   9         87.84        117.03        10.44 o
  -8   6   9          0.08          0.31         5.65 o
  -7   6   9          8.26         11.36         5.21 o
  -6   6   9         28.31         23.91         5.85 o
  -5   6   9         51.00         79.02         7.34 o
  -4   6   9         12.27         58.50         8.00 o
  -3   6   9        113.22        121.85         7.32 o
  -2   6   9         16.50         49.13         5.65 o
  -1   6   9          1.94         35.10         5.19 o
   0   6   9          8.62         15.56         4.96 o
   1   6   9          8.85          3.77         3.67 o
   2   6   9          0.10         10.08         4.02 o
   3   6   9          4.52          9.83         4.15 o
   4   6   9          1.38          4.83         4.47 o
   5   6   9          7.74         28.31         7.54 o
   6   6   9          0.69          2.18         4.30 o
   7   6   9         40.89         28.89         5.42 o
   8   6   9          3.75          4.76         4.38 o
   9   6   9         47.43         35.71         9.14 o
  10   6   9         13.93         19.65         7.98 o
 -10   7   9          1.23          3.07         6.76 o
  -9   7   9          7.95         11.67         6.76 o
  -8   7   9          8.51         11.67         6.76 o
  -7   7   9         11.60          9.83         6.76 o
  -6   7   9         33.79         14.13         7.37 o
  -5   7   9          7.00          0.00         8.60 o
  -4   7   9          4.17         39.30         9.83 o
  -3   7   9          6.88          7.98         7.98 o
  -2   7   9         22.29         13.51         7.98 o
  -1   7   9         58.89         35.62         9.83 o
   0   7   9         30.28         37.38        11.98 o
   1   7   9          0.05          5.13         6.03 o
   2   7   9          1.25          5.87         5.85 o
   3   7   9          6.82          9.54         5.60 o
   4   7   9          0.02          0.05         5.85 o
   5   7   9          5.48          4.59         5.85 o
   6   7   9          8.10          1.23         5.65 o
   7   7   9          0.03          4.30         7.37 o
   8   7   9          1.04          8.60         6.76 o
  -7   8   9          0.03          1.23         7.37 o
  -6   8   9          3.84         12.90         7.37 o
  -5   8   9          0.00         -1.23         6.76 o
  -4   8   9          1.87          2.46         7.98 o
  -3   8   9          0.01          5.53         8.60 o
  -2   8   9          2.79          0.00         7.37 o
  -1   8   9         53.03         31.32         9.21 o
   0   8   9          2.91          7.37         8.60 o
   1   8   9         51.20         30.10         9.21 o
   2   8   9          2.98         -6.76         7.98 o
   3   8   9         10.29         14.74         7.98 o
   4   8   9          7.16          9.83         7.98 o
   5   8   9          0.51          9.21         6.76 o
 -18   0  10         17.29          7.98         8.60 o
 -16   0  10          2.78          4.12         5.90 o
 -14   0  10        156.78        167.18        32.25 o
 -12   0  10         18.35         16.98         6.05 o
 -10   0  10        388.75        414.21        17.43 o
  -8   0  10        738.56        887.13        33.06 o
  -6   0  10        966.43        905.58        36.85 o
  -4   0  10       2858.36       2833.52       104.75 o
  -2   0  10        128.01        158.14        11.15 o
   0   0  10       1043.56        773.71        27.67 o
   2   0  10        799.60        843.14        47.76 o
   4   0  10          0.45         24.88         4.75 o
   6   0  10         72.08        100.21        18.26 o
   8   0  10        482.61        593.35        34.75 o
  10   0  10        524.27        588.32        27.83 o
  12   0  10          7.98         13.87         7.34 o
  14   0  10          0.49          6.14        11.05 o
  16   0  10          0.03          3.68         9.83 o
 -18   1  10          0.00          3.20         4.81 o
 -17   1  10          2.60          1.41         4.50 o
 -16   1  10         36.76         63.37         7.37 o
 -15   1  10         95.74         93.54        11.98 o
 -14   1  10        222.82        186.66        14.52 o
 -13   1  10         41.45         27.51         6.65 o
 -12   1  10          8.37         10.15         4.08 o
 -11   1  10         96.05         99.68         5.60 o
 -10   1  10         17.40         11.86         3.79 o
  -9   1  10          4.11          2.40         3.36 o
  -8   1  10        104.61         97.82         4.83 o
  -7   1  10         70.96         71.84        11.17 o
  -6   1  10        614.94        659.30        26.12 o
  -5   1  10       2178.40       2054.43        53.39 o
  -4   1  10          2.28         12.83         4.17 o
  -3   1  10          9.28         43.94         3.97 o
  -2   1  10       7121.55       6756.87       309.14 o
  -1   1  10        257.39        221.16         7.78 o
   0   1  10       1340.14       1325.05        36.37 o
   1   1  10        594.08        515.34        18.01 o
   2   1  10        443.65        466.32        11.34 o
   3   1  10        672.23        666.05        17.25 o
   4   1  10         17.19         54.98         6.96 o
   5   1  10        175.44        182.47         9.31 o
   6   1  10         16.71         44.00         7.86 o
   7   1  10        198.90        183.06         7.51 o
   8   1  10         18.33         39.52         4.52 o
   9   1  10         75.30         76.93         7.36 o
  10   1  10         54.01         48.89        11.06 o
  11   1  10         39.64         51.23         6.57 o
  12   1  10         60.15        106.22         8.69 o
  13   1  10          5.14          5.05         5.88 o
  14   1  10         16.36         19.32        12.28 o
  15   1  10         66.89         49.26        19.35 o
  16   1  10          0.64          0.61         8.60 o
 -18   2  10          1.17          3.68         7.37 o
 -17   2  10          0.08         -0.31         4.31 o
 -16   2  10         15.50          9.10         5.47 o
 -15   2  10          1.77          4.02         4.15 o
 -14   2  10        275.81        371.68        18.24 o
 -13   2  10          0.73          2.26         4.67 o
 -12   2  10         11.25          7.69         5.05 o
 -11   2  10         50.21         51.12         5.47 o
 -10   2  10          3.22          5.31         3.63 o
  -9   2  10         11.61         15.03         3.46 o
  -8   2  10         73.16         66.55         4.33 o
  -7   2  10         17.44         20.21         7.41 o
  -6   2  10       1027.75       1008.45        26.00 o
  -5   2  10        890.37        856.19        23.34 o
  -4   2  10        154.40        115.70         5.61 o
  -3   2  10         42.95         69.54         4.24 o
  -2   2  10        651.30        740.00        22.27 o
  -1   2  10         72.97         82.11         4.38 o
   0   2  10         22.65         14.42         3.06 o
   1   2  10        297.17        261.31         8.14 o
   2   2  10       1368.32       1155.55        25.30 o
   3   2  10       1388.95       1207.90        29.64 o
   4   2  10         47.47         43.96         5.43 o
   5   2  10        776.13        787.58        44.14 o
   6   2  10        247.40        223.94         8.34 o
   7   2  10       1152.81       1096.77        33.97 o
   8   2  10        396.47        449.14        17.74 o
   9   2  10         22.92         64.59         7.07 o
  10   2  10          1.64         12.25         5.38 o
  11   2  10         31.95         32.12         6.15 o
  12   2  10         18.49         11.78         6.14 o
  13   2  10          5.64          3.28         5.67 o
  14   2  10          0.47         -2.41         6.29 o
  15   2  10          8.11         -1.23         8.60 o
 -17   3  10          6.77          7.98         4.78 o
 -16   3  10         30.06         24.79        23.03 o
 -15   3  10          1.22         -0.50         4.04 o
 -14   3  10         13.74         10.22         4.61 o
 -13   3  10          3.89         12.44         4.66 o
 -12   3  10         16.26         10.72         4.70 o
 -11   3  10          0.19         -2.54         4.19 o
 -10   3  10         21.00         20.61         4.30 o
  -9   3  10        329.72        307.85        16.94 o
  -8   3  10        492.37        517.41        16.65 o
  -7   3  10        102.24        151.15         7.56 o
  -6   3  10          2.80         40.90         9.20 o
  -5   3  10         33.45         54.69        10.38 o
  -4   3  10         12.65          6.58         4.42 o
  -3   3  10       1400.97       1283.71        36.51 o
  -2   3  10       1393.73       1380.63        40.50 o
  -1   3  10         13.85         69.12         6.23 o
   0   3  10        761.67        748.41        25.27 o
   1   3  10          0.22          6.82         4.17 o
   2   3  10         23.18         55.98         5.58 o
   3   3  10        805.06        703.22        27.45 o
   4   3  10        330.92        253.64        23.20 o
   5   3  10         61.66         62.23         9.17 o
   6   3  10        118.93        109.85         6.50 o
   7   3  10        422.77        371.28        13.04 o
   8   3  10         11.78         41.42         5.75 o
   9   3  10         64.08         84.49         7.82 o
  10   3  10         32.09         49.64         7.59 o
  11   3  10         20.06         13.82         6.95 o
  12   3  10          1.51         -3.44         6.47 o
  13   3  10          7.27          9.91         6.47 o
  14   3  10         64.71         82.31        12.28 o
  15   3  10          2.64         19.04         9.21 o
 -16   4  10         18.44         21.49         7.37 o
 -15   4  10          0.63          2.21         5.31 o
 -14   4  10         16.46         16.03         6.64 o
 -13   4  10         19.14         36.98         6.64 o
 -12   4  10          0.13         -0.59         4.49 o
 -11   4  10        125.77        181.62        11.46 o
 -10   4  10         86.07        145.92        10.14 o
  -9   4  10        378.15        440.76        26.54 o
  -8   4  10         50.75         75.27        10.55 o
  -7   4  10          0.81         30.41        10.28 o
  -6   4  10         73.55         93.10         7.41 o
  -5   4  10        204.77        151.18         8.48 o
  -4   4  10        729.47        787.07        33.90 o
  -3   4  10        150.47        179.06        10.45 o
  -2   4  10          5.18          2.98        19.61 o
  -1   4  10         33.91         60.86         6.47 o
   0   4  10        497.38        446.44        18.82 o
   1   4  10         52.00         69.80         6.76 o
   2   4  10        226.60        205.00        15.52 o
   3   4  10        132.59        152.78         7.25 o
   4   4  10        784.46        692.22        25.20 o
   5   4  10          7.55         11.94         4.24 o
   6   4  10        118.55        173.71         8.69 o
   7   4  10         40.24         38.11         5.80 o
   8   4  10        188.81        212.42        10.06 o
   9   4  10        154.63        147.50         8.30 o
  10   4  10         35.00         38.08         7.68 o
  11   4  10          6.38          6.02         6.64 o
  12   4  10         37.67         38.60         7.52 o
  13   4  10         25.89         30.09         9.83 o
  14   4  10         18.41          8.60         8.60 o
 -15   5  10          8.61          2.46         6.76 o
 -14   5  10          2.81          5.53         7.37 o
 -13   5  10          1.94          5.91         5.16 o
 -12   5  10          1.45         10.11         5.60 o
 -11   5  10          5.44         15.13         6.03 o
 -10   5  10         31.03         50.90         7.34 o
  -9   5  10         29.49         29.23         6.89 o
  -8   5  10        375.48        431.08        16.92 o
  -7   5  10         69.81        113.19        10.64 o
  -6   5  10         29.83         43.31         5.40 o
  -5   5  10         42.54         42.04         6.30 o
  -4   5  10         37.38         76.80         6.26 o
  -3   5  10         32.65         38.48         5.31 o
  -2   5  10         60.26         59.84         4.68 o
  -1   5  10         18.67         27.88         3.79 o
   0   5  10          1.55          3.97         3.26 o
   1   5  10         16.02         21.15         6.76 o
   2   5  10         36.94         56.43         7.23 o
   3   5  10         14.44         14.52         6.03 o
   4   5  10        213.66        199.31        18.30 o
   5   5  10         15.63         26.03         4.97 o
   6   5  10         25.61         28.24         7.67 o
   7   5  10         17.07         31.77         5.30 o
   8   5  10          4.44          4.34         4.54 o
   9   5  10         15.13         38.30         5.28 o
  10   5  10         28.81         47.29        18.73 o
  11   5  10         14.48          9.46         5.85 o
  12   5  10          2.02          9.83         7.98 o
 -13   6  10          2.29          3.68         6.14 o
 -12   6  10          9.37          7.68         4.78 o
 -11   6  10         41.79         33.45         5.42 o
 -10   6  10         53.30         57.09         7.06 o
  -9   6  10        128.54        151.15         9.83 o
  -8   6  10        127.27        171.76        10.75 o
  -7   6  10         35.41         47.85         8.29 o
  -6   6  10          9.63         42.15         6.72 o
  -5   6  10         43.97         39.84         5.03 o
  -4   6  10         10.36         10.14         4.23 o
  -3   6  10         82.11         69.61         7.59 o
  -2   6  10         25.58         35.02         6.51 o
  -1   6  10          5.20          6.98         5.85 o
   0   6  10          0.89          2.36         5.60 o
   1   6  10          4.42         12.45         4.42 o
   2   6  10          5.03          3.13         4.02 o
   3   6  10        134.28        116.30         7.22 o
   4   6  10         51.19         36.80         5.16 o
   5   6  10          1.74          2.35         4.39 o
   6   6  10          9.99          7.14         4.30 o
   7   6  10          9.23          9.91         4.52 o
   8   6  10          1.55          1.63         4.23 o
   9   6  10          1.20          7.37         9.21 o
  10   6  10         13.38         21.49         7.98 o
 -10   7  10          0.06          1.84         6.14 o
  -9   7  10          5.18          6.76         6.14 o
  -8   7  10          8.77          4.30         6.76 o
  -7   7  10          8.92         14.12         6.76 o
  -6   7  10         48.08         26.41         7.37 o
  -5   7  10         30.23         34.39         9.21 o
  -4   7  10          4.79          9.83         8.60 o
  -3   7  10         70.85         43.61         9.21 o
  -2   7  10         11.56          3.07         7.98 o
  -1   7  10          0.15          8.50         5.60 o
   0   7  10         14.34         18.95         6.03 o
   1   7  10         28.46         24.61         6.08 o
   2   7  10          4.41          4.87         5.60 o
   3   7  10         17.04         10.58         5.85 o
   4   7  10         16.32          7.60         6.14 o
   5   7  10          2.59          1.84         5.53 o
   6   7  10          4.84          4.30         7.98 o
   7   7  10          0.02          3.68         7.37 o
   8   7  10          0.30         12.90         7.37 o
  -7   8  10          0.64          0.61        11.67 o
  -6   8  10          1.13          3.07         6.76 o
  -5   8  10          0.01          6.76         6.76 o
  -4   8  10          2.54         -2.46         7.37 o
  -3   8  10          0.48          2.46         7.37 o
  -2   8  10          3.16         -3.07         8.60 o
  -1   8  10         11.35          2.46         8.60 o
   0   8  10          4.10          1.84         7.98 o
   1   8  10          1.28          0.61         7.98 o
   2   8  10          0.12         -7.98         7.98 o
   3   8  10          2.04         -1.84         7.98 o
   4   8  10         11.06          6.76         7.37 o
   5   8  10          1.08          0.61         6.76 o
 -17   0  11          0.14          9.91        17.81 o
 -15   0  11         15.99         10.59         6.45 o
 -13   0  11        316.84        335.54        23.36 o
 -11   0  11        256.18        223.11        11.26 o
  -9   0  11         85.20         82.27         6.55 o
  -7   0  11       4307.80       4484.79       166.17 o
  -5   0  11        229.53        230.90        10.35 o
  -3   0  11        585.51        579.19        38.24 o
  -1   0  11        853.44        863.70        35.99 o
   1   0  11         12.13         60.89         7.03 o
   3   0  11       1254.19       1139.81        43.22 o
   5   0  11        590.57        513.16        25.66 o
   7   0  11        236.78        258.86        13.68 o
   9   0  11         20.71         39.26        12.90 o
  11   0  11          3.45          9.75         7.06 o
  13   0  11          0.16         -3.68        10.44 o
  15   0  11         32.64          9.83        10.44 o
 -18   1  11          1.88          2.35         5.16 o
 -17   1  11          4.52          6.50         4.69 o
 -16   1  11          0.02         -0.68         3.96 o
 -15   1  11          2.01          3.28         5.17 o
 -14   1  11         79.55         48.19        13.21 o
 -13   1  11        301.80        293.28        26.33 o
 -12   1  11         41.87         30.60         4.61 o
 -11   1  11          3.40          4.26         3.82 o
 -10   1  11          0.67          0.98         3.71 o
  -9   1  11        113.67        113.93         5.41 o
  -8   1  11        379.46        390.84        11.48 o
  -7   1  11       1543.09       1419.87        36.24 o
  -6   1  11        175.41        215.02        14.69 o
  -5   1  11        468.31        509.70        20.99 o
  -4   1  11        139.97        174.04         9.97 o
  -3   1  11        689.10        662.36        20.72 o
  -2   1  11        142.32        177.50        11.92 o
  -1   1  11       1678.51       1397.09        38.97 o
   0   1  11        549.32        521.02        14.58 o
   1   1  11       1001.31        989.05        29.37 o
   2   1  11        403.51        414.11        17.58 o
   3   1  11         99.78        123.70         6.20 o
   4   1  11        256.51        235.31         8.31 o
   5   1  11        293.75        236.56        10.55 o
   6   1  11        110.26        120.71         5.73 o
   7   1  11        432.91        476.46        15.83 o
   8   1  11        148.54        163.13         7.34 o
   9   1  11         65.55         83.66         8.33 o
  10   1  11        109.56         93.12         7.56 o
  11   1  11         10.04         18.66         5.88 o
  12   1  11          0.29          1.54         5.65 o
  13   1  11         76.49         89.20         9.33 o
  14   1  11         44.16         55.28        12.90 o
  15   1  11         97.90         54.68         8.25 o
 -17   2  11          1.34          0.78         4.23 o
 -16   2  11          4.27         -0.15         4.15 o
 -15   2  11         14.81          6.29         3.99 o
 -14   2  11          2.48          5.71         4.35 o
 -13   2  11         65.30         53.25         9.31 o
 -12   2  11          1.34          3.75         5.31 o
 -11   2  11        160.61        150.77        13.68 o
 -10   2  11         94.58         88.90         6.00 o
  -9   2  11         11.20         15.44         3.76 o
  -8   2  11         14.34         16.60         3.54 o
  -7   2  11        149.37        147.33         5.81 o
  -6   2  11        286.56        272.42        12.31 o
  -5   2  11         12.56         24.39         6.70 o
  -4   2  11        238.07        458.78        15.86 o
  -3   2  11        213.44        214.41         8.03 o
  -2   2  11       1561.55       1533.80        43.33 o
  -1   2  11        860.93        920.96        27.14 o
   0   2  11         12.56         27.05         3.09 o
   1   2  11          6.23         16.98         2.87 o
   2   2  11         80.22         64.25         3.99 o
   3   2  11        696.54        650.47        22.75 o
   4   2  11         50.64         61.68         6.03 o
   5   2  11        972.21       1043.91        31.54 o
   6   2  11        130.95        192.62         7.53 o
   7   2  11         14.90         17.96         4.46 o
   8   2  11         46.57         91.40        13.87 o
   9   2  11        571.79        554.68        21.54 o
  10   2  11        101.95        105.87         8.16 o
  11   2  11         94.36         61.54        10.74 o
  12   2  11          0.43         10.66         8.01 o
  13   2  11          7.79          2.13         5.43 o
  14   2  11          7.04          2.46         9.21 o
  15   2  11         17.97          1.84         8.60 o
 -17   3  11          1.33          4.91         6.76 o
 -16   3  11         33.02         24.15        10.75 o
 -15   3  11         23.41         13.25         6.00 o
 -14   3  11         15.56         10.21         4.86 o
 -13   3  11         30.39         21.98         5.98 o
 -12   3  11         18.68         11.47         4.42 o
 -11   3  11         14.44         26.63         4.66 o
 -10   3  11        211.83        209.83        16.35 o
  -9   3  11         38.44         27.85         6.72 o
  -8   3  11         44.24         56.37         7.18 o
  -7   3  11         31.65         56.08         4.96 o
  -6   3  11          0.39          5.09        10.99 o
  -5   3  11        204.77        200.02        18.45 o
  -4   3  11        574.95        560.25        25.63 o
  -3   3  11        921.78       1102.53        57.64 o
  -2   3  11        105.22        178.09         7.06 o
  -1   3  11        217.75        239.19        11.95 o
   0   3  11         94.92        121.50         6.48 o
   1   3  11         77.01         81.95         5.39 o
   2   3  11        405.76        339.81        12.96 o
   3   3  11          5.10         16.55         5.28 o
   4   3  11          5.77         28.98        31.73 o
   5   3  11         73.04        105.10         5.96 o
   6   3  11         76.23         79.17        13.45 o
   7   3  11        374.03        613.99        23.05 o
   8   3  11         88.06         95.12         8.90 o
   9   3  11         26.27         25.49         9.21 o
  10   3  11         36.51         27.06         6.72 o
  11   3  11         29.32         23.51         6.29 o
  12   3  11         16.52         17.18         6.91 o
  13   3  11          0.90         11.05         9.83 o
  14   3  11         13.38         14.12         9.83 o
  15   3  11         12.71          9.83        11.67 o
 -16   4  11          0.13          6.14         7.37 o
 -15   4  11          4.85          2.46         7.37 o
 -14   4  11          9.54         13.43         4.18 o
 -13   4  11         38.81         66.29         7.37 o
 -12   4  11         19.27         23.40         7.66 o
 -11   4  11        326.44        427.66        20.85 o
 -10   4  11         17.02         11.17         5.62 o
  -9   4  11        316.29        359.88        15.05 o
  -8   4  11          6.28          7.63         3.89 o
  -7   4  11        265.92        288.55        12.85 o
  -6   4  11         15.17         43.24         6.30 o
  -5   4  11         62.10        132.70        10.71 o
  -4   4  11        225.61        243.22        11.36 o
  -3   4  11        141.16        193.59        30.68 o
  -2   4  11          1.07          2.35        19.80 o
  -1   4  11        304.67        327.90        13.10 o
   0   4  11         13.29         15.68         4.20 o
   1   4  11          1.11          9.90         3.83 o
   2   4  11          0.00         18.02         3.92 o
   3   4  11         18.56         30.28         4.12 o
   4   4  11        139.21        144.50         7.25 o
   5   4  11        374.56        503.03        21.84 o
   6   4  11        739.96        672.31        25.21 o
   7   4  11         64.60         93.30         6.86 o
   8   4  11          6.05          4.84         4.49 o
   9   4  11        106.42         50.99         9.21 o
  10   4  11         80.31         94.87         9.53 o
  11   4  11          6.43         -2.14         6.20 o
  12   4  11         71.00         91.80         9.09 o
  13   4  11         15.11          2.46         8.60 o
  14   4  11         15.44          7.98         9.83 o
 -15   5  11          1.76          1.84         6.76 o
 -14   5  11         10.83          8.60         7.37 o
 -13   5  11         12.62         17.22         5.83 o
 -12   5  11         30.13         24.68         5.75 o
 -11   5  11         20.65         25.18         6.29 o
 -10   5  11          0.77         11.95         6.47 o
  -9   5  11          0.92         25.61         5.53 o
  -8   5  11         11.05          9.37         5.19 o
  -7   5  11          7.54         47.80         5.78 o
  -6   5  11          0.08          4.94         5.07 o
  -5   5  11          1.47         10.85         4.96 o
  -4   5  11         35.60         35.77         5.39 o
  -3   5  11          0.01          0.20         4.61 o
  -2   5  11         46.72         57.33         5.69 o
  -1   5  11          4.14          8.21         4.14 o
   0   5  11         53.86         51.53         5.04 o
   1   5  11         65.76         63.31         7.23 o
   2   5  11         18.06         16.85         5.83 o
   3   5  11          9.24         25.22         8.90 o
   4   5  11          0.68         31.66         4.94 o
   5   5  11         80.99         92.62         6.77 o
   6   5  11         28.79         42.97         8.97 o
   7   5  11          1.45          2.54         4.60 o
   8   5  11         23.13         30.57         6.98 o
   9   5  11         35.05         12.59         4.91 o
  10   5  11         94.28         97.16         8.83 o
  11   5  11         20.17         12.28         7.98 o
  12   5  11          9.80          6.76         7.37 o
 -13   6  11          0.02         -4.30         5.53 o
 -12   6  11          0.00         -0.45         4.11 o
 -11   6  11          3.82          0.61         4.54 o
 -10   6  11         38.99         51.97        13.51 o
  -9   6  11        100.27         88.88        10.75 o
  -8   6  11        176.52        190.18        11.27 o
  -7   6  11         21.71         14.13         6.08 o
  -6   6  11        130.01        162.77         8.81 o
  -5   6  11          0.95         52.91        11.89 o
  -4   6  11          0.07         32.99         4.97 o
  -3   6  11          0.00          5.33         4.09 o
  -2   6  11         30.31         25.18         6.03 o
  -1   6  11          0.04          2.46         5.65 o
   0   6  11          0.24          5.73         5.85 o
   1   6  11         29.48         35.83         6.72 o
   2   6  11         14.70         15.45         4.24 o
   3   6  11         25.92         25.62         4.73 o
   4   6  11         61.09         39.06         6.23 o
   5   6  11         84.55         67.13         6.12 o
   6   6  11         26.06         16.37         4.39 o
   7   6  11          2.99         15.85         5.38 o
   8   6  11         39.22         56.58         5.81 o
   9   6  11         57.93         33.78         7.98 o
  10   6  11          0.03         -0.61         6.76 o
 -10   7  11         10.86         13.51         7.37 o
  -9   7  11          0.52         -3.07         6.14 o
  -8   7  11         33.76         20.88         7.37 o
  -7   7  11          0.00         -1.23         6.14 o
  -6   7  11          2.41         12.28         6.76 o
  -5   7  11          2.54          8.60         7.98 o
  -4   7  11          0.28         20.27         7.98 o
  -3   7  11          5.05         15.97         8.60 o
  -2   7  11         19.93         25.79         8.60 o
  -1   7  11          3.81         13.05         6.45 o
   0   7  11         66.48         47.68         7.37 o
   1   7  11          4.91         22.52         6.08 o
   2   7  11         42.04         50.49        15.35 o
   3   7  11          2.41         -0.86         5.85 o
   4   7  11          1.44         -5.41         5.41 o
   5   7  11          5.07          6.88         8.60 o
   6   7  11         19.90         40.53         8.60 o
   7   7  11         19.91         44.22         8.60 o
  -6   8  11          0.31         17.81         7.98 o
  -5   8  11          3.59          1.84         7.37 o
  -4   8  11          0.01          1.84         7.37 o
  -3   8  11          0.77         -0.61         7.98 o
  -2   8  11          1.55          3.07         7.98 o
  -1   8  11          8.89          6.76         8.60 o
   0   8  11          1.84          1.23         7.37 o
   1   8  11          1.69          1.23         7.98 o
   2   8  11          1.51         -3.68         7.37 o
   3   8  11          4.59          4.30         7.37 o
   4   8  11          0.59          0.61         6.76 o
 -18   0  12          2.39          4.30         7.98 o
 -14   0  12        124.02        113.19        16.28 o
 -12   0  12        145.15        123.31         9.08 o
 -10   0  12        101.11         69.34         9.57 o
  -8   0  12         64.44         71.95        11.02 o
  -6   0  12       9163.37       8745.99       501.61 o
  -4   0  12       2097.24       2093.75        72.45 o
  -2   0  12       4718.40       4547.79       141.36 o
   0   0  12        785.36        885.53        38.98 o
   2   0  12        833.15        772.37        25.37 o
   4   0  12       1263.94       1575.62        64.14 o
   6   0  12        115.85        116.48         8.25 o
   8   0  12        112.25        116.66         9.33 o
  10   0  12        188.70        258.01        14.98 o
  12   0  12         47.20         21.50        11.06 o
  14   0  12         27.33          6.76        10.44 o
 -18   1  12          2.85          0.67         4.98 o
 -17   1  12          0.35         -0.18         4.31 o
 -16   1  12          2.05          3.65         4.07 o
 -15   1  12         58.85         41.12         6.36 o
 -14   1  12          3.20          2.44         4.35 o
 -13   1  12         24.76         20.74         7.71 o
 -12   1  12        106.74        115.83        10.16 o
 -11   1  12         20.77         18.09         4.14 o
 -10   1  12        174.40        178.87         9.62 o
  -9   1  12        281.13        269.74         9.52 o
  -8   1  12         95.78         85.20         4.85 o
  -7   1  12        416.04        439.55        12.51 o
  -6   1  12       1297.87       1349.94        37.93 o
  -5   1  12        162.15        169.45         7.52 o
  -4   1  12       2325.90       2488.76        70.75 o
  -3   1  12       1086.38       1062.80        31.23 o
  -2   1  12       7137.25       7583.13       238.69 o
  -1   1  12       1902.93       1689.50        46.66 o
   0   1  12          3.58         12.42         2.76 o
   1   1  12       1778.33       1757.87        43.92 o
   2   1  12          0.20          9.80         2.67 o
   3   1  12         37.36         38.17        11.93 o
   4   1  12        814.19        766.62        23.45 o
   5   1  12        150.67        147.24         6.10 o
   6   1  12        130.01        137.84         6.35 o
   7   1  12        288.96        276.78        10.12 o
   8   1  12          0.23         34.04         5.76 o
   9   1  12        139.28        104.99         7.80 o
  10   1  12       1106.63       1043.16        38.41 o
  11   1  12          0.05          5.74         5.65 o
  12   1  12          4.29          9.78         5.74 o
  13   1  12          0.78         -1.51         7.16 o
  14   1  12        195.44        163.12        13.21 o
  15   1  12        130.10        115.50        14.13 o
 -17   2  12          2.78          8.62         6.45 o
 -16   2  12          1.54          3.10         3.84 o
 -15   2  12         22.53         17.02         6.04 o
 -14   2  12         59.60         73.99        11.36 o
 -13   2  12          0.28          5.76         4.72 o
 -12   2  12        145.17        114.79        21.50 o
 -11   2  12         17.32         12.57         3.99 o
 -10   2  12        262.99        265.41        15.59 o
  -9   2  12        606.56        588.44        20.27 o
  -8   2  12        160.72        151.46         8.88 o
  -7   2  12         32.64         31.64         6.55 o
  -6   2  12         90.58        127.64         7.57 o
  -5   2  12         11.45         74.28         4.53 o
  -4   2  12       1164.58       1087.82        49.42 o
  -3   2  12       5699.66       5583.68       134.18 o
  -2   2  12         64.13         70.72         4.40 o
  -1   2  12         69.33         71.85         4.53 o
   0   2  12        983.24        928.55        25.34 o
   1   2  12        435.99        373.57        10.16 o
   2   2  12         19.07         19.99         5.54 o
   3   2  12         12.14          5.78         2.46 o
   4   2  12        284.73        334.54        13.68 o
   5   2  12        141.32        124.73         9.21 o
   6   2  12        658.32        601.63        22.73 o
   7   2  12         22.01         82.64         6.46 o
   8   2  12        295.39        315.99        13.48 o
   9   2  12        700.06        700.08        26.53 o
  10   2  12        158.39        180.29        10.05 o
  11   2  12          1.85         13.49         5.65 o
  12   2  12          4.16          2.76         5.55 o
  13   2  12         18.87         13.67         5.96 o
  14   2  12         42.37         30.71         9.83 o
  15   2  12          3.70          0.00         9.21 o
 -17   3  12          0.02          1.84         6.14 o
 -16   3  12          0.25         -1.50         4.98 o
 -15   3  12          6.60          9.23         4.24 o
 -14   3  12         42.78         43.79         6.79 o
 -13   3  12          3.00         -0.65         4.78 o
 -12   3  12         25.59         31.48         5.22 o
 -11   3  12         44.53         49.28         7.23 o
 -10   3  12        112.11        138.21        17.81 o
  -9   3  12         43.41         52.08         5.45 o
  -8   3  12        101.76        135.98         8.56 o
  -7   3  12          1.90          3.47         4.13 o
  -6   3  12          5.74         14.23         4.70 o
  -5   3  12         45.04         39.12         4.19 o
  -4   3  12        150.25        191.44        16.69 o
  -3   3  12          8.38         70.63         4.72 o
  -2   3  12       1237.84       1345.90        41.69 o
  -1   3  12         17.40         37.87         3.66 o
   0   3  12        815.98        827.03        29.86 o
   1   3  12         88.31         80.49         8.84 o
   2   3  12          4.57          2.28         3.65 o
   3   3  12        214.22        219.42         9.36 o
   4   3  12        146.17        168.91         7.99 o
   5   3  12        140.23        152.08         7.41 o
   6   3  12          0.10         14.30         4.18 o
   7   3  12         61.74         94.50         6.70 o
   8   3  12         48.63         52.49         7.37 o
   9   3  12         70.55         90.21        10.13 o
  10   3  12        157.69        131.00        10.75 o
  11   3  12         96.52         98.06         9.77 o
  12   3  12          8.80         12.90         6.95 o
  13   3  12          6.06          5.53         9.83 o
  14   3  12         25.26         27.64         9.83 o
 -16   4  12          3.67          6.14         6.76 o
 -15   4  12          2.72          4.30         7.98 o
 -14   4  12         48.01         46.01        11.36 o
 -13   4  12         30.01         27.16         7.21 o
 -12   4  12         36.33         33.60         6.47 o
 -11   4  12         81.54         83.93         8.56 o
 -10   4  12         43.57         80.33        10.44 o
  -9   4  12        375.87        414.62        18.45 o
  -8   4  12        525.26        623.64        29.74 o
  -7   4  12         23.58         43.98        10.55 o
  -6   4  12          8.24         18.07         5.86 o
  -5   4  12         38.20        118.63         8.06 o
  -4   4  12        453.63        568.04        32.29 o
  -3   4  12         10.56          9.50         4.78 o
  -2   4  12        140.34        150.99         7.84 o
  -1   4  12         18.32         39.19         4.97 o
   0   4  12         32.59         27.22         4.62 o
   1   4  12          1.95          7.41         4.02 o
   2   4  12        171.78        158.68         9.38 o
   3   4  12        420.22        446.50        23.01 o
   4   4  12        113.84        113.51         6.52 o
   5   4  12         97.19        161.31         8.65 o
   6   4  12        222.90        256.74        11.52 o
   7   4  12          7.92          5.81         4.60 o
   8   4  12        245.09        296.95        12.83 o
   9   4  12         80.55         63.98        16.28 o
  10   4  12          5.54          9.83         7.68 o
  11   4  12          1.63          7.53         7.06 o
  12   4  12          0.02         -5.53         7.98 o
  13   4  12          0.89         -4.91         7.98 o
 -15   5  12          0.39         -1.23         6.14 o
 -14   5  12          2.42          9.21         7.37 o
 -13   5  12          2.70          5.31         5.31 o
 -12   5  12         18.54         18.08         5.75 o
 -11   5  12         25.41         54.42         8.29 o
 -10   5  12          2.49          5.12         5.75 o
  -9   5  12         32.01         37.47         6.08 o
  -8   5  12         37.50         50.94         6.10 o
  -7   5  12        157.51        205.25        10.15 o
  -6   5  12          4.14         13.41         5.05 o
  -5   5  12          7.78         17.94         5.55 o
  -4   5  12         12.64         25.42         5.25 o
  -3   5  12         66.39        110.82         7.17 o
  -2   5  12         24.97         24.15         4.93 o
  -1   5  12         63.03         52.53         5.71 o
   0   5  12         10.54         18.75         4.57 o
   1   5  12         11.61         26.51         3.83 o
   2   5  12         52.58         62.04        11.06 o
   3   5  12          3.34          9.58         5.85 o
   4   5  12          0.43          2.56         4.31 o
   5   5  12         78.94         73.70         8.54 o
   6   5  12          8.02          6.49         4.81 o
   7   5  12         12.90         20.86         5.03 o
   8   5  12          3.95          8.57         4.66 o
   9   5  12         21.10         17.88         5.85 o
  10   5  12         36.83         28.14        11.67 o
  11   5  12          0.99          3.68         7.37 o
  12   5  12         19.99         11.67         7.37 o
 -13   6  12          5.88          5.53         6.14 o
 -12   6  12          5.05          8.78         4.30 o
 -11   6  12          6.81         11.61         5.83 o
 -10   6  12         41.72         41.65        11.06 o
  -9   6  12          0.48          2.60         5.41 o
  -8   6  12         58.38         77.84         7.82 o
  -7   6  12         29.37         34.14         6.91 o
  -6   6  12          0.64         15.97         6.08 o
  -5   6  12          0.15          6.11         4.46 o
  -4   6  12         17.31         13.39         4.42 o
  -3   6  12         87.81         68.09         5.78 o
  -2   6  12          0.39          1.98         5.60 o
  -1   6  12         18.17         19.43         6.03 o
   0   6  12          1.35          9.15         6.29 o
   1   6  12        132.30         94.31         8.83 o
   2   6  12         21.44         15.86         5.91 o
   3   6  12         92.56         85.62        13.52 o
   4   6  12         89.01        106.60         7.10 o
   5   6  12         32.40         58.74         7.37 o
   6   6  12         10.58         11.25         4.60 o
   7   6  12          0.87          1.02         4.20 o
   8   6  12         39.81         26.72         5.45 o
   9   6  12         22.55         17.81         7.37 o
 -10   7  12         12.16          4.30         7.98 o
  -9   7  12          4.74          6.14         6.14 o
  -8   7  12         29.20         22.72         6.76 o
  -7   7  12         23.17         34.39         8.60 o
  -6   7  12          9.76          3.07         7.98 o
  -5   7  12         14.76         13.51         7.98 o
  -4   7  12          0.44         -3.68         7.98 o
  -3   7  12          5.89         -2.46         8.60 o
  -2   7  12          6.75          3.63         7.50 o
  -1   7  12          9.27          3.68         5.65 o
   0   7  12         27.33         24.77         6.76 o
   1   7  12          0.38         -1.11         5.41 o
   2   7  12        206.63        125.96        12.90 o
   3   7  12         16.06         13.89         6.29 o
   4   7  12          1.38          1.02         5.85 o
   5   7  12          5.99          7.37         7.98 o
   6   7  12          9.59         12.28         7.37 o
  -6   8  12          0.36          0.61         6.14 o
  -5   8  12          0.88          3.68         6.76 o
  -4   8  12          8.27          1.23         7.37 o
  -3   8  12          5.55         -1.23         7.37 o
  -2   8  12          0.76          2.46         7.37 o
  -1   8  12          5.90         -6.76         7.37 o
   0   8  12          5.33         -6.14         7.37 o
   1   8  12          6.89         97.64        11.67 o
   2   8  12          0.48          3.68         7.37 o
   3   8  12         10.34         -3.68         7.37 o
 -17   0  13          0.04          2.55         5.31 o
 -15   0  13         72.09         28.25        10.44 o
 -13   0  13          0.01          2.15         6.08 o
 -11   0  13        510.96        489.82        21.09 o
  -9   0  13         65.91         62.50         6.51 o
  -7   0  13        276.50        249.61        11.68 o
  -5   0  13         38.46         40.59         7.34 o
  -3   0  13       8183.43       8134.30       291.77 o
  -1   0  13         66.06        117.58         8.40 o
   1   0  13        804.73        871.07        37.68 o
   3   0  13        220.52        181.89        16.23 o
   5   0  13        534.57        640.76        87.53 o
   7   0  13         16.13         27.23         7.68 o
   9   0  13        321.29        367.16        18.90 o
  11   0  13         28.05         29.48        11.05 o
  13   0  13          8.36         13.51        10.44 o
 -18   1  13          4.74          0.00         6.14 o
 -17   1  13          1.21          1.96         3.65 o
 -16   1  13         11.22          7.92         4.15 o
 -15   1  13          0.77          4.45         4.39 o
 -14   1  13         26.79         19.09         4.79 o
 -13   1  13        127.30        102.93         9.49 o
 -12   1  13          0.86          0.16         4.24 o
 -11   1  13        275.17        262.18        15.84 o
 -10   1  13        207.56        170.97         6.95 o
  -9   1  13          4.11          9.29         3.78 o
  -8   1  13        296.27        240.07         8.09 o
  -7   1  13        509.73        507.67        14.26 o
  -6   1  13         30.41         65.13         8.42 o
  -5   1  13       1566.83       1559.14        48.94 o
  -4   1  13        899.81        991.76        35.52 o
  -3   1  13       2627.32       2792.33        75.21 o
  -2   1  13        935.70        888.87        26.82 o
  -1   1  13       2194.30       2364.93        63.46 o
   0   1  13        218.66        191.68         6.78 o
   1   1  13          8.07         21.16         2.94 o
   2   1  13        161.45        170.95         5.85 o
   3   1  13         42.93         46.91        23.22 o
   4   1  13        150.06        190.09         7.39 o
   5   1  13        183.63        168.83        12.92 o
   6   1  13         54.27         65.91         4.86 o
   7   1  13        223.48        241.40         9.36 o
   8   1  13          0.57         -0.43         4.46 o
   9   1  13        182.23        177.73         9.81 o
  10   1  13        100.27         98.42         7.80 o
  11   1  13         38.86         47.16         9.58 o
  12   1  13         17.00         20.75         6.63 o
  13   1  13         36.56         33.10         7.78 o
  14   1  13          6.48         11.65         7.16 o
  15   1  13         33.22         22.11        10.44 o
 -17   2  13          0.50          0.53         4.98 o
 -16   2  13         28.29         35.73         5.60 o
 -15   2  13         11.72          9.67         4.24 o
 -14   2  13         19.61         20.24         6.47 o
 -13   2  13          4.64          2.82         4.66 o
 -12   2  13         37.77         23.84         7.07 o
 -11   2  13        993.81        955.51        33.06 o
 -10   2  13        427.11        390.68        15.40 o
  -9   2  13        732.38        702.23        19.41 o
  -8   2  13        635.08        610.72        18.85 o
  -7   2  13        266.79        275.86        16.38 o
  -6   2  13         39.15         58.95         9.48 o
  -5   2  13        810.88        872.65        31.90 o
  -4   2  13          2.04         79.86         5.52 o
  -3   2  13         45.99         62.24         4.52 o
  -2   2  13        154.83        190.90         7.10 o
  -1   2  13         15.15          8.31         3.15 o
   0   2  13        372.17        346.54        13.14 o
   1   2  13          2.15         10.50         2.68 o
   2   2  13          1.89          2.16        12.45 o
   3   2  13         59.06         65.11         3.87 o
   4   2  13         50.43         60.04         3.98 o
   5   2  13       1234.80       1276.84        39.30 o
   6   2  13        214.86        316.67        13.34 o
   7   2  13         35.47         29.99         6.20 o
   8   2  13         35.79         73.62        10.73 o
   9   2  13        512.84        430.75        17.63 o
  10   2  13         16.29         17.08         5.90 o
  11   2  13         81.40         80.26         7.58 o
  12   2  13          8.56          5.79         5.65 o
  13   2  13          1.69          3.68         9.21 o
  14   2  13         62.33         57.12        11.06 o
 -17   3  13          0.42          0.61         6.14 o
 -16   3  13          3.13          6.54         4.98 o
 -15   3  13          6.29          4.42         5.91 o
 -14   3  13          4.56         13.52         9.12 o
 -13   3  13         52.53         51.71         7.08 o
 -12   3  13         49.07         64.70         8.12 o
 -11   3  13        125.09        140.13        10.32 o
 -10   3  13         62.54         85.27         9.99 o
  -9   3  13         59.50         59.80         7.82 o
  -8   3  13         93.52        105.33         7.58 o
  -7   3  13         18.36         36.27         5.59 o
  -6   3  13        323.31        279.52        12.07 o
  -5   3  13        603.41        611.64        23.50 o
  -4   3  13         27.92         71.47         4.82 o
  -3   3  13         80.98        129.66         6.21 o
  -2   3  13        228.35        270.34        10.05 o
  -1   3  13        328.15        362.17        12.18 o
   0   3  13        317.29        324.38        12.94 o
   1   3  13         81.24         77.65         5.69 o
   2   3  13          5.70         25.94         4.24 o
   3   3  13        225.43        232.61         9.93 o
   4   3  13        178.57        150.34         7.48 o
   5   3  13        411.90        522.24        19.71 o
   6   3  13        150.39        142.24         7.76 o
   7   3  13        224.73        334.64        17.80 o
   8   3  13         56.38         62.83        14.13 o
   9   3  13         15.02         20.74         6.47 o
  10   3  13          1.58          6.37         5.85 o
  11   3  13          3.42         15.08         6.64 o
  12   3  13         19.41         13.14         6.47 o
  13   3  13          2.41          4.30         9.21 o
  14   3  13         10.59          2.46         7.98 o
 -16   4  13          0.18          0.61         6.76 o
 -15   4  13          8.32          6.14         7.98 o
 -14   4  13         51.95         70.05        14.43 o
 -13   4  13          3.95          3.14         5.57 o
 -12   4  13         35.16         52.29         7.16 o
 -11   4  13         76.13         83.26         8.39 o
 -10   4  13        354.46        418.99        20.42 o
  -9   4  13         10.58          9.51         6.64 o
  -8   4  13        833.13        901.76        62.71 o
  -7   4  13         85.96         99.81         7.89 o
  -6   4  13          9.86         30.41         6.19 o
  -5   4  13         44.60         51.45         7.42 o
  -4   4  13          0.04         43.27         6.01 o
  -3   4  13         21.71         90.92         6.54 o
  -2   4  13         78.57         76.02         6.10 o
  -1   4  13        101.97        126.05         7.34 o
   0   4  13         33.02         51.24         6.58 o
   1   4  13        216.54        227.28         9.93 o
   2   4  13         33.98         59.48         6.20 o
   3   4  13        211.27        213.94         9.65 o
   4   4  13        999.07        978.47        35.41 o
   5   4  13        320.49        356.47        14.73 o
   6   4  13          3.67         37.56         6.10 o
   7   4  13          9.46         41.05         5.42 o
   8   4  13         12.78         14.37         6.03 o
   9   4  13          2.18          6.41         5.83 o
  10   4  13          3.90          7.81         6.20 o
  11   4  13          2.41          2.22         6.03 o
  12   4  13         18.27         24.57         9.21 o
  13   4  13         23.14         15.35         9.21 o
 -15   5  13          3.08         -0.61         7.37 o
 -14   5  13          0.93          3.07         7.37 o
 -13   5  13          8.47         12.18         5.31 o
 -12   5  13         12.95         12.83         5.75 o
 -11   5  13         21.91         29.82         6.34 o
 -10   5  13          7.14         13.82         5.29 o
  -9   5  13         10.73         22.11         5.67 o
  -8   5  13         34.28         59.06         8.56 o
  -7   5  13          1.14         18.37         5.50 o
  -6   5  13          0.01          6.70         5.29 o
  -5   5  13          5.59          7.20         5.50 o
  -4   5  13         56.03         67.86         6.46 o
  -3   5  13         24.32         19.01         5.17 o
  -2   5  13         81.49         65.58         5.97 o
  -1   5  13        165.04        176.37         8.74 o
   0   5  13        152.89        159.03         8.26 o
   1   5  13          2.56         22.52         3.96 o
   2   5  13        142.33        181.11        11.63 o
   3   5  13        107.58         87.95         8.83 o
   4   5  13          5.19         35.28         5.53 o
   5   5  13         20.60         34.80         8.49 o
   6   5  13          0.01          0.16         4.67 o
   7   5  13         22.01         19.65         7.38 o
   8   5  13         58.59         51.76        15.36 o
   9   5  13         60.40         49.93         7.98 o
  10   5  13          0.16          0.61         6.76 o
  11   5  13         22.33         15.35         7.98 o
 -12   6  13          2.14          0.03         4.28 o
 -11   6  13         44.18         46.57         7.37 o
 -10   6  13         58.51         55.67         6.76 o
  -9   6  13          7.05          2.05         5.85 o
  -8   6  13        101.33         95.20         8.46 o
  -7   6  13         21.62         25.43         6.03 o
  -6   6  13          9.65         19.64         4.94 o
  -5   6  13          1.98         59.39        12.12 o
  -4   6  13         65.88         80.81         6.32 o
  -3   6  13         19.39         24.34         4.50 o
  -2   6  13          0.33          0.00         5.60 o
  -1   6  13         15.81          9.89         7.68 o
   0   6  13          2.47          4.91         6.08 o
   1   6  13          7.19         28.75         6.91 o
   2   6  13         52.25         51.54         5.57 o
   3   6  13         36.74         41.69         5.35 o
   4   6  13         65.28         50.84         5.46 o
   5   6  13         82.73        100.68         9.42 o
   6   6  13        133.94        101.17         6.98 o
   7   6  13          7.22          5.94         4.31 o
   8   6  13         34.44         26.41         7.37 o
   9   6  13          1.59          4.30         6.76 o
  -9   7  13          0.66          4.30         6.14 o
  -8   7  13          2.54         -1.23         6.14 o
  -7   7  13          2.33          5.53         6.76 o
  -6   7  13         39.20         27.64         7.98 o
  -5   7  13          1.44         -2.46         6.76 o
  -4   7  13          8.83          5.53         8.60 o
  -3   7  13         29.34         15.35         7.98 o
  -2   7  13          3.51          7.44         6.03 o
  -1   7  13         28.17         25.74        11.67 o
   0   7  13          0.17          3.27         6.03 o
   1   7  13         36.30         29.56         6.29 o
   2   7  13         32.39         21.17        10.44 o
   3   7  13         30.51         34.24         7.68 o
   4   7  13         16.85         -0.61         7.98 o
   5   7  13          0.01          3.68         7.98 o
   6   7  13          1.05          1.84         6.76 o
  -6   8  13          1.03          4.30         7.98 o
  -5   8  13          5.35         28.25         7.37 o
  -4   8  13          1.56          1.23         7.37 o
  -3   8  13          0.20          1.84         7.37 o
  -2   8  13          0.53          1.84         7.37 o
  -1   8  13          0.11          1.23         7.98 o
   0   8  13          7.08          9.83         7.37 o
   1   8  13          1.06          7.37         7.98 o
   2   8  13         15.35          3.07         7.98 o
 -16   0  14          0.07         -1.06         5.31 o
 -14   0  14         44.28         38.20        13.20 o
 -12   0  14         24.28         47.15        24.26 o
 -10   0  14         52.43         62.25         7.77 o
  -8   0  14       1157.91       1171.93        45.88 o
  -6   0  14        727.63        740.00        34.98 o
  -4   0  14        545.46        542.31        32.54 o
  -2   0  14        741.37        724.36        33.21 o
   0   0  14       3200.47       3186.81       136.73 o
   2   0  14       2039.39       1969.67        69.06 o
   4   0  14        259.19        288.53        30.34 o
   6   0  14          2.83          5.12         4.54 o
   8   0  14        262.46        390.29        19.56 o
  10   0  14         83.91         92.63         9.33 o
  12   0  14          1.62          6.14         9.83 o
  14   0  14        229.13        210.78        19.05 o
 -18   1  14          2.73          5.53         8.60 o
 -17   1  14          0.00          2.90         3.95 o
 -16   1  14          0.31         -0.14         3.85 o
 -15   1  14         21.98         13.66         6.40 o
 -14   1  14          7.44          3.53         4.59 o
 -13   1  14          6.31          2.51         4.62 o
 -12   1  14        169.25        142.57        13.39 o
 -11   1  14        252.71        250.78         9.61 o
 -10   1  14        290.09        302.72         9.98 o
  -9   1  14        884.46        887.65        26.17 o
  -8   1  14       1203.20       1194.60        31.04 o
  -7   1  14        382.18        436.71        19.76 o
  -6   1  14        427.36        442.05        21.94 o
  -5   1  14         82.25         81.80         6.81 o
  -4   1  14        207.94        195.57         8.69 o
  -3   1  14        371.58        400.44        14.22 o
  -2   1  14        794.72        804.63        26.01 o
  -1   1  14         37.34         58.23         5.73 o
   0   1  14         64.04         67.93         3.92 o
   1   1  14          6.12         16.77         3.20 o
   2   1  14        113.97        103.83         4.49 o
   3   1  14         64.44         67.92        13.79 o
   4   1  14        409.35        353.10        12.05 o
   5   1  14        227.86        226.91        12.72 o
   6   1  14         37.45         69.07         4.90 o
   7   1  14         95.86         99.11         5.87 o
   8   1  14        159.43        165.64         9.10 o
   9   1  14         20.96         22.03         5.43 o
  10   1  14        310.10        299.68        13.48 o
  11   1  14         67.88         73.87        10.17 o
  12   1  14          0.47          2.00         6.91 o
  13   1  14          2.43         -4.30         6.95 o
  14   1  14        106.55         92.76        12.90 o
 -16   2  14          8.21         14.47         8.19 o
 -15   2  14         18.41         13.21         7.31 o
 -14   2  14         45.90         49.54         6.92 o
 -13   2  14         26.95         23.30         7.89 o
 -12   2  14         48.26         58.86        14.89 o
 -11   2  14         25.59         30.40         8.33 o
 -10   2  14        626.58        593.47        30.62 o
  -9   2  14        133.95        118.83         6.98 o
  -8   2  14        639.26        652.10        28.30 o
  -7   2  14         19.06         23.15         5.88 o
  -6   2  14        112.38        135.04         8.96 o
  -5   2  14        318.26        349.17        13.45 o
  -4   2  14        130.52        154.96         7.72 o
  -3   2  14       1153.45       1192.72        33.85 o
  -2   2  14        185.23        189.73         7.16 o
  -1   2  14         84.32         82.77         4.96 o
   0   2  14        263.77        254.60         8.64 o
   1   2  14         16.77         51.94         3.48 o
   2   2  14         27.26         36.54         3.03 o
   3   2  14        156.53        144.46         6.06 o
   4   2  14        223.84        219.19         8.11 o
   5   2  14          0.07         19.92         4.25 o
   6   2  14         96.10         98.88         7.04 o
   7   2  14        248.38        237.29        11.09 o
   8   2  14         43.88         77.36         6.72 o
   9   2  14         44.41         79.49        10.34 o
  10   2  14          3.17          4.62         5.17 o
  11   2  14          0.06          5.53         5.79 o
  12   2  14          4.89          2.76         6.51 o
  13   2  14          4.17          6.76         9.21 o
  14   2  14          4.75          5.53         8.60 o
 -17   3  14          1.76          0.00         6.76 o
 -16   3  14          0.91         -0.11         4.72 o
 -15   3  14          3.74          0.67         4.14 o
 -14   3  14          1.35         -2.31         4.67 o
 -13   3  14         16.36         10.50         4.99 o
 -12   3  14         29.47         33.09         5.74 o
 -11   3  14        241.40        272.31        14.75 o
 -10   3  14        244.82        279.51        24.34 o
  -9   3  14          8.76          4.11         4.46 o
  -8   3  14         52.84         98.19        10.37 o
  -7   3  14        431.18        491.44        34.08 o
  -6   3  14         36.48         80.64         7.01 o
  -5   3  14        225.16        214.53         8.37 o
  -4   3  14        400.39        478.79        15.39 o
  -3   3  14         27.60         30.76         4.01 o
  -2   3  14        161.54        185.69         7.58 o
  -1   3  14        298.18        273.55         9.84 o
   0   3  14        112.08        145.62         7.70 o
   1   3  14        194.79        182.62         8.72 o
   2   3  14        824.63        793.05        32.81 o
   3   3  14        285.67        278.54        11.73 o
   4   3  14        212.32        239.20        10.37 o
   5   3  14        866.62        888.63        32.32 o
   6   3  14        809.36        881.87        32.33 o
   7   3  14         77.43         83.80        15.66 o
   8   3  14        257.45        249.34        14.76 o
   9   3  14        155.14        144.65        11.07 o
  10   3  14        138.22        110.76        10.20 o
  11   3  14          8.33          6.60         5.85 o
  12   3  14         14.75         10.44         8.60 o
  13   3  14          0.64          0.61         8.60 o
 -16   4  14          3.11          1.84         6.14 o
 -15   4  14          1.17         -0.61         5.21 o
 -14   4  14          0.55          1.40         5.31 o
 -13   4  14          8.44         18.56         5.57 o
 -12   4  14          5.87          9.21         6.20 o
 -11   4  14          0.93          1.27         6.47 o
 -10   4  14         99.76        117.18         9.71 o
  -9   4  14         33.43         47.63         7.82 o
  -8   4  14         45.32         55.94         7.32 o
  -7   4  14          6.59          8.80         5.85 o
  -6   4  14        111.71        136.05         9.22 o
  -5   4  14         13.05         85.30         7.46 o
  -4   4  14          8.80         23.73         5.53 o
  -3   4  14          3.75          7.72         4.93 o
  -2   4  14        181.87        193.20         9.49 o
  -1   4  14         32.29         22.24         4.97 o
   0   4  14         22.98         38.32         5.44 o
   1   4  14         10.83         24.85         4.99 o
   2   4  14         34.99         32.87         4.71 o
   3   4  14         62.04         76.76        13.03 o
   4   4  14          0.01         13.91         5.01 o
   5   4  14        178.14        273.89        12.08 o
   6   4  14        283.55        279.14        15.38 o
   7   4  14          2.82          1.67         5.90 o
   8   4  14        185.65        166.06        11.89 o
   9   4  14         53.71         38.69         6.72 o
  10   4  14          3.28          6.14         5.21 o
  11   4  14          5.69          5.53         7.98 o
  12   4  14          4.70          1.23         7.98 o
 -14   5  14          0.64          0.61         7.37 o
 -13   5  14          0.16          3.50         4.87 o
 -12   5  14          0.17          1.80         5.60 o
 -11   5  14         40.01         74.81        11.98 o
 -10   5  14        250.86        310.89        16.08 o
  -9   5  14        204.21        219.80        10.63 o
  -8   5  14         59.67         75.98         8.64 o
  -7   5  14         19.64         23.86         5.86 o
  -6   5  14          0.98          8.02         5.50 o
  -5   5  14         75.89         66.59         7.01 o
  -4   5  14          0.01          4.65         5.17 o
  -3   5  14          4.58         10.06         4.94 o
  -2   5  14          0.44         -0.40         4.86 o
  -1   5  14         99.74        118.83         7.54 o
   0   5  14          2.67         27.78         4.89 o
   1   5  14         18.83         23.19         4.79 o
   2   5  14        827.50        786.00        38.16 o
   3   5  14         97.44         96.18         9.15 o
   4   5  14          0.02          4.94         4.93 o
   5   5  14         17.46         18.15         4.86 o
   6   5  14         40.71         48.44         5.96 o
   7   5  14         34.60         46.94         5.65 o
   8   5  14         69.95         63.27        22.42 o
   9   5  14         27.89         41.17         6.91 o
  10   5  14         12.69         13.51         7.98 o
  11   5  14          1.12          0.00         7.37 o
 -12   6  14         19.76         26.87         5.42 o
 -11   6  14          5.05          9.94         4.72 o
 -10   6  14          2.94         11.94         5.41 o
  -9   6  14         14.34         11.52         5.42 o
  -8   6  14         18.85         22.31         6.03 o
  -7   6  14          9.10          7.34         5.17 o
  -6   6  14          3.35          2.10         4.67 o
  -5   6  14         11.20          6.95         4.58 o
  -4   6  14          8.17          8.40         4.60 o
  -3   6  14          3.99          4.10         4.24 o
  -2   6  14          5.38          9.91         5.90 o
  -1   6  14          4.26         18.05         6.47 o
   0   6  14         26.25         49.99         7.08 o
   1   6  14          0.96          4.07         6.20 o
   2   6  14         90.40         85.63         9.47 o
   3   6  14          3.58         14.59         4.51 o
   4   6  14         33.66         40.19         5.71 o
   5   6  14          1.17          1.41         4.32 o
   6   6  14          5.98          8.55         4.57 o
   7   6  14         38.36         72.54         9.01 o
   8   6  14          6.63          0.61         6.14 o
  -9   7  14         31.58         55.27         7.98 o
  -8   7  14         11.57          2.46         6.14 o
  -7   7  14         26.14         30.71         7.98 o
  -6   7  14         11.06         10.44         6.76 o
  -5   7  14          7.20         10.44         7.37 o
  -4   7  14          0.45          7.37         8.60 o
  -3   7  14          0.04         -4.30         7.98 o
  -2   7  14          1.20          4.30         8.60 o
  -1   7  14          6.17          4.28         5.45 o
   0   7  14         11.47          1.03         5.42 o
   1   7  14         46.71         24.01         6.29 o
   2   7  14         22.24          3.44         8.60 o
   3   7  14         53.67         41.77         9.21 o
   4   7  14         13.46          2.46         7.98 o
   5   7  14         13.13         -1.84         7.98 o
  -5   8  14          3.05         -1.23         6.76 o
  -4   8  14          1.86          6.76         6.76 o
  -3   8  14          2.08          0.00         7.37 o
  -2   8  14          5.73         -3.07         7.37 o
  -1   8  14          1.56         -3.07         6.76 o
   0   8  14          3.82          1.84         6.76 o
   1   8  14         32.61          6.14         7.37 o
 -17   0  15          6.91          2.46         7.37 o
 -15   0  15          2.65          2.87         5.75 o
 -13   0  15          1.28         -1.18         6.03 o
 -11   0  15       1332.01       1287.11        77.17 o
  -9   0  15       1829.48       1563.60        78.73 o
  -7   0  15        447.27        444.87        22.90 o
  -5   0  15        159.04        174.06        11.91 o
  -3   0  15          2.10          4.51         5.43 o
  -1   0  15        388.02        419.25        19.95 o
   1   0  15        191.51        224.12         9.26 o
   3   0  15          2.87          6.21         5.41 o
   5   0  15       1920.37       2168.40       129.41 o
   7   0  15        158.31        172.01        11.30 o
   9   0  15       1012.61        841.19        38.54 o
  11   0  15        200.14        172.05        17.20 o
  13   0  15          6.91          8.60        10.44 o
 -17   1  15          3.30          3.87         4.13 o
 -16   1  15         15.61         14.18         4.58 o
 -15   1  15          4.28          3.80         4.94 o
 -14   1  15          0.85          2.99         4.49 o
 -13   1  15         57.29         66.02         7.53 o
 -12   1  15         24.55         21.48         6.56 o
 -11   1  15        805.93        806.42        27.85 o
 -10   1  15        185.77        186.10         9.75 o
  -9   1  15         75.22         85.66         5.36 o
  -8   1  15          1.03          3.11         4.36 o
  -7   1  15        390.10        412.61        34.44 o
  -6   1  15         12.11         30.49         5.92 o
  -5   1  15          0.63          2.48         4.52 o
  -4   1  15        139.11        135.71         7.11 o
  -3   1  15        159.13        178.95         8.12 o
  -2   1  15        223.25        232.04         9.39 o
  -1   1  15       2780.99       2896.39        79.06 o
   0   1  15        965.75        900.88        24.65 o
   1   1  15          6.02         15.90         2.55 o
   2   1  15        162.35        149.84         5.61 o
   3   1  15         48.32         48.73         3.44 o
   4   1  15         49.15         72.93         6.16 o
   5   1  15        145.64        136.97         6.33 o
   6   1  15         25.73         43.26         4.41 o
   7   1  15          3.30          9.55         5.43 o
   8   1  15         10.17         25.92         5.32 o
   9   1  15        116.10         92.74         7.68 o
  10   1  15         11.02         25.60         5.78 o
  11   1  15        123.94        138.72        12.14 o
  12   1  15         20.62          9.88         7.16 o
  13   1  15         10.66          5.83         6.95 o
  14   1  15          0.27          4.91         8.60 o
 -17   2  15          5.54         19.04         6.76 o
 -16   2  15          2.56          0.28         4.01 o
 -15   2  15          1.27          1.43         4.67 o
 -14   2  15        123.48        156.38        10.40 o
 -13   2  15         20.07         27.94         9.92 o
 -12   2  15          8.33          6.93         6.72 o
 -11   2  15        243.27        292.45        16.25 o
 -10   2  15        845.15        872.74        33.31 o
  -9   2  15         72.14         77.21         6.48 o
  -8   2  15        640.39        625.35        22.91 o
  -7   2  15        867.21        896.23        30.10 o
  -6   2  15         10.99         19.67         4.79 o
  -5   2  15         97.12        116.16         7.36 o
  -4   2  15          3.03          6.68         3.61 o
  -3   2  15        125.53        165.12         6.90 o
  -2   2  15        306.08        288.55         9.75 o
  -1   2  15          4.94         26.60         3.69 o
   0   2  15         37.39         52.74         4.18 o
   1   2  15        309.31        322.23         9.36 o
   2   2  15         84.41         70.21         3.80 o
   3   2  15        507.62        493.57        16.16 o
   4   2  15       1320.42       1299.13        39.99 o
   5   2  15         72.46         98.80         6.62 o
   6   2  15         23.70        187.32         9.42 o
   7   2  15         15.18         22.20         4.88 o
   8   2  15        167.80        127.32         8.36 o
   9   2  15         42.15         27.86         7.29 o
  10   2  15          9.23          4.52         5.40 o
  11   2  15          3.36         -1.84         7.98 o
  12   2  15         10.87          9.21         9.21 o
  13   2  15          8.91          1.84         9.21 o
  14   2  15        101.53        130.85        17.81 o
 -16   3  15          5.28          1.23         6.76 o
 -15   3  15          2.02         -0.20         5.00 o
 -14   3  15          2.34          6.14         4.54 o
 -13   3  15         64.38         95.38         8.83 o
 -12   3  15         61.33         68.11         8.29 o
 -11   3  15          3.52          3.97         4.97 o
 -10   3  15        230.63        306.74        16.26 o
  -9   3  15        248.91        245.80        17.56 o
  -8   3  15          3.16          9.99         6.02 o
  -7   3  15         45.38         59.62        13.12 o
  -6   3  15         37.73         36.79         6.95 o
  -5   3  15          0.79         23.89         4.22 o
  -4   3  15        600.72        624.33        27.33 o
  -3   3  15        366.35        413.91        13.61 o
  -2   3  15        247.68        278.28        10.30 o
  -1   3  15       1379.58       1441.71        44.40 o
   0   3  15        105.15        113.56         6.97 o
   1   3  15          8.41          9.39         4.34 o
   2   3  15        152.58        193.57         9.08 o
   3   3  15        267.45        384.58        15.77 o
   4   3  15        150.89        162.21         8.27 o
   5   3  15        101.86        128.93         6.50 o
   6   3  15         91.71        126.38        10.40 o
   7   3  15         13.20         14.62         6.47 o
   8   3  15        207.00        203.83        13.01 o
   9   3  15          0.28          8.33         6.79 o
  10   3  15          0.36          2.15         6.08 o
  11   3  15          2.42          7.33         6.47 o
  12   3  15          3.42          3.07         8.60 o
  13   3  15          1.75          4.91         7.98 o
 -16   4  15          0.90         -4.30        12.28 o
 -15   4  15          4.93          1.84         7.37 o
 -14   4  15         19.82         23.64         5.31 o
 -13   4  15          7.16         11.34         5.60 o
 -12   4  15         15.15         10.60         6.34 o
 -11   4  15          8.25         16.71         6.92 o
 -10   4  15        125.68        142.01        10.76 o
  -9   4  15          8.84          4.64         9.21 o
  -8   4  15        224.40        265.54        14.75 o
  -7   4  15         37.09         60.18         7.16 o
  -6   4  15          1.36          6.95         5.52 o
  -5   4  15          7.30         11.42         5.79 o
  -4   4  15          0.17         33.86         8.86 o
  -3   4  15          0.37          1.58         5.10 o
  -2   4  15          7.63         14.05         4.86 o
  -1   4  15         36.92         40.05         5.53 o
   0   4  15        319.09        306.31        12.94 o
   1   4  15          2.08         38.61         5.41 o
   2   4  15         24.00         49.57         7.63 o
   3   4  15         53.16         69.30         5.96 o
   4   4  15         93.83        110.45         6.97 o
   5   4  15        166.76        221.81        10.54 o
   6   4  15         43.05         26.45         4.93 o
   7   4  15         63.03         61.09         7.98 o
   8   4  15          0.03          0.66         6.20 o
   9   4  15          5.31          8.76         6.64 o
  10   4  15         14.32         13.35        10.44 o
  11   4  15          7.09          3.07         7.98 o
  12   4  15         12.31         17.81         8.60 o
 -14   5  15          3.15          6.14         7.37 o
 -13   5  15         29.79         31.63         7.68 o
 -12   5  15          2.12          6.31         5.41 o
 -11   5  15          3.60         30.49        18.42 o
 -10   5  15         40.39         45.70         5.87 o
  -9   5  15          2.73         20.75         5.90 o
  -8   5  15          4.17          5.70         5.53 o
  -7   5  15          2.78          8.69         5.58 o
  -6   5  15         38.42         42.91         6.21 o
  -5   5  15          5.67          7.88         5.53 o
  -4   5  15         31.69         34.69         5.97 o
  -3   5  15          0.09          5.79         5.14 o
  -2   5  15         30.39         26.26         5.30 o
  -1   5  15        167.23        179.03         9.21 o
   0   5  15        140.08        141.81         7.97 o
   1   5  15        299.30        291.17        12.38 o
   2   5  15        105.51         99.12         8.35 o
   3   5  15        377.79        481.88        23.43 o
   4   5  15          9.89          8.37         4.86 o
   5   5  15         14.24         11.09         4.93 o
   6   5  15          1.92         10.47         8.55 o
   7   5  15         13.47         18.34         6.20 o
   8   5  15          0.49          4.89         5.31 o
   9   5  15          7.31          5.53         6.76 o
  10   5  15         29.12         27.02         7.98 o
 -12   6  15          2.67          5.53         6.14 o
 -11   6  15          0.28          0.70         4.54 o
 -10   6  15         58.97         47.80         6.76 o
  -9   6  15          7.08          7.06         5.21 o
  -8   6  15         20.63         27.03         6.03 o
  -7   6  15          1.45          5.62         4.69 o
  -6   6  15          2.30         11.67         4.78 o
  -5   6  15          1.90          5.44         4.58 o
  -4   6  15          0.80          4.95         4.52 o
  -3   6  15         20.36         13.91         4.69 o
  -2   6  15          0.13          0.99         4.67 o
  -1   6  15          1.12          6.35         6.29 o
   0   6  15        238.69        231.05        13.39 o
   1   6  15         85.66        114.58        19.04 o
   2   6  15          0.01          5.06         4.39 o
   3   6  15         17.34         18.66         4.73 o
   4   6  15        127.04        127.90        11.70 o
   5   6  15          1.59          0.54         4.32 o
   6   6  15         34.99         31.11         4.67 o
   7   6  15          8.29          8.60         6.76 o
   8   6  15          2.99          1.84         6.14 o
  -9   7  15          5.23          1.23         5.53 o
  -8   7  15          0.30         -1.23         6.14 o
  -7   7  15          2.56          4.91         7.37 o
  -6   7  15          1.50          3.07         6.76 o
  -5   7  15          4.50          6.14         6.76 o
  -4   7  15         16.77         11.05         8.60 o
  -3   7  15          0.56          6.14         9.21 o
  -2   7  15         27.89         15.35         7.98 o
  -1   7  15         31.70         18.42         7.98 o
   0   7  15          0.51          0.00         8.60 o
   1   7  15         37.43         25.79         8.60 o
   2   7  15         27.48         12.28         8.60 o
   3   7  15         36.41         15.97         8.60 o
   4   7  15          9.99          0.61         7.37 o
  -4   8  15          0.01          3.68         7.98 o
  -3   8  15          2.89          0.00         6.76 o
  -2   8  15          2.63          5.53         7.37 o
  -1   8  15          2.74          0.61         7.37 o
   0   8  15          0.22         -1.84         9.21 o
 -16   0  16          0.72          3.68         7.37 o
 -14   0  16          6.40          6.45         6.51 o
 -12   0  16        145.36        173.64        36.25 o
 -10   0  16       6566.00       5754.35       349.25 o
  -8   0  16       1984.90       1810.71        80.71 o
  -6   0  16          0.03          8.54         6.40 o
  -4   0  16         54.81         59.34         6.95 o
  -2   0  16          4.99          3.32         5.11 o
   0   0  16       1916.01       1868.27        80.65 o
   2   0  16         15.25         38.06         7.68 o
   4   0  16        659.82        673.60        30.66 o
   6   0  16        512.60        442.67        21.75 o
   8   0  16       2016.71       1887.94        82.54 o
  10   0  16         89.68         65.11        11.67 o
  12   0  16          4.09         -5.53        10.44 o
 -17   1  16          0.16          9.18         7.68 o
 -16   1  16          0.00         -3.07         4.48 o
 -15   1  16          3.96          2.46         5.65 o
 -14   1  16         18.42         11.66         4.94 o
 -13   1  16          0.00          7.38         6.23 o
 -12   1  16          4.33          1.40         5.03 o
 -11   1  16         20.07         29.23         5.61 o
 -10   1  16         18.02         35.48         7.51 o
  -9   1  16       1233.08       1219.01        35.06 o
  -8   1  16          0.07          9.09         5.23 o
  -7   1  16        271.52        302.84        12.32 o
  -6   1  16          1.63          6.61         4.68 o
  -5   1  16         42.08         60.70         5.85 o
  -4   1  16         48.98         61.54         7.57 o
  -3   1  16          1.99          0.14         4.08 o
  -2   1  16          2.85         20.64         4.36 o
  -1   1  16         17.03         22.76         3.42 o
   0   1  16         91.06        116.06         8.47 o
   1   1  16        911.44        869.75        36.41 o
   2   1  16        254.13        290.26         9.11 o
   3   1  16          2.52          4.36         3.61 o
   4   1  16        228.62        203.97         8.33 o
   5   1  16         88.59        104.77         7.23 o
   6   1  16         15.86         38.23         5.46 o
   7   1  16         51.79         74.95         6.60 o
   8   1  16        190.63        174.18         9.69 o
   9   1  16          4.55         13.30         5.05 o
  10   1  16         31.94         19.70         5.65 o
  11   1  16         33.60         38.76         7.59 o
  12   1  16          1.20          3.88         6.72 o
  13   1  16          6.35          9.21         9.21 o
 -17   2  16          7.09          5.53         9.21 o
 -16   2  16          0.39          3.34         4.98 o
 -15   2  16          5.28          2.92         4.48 o
 -14   2  16          5.36          5.03         4.42 o
 -13   2  16          5.11          8.18         5.40 o
 -12   2  16          0.10          3.85         7.08 o
 -11   2  16        157.72        138.46        15.84 o
 -10   2  16        168.72        151.46        11.62 o
  -9   2  16        623.46        586.92        27.88 o
  -8   2  16        435.73        423.47        28.05 o
  -7   2  16        234.56        240.42        15.26 o
  -6   2  16         36.88         68.40         8.69 o
  -5   2  16        242.53        277.31        11.64 o
  -4   2  16          4.96          8.43         3.83 o
  -3   2  16        646.10        629.12        18.92 o
  -2   2  16        141.48        149.84        11.30 o
  -1   2  16         13.02         10.27         3.45 o
   0   2  16         49.00         61.39         4.45 o
   1   2  16          6.30          7.99         2.88 o
   2   2  16         90.48         96.22         4.40 o
   3   2  16          3.24         11.25         3.12 o
   4   2  16        205.18        189.91         9.15 o
   5   2  16        301.81        312.80        12.94 o
   6   2  16          6.51          3.48         4.20 o
   7   2  16        275.76        260.67        11.92 o
   8   2  16        128.30        123.72         8.36 o
   9   2  16        340.78        325.49        14.17 o
  10   2  16         16.66         21.59         7.16 o
  11   2  16          0.18          2.76         6.08 o
  12   2  16          2.55         -1.23         8.60 o
  13   2  16          5.76         10.44         9.21 o
 -16   3  16          5.04          5.53         6.76 o
 -15   3  16         12.09         12.11         5.42 o
 -14   3  16         15.73         19.17         5.85 o
 -13   3  16          2.92         -1.25         5.85 o
 -12   3  16         23.06         39.92        10.13 o
 -11   3  16         12.48         18.50         7.04 o
 -10   3  16         13.10         18.26         7.08 o
  -9   3  16        201.90        234.21        13.64 o
  -8   3  16        263.55        323.75        19.15 o
  -7   3  16         13.50         22.59         5.93 o
  -6   3  16        230.05        270.60        11.53 o
  -5   3  16        223.40        215.98         8.77 o
  -4   3  16        184.80        171.15        10.17 o
  -3   3  16        592.26        619.12        25.63 o
  -2   3  16          4.70          2.74         4.59 o
  -1   3  16        175.69        184.10         7.53 o
   0   3  16        262.94        268.45        11.08 o
   1   3  16         49.73         43.66         5.13 o
   2   3  16        877.58        824.93        37.56 o
   3   3  16       3315.67       3304.53       116.01 o
   4   3  16       1362.10       1415.54        50.53 o
   5   3  16        249.49        284.85        16.29 o
   6   3  16         39.12         46.74         6.72 o
   7   3  16         35.98         39.06        14.13 o
   8   3  16         12.96         11.30         9.52 o
   9   3  16         51.81         39.01         6.29 o
  10   3  16        112.85        130.04        10.42 o
  11   3  16         11.15         12.90         8.60 o
  12   3  16          6.04          1.23         8.60 o
 -15   4  16          1.02          0.00         6.76 o
 -14   4  16         15.84         74.31        11.05 o
 -13   4  16          1.18          3.37         5.31 o
 -12   4  16         37.10         61.32         7.96 o
 -11   4  16         57.00         87.22         8.83 o
 -10   4  16         49.68         74.80         8.56 o
  -9   4  16         47.77         71.89         9.52 o
  -8   4  16        170.74        228.72        23.35 o
  -7   4  16         31.67         28.52         7.34 o
  -6   4  16         12.45         37.21         6.72 o
  -5   4  16         18.49         23.76         7.09 o
  -4   4  16        444.87        454.90        17.66 o
  -3   4  16        282.82        274.98        19.00 o
  -2   4  16         28.46         34.13         5.45 o
  -1   4  16          5.67         12.18         5.17 o
   0   4  16        156.78        192.05        10.80 o
   1   4  16         55.89         81.47         6.32 o
   2   4  16        219.99        218.21        10.23 o
   3   4  16         78.92        103.54        15.28 o
   4   4  16        168.67        201.79         9.65 o
   5   4  16        174.27        162.68         8.85 o
   6   4  16         63.25         74.72         9.00 o
   7   4  16         61.74         83.01        10.44 o
   8   4  16          0.05          1.77         5.75 o
   9   4  16         93.60         76.11        13.51 o
  10   4  16         15.59         17.81         7.98 o
  11   4  16          0.45         -3.07         7.37 o
 -14   5  16          7.20          0.61         7.37 o
 -13   5  16         64.87         63.32        13.82 o
 -12   5  16          0.27          3.66         5.31 o
 -11   5  16          0.03          8.15         6.20 o
 -10   5  16         22.33         23.99         6.07 o
  -9   5  16         23.73         29.37         7.59 o
  -8   5  16        126.23        156.91         9.21 o
  -7   5  16         16.94         16.54         5.76 o
  -6   5  16          4.33         12.92         5.78 o
  -5   5  16          3.73          5.81         5.40 o
  -4   5  16         46.44         36.92         5.82 o
  -3   5  16         49.57         40.39         5.82 o
  -2   5  16         18.77         27.35         5.47 o
  -1   5  16          0.53         31.11         6.75 o
   0   5  16         26.98         24.09         4.83 o
   1   5  16        245.36        221.00        10.37 o
   2   5  16         10.78         17.50         4.64 o
   3   5  16        124.34        136.31        10.18 o
   4   5  16        232.13        250.47        15.41 o
   5   5  16          8.27          7.13         4.58 o
   6   5  16          0.62         -1.03         5.31 o
   7   5  16         36.81         30.19        12.59 o
   8   5  16          0.03          1.88         6.02 o
   9   5  16         13.83         23.34         8.60 o
  10   5  16         28.07         25.79         7.98 o
 -11   6  16          0.70          2.15         4.34 o
 -10   6  16          0.10          9.10         4.98 o
  -9   6  16         18.19         11.05         5.21 o
  -8   6  16          2.72          6.26         5.41 o
  -7   6  16          1.45          7.17         4.58 o
  -6   6  16         25.26         18.90         4.88 o
  -5   6  16         52.85         60.60         8.78 o
  -4   6  16          0.64          1.99         4.60 o
  -3   6  16          4.46          3.58         4.30 o
  -2   6  16         52.55         40.05         7.23 o
  -1   6  16         28.13         18.19         6.20 o
   0   6  16          0.94          8.53         6.20 o
   1   6  16         19.11         50.63         7.59 o
   2   6  16          3.54          9.61         4.60 o
   3   6  16         31.26         18.23         4.69 o
   4   6  16         15.03         12.85         4.60 o
   5   6  16          0.78          4.26         4.14 o
   6   6  16         11.72          6.76         6.14 o
   7   6  16         24.91         31.94         7.37 o
  -8   7  16          0.26          9.21         6.14 o
  -7   7  16         26.45         14.74         6.76 o
  -6   7  16          0.20         -0.61         7.37 o
  -5   7  16          8.77         11.05         8.60 o
  -4   7  16          6.21          1.23         7.37 o
  -3   7  16          0.00          0.00         7.37 o
  -2   7  16          1.97          4.91         8.60 o
  -1   7  16         16.98         18.42         8.60 o
   0   7  16         41.25         32.55         8.60 o
   1   7  16         24.45         69.40        10.44 o
   2   7  16          9.36          0.00         7.37 o
   3   7  16         11.37          3.68         7.98 o
   4   7  16         14.44         10.44        11.67 o
 -15   0  17          7.35         17.81         8.60 o
 -13   0  17         15.29         28.25         9.83 o
 -11   0  17          5.20          2.46         9.21 o
  -9   0  17        242.17        231.07        17.82 o
  -7   0  17        451.14        457.14        23.64 o
  -5   0  17        195.12        200.66        12.73 o
  -3   0  17         14.50         15.01         5.76 o
  -1   0  17         86.33        120.79         9.00 o
   1   0  17         87.09         90.25         5.69 o
   3   0  17        188.86        177.63        10.84 o
   5   0  17        127.67        108.39         8.90 o
   7   0  17          3.59         11.89         6.03 o
   9   0  17         64.79         62.65        11.06 o
  11   0  17         55.20         37.47        10.44 o
 -16   1  17         12.64         11.67         5.42 o
 -15   1  17         31.46         47.29         9.83 o
 -14   1  17         19.71         24.34         6.03 o
 -13   1  17          3.30          2.59         5.29 o
 -12   1  17          1.92          0.47         5.14 o
 -11   1  17        279.25        288.04        14.99 o
 -10   1  17         18.35         24.25         6.00 o
  -9   1  17       1248.88       1246.68        40.79 o
  -8   1  17         35.57         47.37         5.99 o
  -7   1  17         16.69         32.06         5.61 o
  -6   1  17         10.17          9.12         4.65 o
  -5   1  17         71.98         63.17         5.73 o
  -4   1  17         32.13         50.27         5.67 o
  -3   1  17         17.85         44.12         7.95 o
  -2   1  17         38.47         58.38         4.49 o
  -1   1  17       1419.49       1397.47        38.89 o
   0   1  17        109.76        121.27         5.93 o
   1   1  17        109.78        125.09         5.37 o
   2   1  17        379.91        373.39        11.40 o
   3   1  17        858.35        818.06        25.85 o
   4   1  17         86.39         96.09         5.90 o
   5   1  17         95.52         97.77         5.84 o
   6   1  17         69.43         53.31         7.23 o
   7   1  17        352.31        306.87        13.48 o
   8   1  17         17.87          9.78         5.05 o
   9   1  17          0.17         -0.37         4.72 o
  10   1  17          6.41          6.75         5.29 o
  11   1  17         34.02          8.29         6.95 o
  12   1  17          0.00          3.07         6.51 o
  13   1  17          0.13          6.76         9.21 o
 -16   2  17          6.99          8.32         5.16 o
 -15   2  17          5.84          4.94         5.16 o
 -14   2  17         10.86         12.71         6.29 o
 -13   2  17          6.38         10.73         6.47 o
 -12   2  17         96.03        106.36         9.53 o
 -11   2  17        196.62        183.39        25.81 o
 -10   2  17        292.87        315.99        16.01 o
  -9   2  17         56.35        101.17        15.82 o
  -8   2  17          9.64         41.01         5.86 o
  -7   2  17        262.41        325.31        20.47 o
  -6   2  17          6.69          5.05         4.89 o
  -5   2  17         70.34         72.21         9.06 o
  -4   2  17         31.76         46.28         4.68 o
  -3   2  17         19.05         32.52         3.97 o
  -2   2  17         71.18         74.44         5.09 o
  -1   2  17          4.67         12.99         3.94 o
   0   2  17        369.17        359.68        10.50 o
   1   2  17          3.98         16.68         3.34 o
   2   2  17          1.53         37.87         3.49 o
   3   2  17        224.53        216.44         8.96 o
   4   2  17         40.93        106.01         6.94 o
   5   2  17        470.46        512.35        17.19 o
   6   2  17         18.97         25.44         5.13 o
   7   2  17        234.79        223.61        10.85 o
   8   2  17        104.79        112.55         8.14 o
   9   2  17          0.50         -5.24         5.60 o
  10   2  17         16.55          5.53         6.08 o
  11   2  17         50.74         53.43        11.06 o
  12   2  17         21.30         29.48         9.21 o
  13   2  17         34.44         11.06        10.44 o
 -16   3  17          4.08          3.07         7.37 o
 -15   3  17          5.92          5.31         4.98 o
 -14   3  17          9.58          4.06         5.45 o
 -13   3  17          0.59         -2.88         5.45 o
 -12   3  17         38.79         30.59         6.34 o
 -11   3  17         39.20         55.02         9.21 o
 -10   3  17         29.38         30.85         7.78 o
  -9   3  17         19.67         20.68         6.64 o
  -8   3  17         78.11         71.46        10.08 o
  -7   3  17         30.53         41.90         6.63 o
  -6   3  17         25.05         38.87         6.98 o
  -5   3  17          0.63         11.05         4.33 o
  -4   3  17        109.76        105.58         6.98 o
  -3   3  17         23.47         46.57         4.70 o
  -2   3  17          0.50          2.91         3.76 o
  -1   3  17        884.47        905.53        26.35 o
   0   3  17          0.83         37.10         8.42 o
   1   3  17        202.21        290.18        11.66 o
   2   3  17         39.86         54.34         5.65 o
   3   3  17       1462.93       1519.32        54.22 o
   4   3  17          1.23         66.44         6.20 o
   5   3  17         10.70         17.56         7.37 o
   6   3  17         25.48         17.09         6.20 o
   7   3  17         10.21         11.29         6.29 o
   8   3  17          6.33         -0.21         6.20 o
   9   3  17          0.12          3.27         5.41 o
  10   3  17          3.26         10.11        11.67 o
  11   3  17         48.79         46.06         9.21 o
  12   3  17          2.25         -1.23         7.98 o
 -15   4  17          0.30          0.61         7.37 o
 -14   4  17          2.18          4.76         5.00 o
 -13   4  17         22.48         35.40         6.02 o
 -12   4  17         12.46         14.80         6.20 o
 -11   4  17        165.96        221.03        13.20 o
 -10   4  17         40.12         57.10         8.39 o
  -9   4  17          2.93          6.26         6.47 o
  -8   4  17         23.44         25.74         7.23 o
  -7   4  17          3.53          8.26         6.92 o
  -6   4  17          2.18         -0.19         6.56 o
  -5   4  17         19.30         27.43         6.21 o
  -4   4  17          2.36         13.68         8.64 o
  -3   4  17          8.84         15.66         5.49 o
  -2   4  17         13.51         19.87         5.31 o
  -1   4  17         23.15         16.72         6.29 o
   0   4  17        156.22        158.35        18.62 o
   1   4  17        202.04        246.42        11.23 o
   2   4  17         94.43        101.00         8.89 o
   3   4  17        145.05        146.05         8.12 o
   4   4  17         93.80        106.06         8.35 o
   5   4  17         18.07         21.52         6.21 o
   6   4  17          2.19         21.30         6.59 o
   7   4  17         14.18          7.48         6.03 o
   8   4  17          0.98          3.68         5.65 o
   9   4  17         13.00         14.06         7.43 o
  10   4  17          9.58         11.05         7.98 o
  11   4  17          4.32         12.28         7.98 o
 -13   5  17          9.58         18.94         5.16 o
 -12   5  17          0.09         20.27         6.03 o
 -11   5  17          0.76         11.41         6.45 o
 -10   5  17         30.27         34.43         7.97 o
  -9   5  17          1.07         -1.41         4.97 o
  -8   5  17         26.24         20.08         5.58 o
  -7   5  17         14.64         11.03         5.55 o
  -6   5  17          1.29          6.72         5.46 o
  -5   5  17         69.17         59.39         6.72 o
  -4   5  17          2.63          3.90         5.10 o
  -3   5  17         99.95         85.34         8.26 o
  -2   5  17          5.65          8.47         5.17 o
  -1   5  17        365.20        354.81        14.71 o
   0   5  17        124.98        112.91         7.31 o
   1   5  17        130.71        133.56         7.73 o
   2   5  17         54.34         64.89         5.90 o
   3   5  17          0.01          0.95         5.10 o
   4   5  17         18.90         33.11         7.68 o
   5   5  17         30.75         56.58        10.11 o
   6   5  17          0.12         -1.68         5.45 o
   7   5  17          0.26          1.89         5.41 o
   8   5  17          1.03          4.30         7.37 o
   9   5  17         17.07          9.21         6.76 o
 -11   6  17          5.30          5.53         4.34 o
 -10   6  17          1.30          8.14         4.98 o
  -9   6  17          3.81          6.14         8.60 o
  -8   6  17          6.10          2.41         5.16 o
  -7   6  17          0.50          1.96         4.83 o
  -6   6  17         35.72         26.44         6.38 o
  -5   6  17          3.58          8.92         4.60 o
  -4   6  17         40.18         37.81         5.04 o
  -3   6  17         11.40         12.63         4.53 o
  -2   6  17         29.76         33.83         7.08 o
  -1   6  17         49.04         37.01         7.68 o
   0   6  17          0.48          1.36         5.85 o
   1   6  17         29.31         28.27         5.46 o
   2   6  17         63.06         46.17         5.53 o
   3   6  17         79.67         68.25        11.02 o
   4   6  17         27.88         26.71         4.93 o
   5   6  17          0.14          5.90        10.44 o
   6   6  17          2.95          1.23         5.53 o
   7   6  17          0.15          9.83         7.37 o
  -8   7  17         10.48          6.14         6.76 o
  -7   7  17         33.57         27.02         7.37 o
  -6   7  17          0.03          6.76         6.14 o
  -5   7  17          6.72          3.07         6.76 o
  -4   7  17          2.96         -1.84         7.98 o
  -3   7  17          7.76          0.61         7.98 o
  -2   7  17          6.93          9.21         8.60 o
  -1   7  17          2.26          5.53         8.60 o
   0   7  17         35.14         15.35         7.98 o
   1   7  17         10.74          9.21         8.60 o
   2   7  17         12.33         -0.61         7.98 o
   3   7  17          6.14         -3.07        11.67 o
 -16   0  18         25.15         22.72         6.76 o
 -14   0  18         37.19         31.32         8.60 o
 -12   0  18          5.71          9.83         9.83 o
 -10   0  18         28.15         12.15         8.70 o
  -8   0  18        720.38        666.32        48.93 o
  -6   0  18         87.38         83.67         9.52 o
  -4   0  18         65.27         65.45         7.81 o
  -2   0  18       1585.62       1635.51        71.78 o
   0   0  18         25.08         36.15         5.31 o
   2   0  18        277.05        338.63        17.13 o
   4   0  18       2359.77       2300.95        99.70 o
   6   0  18        631.79        517.68        24.80 o
   8   0  18          1.20          6.14         7.98 o
  10   0  18          1.47          5.53         8.60 o
  12   0  18         12.20          0.61         9.21 o
 -16   1  18          2.88          0.61         4.78 o
 -15   1  18          0.01         -3.07         7.98 o
 -14   1  18          2.55          2.31         5.60 o
 -13   1  18          8.39          9.53         6.20 o
 -12   1  18          7.69         11.59         6.47 o
 -11   1  18        249.16        257.10        14.08 o
 -10   1  18        260.23        293.56        15.19 o
  -9   1  18         17.26         21.65         5.66 o
  -8   1  18        751.50        752.55        32.16 o
  -7   1  18        231.95        217.59        10.11 o
  -6   1  18          0.11          2.52         4.66 o
  -5   1  18         99.35         94.34         6.70 o
  -4   1  18         80.37         78.22         8.40 o
  -3   1  18        299.95        314.16        12.10 o
  -2   1  18         25.19         21.46         3.90 o
  -1   1  18        183.08        206.82         7.53 o
   0   1  18        571.51        588.15        17.14 o
   1   1  18       1789.77       1723.17        47.16 o
   2   1  18       2275.08       2196.96        67.33 o
   3   1  18        782.46        751.68        24.07 o
   4   1  18        939.33        986.09        31.09 o
   5   1  18          1.12         23.53         5.14 o
   6   1  18        142.82        167.13         9.32 o
   7   1  18        264.73        223.26        11.11 o
   8   1  18         62.11         72.81         8.33 o
   9   1  18          0.09          0.89         4.84 o
  10   1  18        135.05        118.04         9.96 o
  11   1  18          3.26          4.76         6.29 o
  12   1  18          3.37          4.91         8.60 o
 -16   2  18          6.94          8.20         4.98 o
 -15   2  18          1.69          3.36         4.87 o
 -14   2  18          1.98          2.32         6.03 o
 -13   2  18          1.00          2.46         6.20 o
 -12   2  18         16.87         18.26         7.16 o
 -11   2  18          0.33          2.22         5.50 o
 -10   2  18       1292.28       1428.73        62.32 o
  -9   2  18         27.42         14.39         5.72 o
  -8   2  18       1336.13       1393.23        71.28 o
  -7   2  18          3.74         28.09         5.50 o
  -6   2  18          0.06          0.56         4.21 o
  -5   2  18         19.71         17.07         4.29 o
  -4   2  18         98.67         78.64         5.42 o
  -3   2  18         10.07         16.34         4.21 o
  -2   2  18         76.62         82.76         5.31 o
  -1   2  18          0.82          5.65         3.87 o
   0   2  18        542.10        499.01        13.81 o
   1   2  18         27.64         70.39         5.60 o
   2   2  18         99.62        126.79         6.83 o
   3   2  18        202.47        201.70         9.49 o
   4   2  18        146.47        159.29         8.70 o
   5   2  18        330.77        371.68        15.83 o
   6   2  18         46.06         67.27         6.58 o
   7   2  18         17.20         29.12         7.08 o
   8   2  18        177.63        188.72        12.60 o
   9   2  18          3.10          8.07         7.98 o
  10   2  18         41.65         22.11         8.60 o
  11   2  18          2.82          3.07         9.21 o
  12   2  18          0.08          4.91         8.60 o
 -16   3  18          1.88          3.07         8.60 o
 -15   3  18          2.56          1.58         4.87 o
 -14   3  18          0.02         -3.89         5.75 o
 -13   3  18          0.79          4.47         5.90 o
 -12   3  18         18.27         17.31         8.29 o
 -11   3  18         94.29        121.31         9.88 o
 -10   3  18         26.78         35.18         8.39 o
  -9   3  18          0.01         -0.44         6.59 o
  -8   3  18         54.94         89.57        10.20 o
  -7   3  18          0.01          8.67         7.98 o
  -6   3  18         28.66         32.86         4.94 o
  -5   3  18        137.62        143.00         8.28 o
  -4   3  18         70.33         82.95         5.95 o
  -3   3  18        160.18        184.62        16.07 o
  -2   3  18         14.32         17.74         4.29 o
  -1   3  18          1.69         13.19         4.23 o
   0   3  18        164.44        203.44        15.08 o
   1   3  18       2557.38       2594.04       133.03 o
   2   3  18       1041.74       1028.47        37.43 o
   3   3  18        128.50        163.28         9.59 o
   4   3  18          4.12        114.20         9.42 o
   5   3  18        613.98        660.33        31.75 o
   6   3  18         32.84         19.73         6.79 o
   7   3  18          0.28          1.80         5.85 o
   8   3  18         38.20         80.72         9.27 o
   9   3  18         50.14         51.91        16.58 o
  10   3  18         31.84         52.20        10.44 o
  11   3  18         77.78         80.47        11.67 o
 -15   4  18          0.84          4.91         6.76 o
 -14   4  18         10.74         14.86         5.31 o
 -13   4  18         22.14         18.63         7.37 o
 -12   4  18          0.81         -1.38         7.98 o
 -11   4  18         73.45         77.55         8.71 o
 -10   4  18         89.03        100.12         9.44 o
  -9   4  18         61.37         75.76         9.00 o
  -8   4  18         55.53         72.27        13.21 o
  -7   4  18        201.62        250.47        14.32 o
  -6   4  18          3.53         17.46         6.91 o
  -5   4  18         33.09         78.03         8.65 o
  -4   4  18         84.83         89.94         7.77 o
  -3   4  18         42.30         40.49         6.01 o
  -2   4  18        138.56        147.57        14.37 o
  -1   4  18         69.05         59.66         6.50 o
   0   4  18          5.61          9.78         5.23 o
   1   4  18        382.97        400.81        16.24 o
   2   4  18        222.90        217.50        10.51 o
   3   4  18         15.71         35.41         5.53 o
   4   4  18         21.64         11.92         5.26 o
   5   4  18         18.46         24.17         7.23 o
   6   4  18          4.19          1.41         5.57 o
   7   4  18          6.22          2.09         5.85 o
   8   4  18         88.17        115.67         9.96 o
   9   4  18         12.27          4.30         7.98 o
  10   4  18         56.14         69.41        11.06 o
 -13   5  18          3.96          3.78         7.37 o
 -12   5  18         67.26         98.60        18.73 o
 -11   5  18          6.39          9.02         5.60 o
 -10   5  18         25.33         19.39         5.53 o
  -9   5  18          8.93         11.67         5.55 o
  -8   5  18          0.21          1.39         5.19 o
  -7   5  18         18.62         13.12         5.78 o
  -6   5  18          7.97          9.47         5.55 o
  -5   5  18          7.13          5.20         5.58 o
  -4   5  18          0.21          2.78         5.38 o
  -3   5  18        153.40        156.44         8.93 o
  -2   5  18          0.22         -0.91         5.10 o
  -1   5  18         51.07         55.56         5.84 o
   0   5  18        168.25        175.96         9.29 o
   1   5  18         23.45         26.95         5.05 o
   2   5  18         94.42         94.11         9.30 o
   3   5  18         23.26         29.62         5.78 o
   4   5  18          0.33          6.27         4.54 o
   5   5  18          0.78         11.75         9.83 o
   6   5  18         11.61         12.16         8.29 o
   7   5  18         20.70         35.62         9.21 o
   8   5  18          0.66          3.07         6.76 o
   9   5  18          2.64          4.30         6.76 o
 -11   6  18         16.74         35.01        11.05 o
 -10   6  18          0.42          9.32         4.72 o
  -9   6  18         31.27         19.92         5.42 o
  -8   6  18         21.03         15.80         5.31 o
  -7   6  18         12.97          9.01         5.00 o
  -6   6  18         31.00         32.01         6.53 o
  -5   6  18         17.88         14.21         4.69 o
  -4   6  18         19.96          9.33         4.42 o
  -3   6  18        117.64        109.63        14.56 o
  -2   6  18          9.49          9.17         6.47 o
  -1   6  18         25.10         11.74         5.75 o
   0   6  18          0.00          9.19         6.20 o
   1   6  18         14.33          5.50         4.46 o
   2   6  18          0.19          5.54         4.14 o
   3   6  18          0.29         -1.55         4.06 o
   4   6  18         19.76         13.36         5.16 o
   5   6  18         33.71         33.78         7.37 o
   6   6  18          0.12          2.46         5.53 o
  -7   7  18          4.84          4.91         5.53 o
  -6   7  18          1.49          3.68         6.76 o
  -5   7  18          0.00         -0.61         6.76 o
  -4   7  18          7.33          8.60         7.98 o
  -3   7  18          3.36          3.07         7.98 o
  -2   7  18          0.66         -1.23         7.98 o
  -1   7  18         17.87          4.91         7.98 o
   0   7  18         25.45         20.27         8.60 o
   1   7  18          0.29         -5.53         7.37 o
 -15   0  19         27.91         23.95         7.98 o
 -13   0  19         11.39         11.67         8.60 o
 -11   0  19        113.21        130.23        13.51 o
  -9   0  19        471.35        505.13        35.97 o
  -7   0  19        292.67        327.40        20.25 o
  -5   0  19         57.52         51.62         7.81 o
  -3   0  19          5.79          1.44         6.02 o
  -1   0  19       1315.57       1327.55        57.77 o
   1   0  19          8.47         47.57         7.23 o
   3   0  19         23.85         36.85         7.16 o
   5   0  19        152.24        199.06        20.58 o
   7   0  19        346.03        318.97        23.97 o
   9   0  19          0.17          3.68         7.98 o
  11   0  19          8.48         10.44         9.21 o
 -16   1  19         14.18         19.56         6.45 o
 -15   1  19          0.02          1.84         5.21 o
 -14   1  19          0.27          1.23         8.60 o
 -13   1  19          0.06          4.39         5.90 o
 -12   1  19         44.89         50.79         7.34 o
 -11   1  19         82.65        107.96         9.09 o
 -10   1  19          0.62         10.97         6.20 o
  -9   1  19         52.47         45.26         6.46 o
  -8   1  19         41.42         82.24        12.50 o
  -7   1  19          3.52          6.03         4.94 o
  -6   1  19        119.12        125.07        11.33 o
  -5   1  19         20.22         27.44         5.21 o
  -4   1  19        167.80        169.84         8.56 o
  -3   1  19        154.54        183.34         7.59 o
  -2   1  19          4.76         25.19         3.96 o
  -1   1  19        530.09        586.04        21.84 o
   0   1  19        923.04        919.64        25.92 o
   1   1  19       4189.65       4160.78       112.64 o
   2   1  19       1057.74       1063.26        33.41 o
   3   1  19       2423.36       2472.87        67.77 o
   4   1  19         91.02        102.51         7.48 o
   5   1  19        402.52        407.08        16.79 o
   6   1  19         19.98         10.70         4.58 o
   7   1  19         48.60         70.73         6.74 o
   8   1  19          8.59          4.51         4.84 o
   9   1  19          0.01          5.69         5.85 o
  10   1  19          0.75          9.85         8.29 o
  11   1  19          0.37          4.30         8.60 o
  12   1  19          3.64          4.30        10.44 o
 -16   2  19          8.55         20.11         6.76 o
 -15   2  19          6.03          4.49         4.87 o
 -14   2  19          7.86         11.84         6.29 o
 -13   2  19          5.73          0.59         6.02 o
 -12   2  19         23.40         24.58         7.23 o
 -11   2  19         76.71         86.27         9.77 o
 -10   2  19          3.58          7.09         5.26 o
  -9   2  19        249.15        275.87        12.24 o
  -8   2  19         96.14        100.26         6.76 o
  -7   2  19          0.51          3.32         4.57 o
  -6   2  19         95.25        100.31         7.45 o
  -5   2  19         25.46         30.76         5.03 o
  -4   2  19         63.40         56.22         4.94 o
  -3   2  19          9.63         11.69         5.71 o
  -2   2  19          8.23         17.31         4.55 o
  -1   2  19         12.01         22.98         4.52 o
   0   2  19        201.52        216.98         7.83 o
   1   2  19       1229.77       1360.89        52.49 o
   2   2  19          1.12         57.07         4.96 o
   3   2  19        108.74        140.72        12.30 o
   4   2  19         30.89         56.44         6.35 o
   5   2  19        326.27        346.08        18.90 o
   6   2  19          6.94          6.80         6.20 o
   7   2  19        308.62        309.09        17.16 o
   8   2  19         31.21         21.56         6.45 o
   9   2  19         33.90         29.22         7.98 o
  10   2  19         21.63         15.97         9.21 o
  11   2  19         15.64         25.18         9.21 o
 -15   3  19          4.59          9.59         5.22 o
 -14   3  19          8.72         11.80         5.75 o
 -13   3  19          0.08         -2.11         5.90 o
 -12   3  19         25.68         36.13         7.08 o
 -11   3  19         45.66         43.76         8.60 o
 -10   3  19         52.27         56.84         8.46 o
  -9   3  19          2.29          2.97         7.59 o
  -8   3  19          8.82          9.81         6.64 o
  -7   3  19          1.28          4.17         6.92 o
  -6   3  19         13.07         19.26         8.08 o
  -5   3  19         69.47         75.45         5.79 o
  -4   3  19          7.05         13.61         4.40 o
  -3   3  19          0.18          0.85         4.29 o
  -2   3  19        153.81        119.75         6.94 o
  -1   3  19         23.81         25.09         5.58 o
   0   3  19        741.20        749.48        28.14 o
   1   3  19        313.66        356.41        21.82 o
   2   3  19         23.30         80.48         6.75 o
   3   3  19        323.62        356.25        14.89 o
   4   3  19         22.57         26.14         7.23 o
   5   3  19        111.19        112.00        10.58 o
   6   3  19          6.07          4.21         5.85 o
   7   3  19          3.28          6.02         6.47 o
   8   3  19          6.57          7.31         6.29 o
   9   3  19          5.18         10.44         8.60 o
  10   3  19          0.27          6.14         7.37 o
  11   3  19         11.78          6.76         7.98 o
 -14   4  19          2.21          6.81         4.72 o
 -13   4  19          5.87         11.42         5.31 o
 -12   4  19         39.00         38.46         9.83 o
 -11   4  19          0.36          3.05         6.34 o
 -10   4  19        227.35        286.34        19.66 o
  -9   4  19          3.78          7.25         6.79 o
  -8   4  19         38.99         47.35         8.12 o
  -7   4  19          7.19         24.60         7.34 o
  -6   4  19        166.39        160.94        11.07 o
  -5   4  19          6.73          3.42         5.94 o
  -4   4  19         73.21         51.35         6.38 o
  -3   4  19        147.16        147.14         9.15 o
  -2   4  19         89.24        100.65         7.84 o
  -1   4  19        133.82        131.80         8.90 o
   0   4  19        111.06        109.72         7.81 o
   1   4  19         18.78         14.83         5.17 o
   2   4  19         67.06         88.43         6.97 o
   3   4  19         35.99         32.97         5.33 o
   4   4  19          2.33         -2.28         6.64 o
   5   4  19          0.25          6.72         6.64 o
   6   4  19          0.28         16.58         9.52 o
   7   4  19          2.78         -0.20         5.75 o
   8   4  19         57.04         52.82         9.83 o
   9   4  19          5.63          4.91         7.98 o
  10   4  19          0.59          1.23         7.37 o
 -13   5  19         14.26         15.35         8.60 o
 -12   5  19         14.75         13.82         6.45 o
 -11   5  19          0.98          3.46         5.41 o
 -10   5  19          3.46          7.18         5.60 o
  -9   5  19          0.11         -1.19         5.07 o
  -8   5  19         20.87         23.96        13.20 o
  -7   5  19          1.64          8.24         5.74 o
  -6   5  19         61.32         42.56         6.36 o
  -5   5  19          1.07          1.68         5.30 o
  -4   5  19         57.64         58.08        11.06 o
  -3   5  19         64.38         60.85         6.54 o
  -2   5  19         23.46         20.58         6.59 o
  -1   5  19          4.62         13.21         5.10 o
   0   5  19         53.55         60.30        11.03 o
   1   5  19          5.59          8.02         4.67 o
   2   5  19         29.66         31.43         4.93 o
   3   5  19         10.46         12.94         4.97 o
   4   5  19          8.76          8.29         5.67 o
   5   5  19          6.90          8.64         6.20 o
   6   5  19          1.43          3.07         6.76 o
   7   5  19          4.88          8.60         7.98 o
   8   5  19          4.33          8.60         7.37 o
 -10   6  19          6.07          6.14         6.76 o
  -9   6  19          0.35          1.17         4.54 o
  -8   6  19          1.15          3.74         5.00 o
  -7   6  19          4.14          1.75         4.42 o
  -6   6  19         33.21         34.19        12.59 o
  -5   6  19          4.45         -1.28         4.45 o
  -4   6  19          1.60          3.47         4.24 o
  -3   6  19          0.01          9.28         5.03 o
  -2   6  19          8.41         18.26         6.47 o
  -1   6  19          0.00          1.84         6.08 o
   0   6  19          0.88          7.92         6.03 o
   1   6  19         36.45         26.03         4.84 o
   2   6  19          0.13          1.44         4.30 o
   3   6  19          0.10          5.28         6.45 o
   4   6  19          5.24         -0.61         6.14 o
   5   6  19          1.25          5.53         6.14 o
  -6   7  19          0.79          4.30         6.76 o
  -5   7  19          6.05          4.30         6.76 o
  -4   7  19          2.16          0.00         7.37 o
  -3   7  19         11.96          7.37         7.37 o
  -2   7  19          4.67          5.53         7.37 o
  -1   7  19         15.46         -4.91         6.76 o
   0   7  19          1.38         12.28         7.98 o
 -14   0  20         61.01         88.45        11.06 o
 -12   0  20         21.92         11.05         8.60 o
 -10   0  20        511.27        592.18        38.74 o
  -8   0  20        216.33        205.80        23.97 o
  -6   0  20         36.32         24.57         6.95 o
  -4   0  20        646.04        669.84        31.98 o
  -2   0  20         24.86         40.53         9.21 o
   0   0  20       1075.75       1052.23        38.04 o
   2   0  20        208.77        191.38        19.05 o
   4   0  20        657.33        656.93        24.98 o
   6   0  20        234.18        220.31        15.98 o
   8   0  20          1.36          6.76         8.60 o
  10   0  20          0.07         -4.91         7.98 o
 -16   1  20          0.98          8.60         7.37 o
 -15   1  20          0.93          6.38         5.60 o
 -14   1  20         92.37        109.95        12.29 o
 -13   1  20         16.99          9.89         5.75 o
 -12   1  20          1.64          4.57         5.75 o
 -11   1  20         10.58         11.75         6.20 o
 -10   1  20         38.22         24.65        12.28 o
  -9   1  20        120.85        112.97         9.09 o
  -8   1  20        817.66        803.75        31.10 o
  -7   1  20         10.32         18.33         6.74 o
  -6   1  20         21.30         22.04         5.59 o
  -5   1  20        136.82        144.85         8.34 o
  -4   1  20        334.60        351.11        13.77 o
  -3   1  20         25.09         19.65         4.26 o
  -2   1  20         10.10          9.38         4.16 o
  -1   1  20          3.59         17.97         4.29 o
   0   1  20        602.98        597.85        17.52 o
   1   1  20        180.42        246.52         9.93 o
   2   1  20        269.77        269.91        10.40 o
   3   1  20        391.73        400.82        12.52 o
   4   1  20        933.41       1019.21        37.32 o
   5   1  20         35.00         35.30         5.43 o
   6   1  20         62.99         74.37         6.93 o
   7   1  20          9.14         -3.07         5.65 o
   8   1  20        126.35        142.81         8.71 o
   9   1  20          0.69          5.22         8.90 o
  10   1  20        119.65        125.32        14.13 o
  11   1  20          1.03         -4.30         7.37 o
 -15   2  20          4.46          4.19         4.72 o
 -14   2  20         12.35         13.36         5.42 o
 -13   2  20         70.06         78.43        14.74 o
 -12   2  20         39.76         50.86         9.21 o
 -11   2  20          0.01          1.57         6.20 o
 -10   2  20        124.68        133.43         7.95 o
  -9   2  20          0.03          7.70         4.93 o
  -8   2  20         73.50         73.83        11.90 o
  -7   2  20        352.21        342.70        13.14 o
  -6   2  20        295.16        272.94        12.60 o
  -5   2  20        231.86        229.81        11.68 o
  -4   2  20         26.78         25.37         5.20 o
  -3   2  20         76.46         63.70         6.29 o
  -2   2  20        130.14        122.24         6.84 o
  -1   2  20        146.26        146.33         6.34 o
   0   2  20        358.54        375.04        13.27 o
   1   2  20        935.34        989.71        41.85 o
   2   2  20        203.87        152.70        10.50 o
   3   2  20         50.45         76.90         7.26 o
   4   2  20        246.55        253.68        14.70 o
   5   2  20        169.72        174.47        12.38 o
   6   2  20         13.56          3.07         5.60 o
   7   2  20        147.62        145.64        11.29 o
   8   2  20         19.36         24.99         6.91 o
   9   2  20          0.00         -1.84         8.60 o
  10   2  20         13.38         12.90         7.98 o
  11   2  20         79.89         99.51        12.29 o
 -15   3  20          6.67          7.49         6.13 o
 -14   3  20         10.43         22.30         6.76 o
 -13   3  20          3.22          2.05         5.75 o
 -12   3  20          0.06         -1.30         5.75 o
 -11   3  20          0.00          2.63         6.64 o
 -10   3  20         65.70         60.07         7.96 o
  -9   3  20        113.60        152.45        11.27 o
  -8   3  20        188.85        212.81        13.25 o
  -7   3  20         34.52         39.19         9.83 o
  -6   3  20          3.91         11.43         5.04 o
  -5   3  20          5.39          8.41         4.67 o
  -4   3  20         18.23         27.00         5.03 o
  -3   3  20          0.00         -2.50         4.37 o
  -2   3  20         13.68         19.68         4.62 o
  -1   3  20         48.27         47.11         6.38 o
   0   3  20        628.04        645.34        35.08 o
   1   3  20         60.78         97.36         7.54 o
   2   3  20        778.82        770.32        28.60 o
   3   3  20        446.90        469.29        33.51 o
   4   3  20        163.19        175.82        11.80 o
   5   3  20          6.27          9.34         6.29 o
   6   3  20         40.38         40.14        10.44 o
   7   3  20         34.27         29.48         8.60 o
   8   3  20         21.84         12.28         7.37 o
   9   3  20          0.81          3.68         7.37 o
  10   3  20         58.95         73.09        11.06 o
 -14   4  20          1.92         -6.76         6.76 o
 -13   4  20          0.00          1.82         4.87 o
 -12   4  20          0.06          3.19         5.11 o
 -11   4  20         19.19         17.32         6.47 o
 -10   4  20        126.83        146.53        12.90 o
  -9   4  20         28.35         39.75         7.52 o
  -8   4  20         68.17         61.94         8.46 o
  -7   4  20         17.91         38.22         7.78 o
  -6   4  20        189.64        162.86         9.93 o
  -5   4  20          9.23         11.12         5.81 o
  -4   4  20         17.76         21.91         5.96 o
  -3   4  20         90.14         58.78         7.43 o
  -2   4  20        129.60        125.04         8.48 o
  -1   4  20          0.88          8.80         5.60 o
   0   4  20         14.67         27.63         7.24 o
   1   4  20         61.81         68.78         6.49 o
   2   4  20         40.84         44.09         5.87 o
   3   4  20          3.62         10.30         5.08 o
   4   4  20          0.03         13.28         6.79 o
   5   4  20         38.77         26.21         6.47 o
   6   4  20         46.53         82.58         9.29 o
   7   4  20        132.69        146.21        14.74 o
   8   4  20        120.56        141.29        14.13 o
   9   4  20         29.85         19.04         7.37 o
 -12   5  20          6.79         13.06         4.98 o
 -11   5  20          1.97          3.81         5.41 o
 -10   5  20          3.25          3.68         5.65 o
  -9   5  20         12.31         14.74         9.21 o
  -8   5  20          1.11          1.58         5.29 o
  -7   5  20          0.36         -3.08         5.29 o
  -6   5  20          1.20          0.19         5.10 o
  -5   5  20          0.07          0.55         5.30 o
  -4   5  20          5.21          0.76         5.33 o
  -3   5  20         11.86          9.90         5.46 o
  -2   5  20         15.51         15.48         5.53 o
  -1   5  20         14.71         20.14         5.03 o
   0   5  20         48.12         38.67         5.94 o
   1   5  20          0.48          2.52         4.67 o
   2   5  20         11.51         10.28         4.62 o
   3   5  20          0.26          3.95         4.54 o
   4   5  20          1.92          8.00         6.02 o
   5   5  20          0.01         -3.68         6.76 o
   6   5  20         11.99          3.07         6.76 o
   7   5  20         17.46         15.35         6.76 o
 -10   6  20         32.85         55.89        12.28 o
  -9   6  20          0.10          1.23         6.76 o
  -8   6  20         10.25         11.47         4.54 o
  -7   6  20          7.98          9.51         4.87 o
  -6   6  20         10.57          9.02         4.87 o
  -5   6  20         16.10         14.24         4.72 o
  -4   6  20          0.08          7.54         5.22 o
  -3   6  20         25.13         12.59         7.68 o
  -2   6  20          3.24          1.66         6.77 o
  -1   6  20          9.81          3.30         6.69 o
   0   6  20          6.94         11.67         8.60 o
   1   6  20         12.50         11.05         5.16 o
   2   6  20          2.23          7.37         7.06 o
   3   6  20         20.13         30.71         7.37 o
   4   6  20          0.02          2.46         6.14 o
  -4   7  20          7.47         12.28         7.37 o
  -3   7  20         40.02         19.04         9.21 o
  -2   7  20          9.40         13.51        11.05 o
 -15   0  21         27.89         84.14        10.44 o
 -13   0  21         46.66         46.68         9.83 o
 -11   0  21         45.94         30.09         9.21 o
  -9   0  21        209.68        204.62        17.21 o
  -7   0  21        112.05         85.63        19.35 o
  -5   0  21        463.31        395.96        58.42 o
  -3   0  21        520.40        538.11        35.06 o
  -1   0  21          3.91         15.01         4.67 o
   1   0  21       3731.83       3666.07       224.11 o
   3   0  21        496.47        496.83        24.11 o
   5   0  21        228.49        229.93        13.47 o
   7   0  21        102.63         97.67        12.90 o
   9   0  21         20.68         19.65         8.60 o
 -15   1  21          2.07          1.54         4.78 o
 -14   1  21          4.12         15.58         6.14 o
 -13   1  21          5.79          4.64         5.31 o
 -12   1  21         22.38         13.58         5.75 o
 -11   1  21         52.29         44.24        11.06 o
 -10   1  21         12.46         18.71         6.34 o
  -9   1  21          8.61         13.38         6.20 o
  -8   1  21         15.21         18.22         6.47 o
  -7   1  21          0.06         10.92         5.23 o
  -6   1  21         58.97         50.28        11.41 o
  -5   1  21        164.06        174.66        13.92 o
  -4   1  21         10.27          9.72         4.95 o
  -3   1  21        376.31        393.27        14.36 o
  -2   1  21        202.66        178.90         8.85 o
  -1   1  21        326.89        322.70        10.63 o
   0   1  21         86.11         87.46         5.27 o
   1   1  21        999.02        980.91        31.17 o
   2   1  21          4.69          7.21         4.51 o
   3   1  21        126.09        125.57         8.28 o
   4   1  21        269.91        264.41        10.57 o
   5   1  21         18.42         18.19         4.94 o
   6   1  21         36.78         58.79        13.42 o
   7   1  21         69.64         90.70         7.07 o
   8   1  21          5.55         -0.74         5.41 o
   9   1  21         15.82          5.53         7.37 o
  10   1  21          1.96          1.23         7.98 o
 -15   2  21          0.53          7.68         5.21 o
 -14   2  21         33.43         33.01         6.03 o
 -13   2  21         15.66         22.17         6.20 o
 -12   2  21          0.50          4.30         5.90 o
 -11   2  21         19.88         13.85         7.08 o
 -10   2  21        128.55        123.98        13.78 o
  -9   2  21         73.68         64.59         6.49 o
  -8   2  21         33.21         37.90         9.22 o
  -7   2  21         20.92         26.74         5.20 o
  -6   2  21        284.23        237.14        16.40 o
  -5   2  21          9.75         24.93         6.31 o
  -4   2  21        133.88        111.52        10.55 o
  -3   2  21        139.10        124.00         7.43 o
  -2   2  21         47.68         39.42         5.13 o
  -1   2  21        194.97        187.84         7.35 o
   0   2  21        379.62        356.97        12.88 o
   1   2  21          0.35         13.21         3.85 o
   2   2  21          0.60          6.42         7.08 o
   3   2  21         41.10         81.73         9.59 o
   4   2  21         60.13         67.93         8.56 o
   5   2  21        109.64        124.55        12.59 o
   6   2  21          0.58         10.44         6.29 o
   7   2  21          0.01          7.98         6.08 o
   8   2  21          1.89          1.84         7.37 o
   9   2  21         11.12          4.91         7.98 o
  10   2  21          5.52         19.65         8.60 o
 -14   3  21          0.71         -2.75         4.98 o
 -13   3  21          7.44          6.27         5.22 o
 -12   3  21         15.07         12.20         6.20 o
 -11   3  21          6.54          2.60         6.20 o
 -10   3  21          0.00          9.45         7.15 o
  -9   3  21         27.93         51.45         8.25 o
  -8   3  21        275.92        301.49        16.51 o
  -7   3  21          0.01          6.81         6.92 o
  -6   3  21         79.41         46.08        10.44 o
  -5   3  21          9.06         15.32         5.14 o
  -4   3  21          5.35         12.39         5.03 o
  -3   3  21         30.51         31.03         4.96 o
  -2   3  21         28.06         33.32         6.21 o
  -1   3  21        172.47        205.35        10.87 o
   0   3  21          0.22         53.76         6.49 o
   1   3  21        918.96       1047.10        38.23 o
   2   3  21        124.13        121.63        13.51 o
   3   3  21         49.25         84.03         9.59 o
   4   3  21         19.84         44.31        18.73 o
   5   3  21         17.65         15.55        10.75 o
   6   3  21          0.06         -0.92         6.08 o
   7   3  21          9.47         17.91         6.64 o
   8   3  21         24.40         35.01         9.83 o
   9   3  21          0.04         -1.84         7.98 o
  10   3  21         64.44         86.61        18.43 o
 -13   4  21          0.14          8.44         4.98 o
 -12   4  21          1.94          1.47         5.31 o
 -11   4  21          0.20         -0.17         5.45 o
 -10   4  21         43.71         45.08         7.37 o
  -9   4  21         97.89        105.83         9.53 o
  -8   4  21         12.28         10.89         7.08 o
  -7   4  21        140.71        123.62        10.60 o
  -6   4  21        111.42         84.21        20.27 o
  -5   4  21         28.17         24.46         6.54 o
  -4   4  21          0.03         -1.27         5.53 o
  -3   4  21          3.03         10.09         6.05 o
  -2   4  21         25.77         38.45         7.04 o
  -1   4  21         19.12         19.66         5.96 o
   0   4  21         28.82         42.06         6.07 o
   1   4  21         19.88         33.54         5.65 o
   2   4  21          0.73          2.24         5.08 o
   3   4  21         70.20         65.25        22.73 o
   4   4  21         55.60         39.44         7.34 o
   5   4  21         18.22         28.62         6.69 o
   6   4  21          2.56          6.14         7.98 o
   7   4  21         18.08         14.74         8.60 o
   8   4  21          0.74         14.74         8.60 o
 -11   5  21         11.21          5.55         4.98 o
 -10   5  21          9.45          9.78         6.45 o
  -9   5  21         29.82         32.41         8.60 o
  -8   5  21          5.84          1.86         4.95 o
  -7   5  21          0.05          7.39         5.17 o
  -6   5  21         24.57         31.67         5.69 o
  -5   5  21         11.68          0.79         5.17 o
  -4   5  21         34.71         24.57         5.66 o
  -3   5  21         15.69         20.26         5.42 o
  -2   5  21         17.55         14.99         5.05 o
  -1   5  21          0.03          3.53         4.71 o
   0   5  21         51.17         59.92         9.78 o
   1   5  21         25.28         25.69         4.93 o
   2   5  21         51.41         56.44        15.33 o
   3   5  21         69.99         61.37        15.05 o
   4   5  21         48.96         42.38         8.60 o
   5   5  21         10.62         11.05         7.37 o
   6   5  21         82.40         97.05        11.67 o
  -9   6  21          0.36          1.84         6.14 o
  -8   6  21          7.49          0.61         6.76 o
  -7   6  21         19.96         13.35        11.36 o
  -6   6  21          0.00          2.90         5.53 o
  -5   6  21          4.91          3.43         6.45 o
  -4   6  21          0.00          7.44         5.83 o
  -3   6  21          8.37          7.37         8.60 o
  -2   6  21          5.58          6.14         7.37 o
  -1   6  21          4.85         10.44         7.37 o
   0   6  21          3.78         -4.38         4.98 o
   1   6  21         19.19         19.65         5.42 o
   2   6  21          7.98          3.68         5.53 o
   3   6  21          4.14          6.76         6.14 o
 -14   0  22         77.91         92.14        10.44 o
 -12   0  22        114.64        129.62        12.90 o
 -10   0  22          0.09          1.84         8.60 o
  -8   0  22        146.05        121.64        12.90 o
  -6   0  22       1235.07       1031.56        48.34 o
  -4   0  22        756.27        737.25        47.39 o
  -2   0  22         75.26         45.94         7.37 o
   0   0  22          9.82         22.44         6.92 o
   2   0  22        869.88        748.41        34.38 o
   4   0  22        418.95        407.88        20.43 o
   6   0  22          0.36          1.84         7.37 o
   8   0  22          6.47         16.58         7.98 o
 -15   1  22          0.20          5.17         5.16 o
 -14   1  22          4.27         14.96         6.03 o
 -13   1  22          4.27          5.80         5.85 o
 -12   1  22          6.96          8.55         5.31 o
 -11   1  22         12.47         22.02         6.03 o
 -10   1  22         22.82         15.09         6.03 o
  -9   1  22          0.26         -0.24         5.60 o
  -8   1  22         29.96         25.51         6.29 o
  -7   1  22         36.94         39.55         8.60 o
  -6   1  22         59.81         54.91        16.21 o
  -5   1  22        106.23        104.32         7.38 o
  -4   1  22        150.73        164.61         8.61 o
  -3   1  22        129.01        137.09         7.92 o
  -2   1  22        276.58        241.90        10.76 o
  -1   1  22          1.76          2.14         3.85 o
   0   1  22       1546.95       1556.54        43.25 o
   1   1  22         53.77         67.25         5.85 o
   2   1  22        326.71        334.25        14.14 o
   3   1  22        140.23        150.52         8.77 o
   4   1  22        123.31        128.98         8.31 o
   5   1  22          4.04         11.64         4.69 o
   6   1  22          6.08         14.12         4.61 o
   7   1  22          0.11          6.45         5.21 o
   8   1  22         21.91         26.41         8.60 o
   9   1  22          1.48         -4.91         7.37 o
  10   1  22          1.97         10.44        14.74 o
 -15   2  22          1.65          3.83         5.21 o
 -14   2  22          1.75          4.27         4.98 o
 -13   2  22         17.38         16.89         6.08 o
 -12   2  22          0.88          5.53         5.85 o
 -11   2  22          4.57          2.46         6.51 o
 -10   2  22          0.33          5.50         6.03 o
  -9   2  22         34.20         32.80         5.30 o
  -8   2  22         39.74         23.27         9.39 o
  -7   2  22          1.14          4.11         5.06 o
  -6   2  22        381.70        348.29        17.19 o
  -5   2  22        114.65         90.32         6.93 o
  -4   2  22         23.33         26.55         5.38 o
  -3   2  22        279.64        272.62        14.78 o
  -2   2  22        640.65        577.85        17.22 o
  -1   2  22          8.69         40.50         5.02 o
   0   2  22        159.62        158.62         7.71 o
   1   2  22        675.52        700.78        32.99 o
   2   2  22        173.22        187.24        12.68 o
   3   2  22         16.67         48.34         8.39 o
   4   2  22         51.71         73.90         7.23 o
   5   2  22        300.24        314.73        20.87 o
   6   2  22         51.31         79.36         8.90 o
   7   2  22         33.47         45.71        12.59 o
   8   2  22         36.63         60.80        10.44 o
   9   2  22        152.77        192.92        16.59 o
 -14   3  22          1.22          6.36         4.72 o
 -13   3  22          1.66          2.51         5.41 o
 -12   3  22          3.09          1.18         5.60 o
 -11   3  22          1.24         10.89         6.47 o
 -10   3  22         59.49         54.58         7.52 o
  -9   3  22         29.66         42.32         7.67 o
  -8   3  22         78.83        111.01         9.99 o
  -7   3  22          1.37         12.02         6.72 o
  -6   3  22         67.59         83.91        16.28 o
  -5   3  22          9.13          4.79         4.78 o
  -4   3  22         12.66         20.53         4.76 o
  -3   3  22         92.74         82.51         6.11 o
  -2   3  22        310.02        290.86        13.93 o
  -1   3  22        538.77        530.76        21.07 o
   0   3  22         31.27         76.29         6.99 o
   1   3  22       1224.88       1318.73        47.52 o
   2   3  22        128.71        145.35        14.74 o
   3   3  22         17.35         37.21         7.95 o
   4   3  22        186.23        208.36        28.88 o
   5   3  22         39.13         77.59         9.33 o
   6   3  22          0.89          4.32         6.03 o
   7   3  22          8.75          4.30         7.37 o
   8   3  22         21.25         38.08         9.21 o
   9   3  22          1.55         -0.61         7.37 o
 -13   4  22          0.68         -0.69         4.98 o
 -12   4  22          4.74          4.47         5.41 o
 -11   4  22          2.91         -0.09         5.85 o
 -10   4  22          2.98          4.84         5.85 o
  -9   4  22         29.64         43.57         7.34 o
  -8   4  22         35.50         37.99         6.78 o
  -7   4  22         27.35         32.74         6.54 o
  -6   4  22         34.11         37.01         6.09 o
  -5   4  22         25.17         17.73         5.82 o
  -4   4  22         31.41         23.35         6.09 o
  -3   4  22         25.15         22.87         6.18 o
  -2   4  22         23.79         29.07         7.05 o
  -1   4  22         18.83         54.55         8.57 o
   0   4  22         13.72         28.64         5.53 o
   1   4  22         47.59         42.03         8.75 o
   2   4  22          0.38          2.46         6.47 o
   3   4  22         32.09         56.04         8.39 o
   4   4  22         34.47         29.48         7.52 o
   5   4  22        167.97        154.21        15.36 o
   6   4  22          0.20         17.19         7.98 o
   7   4  22          2.98         -0.61         7.98 o
   8   4  22         10.06         -1.84         7.98 o
 -11   5  22          0.63          4.91         5.11 o
 -10   5  22          2.51          6.06         4.98 o
  -9   5  22          2.56         11.05         5.21 o
  -8   5  22         78.69         67.04        11.67 o
  -7   5  22          5.19          3.40         5.60 o
  -5   5  22          1.03          2.84         5.03 o
  -4   5  22          2.63         10.99         5.29 o
  -3   5  22          1.43          1.53         4.99 o
  -2   5  22          0.48         15.60        11.20 o
  -1   5  22         31.94         26.03         5.09 o
   0   5  22         16.19         22.79         5.16 o
   1   5  22         34.44         25.43         4.72 o
   2   5  22          0.81         -0.22         7.24 o
   3   5  22          1.78          8.60         6.76 o
   4   5  22        128.80        138.84        14.13 o
   5   5  22         73.96         71.25        10.44 o
  -8   6  22         17.57         15.97         9.21 o
  -7   6  22          3.58         -1.23         6.14 o
  -6   6  22          3.59         -1.84         6.76 o
  -5   6  22          0.37          1.84         6.76 o
  -4   6  22         15.09         15.97         8.60 o
  -3   6  22         10.38          4.91         7.98 o
  -2   6  22          7.06         14.12         7.37 o
  -1   6  22          6.44          9.83         7.37 o
   0   6  22          5.41          2.62         4.87 o
   1   6  22          3.04          4.30         6.14 o
 -15   0  23          0.06          3.07         7.37 o
 -13   0  23          3.90         12.90         6.76 o
 -11   0  23         14.72         17.20         7.98 o
  -9   0  23         82.10         80.47        11.06 o
  -7   0  23          0.60          6.14         7.98 o
  -5   0  23        393.85        307.95        22.75 o
  -3   0  23        298.20        226.50        12.60 o
  -1   0  23         89.37        108.09         9.88 o
   1   0  23          0.82          4.32         6.64 o
   3   0  23         71.26         81.08         6.93 o
   5   0  23         30.86         30.71         8.60 o
   7   0  23         58.82         71.86        11.06 o
 -15   1  23          0.02         -5.53         6.14 o
 -14   1  23         29.07         40.83         8.29 o
 -13   1  23         75.70        106.16        14.74 o
 -12   1  23          7.73          7.42         4.67 o
 -11   1  23          0.75          1.06         5.31 o
 -10   1  23          6.71         17.11         6.76 o
  -9   1  23          0.69          3.14         5.85 o
  -8   1  23         26.03         10.40         6.03 o
  -7   1  23         10.55          2.56         5.10 o
  -6   1  23        113.06         89.69         7.17 o
  -5   1  23          0.91          3.74         4.78 o
  -4   1  23         89.42        100.90         7.08 o
  -3   1  23         28.56         16.23         4.84 o
  -2   1  23          2.14          7.17         3.41 o
  -1   1  23        186.36        149.97         6.71 o
   0   1  23        161.53        146.71         7.59 o
   1   1  23          0.26          1.03         5.46 o
   2   1  23         41.74         39.09         7.54 o
   3   1  23        173.45        188.27         9.62 o
   4   1  23         37.85         52.92         7.70 o
   5   1  23          0.42         -1.26         4.42 o
   6   1  23          2.29          7.75         5.16 o
   7   1  23          3.23          1.23         7.37 o
   8   1  23          2.90          8.60         7.98 o
   9   1  23          0.85          1.84         7.37 o
 -14   2  23         26.66         26.74         6.76 o
 -13   2  23          0.64         12.31         7.06 o
 -12   2  23          3.32          7.98         6.51 o
 -11   2  23         22.31         42.44         9.83 o
 -10   2  23          3.97          5.44         6.20 o
  -9   2  23         80.30         52.68         5.41 o
  -8   2  23         11.86         11.43         4.84 o
  -7   2  23          0.00          0.17         4.48 o
  -6   2  23         20.41         27.67         5.22 o
  -5   2  23          1.78          2.75         4.78 o
  -4   2  23        129.47        115.77         7.43 o
  -3   2  23         63.19         52.80         5.59 o
  -2   2  23         38.22         29.78         5.03 o
  -1   2  23         66.26         70.16         6.29 o
   0   2  23         60.01         72.49         5.81 o
   1   2  23        284.11        313.22        17.68 o
   2   2  23         87.25         80.18        10.44 o
   3   2  23         12.50         12.51         7.08 o
   4   2  23          2.19          8.22         6.64 o
   5   2  23          1.93          9.07         5.60 o
   6   2  23         46.93         52.74         7.34 o
   7   2  23          2.85          3.07         7.98 o
   8   2  23          5.49          1.84         7.98 o
   9   2  23         50.54         65.11        10.44 o
 -13   3  23          8.24         10.11         5.16 o
 -12   3  23          1.68          5.53         5.65 o
 -11   3  23         12.64         13.11         6.29 o
 -10   3  23         10.36          4.34         6.03 o
  -9   3  23         27.30         24.23         6.47 o
  -8   3  23         20.23         15.97         9.83 o
  -7   3  23          0.60          2.16         6.29 o
  -6   3  23          0.77          0.61         6.29 o
  -5   3  23         22.81         14.86         4.59 o
  -4   3  23         81.28         73.30         8.07 o
  -3   3  23         55.21         77.01        11.53 o
  -2   3  23        179.74        190.11        10.36 o
  -1   3  23         95.90         81.52         7.86 o
   0   3  23         37.58         50.49         7.99 o
   1   3  23          4.30         13.17         7.67 o
   2   3  23          0.42         21.49         7.37 o
   3   3  23        274.02        274.09        19.05 o
   4   3  23         63.19         63.88        13.51 o
   5   3  23          2.70         14.09         6.76 o
   6   3  23         59.21         55.89         9.83 o
   7   3  23          8.51          5.53         7.37 o
   8   3  23         51.02         41.77         9.21 o
 -12   4  23          0.16         -1.28         4.98 o
 -11   4  23          1.47          0.08         4.98 o
 -10   4  23          0.57         -3.84         5.85 o
  -9   4  23         61.23         60.70        14.16 o
  -8   4  23          9.25          8.36         5.30 o
  -7   4  23          9.29          7.84         5.39 o
  -6   4  23         23.66         17.92         5.65 o
  -5   4  23          2.10          3.25         5.61 o
  -4   4  23          7.46          7.76         6.46 o
  -3   4  23          1.74          4.16         5.45 o
  -2   4  23         23.28         36.42         6.32 o
  -1   4  23          0.18          2.52         5.23 o
   0   4  23        148.35        119.89         8.09 o
   1   4  23         88.40         61.33         8.18 o
   2   4  23         57.89         38.70         6.79 o
   3   4  23          4.09          7.70         6.03 o
   4   4  23         14.26         12.90         7.98 o
   5   4  23         29.87         26.41         8.60 o
   6   4  23          0.61         22.11         8.60 o
   7   4  23          1.54         -1.84         7.37 o
 -10   5  23          4.69          1.84         4.34 o
  -9   5  23          4.19          0.27         4.98 o
  -8   5  23         30.00         24.69         5.83 o
  -7   5  23          1.00          4.91         5.21 o
  -6   5  23          0.47          0.43         5.60 o
  -5   5  23         13.74          3.64         5.60 o
  -4   5  23          5.43          8.42         4.83 o
  -3   5  23         10.53          7.31         4.60 o
  -2   5  23         19.50         10.81         4.66 o
  -1   5  23         98.30        118.57        13.17 o
   0   5  23         10.54         14.41         5.16 o
   1   5  23         83.66         45.45        10.44 o
   2   5  23          2.38         -1.23         7.37 o
   3   5  23        120.43        108.74        12.29 o
   4   5  23          3.09          0.61         6.76 o
  -6   6  23          4.32          3.68         7.98 o
  -5   6  23          0.27          1.23         6.14 o
  -4   6  23          0.07          7.98         7.37 o
  -3   6  23          7.42          7.37         7.37 o
  -2   6  23          0.28         -1.23         8.60 o
 -12   0  24          0.00          0.00         6.76 o
 -10   0  24          5.10         -0.61         7.98 o
  -8   0  24         33.97         25.18         9.21 o
  -6   0  24        627.43        553.61        36.30 o
  -4   0  24         19.00         13.79         6.29 o
  -2   0  24        750.16        658.33        24.84 o
   0   0  24        108.39        109.52         9.88 o
   2   0  24        244.81        216.71        13.01 o
   4   0  24        218.47        167.75        15.36 o
   6   0  24        252.05        255.65        19.67 o
 -14   1  24          0.47         -1.64         4.54 o
 -13   1  24          8.51          9.21         5.45 o
 -12   1  24         34.92         28.69         4.67 o
 -11   1  24          2.57         -0.41         4.50 o
 -10   1  24          0.36         -0.73         4.38 o
  -9   1  24         81.21         83.98         7.86 o
  -8   1  24         13.48          7.97         4.81 o
  -7   1  24         14.25         11.17         4.94 o
  -6   1  24        101.90         78.42         8.74 o
  -5   1  24         11.17          5.28         5.85 o
  -4   1  24         31.71         15.16         4.94 o
  -3   1  24         15.25         25.55         5.78 o
  -2   1  24         75.76         53.95         4.72 o
  -1   1  24          1.71          6.09         4.55 o
   0   1  24        161.62        149.93         8.85 o
   1   1  24         20.90         13.41         5.33 o
   2   1  24        127.35        115.51         7.61 o
   3   1  24         22.72         19.61         4.29 o
   4   1  24         10.67          5.23         4.42 o
   5   1  24          2.19          3.68         7.37 o
   6   1  24         38.62         29.48         7.98 o
   7   1  24          5.28          3.07         7.37 o
   8   1  24         21.85         22.11         7.37 o
 -14   2  24          0.05          0.61         7.37 o
 -13   2  24          0.02         -1.23         5.21 o
 -12   2  24         29.88         33.50         6.76 o
 -11   2  24          0.49          5.22         6.08 o
 -10   2  24          0.93          0.00         5.65 o
  -9   2  24         34.19         31.02         7.16 o
  -8   2  24         79.81         72.10        11.06 o
  -7   2  24         19.86         21.98         6.83 o
  -6   2  24        216.89        183.53        11.25 o
  -5   2  24         29.17         23.12         4.94 o
  -4   2  24          3.20          6.54         4.68 o
  -3   2  24        150.63        153.14         7.80 o
  -2   2  24         65.91         80.11         6.10 o
  -1   2  24          0.27          8.62         4.45 o
   0   2  24         47.18         59.76        21.50 o
   1   2  24          0.29          8.47         7.52 o
   2   2  24        112.87         96.73         9.59 o
   3   2  24         80.86         84.67        18.73 o
   4   2  24          6.79          8.29         6.08 o
   5   2  24         12.14         25.36         7.04 o
   6   2  24          0.00          4.91         7.37 o
   7   2  24         38.94         61.42        10.44 o
   8   2  24          2.00          6.14         7.37 o
 -13   3  24          0.03          1.23         4.34 o
 -12   3  24         12.63         11.46         5.85 o
 -11   3  24          0.58          1.43         5.85 o
 -10   3  24          2.77          6.82         7.68 o
  -9   3  24         21.57         14.23         6.03 o
  -8   3  24         43.12         48.20        12.28 o
  -7   3  24          0.05         -2.46         6.03 o
  -6   3  24          0.76          0.46         5.47 o
  -5   3  24          4.57          5.56         5.90 o
  -4   3  24         18.04         11.95         5.84 o
  -3   3  24         60.82         41.29        10.31 o
  -2   3  24        163.61        175.97         9.92 o
  -1   3  24         15.23         24.53         6.07 o
   0   3  24        253.77        227.74        14.44 o
   1   3  24         18.86         17.55         7.37 o
   2   3  24        347.12        362.77        18.99 o
   3   3  24        103.36        143.15        11.50 o
   4   3  24         92.73        105.02        25.80 o
   5   3  24         63.50         87.22        12.28 o
   6   3  24          5.33          6.14         7.37 o
   7   3  24         12.47          5.53         7.37 o
 -11   4  24          0.79          3.46         4.72 o
 -10   4  24         13.31         16.49         5.60 o
  -9   4  24          9.15          3.99         6.08 o
  -8   4  24          7.79          1.62         5.42 o
  -7   4  24          0.05         -2.43         5.10 o
  -6   4  24          5.24          1.92         4.99 o
  -5   4  24         16.47         14.69         5.82 o
  -4   4  24          4.85          3.93         5.28 o
  -3   4  24          3.76          7.44         5.37 o
  -2   4  24         10.17          7.12         5.08 o
  -1   4  24          8.32         15.61         5.28 o
   0   4  24         40.23         33.61         7.78 o
   1   4  24         61.28         67.12         9.83 o
   2   4  24         45.04         33.37         5.50 o
   3   4  24         34.62         43.61         9.83 o
   4   4  24          1.02         -1.23         7.37 o
   5   4  24         35.30         32.55         8.60 o
   6   4  24         34.08         42.99         9.21 o
  -9   5  24          0.68          4.91         7.37 o
  -8   5  24         47.28         43.60         5.85 o
  -7   5  24          1.21         -0.32         4.98 o
  -6   5  24          1.77          2.25         5.16 o
  -5   5  24          0.19         -0.06         4.72 o
  -4   5  24          0.51          0.97         5.16 o
  -3   5  24          0.03          5.89         5.16 o
  -2   5  24          0.49          0.03         4.98 o
  -1   5  24          0.04          1.90         4.72 o
   0   5  24         17.96         10.44         6.76 o
   1   5  24         93.52        101.36        12.29 o
   2   5  24         43.33         39.92         8.60 o
   3   5  24         23.00         21.50         7.37 o
 -13   0  25          4.23          1.84         6.76 o
 -11   0  25          7.40          3.07         7.37 o
  -9   0  25          0.35         -0.61         7.98 o
  -7   0  25        159.17        124.72        13.52 o
  -5   0  25          8.65         -0.61         5.65 o
  -3   0  25         15.60         17.01         5.05 o
  -1   0  25         20.62         25.02         7.23 o
   1   0  25          1.56          7.98         8.60 o
   3   0  25          6.67          1.84         6.76 o
   5   0  25          8.33         -0.61         6.76 o
 -14   1  25          1.81          3.68         7.37 o
 -13   1  25         17.58         14.71         9.21 o
 -12   1  25          6.21         44.57        27.33 o
 -11   1  25          2.97          1.85         4.08 o
 -10   1  25          1.87         -1.85         4.23 o
  -9   1  25         54.46         40.52         5.30 o
  -8   1  25         20.87         12.77         4.69 o
  -7   1  25          9.80          7.20         4.78 o
  -6   1  25         90.82         69.64         7.33 o
  -5   1  25         98.44         61.95         7.94 o
  -4   1  25          0.00          5.14         4.94 o
  -3   1  25         88.65         68.83         6.82 o
  -2   1  25        169.92        125.10         6.15 o
  -1   1  25        117.18        101.41         7.77 o
   0   1  25         21.23         13.95         5.58 o
   1   1  25          0.07         -0.66         4.09 o
   2   1  25         22.74         40.13         7.19 o
   3   1  25        206.28        216.51        10.50 o
   4   1  25         12.11         14.74         7.37 o
   5   1  25          5.26         11.05         7.98 o
   6   1  25          0.80          3.07         6.76 o
   7   1  25         14.53          9.83         7.37 o
 -13   2  25          1.00          1.12         4.98 o
 -12   2  25          6.60          0.92         4.78 o
 -11   2  25         14.17         12.01         5.42 o
 -10   2  25          1.35          2.21         5.85 o
  -9   2  25         26.76         18.22         7.98 o
  -8   2  25          8.38         -0.63         4.69 o
  -7   2  25         14.16         20.18         4.90 o
  -6   2  25        202.39        161.70         9.44 o
  -5   2  25        112.47         79.42         6.18 o
  -4   2  25         10.61         12.90         4.79 o
  -3   2  25        184.99        184.76         8.32 o
  -2   2  25          0.00          5.95         4.23 o
  -1   2  25          3.95          8.07         5.28 o
   0   2  25         65.69         56.87         8.84 o
   1   2  25          3.93         10.61         7.08 o
   2   2  25          6.18          9.21         6.64 o
   3   2  25         17.75         24.87         6.95 o
   4   2  25         19.64         14.13         7.37 o
   5   2  25         85.66         98.89        12.29 o
   6   2  25         45.11         58.35         9.83 o
   7   2  25         32.91         27.02         7.37 o
 -12   3  25         45.59         44.48         7.98 o
 -11   3  25          1.37         -1.18         5.41 o
 -10   3  25          0.00          1.84         5.21 o
  -9   3  25         13.74          6.14         6.08 o
  -8   3  25          5.95          6.69         5.85 o
  -7   3  25          3.81         -1.04         5.39 o
  -6   3  25          0.00         -1.13         5.60 o
  -5   3  25          0.07          5.00         5.46 o
  -4   3  25          4.23          6.86         5.33 o
  -3   3  25         23.62         31.89         6.94 o
  -2   3  25          4.29          3.16         5.36 o
  -1   3  25        268.47        290.85        25.95 o
   0   3  25         19.77         19.72         7.67 o
   1   3  25          8.41         15.18         7.37 o
   2   3  25         41.38         52.76        14.43 o
   3   3  25         40.12         39.31         9.83 o
   4   3  25         17.81         25.18         7.98 o
   5   3  25          7.22          9.21         7.37 o
   6   3  25         64.32         84.15        11.06 o
 -10   4  25          0.81          0.91         4.98 o
  -9   4  25          8.48         10.75         5.65 o
  -8   4  25         34.17         58.35         9.83 o
  -7   4  25          1.75         11.67         6.08 o
  -6   4  25         28.19         28.88         6.16 o
  -5   4  25          1.87         -0.14         4.86 o
  -4   4  25          4.29          6.31         5.23 o
  -3   4  25          1.82          6.17         5.30 o
  -2   4  25         67.51         69.17         9.50 o
  -1   4  25          3.55         11.92         4.86 o
   0   4  25         41.06         12.10         8.91 o
   1   4  25          2.11         12.90         7.37 o
   2   4  25          5.36          8.60         9.21 o
   3   4  25          3.52          3.07         7.98 o
   4   4  25          1.76         -2.46         6.76 o
   5   4  25         10.08          9.21         7.37 o
  -7   5  25          0.71          3.03         5.85 o
  -6   5  25          0.25         -0.50         4.54 o
  -5   5  25          0.33         -2.57         4.72 o
  -4   5  25          3.21          5.98         4.98 o
  -3   5  25          0.35          0.59         4.98 o
  -2   5  25          2.69          3.07         6.76 o
   1   5  25         29.56         30.09         7.98 o
   2   5  25         89.31        167.08        19.66 o
 -12   0  26          1.13          4.05         5.31 o
 -10   0  26         19.71         20.27         7.98 o
  -8   0  26         17.19         18.42         7.98 o
  -6   0  26          3.03          6.45         5.65 o
  -4   0  26        106.88         76.74        10.58 o
  -2   0  26         38.47         42.87         7.78 o
   0   0  26         87.44         94.24         8.90 o
   2   0  26        146.05        124.71        12.90 o
   4   0  26          1.92          0.00         6.14 o
 -13   1  26         24.98         25.79         8.60 o
 -12   1  26         71.79         81.41        10.13 o
 -11   1  26          2.24          7.92         3.87 o
 -10   1  26         10.90         11.52         4.24 o
  -9   1  26         20.50         12.00         4.42 o
  -8   1  26         25.34         21.40         4.58 o
  -7   1  26          3.49          5.14         4.60 o
  -6   1  26          2.66          2.79         4.46 o
  -5   1  26          1.98          5.47         4.72 o
  -4   1  26          3.45          1.36         3.29 o
  -3   1  26          2.60          3.05         3.65 o
  -2   1  26         49.15         44.51         9.91 o
  -1   1  26        125.07        125.51         8.06 o
   0   1  26          3.56          5.49         5.29 o
   1   1  26         19.80         12.63         4.36 o
   2   1  26         45.92         30.65         5.50 o
   3   1  26          1.58          4.91         7.37 o
   4   1  26         37.27         50.36         8.60 o
   5   1  26          3.56          0.00         6.14 o
   6   1  26          7.72         13.51         6.76 o
 -12   2  26         18.06          8.20         5.83 o
 -11   2  26          6.09          7.12         5.31 o
 -10   2  26          0.82          0.61         5.65 o
  -9   2  26          4.19          9.25         6.29 o
  -8   2  26          1.15          1.16         4.69 o
  -7   2  26         12.33         13.64         4.67 o
  -6   2  26          8.84          6.79         4.69 o
  -5   2  26         62.73         62.14         8.45 o
  -4   2  26         12.22         16.34         7.00 o
  -3   2  26         13.13          9.78         4.41 o
  -2   2  26          8.34         17.28         5.46 o
  -1   2  26         53.13         45.92         8.26 o
   0   2  26         21.58         11.95         7.08 o
   1   2  26         12.34          6.54         7.06 o
   2   2  26         24.91         40.59         7.52 o
   3   2  26          0.81          0.61         7.37 o
   4   2  26          0.02          0.61         7.37 o
   5   2  26         11.06         22.11         7.98 o
   6   2  26         12.77         22.72         7.98 o
 -11   3  26          2.79          5.83         4.78 o
 -10   3  26          6.86         18.06        14.43 o
  -9   3  26          0.23          0.92         5.65 o
  -8   3  26          0.08         -1.75         5.85 o
  -7   3  26          1.93         -2.31         5.17 o
  -6   3  26          1.90          3.43         5.38 o
  -5   3  26         78.71         70.03         9.55 o
  -4   3  26         33.09         33.04         5.75 o
  -3   3  26         52.37         63.35        11.89 o
  -2   3  26         26.61         15.07         5.53 o
  -1   3  26        311.85        273.12        15.92 o
   0   3  26         94.71        110.10         9.87 o
   1   3  26         30.72         43.85        22.11 o
   2   3  26          0.17          3.53         6.45 o
   3   3  26         17.36         19.65         7.98 o
   4   3  26         20.04         27.64         7.98 o
   5   3  26          5.36         14.74         7.37 o
  -9   4  26         19.44         14.13         5.21 o
  -8   4  26          0.46         -1.01         5.41 o
  -7   4  26          0.00          4.05         5.41 o
  -6   4  26         63.08         36.24         8.60 o
  -5   4  26          4.61          6.14         5.21 o
  -4   4  26         11.88          8.46         5.60 o
  -3   4  26         99.34         97.29        15.36 o
  -2   4  26         65.58         88.45         9.83 o
  -1   4  26          0.00         -3.68         7.37 o
   0   4  26         18.80          9.21         7.37 o
   1   4  26          3.64         -1.89         5.31 o
   2   4  26         54.48         26.41         7.98 o
   3   4  26          3.59          2.46         6.14 o
 -11   0  27          0.31         -0.85         4.87 o
  -9   0  27         48.68         27.64         6.03 o
  -7   0  27          4.17          5.16         5.41 o
  -5   0  27          3.20         -2.51         5.16 o
  -3   0  27          0.71         -5.97         6.03 o
  -1   0  27        125.40        147.95        13.51 o
   1   0  27         67.40         59.28         6.95 o
   3   0  27        174.37        122.88        12.29 o
 -12   1  27          2.68          1.84         4.78 o
 -11   1  27          0.83          0.00         4.78 o
 -10   1  27         15.37         14.93         4.23 o
  -9   1  27          1.28          1.88         3.97 o
  -8   1  27          2.62          3.37         4.16 o
  -7   1  27          8.90          3.25         4.36 o
  -6   1  27          6.95          9.62         3.81 o
  -5   1  27         11.53         11.07         3.65 o
  -4   1  27         31.98         28.94         4.61 o
  -3   1  27         42.09         34.68         5.53 o
  -2   1  27          9.04          7.06         5.10 o
  -1   1  27          6.04         12.78         5.47 o
   0   1  27         14.56         12.68         6.29 o
   1   1  27          0.04          1.06         6.20 o
   2   1  27          5.53         11.05         7.37 o
   3   1  27         29.27         22.72         7.37 o
   4   1  27         54.12         44.22         7.98 o
   5   1  27         36.71         35.01         7.98 o
 -11   2  27         45.28         41.51        14.74 o
 -10   2  27          0.62         -4.98         4.98 o
  -9   2  27          0.21          0.85         5.60 o
  -8   2  27         11.10          7.39         5.85 o
  -7   2  27         25.16         15.11         4.25 o
  -6   2  27         31.77         24.78         4.43 o
  -5   2  27         44.18         24.77         4.27 o
  -4   2  27         30.84         40.76         6.18 o
  -3   2  27        113.68        107.42         9.16 o
  -2   2  27         69.25         29.85         7.67 o
  -1   2  27          0.24         -2.12         6.64 o
   0   2  27          0.27         -3.41         6.20 o
   1   2  27          5.14          8.60         7.98 o
   2   2  27         11.48         25.79         7.98 o
   3   2  27         11.75         24.56         7.37 o
   4   2  27          2.84          6.14         7.37 o
   5   2  27         24.45         37.46         9.83 o
 -10   3  27          6.22          3.68         5.21 o
  -9   3  27         17.03         11.98         6.45 o
  -8   3  27          3.10          6.45         5.65 o
  -7   3  27          6.86          6.14         5.65 o
  -6   3  27          0.11         -0.52         5.41 o
  -5   3  27         47.87         32.82         9.52 o
  -4   3  27          7.81          7.19         4.95 o
  -3   3  27        211.71        224.39        15.96 o
  -2   3  27         15.22         32.55        13.51 o
  -1   3  27          2.87          2.46         8.60 o
   0   3  27         49.85         33.78         9.21 o
   1   3  27          3.39          7.37         7.37 o
   2   3  27         84.74         74.94        11.06 o
   3   3  27         12.67          9.83         6.14 o
   4   3  27         41.18         47.91         9.83 o
  -8   4  27          1.31          0.00         6.76 o
  -7   4  27         13.92         12.08         5.75 o
  -6   4  27          6.37         14.00         5.42 o
  -5   4  27         24.72         18.80         5.60 o
  -4   4  27         11.29          7.54         7.37 o
  -3   4  27          0.36         14.12         7.37 o
  -2   4  27          0.05         10.44         7.37 o
  -1   4  27          4.20         11.05         7.37 o
   0   4  27          5.30         -6.14         7.37 o
   1   4  27          0.21         -1.23         6.76 o
   2   4  27          8.02          6.14         6.76 o
 -10   0  28          0.63          2.40         4.72 o
  -8   0  28         15.52         11.45         4.98 o
  -6   0  28          7.45         -0.29         4.98 o
  -4   0  28         32.87         16.88         6.20 o
  -2   0  28         34.79         39.74         7.90 o
   0   0  28         72.02         68.18        10.44 o
   2   0  28        117.62        101.98        10.44 o
 -11   1  28          0.07          2.23         4.58 o
 -10   1  28          1.97          8.95         4.06 o
  -9   1  28          1.88          2.08         4.13 o
  -8   1  28         36.95         31.34         4.35 o
  -7   1  28          8.69         11.79         4.38 o
  -6   1  28         11.23         16.69         3.62 o
  -5   1  28         12.68          8.40         4.03 o
  -4   1  28          0.53          1.69         4.74 o
  -3   1  28          2.74          2.53         4.74 o
  -2   1  28         20.63         13.02         5.10 o
  -1   1  28          7.09          5.80         5.42 o
   0   1  28          0.36          7.37         7.98 o
   1   1  28          0.39          2.82         5.41 o
   2   1  28          3.09          1.23         6.14 o
   3   1  28         11.85         10.44         6.14 o
 -10   2  28         10.70         16.46         5.42 o
  -9   2  28          3.45          1.84         4.78 o
  -8   2  28          2.75          2.76         5.16 o
  -7   2  28          6.11          6.53         5.42 o
  -6   2  28         16.53         19.13         4.42 o
  -5   2  28          6.02          8.78         3.95 o
  -4   2  28          3.84          3.73         4.25 o
  -3   2  28         13.69         -7.98         7.98 o
  -2   2  28         43.93         41.15         9.83 o
  -1   2  28         34.72         20.88         8.60 o
   0   2  28          6.37         -0.61         7.98 o
   1   2  28          4.18          6.12         5.41 o
   2   2  28          0.23         -2.46         6.76 o
   3   2  28          1.74         -2.46         5.53 o
  -9   3  28          0.11          6.14         7.37 o
  -8   3  28         11.92          7.61         4.98 o
  -7   3  28          0.95          3.60         4.98 o
  -6   3  28          1.04          4.91         5.21 o
  -5   3  28          3.99          6.45         5.21 o
  -4   3  28          4.72         11.67         8.90 o
  -3   3  28        102.91         79.24        11.67 o
  -2   3  28         83.60         52.83         9.83 o
  -1   3  28         29.70         14.13         7.98 o
   0   3  28         20.20          1.23         7.37 o
   1   3  28          0.21          3.68         7.37 o
   2   3  28          5.64         10.44         6.14 o
  -5   4  28         28.57         15.97         8.60 o
  -4   4  28          9.63          9.21         7.37 o
  -3   4  28          0.71         19.04        10.44 o
  -9   0  29          2.24          3.07         4.34 o
  -7   0  29          0.07         -1.08         4.54 o
  -5   0  29          0.93          3.68         7.37 o
  -3   0  29         26.92         30.71         7.98 o
  -1   0  29         49.80         52.21         9.21 o
   1   0  29        123.95         92.15        12.90 o
 -10   1  29          0.16          3.07         6.14 o
  -9   1  29         12.96          7.76         4.72 o
  -8   1  29          0.95          0.43         3.50 o
  -7   1  29          4.71         10.62         3.77 o
  -6   1  29          4.41          5.43         3.87 o
  -5   1  29          7.67          5.13         4.98 o
  -4   1  29          5.43          4.91         5.16 o
  -3   1  29          5.56          9.60         5.31 o
  -2   1  29         12.82         12.92         5.42 o
  -1   1  29         24.21         14.13         7.98 o
   0   1  29          7.77         10.44         7.98 o
   1   1  29          2.21          1.84         6.14 o
   2   1  29         26.41         23.34         7.37 o
  -9   2  29          9.86          7.37         6.14 o
  -8   2  29         10.74          9.83         6.76 o
  -7   2  29          6.20          0.39         5.31 o
  -6   2  29          9.03          9.87         5.60 o
  -5   2  29         15.07          6.14         7.37 o
  -4   2  29         32.85         11.05         7.37 o
  -3   2  29          6.21         -1.23         7.37 o
  -2   2  29         10.24          4.30         7.37 o
  -1   2  29          0.24          0.00         7.37 o
   0   2  29          0.14          3.07         7.37 o
   1   2  29         37.66         35.01         7.98 o
   2   2  29          6.07          3.07         9.21 o
  -7   3  29         11.18          6.76         6.76 o
  -6   3  29         23.94         10.44         6.76 o
  -5   3  29         19.45          7.37         7.37 o
  -4   3  29         14.50          6.76         7.37 o
  -3   3  29          0.01         11.67         7.98 o
  -2   3  29         15.51         29.48         7.98 o
  -1   3  29         21.87          6.14         6.76 o
   0   3  29         32.91         16.42         5.85 o
  -8   0  30          8.53          1.84         6.76 o
  -6   0  30         16.83         10.44         6.76 o
  -4   0  30          3.21          7.98         7.37 o
  -2   0  30         27.71         17.20         7.37 o
  -8   1  30          3.74          1.84         6.14 o
  -7   1  30          0.06         -0.61         6.76 o
  -6   1  30         14.17         25.30         9.83 o
  -5   1  30          4.43          0.67         4.54 o
  -4   1  30          3.39         -0.56         4.87 o
  -3   1  30          1.02          0.95         4.72 o
  -2   1  30         90.08         93.98        10.44 o
  -1   1  30         29.88         25.18         7.98 o
  -7   2  30          6.99          2.46         6.14 o
  -6   2  30         18.06         14.13         6.76 o
  -5   2  30         48.53         22.73         7.98 o
  -4   2  30         34.66          7.37         7.37 o
  -3   2  30          5.78          0.61         7.37 o
  -2   2  30         11.40         11.67         7.37 o
  -1   2  30          1.35         -3.68         6.76 o
   0   2  30          8.09         -0.61         6.14 o
  -5   0  31          7.52          5.53         6.76 o
  -3   0  31          0.31          2.46         6.14 o
  -6   1  31         16.91          4.30         7.37 o
  -5   1  31          2.44          1.84         6.76 o
  -4   1  31         20.47          2.46         6.76 o
  -3   1  31         33.72         24.57         7.37 o
  -2   1  31          4.21          4.91         6.76 o
  -1   1  31         30.61          9.83         6.14 o
                                                
