# Supplementary material for: Enantioselectivity of chiral di­hydro­myricetin in multicomponent solid solutions regulated by subtle structural mutation
Source: IUCrJ. 2023 Jan 21;10(Pt 2):164–76. doi: 10.1107/S2052252523000118 (PMC9980384; doi:10.1107/S2052252523000118)
Supplement: Supplementary file 3 [file m-10-00164-RR-DMY-CAFsup3.hkl]

#
# h,k,l, Fo-squared, sigma(Fo-squared), Fc and phi(calc)
#
data_RR-DMY-CAF
_shelx_title ' 211230Li_LIDZ267983_TJ_0m_a.res in P2(1)'
_shelx_refln_list_code          6
_shelx_F_calc_maximum      174.50
_exptl_crystal_F_000      1160.00
_reflns_d_resolution_high  0.8275

loop_
 _space_group_symop_operation_xyz
 'x, y, z'
 '-x, y+1/2, -z'

_cell_length_a    14.6504
_cell_length_b     7.1240
_cell_length_c    24.4554
_cell_angle_alpha  90.000
_cell_angle_beta  101.688
_cell_angle_gamma  90.000

loop_
 _refln_index_h
 _refln_index_k
 _refln_index_l
 _refln_F_squared_meas
 _refln_F_squared_sigma
 _refln_F_calc
 _refln_phase_calc
1 0 0 0.25 0.90 0.30 0.0
2 0 0 21002.85 1312.11 154.77 0.0
3 0 0 6.98 3.00 3.00 180.0
4 0 0 9472.90 245.53 105.67 180.0
5 0 0 21.76 2.76 4.59 180.0
6 0 0 5100.35 161.14 69.86 180.0
7 0 0 30.09 3.60 5.42 0.0
8 0 0 52.60 5.65 6.70 0.0
9 0 0 45.21 5.27 6.97 0.0
10 0 0 2250.33 85.18 47.69 180.0
11 0 0 0.80 5.76 0.39 0.0
12 0 0 4238.39 194.44 63.52 0.0
13 0 0 29.21 9.27 3.36 180.0
14 0 0 239.81 20.24 15.07 0.0
15 0 0 0.00 7.51 2.51 180.0
16 0 0 96.68 15.30 9.61 180.0
17 0 0 7.22 7.79 1.04 0.0
1 1 0 3024.40 111.30 59.10 359.0
2 1 0 25.69 2.97 4.58 72.3
3 1 0 45.48 3.10 5.69 208.4
4 1 0 696.54 16.27 29.65 268.9
5 1 0 6.72 1.48 3.13 341.3
6 1 0 1167.54 23.11 36.57 276.8
7 1 0 1036.85 23.11 33.51 341.6
8 1 0 132.25 5.37 13.42 95.1
9 1 0 816.33 21.41 29.32 2.1
10 1 0 0.00 2.31 1.09 149.7
11 1 0 5.16 6.82 3.35 196.1
12 1 0 243.51 15.07 15.61 101.3
13 1 0 343.54 16.95 17.87 206.3
14 1 0 317.52 20.87 15.88 272.1
15 1 0 280.01 18.75 15.36 162.3
16 1 0 18.80 6.38 4.69 94.3
17 1 0 26.27 6.53 4.87 144.9
1 2 0 18988.23 764.03 143.49 253.1
2 2 0 832.38 40.42 32.79 159.3
3 2 0 2389.34 64.05 52.56 91.6
4 2 0 3873.57 87.57 64.96 163.9
5 2 0 106.43 4.12 9.17 223.0
6 2 0 18.32 2.49 3.99 329.9
7 2 0 112.80 5.39 10.37 280.5
8 2 0 277.43 9.82 16.77 310.6
9 2 0 88.59 6.02 9.59 36.0
10 2 0 93.78 5.48 9.43 200.5
11 2 0 75.73 5.78 8.55 272.4
12 2 0 2056.37 99.95 44.21 349.1
13 2 0 234.10 18.20 14.48 256.3
14 2 0 478.82 24.18 20.97 357.9
15 2 0 186.30 14.26 13.01 76.5
16 2 0 37.46 6.93 7.46 177.8
1 3 0 1057.72 49.76 34.41 173.8
2 3 0 1123.75 38.86 36.39 66.6
3 3 0 2077.14 55.97 47.94 170.6
4 3 0 3966.96 97.35 63.95 85.0
5 3 0 1981.28 69.74 44.46 153.3
6 3 0 1183.89 31.52 33.47 260.6
7 3 0 491.51 17.04 22.10 166.6
8 3 0 416.12 12.91 20.51 248.9
9 3 0 56.15 4.06 7.28 142.2
10 3 0 94.81 6.11 10.10 3.7
11 3 0 857.51 31.31 28.48 343.9
12 3 0 388.03 16.82 19.12 87.2
13 3 0 272.74 13.28 16.85 325.0
14 3 0 151.50 12.17 12.29 285.1
15 3 0 0.00 8.95 1.39 207.2
16 3 0 63.83 11.84 7.68 69.7
0 4 0 2611.39 88.68 53.28 345.7
1 4 0 1601.82 37.78 38.53 245.4
2 4 0 877.98 25.06 30.29 357.6
3 4 0 495.47 20.97 21.30 335.0
4 4 0 82.61 5.32 8.68 327.7
5 4 0 16.74 7.59 5.44 166.9
6 4 0 42.00 11.46 5.24 67.6
7 4 0 207.53 20.45 14.72 217.5
8 4 0 0.00 4.31 3.04 221.4
9 4 0 173.48 15.32 12.12 93.2
10 4 0 395.46 22.26 18.80 159.2
11 4 0 44.17 7.35 5.57 33.8
12 4 0 169.90 12.51 11.23 163.1
13 4 0 57.47 13.16 6.42 178.4
14 4 0 96.46 13.63 10.15 2.5
15 4 0 109.64 15.88 8.29 281.1
1 5 0 303.23 15.54 17.55 199.9
2 5 0 82.13 7.98 8.77 86.2
3 5 0 434.95 21.47 21.61 337.7
4 5 0 436.08 19.65 21.41 55.4
5 5 0 215.83 19.18 14.65 336.4
6 5 0 42.84 5.98 6.96 7.7
7 5 0 256.96 28.02 17.03 155.6
8 5 0 20.24 6.18 4.56 252.8
9 5 0 110.14 11.29 9.34 246.5
10 5 0 84.76 11.33 8.29 254.3
11 5 0 688.96 32.03 26.53 333.4
12 5 0 38.66 7.95 6.18 206.6
13 5 0 17.98 6.35 5.63 286.5
14 5 0 29.28 9.53 6.02 151.2
0 6 0 226.32 19.65 14.64 69.9
1 6 0 529.51 27.45 21.71 85.2
2 6 0 350.26 28.07 18.34 198.5
3 6 0 198.21 13.09 15.02 300.7
4 6 0 99.46 14.36 10.34 334.9
5 6 0 52.79 12.85 7.40 285.3
6 6 0 21.23 10.03 4.61 353.5
7 6 0 21.25 14.78 6.73 208.9
8 6 0 174.50 18.65 12.95 15.4
9 6 0 7.72 14.49 1.19 26.5
10 6 0 23.97 10.71 5.25 274.1
11 6 0 102.79 18.76 9.12 40.8
12 6 0 2.59 10.68 3.16 128.6
1 7 0 104.66 11.52 9.43 75.1
2 7 0 112.91 11.82 9.48 105.2
3 7 0 75.84 15.59 7.13 178.9
4 7 0 4.14 8.66 0.44 49.5
5 7 0 20.11 10.97 3.59 315.1
6 7 0 22.25 23.67 4.88 5.4
7 7 0 197.00 39.68 13.15 166.0
8 7 0 10.69 10.29 5.27 98.5
9 7 0 14.08 10.09 2.33 76.7
10 7 0 139.28 19.34 10.28 222.9
0 8 0 0.00 8.95 4.29 334.7
1 8 0 6.05 6.61 2.92 64.1
2 8 0 11.36 16.02 2.77 292.2
3 8 0 4.31 37.81 5.25 238.6
4 8 0 84.90 15.30 9.59 304.9
5 8 0 4.88 9.53 2.96 240.6
6 8 0 19.38 9.53 3.16 293.0
-17 0 1 27.12 10.39 5.47 180.0
-16 0 1 1.44 8.37 0.63 0.0
-15 0 1 32.29 28.87 2.69 180.0
-14 0 1 0.00 7.68 0.33 180.0
-13 0 1 0.00 6.92 0.32 0.0
-12 0 1 36.23 12.85 4.51 180.0
-11 0 1 394.16 18.90 19.54 0.0
-10 0 1 96.87 7.78 10.12 0.0
-9 0 1 638.71 33.29 26.49 0.0
-8 0 1 9.44 3.28 2.61 180.0
-7 0 1 2929.13 94.31 54.01 0.0
-6 0 1 1.12 2.45 1.77 180.0
-5 0 1 1372.08 46.14 37.94 180.0
-4 0 1 2.37 2.29 1.15 180.0
-3 0 1 1391.28 53.04 36.65 0.0
-2 0 1 6.51 2.50 1.97 0.0
-1 0 1 4713.94 294.98 74.01 0.0
0 0 1 0.72 1.01 1.01 0.0
1 0 1 7860.02 491.82 95.18 0.0
2 0 1 2.61 2.16 0.91 0.0
3 0 1 423.41 15.83 19.94 180.0
4 0 1 0.39 1.79 0.13 0.0
5 0 1 6484.62 167.29 83.07 0.0
6 0 1 5.43 2.39 1.54 0.0
7 0 1 296.71 11.78 15.97 180.0
8 0 1 0.00 2.63 0.86 0.0
9 0 1 1092.63 49.82 32.89 180.0
10 0 1 23.55 8.66 4.46 0.0
11 0 1 1255.87 62.38 34.84 180.0
12 0 1 93.30 12.10 8.40 0.0
13 0 1 125.88 14.07 11.02 0.0
14 0 1 7.48 8.43 3.35 0.0
15 0 1 164.78 19.63 13.58 180.0
16 0 1 3.46 7.79 0.24 0.0
17 0 1 154.09 18.19 12.84 0.0
-17 1 1 14.19 5.81 4.52 119.9
-16 1 1 54.81 8.54 6.99 8.1
-15 1 1 77.60 9.62 8.01 270.8
-14 1 1 22.32 6.50 5.54 190.3
-13 1 1 1215.60 44.05 34.52 80.2
-12 1 1 8.26 3.99 4.11 165.1
-11 1 1 4.79 3.66 1.27 122.5
-10 1 1 759.48 20.76 28.30 178.3
-9 1 1 430.87 14.06 20.65 83.5
-8 1 1 297.66 8.49 17.26 172.9
-7 1 1 1150.35 23.78 34.75 93.4
-6 1 1 414.84 9.90 19.91 166.4
-5 1 1 847.81 17.62 28.89 85.9
-4 1 1 1824.20 41.42 43.14 7.5
-3 1 1 3639.04 99.00 64.11 259.6
-2 1 1 449.70 16.23 23.21 165.8
-1 1 1 328.08 10.91 19.98 80.6
0 1 1 14.65 3.41 4.03 99.1
1 1 1 1772.58 57.47 44.33 89.5
2 1 1 241.56 8.19 16.36 174.4
3 1 1 827.33 23.06 29.76 267.0
4 1 1 339.50 8.49 18.46 334.8
5 1 1 176.88 4.98 14.75 248.8
6 1 1 67.29 3.31 8.51 282.4
7 1 1 10.44 1.97 2.90 273.4
8 1 1 7.83 2.87 2.42 333.0
9 1 1 473.29 14.50 20.18 88.6
10 1 1 109.10 6.85 11.31 143.3
11 1 1 1545.41 62.70 37.86 77.6
12 1 1 149.30 12.53 11.88 166.8
13 1 1 349.46 18.95 18.76 73.5
14 1 1 58.47 10.87 7.06 355.0
15 1 1 5.79 6.66 2.06 210.7
16 1 1 57.85 11.84 6.95 3.8
17 1 1 186.84 13.95 12.08 264.4
-16 2 1 41.65 6.91 6.76 114.9
-15 2 1 658.60 43.79 24.47 353.6
-14 2 1 321.37 24.15 17.95 267.7
-13 2 1 6.98 5.36 1.95 176.6
-12 2 1 485.66 19.14 22.37 236.0
-11 2 1 581.90 20.63 22.21 340.2
-10 2 1 179.66 7.64 13.06 99.8
-9 2 1 22.45 3.70 4.83 270.1
-8 2 1 39.83 3.48 6.46 84.9
-7 2 1 421.83 11.34 20.25 337.2
-6 2 1 140.61 6.51 11.85 308.3
-5 2 1 4745.64 107.03 68.88 171.3
-4 2 1 333.95 9.81 18.70 90.3
-3 2 1 336.69 13.78 18.35 53.6
-2 2 1 3386.63 87.94 58.77 256.0
-1 2 1 422.47 18.36 23.02 29.6
1 2 1 5764.50 182.72 77.01 347.1
2 2 1 2617.14 69.93 51.88 241.1
3 2 1 949.56 25.58 31.87 11.3
4 2 1 1813.45 49.31 42.76 95.8
5 2 1 922.04 21.32 31.36 347.8
6 2 1 143.06 5.04 11.78 274.3
7 2 1 281.27 14.11 16.46 182.7
8 2 1 131.67 5.58 11.26 291.7
9 2 1 308.51 11.30 17.01 175.4
10 2 1 132.68 7.92 11.07 76.2
11 2 1 14.74 3.83 3.22 64.0
12 2 1 3.21 3.92 3.26 95.1
13 2 1 18.69 6.00 4.60 282.1
14 2 1 88.22 12.25 9.28 301.5
15 2 1 8.06 5.75 2.39 249.5
16 2 1 44.94 7.47 7.20 89.9
-16 3 1 27.65 10.10 4.52 35.1
-15 3 1 64.67 11.55 8.07 213.2
-14 3 1 83.88 9.41 8.75 327.7
-13 3 1 45.97 6.42 6.72 352.6
-12 3 1 38.89 5.78 6.68 157.0
-11 3 1 76.55 5.54 8.65 102.2
-10 3 1 38.46 3.98 5.88 142.9
-9 3 1 826.20 24.91 28.33 94.7
-8 3 1 205.33 7.90 14.64 0.1
-7 3 1 2494.49 94.99 48.06 70.5
-6 3 1 1247.14 35.16 35.00 345.2
-5 3 1 544.36 16.61 23.84 305.0
-4 3 1 1072.05 29.36 34.81 335.8
-3 3 1 274.68 10.48 17.26 239.5
-2 3 1 1825.57 45.78 44.54 172.4
-1 3 1 1972.85 63.40 43.61 75.0
0 3 1 3328.55 81.99 58.96 167.1
1 3 1 2139.56 53.89 47.57 76.2
2 3 1 817.83 27.91 28.23 159.9
3 3 1 981.24 31.29 31.13 276.5
4 3 1 317.27 15.67 17.60 38.7
5 3 1 176.52 8.54 13.85 92.7
6 3 1 629.90 21.25 25.90 150.1
7 3 1 166.05 9.48 11.91 121.0
8 3 1 61.58 5.07 7.22 152.6
9 3 1 480.98 15.88 20.88 68.8
10 3 1 41.16 5.92 6.42 129.9
11 3 1 1212.72 40.05 35.41 56.9
12 3 1 173.69 10.21 12.69 327.1
13 3 1 861.04 45.51 29.62 82.8
14 3 1 6.98 8.37 4.14 166.4
15 3 1 59.79 12.54 6.31 255.6
16 3 1 10.05 8.37 0.43 153.5
-15 4 1 0.00 6.64 0.46 224.5
-14 4 1 23.07 8.44 6.14 223.1
-13 4 1 440.12 23.00 18.91 181.0
-12 4 1 372.64 21.96 17.91 250.5
-11 4 1 187.84 22.30 13.58 29.4
-10 4 1 200.88 20.79 14.00 89.1
-9 4 1 103.58 13.90 9.57 342.9
-8 4 1 63.30 7.23 8.42 127.9
-7 4 1 67.77 5.39 8.27 334.2
-6 4 1 330.51 16.13 17.75 247.2
-5 4 1 78.02 6.36 7.93 167.6
-4 4 1 84.80 5.53 8.34 332.6
-3 4 1 361.71 11.58 21.04 349.2
-2 4 1 545.67 16.64 23.83 51.1
-1 4 1 1380.23 35.69 37.46 156.5
0 4 1 645.47 20.63 25.97 249.4
1 4 1 1136.34 32.72 34.71 157.6
2 4 1 158.89 9.01 12.95 83.4
3 4 1 54.11 4.15 7.25 82.6
4 4 1 969.45 36.40 30.95 70.7
5 4 1 23.94 4.43 3.99 336.9
6 4 1 67.60 7.17 6.86 279.5
7 4 1 99.54 8.71 9.80 182.3
8 4 1 2.19 5.06 2.86 221.4
9 4 1 121.11 10.07 10.86 206.7
10 4 1 84.77 9.09 8.29 86.1
11 4 1 132.65 13.00 10.45 92.3
12 4 1 314.28 18.10 16.80 259.5
13 4 1 145.79 12.54 9.98 171.4
14 4 1 67.43 11.92 7.16 240.4
15 4 1 24.68 9.53 4.04 174.9
-14 5 1 8.18 7.22 3.51 97.6
-13 5 1 412.29 33.02 21.18 61.6
-12 5 1 278.10 19.45 16.01 181.2
-11 5 1 595.87 47.05 22.07 56.7
-10 5 1 257.79 30.50 16.10 83.0
-9 5 1 41.89 11.39 6.99 49.1
-8 5 1 8.33 7.64 3.95 353.9
-7 5 1 290.78 24.21 16.34 53.4
-6 5 1 95.42 20.98 10.34 303.1
-5 5 1 8.96 7.53 2.11 190.8
-4 5 1 3.59 3.96 0.71 122.1
-3 5 1 128.87 9.48 11.34 174.8
-2 5 1 67.02 6.99 8.64 82.7
-1 5 1 64.60 8.08 9.37 339.9
0 5 1 48.05 5.96 6.73 211.4
1 5 1 151.50 11.47 13.28 106.2
2 5 1 65.34 7.30 8.48 303.3
3 5 1 237.50 12.83 14.82 278.1
4 5 1 123.70 9.62 10.69 321.1
5 5 1 722.61 42.78 25.49 43.2
6 5 1 15.13 7.58 3.80 347.1
7 5 1 608.53 35.12 24.34 60.2
8 5 1 29.32 11.07 6.02 23.6
9 5 1 355.91 22.03 19.72 69.0
10 5 1 224.49 16.99 14.83 278.5
11 5 1 166.65 14.75 12.42 53.6
12 5 1 313.91 22.25 18.25 327.3
13 5 1 11.67 6.05 2.23 210.4
-12 6 1 12.93 10.68 4.84 280.6
-11 6 1 140.25 22.21 9.55 322.0
-10 6 1 91.80 16.45 9.85 59.2
-9 6 1 102.66 25.99 9.23 358.2
-8 6 1 26.53 10.51 5.83 56.8
-7 6 1 81.21 14.20 8.53 136.9
-6 6 1 54.43 12.96 7.79 269.4
-5 6 1 88.76 15.17 9.06 160.0
-4 6 1 4.25 5.32 1.95 1.6
-3 6 1 128.64 12.23 11.51 289.7
-2 6 1 176.37 12.49 12.97 115.6
-1 6 1 46.82 7.70 4.85 113.5
0 6 1 1242.21 49.08 35.25 271.1
1 6 1 64.25 7.91 6.94 132.9
2 6 1 134.41 13.68 11.40 255.6
3 6 1 26.94 7.21 5.79 2.6
4 6 1 410.84 27.33 20.41 69.3
5 6 1 56.48 34.02 1.73 220.6
6 6 1 66.33 13.67 7.77 52.5
7 6 1 17.34 11.06 3.61 335.2
8 6 1 88.10 15.47 8.21 248.5
9 6 1 38.15 12.17 6.27 340.4
10 6 1 10.38 9.87 4.20 111.3
11 6 1 73.87 14.58 8.23 140.8
12 6 1 19.94 11.26 5.57 13.0
-10 7 1 71.23 15.01 7.62 325.2
-9 7 1 32.14 34.93 8.21 19.9
-8 7 1 39.70 19.48 6.55 313.4
-7 7 1 30.60 30.31 5.88 74.6
-6 7 1 83.07 15.04 6.73 258.8
-5 7 1 17.11 9.21 3.53 76.3
-4 7 1 23.55 10.39 5.40 32.6
-3 7 1 3.26 6.20 2.77 349.2
-2 7 1 0.78 5.41 3.51 303.7
-1 7 1 77.55 9.89 8.37 65.9
0 7 1 11.58 5.59 3.93 141.0
1 7 1 11.76 6.48 2.82 159.3
2 7 1 106.96 16.50 8.36 132.8
3 7 1 17.05 77.07 8.69 229.5
4 7 1 101.23 97.28 5.40 210.8
5 7 1 17.61 11.26 3.36 58.1
6 7 1 57.88 14.43 8.49 302.6
7 7 1 44.69 12.70 7.92 56.8
8 7 1 23.69 22.80 5.76 8.3
9 7 1 45.05 34.06 0.61 321.5
-6 8 1 43.40 13.86 6.17 248.7
-5 8 1 36.99 12.99 4.82 224.8
-4 8 1 57.81 13.86 6.94 196.0
-3 8 1 0.00 39.26 3.84 325.4
-2 8 1 48.51 23.96 5.46 128.9
-1 8 1 12.87 16.60 3.92 169.4
0 8 1 58.30 15.59 6.83 9.7
1 8 1 10.63 7.11 4.12 216.3
2 8 1 25.21 10.10 4.99 41.0
3 8 1 16.19 9.99 4.82 358.0
4 8 1 151.44 19.75 11.78 63.1
5 8 1 46.03 12.99 6.09 267.6
6 8 1 21.22 10.68 2.59 31.4
-17 0 2 0.58 7.79 1.54 0.0
-16 0 2 6.64 8.37 3.24 0.0
-15 0 2 9.37 8.66 3.05 180.0
-14 0 2 111.59 17.18 10.02 180.0
-13 0 2 8.23 7.07 4.08 180.0
-12 0 2 34.80 6.35 5.52 180.0
-11 0 2 35.13 5.97 5.58 180.0
-10 0 2 171.87 10.41 14.49 0.0
-9 0 2 10.80 5.00 3.43 0.0
-8 0 2 18.23 4.41 4.69 180.0
-7 0 2 70.09 5.21 7.95 0.0
-6 0 2 785.46 28.86 24.97 0.0
-5 0 2 75.76 5.53 8.88 0.0
-4 0 2 7886.95 812.35 97.83 0.0
-3 0 2 20.75 4.43 3.94 180.0
-1 0 2 3.85 1.71 2.43 0.0
0 0 2 1643.80 60.00 43.43 180.0
1 0 2 0.00 1.59 0.00 180.0
2 0 2 3978.36 144.69 64.42 0.0
3 0 2 0.00 2.86 0.45 0.0
4 0 2 202.35 7.18 16.60 0.0
5 0 2 1.16 1.96 1.27 180.0
6 0 2 8.27 2.44 2.27 0.0
7 0 2 0.00 5.00 1.21 180.0
8 0 2 374.96 21.33 17.61 0.0
9 0 2 16.89 6.21 4.46 0.0
10 0 2 437.37 25.65 18.86 180.0
11 0 2 60.46 9.17 7.24 180.0
12 0 2 1936.99 107.22 44.03 180.0
13 0 2 2.81 7.49 2.63 0.0
14 0 2 170.85 20.21 13.61 180.0
15 0 2 6.06 8.37 4.27 180.0
16 0 2 190.19 20.49 12.47 180.0
-17 1 2 22.89 6.49 4.82 187.1
-16 1 2 116.67 14.82 11.11 73.7
-15 1 2 46.00 8.09 6.13 307.7
-14 1 2 12.07 5.89 4.11 127.6
-13 1 2 481.77 21.15 21.48 343.5
-12 1 2 47.25 5.57 6.92 79.4
-11 1 2 569.54 17.90 23.17 2.5
-10 1 2 63.39 5.64 7.55 86.8
-9 1 2 241.94 8.20 14.99 190.8
-8 1 2 773.99 19.42 27.12 275.4
-7 1 2 2756.87 60.02 52.15 171.1
-6 1 2 4019.65 93.28 63.73 261.2
-5 1 2 579.49 14.11 25.14 154.9
-4 1 2 4446.73 126.83 68.65 83.8
-3 1 2 1770.73 71.55 40.33 9.2
-2 1 2 339.51 11.22 18.18 250.5
-1 1 2 9739.82 365.87 109.00 179.5
0 1 2 155.32 6.44 12.81 253.5
1 1 2 247.81 9.07 17.95 16.9
2 1 2 1109.64 34.23 35.05 250.0
3 1 2 216.34 6.63 14.81 194.8
4 1 2 182.37 5.33 15.37 258.6
5 1 2 99.72 4.07 10.43 208.1
6 1 2 802.14 19.01 27.71 285.8
7 1 2 30.58 2.67 5.51 262.7
8 1 2 1852.82 46.41 41.67 82.8
9 1 2 713.99 19.82 25.87 7.3
10 1 2 350.34 15.55 18.80 262.0
11 1 2 764.52 28.65 27.59 147.2
12 1 2 112.12 9.39 10.26 245.2
13 1 2 10.34 6.01 2.74 141.6
14 1 2 398.38 28.30 18.34 85.6
15 1 2 10.48 6.00 2.59 192.0
16 1 2 100.68 10.51 10.71 266.0
-17 2 2 20.44 9.24 5.01 100.3
-16 2 2 10.48 6.75 1.96 270.1
-15 2 2 13.59 5.79 1.23 25.5
-14 2 2 213.89 17.74 13.62 174.3
-13 2 2 125.47 8.72 10.77 80.3
-12 2 2 393.59 14.67 20.29 156.1
-11 2 2 711.60 21.40 26.06 241.9
-10 2 2 91.12 5.49 9.23 345.4
-9 2 2 1165.18 33.52 33.33 262.7
-8 2 2 40.43 3.04 6.41 248.5
-7 2 2 57.65 3.86 7.43 23.4
-6 2 2 1992.65 41.53 43.53 339.6
-5 2 2 1300.33 30.91 36.11 82.6
-4 2 2 1086.01 25.19 33.61 4.4
-3 2 2 321.21 11.11 19.31 113.9
-2 2 2 14443.31 440.05 129.90 167.0
-1 2 2 117.18 8.81 11.01 83.9
1 2 2 7221.00 228.01 89.35 254.8
2 2 2 5146.35 146.64 75.06 166.8
3 2 2 281.04 12.87 17.92 196.4
4 2 2 238.48 8.60 14.85 141.7
5 2 2 142.13 5.76 12.34 253.9
6 2 2 774.26 18.54 28.55 355.5
7 2 2 1323.57 47.09 36.79 76.3
8 2 2 56.12 3.92 7.56 246.5
9 2 2 415.49 12.80 20.11 58.7
10 2 2 64.01 6.80 9.04 320.5
11 2 2 70.59 6.17 8.38 63.5
12 2 2 633.41 29.02 25.15 177.4
13 2 2 305.04 17.61 16.17 282.7
14 2 2 46.16 8.43 6.98 347.0
15 2 2 98.73 12.00 9.85 90.9
16 2 2 5.12 6.32 3.81 105.3
-16 3 2 0.00 7.79 1.47 197.0
-15 3 2 5.86 7.95 3.26 210.2
-14 3 2 163.10 12.41 11.96 207.1
-13 3 2 25.32 5.30 5.25 335.5
-12 3 2 3.76 3.95 1.79 323.9
-11 3 2 250.56 9.91 15.48 348.4
-10 3 2 107.45 7.22 10.27 81.9
-9 3 2 14.91 3.74 4.21 266.8
-8 3 2 151.14 6.29 12.18 53.3
-7 3 2 1724.06 45.01 40.66 166.1
-6 3 2 1244.67 33.70 33.55 74.0
-5 3 2 550.75 20.31 22.83 176.5
-4 3 2 178.55 7.71 13.45 38.1
-3 3 2 68.06 6.06 8.11 326.9
-2 3 2 90.74 6.71 9.60 81.2
-1 3 2 56.53 4.60 7.72 33.1
0 3 2 179.53 7.39 13.79 40.5
1 3 2 2270.02 53.52 49.65 1.2
2 3 2 2044.10 54.44 45.10 275.2
3 3 2 94.88 6.15 9.74 135.2
4 3 2 631.24 23.68 24.43 131.2
5 3 2 2545.24 70.57 50.52 160.3
6 3 2 171.76 7.24 12.97 80.1
7 3 2 131.66 5.96 11.49 152.4
8 3 2 151.46 8.30 11.68 70.1
9 3 2 34.52 6.35 5.84 93.3
10 3 2 150.81 8.63 12.81 7.5
11 3 2 754.04 31.29 27.86 149.6
12 3 2 822.69 30.43 28.52 82.3
13 3 2 10.88 5.80 2.45 348.8
14 3 2 19.53 7.16 4.93 354.9
15 3 2 100.87 15.19 9.41 312.3
-15 4 2 187.09 19.63 13.81 265.1
-14 4 2 35.68 9.68 8.12 341.8
-13 4 2 0.00 6.20 1.24 204.8
-12 4 2 131.35 11.59 12.36 109.6
-11 4 2 9.81 7.28 2.55 253.5
-10 4 2 197.70 13.03 14.11 142.5
-9 4 2 161.65 11.16 12.58 244.1
-8 4 2 432.88 16.62 20.54 176.1
-7 4 2 30.34 4.96 5.70 213.8
-6 4 2 209.46 13.41 15.41 332.2
-5 4 2 1216.44 37.80 35.85 93.4
-4 4 2 439.96 15.39 21.07 344.0
-3 4 2 232.71 9.50 16.08 8.8
-2 4 2 13.29 3.08 3.34 270.6
-1 4 2 787.18 20.89 27.93 31.8
0 4 2 5929.46 156.86 78.75 158.9
1 4 2 166.19 8.75 12.43 104.5
2 4 2 451.67 19.67 22.19 135.5
3 4 2 1572.59 42.42 40.77 263.5
4 4 2 90.75 6.40 9.85 164.0
5 4 2 26.28 5.63 4.79 291.4
6 4 2 42.57 5.93 6.63 19.2
7 4 2 930.74 39.83 31.00 77.1
8 4 2 212.16 13.75 13.74 331.6
9 4 2 105.59 14.77 8.79 149.0
10 4 2 273.26 15.61 16.39 350.1
11 4 2 898.68 37.27 28.53 260.0
12 4 2 663.90 34.67 24.13 172.9
13 4 2 126.39 11.35 10.04 193.1
14 4 2 38.66 17.03 6.20 139.3
15 4 2 0.00 7.51 0.40 200.2
-14 5 2 0.00 6.59 2.07 267.9
-13 5 2 42.80 8.07 6.53 8.3
-12 5 2 40.06 7.74 6.26 309.3
-11 5 2 304.39 31.91 17.55 338.9
-10 5 2 16.64 7.10 5.87 357.4
-9 5 2 13.56 5.52 4.31 54.6
-8 5 2 6.69 5.13 4.31 46.2
-7 5 2 0.00 4.44 2.10 304.1
-6 5 2 93.45 10.48 8.69 59.2
-5 5 2 18.89 8.61 4.60 335.5
-4 5 2 12.09 4.10 3.16 188.6
-3 5 2 715.90 28.49 27.91 178.6
-2 5 2 231.26 12.54 15.34 57.5
-1 5 2 18.13 4.32 4.60 46.1
0 5 2 198.95 13.92 14.43 58.9
1 5 2 234.99 12.82 14.78 289.5
2 5 2 92.58 8.04 8.41 258.9
3 5 2 21.88 6.61 5.04 346.0
4 5 2 21.42 4.81 3.78 71.3
5 5 2 94.51 13.15 10.33 336.8
6 5 2 528.03 32.64 24.68 52.7
7 5 2 360.35 19.50 18.32 340.9
8 5 2 104.62 12.19 9.64 46.5
9 5 2 110.88 10.52 9.14 257.6
10 5 2 74.21 10.00 9.38 45.5
11 5 2 40.15 7.78 6.93 13.3
12 5 2 42.43 9.23 7.48 44.9
13 5 2 0.00 5.59 1.46 292.1
-12 6 2 15.01 10.10 4.07 350.5
-11 6 2 19.94 10.61 4.20 25.3
-10 6 2 79.81 15.04 7.59 287.0
-9 6 2 26.20 11.83 4.00 306.6
-8 6 2 79.97 14.78 7.89 120.5
-7 6 2 35.38 11.37 6.68 78.8
-6 6 2 26.78 11.05 3.80 107.2
-5 6 2 33.04 35.48 9.52 90.6
-4 6 2 156.38 16.80 13.27 3.2
-3 6 2 396.36 26.30 20.88 260.3
-2 6 2 448.56 25.14 21.36 227.6
-1 6 2 173.18 12.20 13.58 293.0
0 6 2 282.47 16.09 15.94 106.6
1 6 2 1394.11 51.57 36.21 78.7
2 6 2 511.11 20.67 22.84 161.4
3 6 2 51.78 7.40 7.66 68.4
4 6 2 531.37 36.62 21.52 147.9
5 6 2 83.52 15.48 8.22 23.7
6 6 2 62.75 14.21 6.52 192.5
7 6 2 99.26 17.97 10.35 58.0
8 6 2 156.42 17.95 11.24 5.7
9 6 2 37.73 11.20 4.91 187.3
10 6 2 21.75 15.77 4.31 247.1
11 6 2 34.14 31.18 10.80 245.4
12 6 2 47.24 12.70 7.38 139.2
-10 7 2 35.16 13.57 6.57 49.0
-9 7 2 65.63 17.75 6.77 218.8
-8 7 2 40.87 23.24 6.04 18.8
-7 7 2 38.67 14.14 6.49 320.0
-6 7 2 0.00 31.32 2.59 180.2
-5 7 2 100.07 15.80 9.70 319.7
-4 7 2 34.14 11.25 6.32 79.1
-3 7 2 43.32 11.21 7.08 2.8
-2 7 2 29.00 7.01 6.30 45.8
-1 7 2 130.26 11.75 10.97 240.1
0 7 2 43.34 13.43 5.84 267.2
1 7 2 54.39 12.76 7.54 24.5
2 7 2 34.82 10.01 6.90 210.0
3 7 2 19.37 9.45 2.94 160.8
4 7 2 108.31 18.01 9.18 220.6
5 7 2 156.81 21.84 11.59 340.5
6 7 2 12.13 10.91 6.18 245.9
7 7 2 67.14 14.00 9.88 294.2
8 7 2 5.19 9.82 1.68 118.6
9 7 2 18.67 10.68 2.67 51.6
-6 8 2 64.20 14.72 6.80 165.0
-5 8 2 5.63 9.53 3.22 124.9
-4 8 2 19.54 11.84 4.04 151.6
-3 8 2 63.79 23.38 7.35 201.0
-2 8 2 8.15 9.53 4.73 184.3
-1 8 2 13.14 6.58 2.61 228.3
0 8 2 3.26 6.84 2.15 307.2
1 8 2 57.53 12.12 7.96 43.4
2 8 2 17.16 10.10 3.41 342.1
3 8 2 26.00 10.10 5.36 68.9
4 8 2 61.69 53.98 2.64 122.5
5 8 2 9.03 10.10 3.61 6.9
6 8 2 5.88 8.66 1.77 316.4
-17 0 3 76.78 12.99 10.05 180.0
-16 0 3 3.75 7.51 2.17 180.0
-15 0 3 36.14 10.35 6.21 180.0
-14 0 3 14.14 8.61 4.51 0.0
-13 0 3 155.80 11.68 12.82 180.0
-12 0 3 2.50 4.56 1.54 180.0
-11 0 3 41.12 5.77 5.65 180.0
-10 0 3 65.25 6.51 8.23 0.0
-9 0 3 483.74 21.20 24.55 0.0
-8 0 3 44.35 5.24 7.10 0.0
-7 0 3 4838.91 156.16 63.88 180.0
-6 0 3 1.44 3.29 0.30 180.0
-5 0 3 1593.75 53.47 36.71 180.0
-4 0 3 135.13 7.43 11.17 180.0
-3 0 3 479.76 21.20 23.65 0.0
-2 0 3 8.53 3.21 3.11 0.0
-1 0 3 940.60 52.93 30.80 0.0
0 0 3 16.33 1.95 3.88 180.0
2 0 3 17.19 3.40 3.68 180.0
3 0 3 1706.94 54.88 44.84 0.0
4 0 3 1.19 3.49 1.79 0.0
5 0 3 249.64 10.45 14.65 180.0
6 0 3 105.71 5.31 10.83 0.0
7 0 3 287.51 12.85 16.55 180.0
8 0 3 6.91 4.76 2.71 0.0
9 0 3 468.35 44.87 21.31 180.0
10 0 3 28.88 7.21 4.32 180.0
11 0 3 198.40 19.92 13.63 180.0
12 0 3 37.30 8.98 7.10 180.0
13 0 3 1314.06 89.77 35.52 180.0
14 0 3 0.00 7.51 0.87 180.0
15 0 3 0.00 7.22 0.72 180.0
16 0 3 0.87 7.79 2.91 0.0
-17 1 3 64.09 8.59 8.31 113.9
-16 1 3 136.19 12.33 11.79 340.1
-15 1 3 10.19 6.17 2.81 130.9
-14 1 3 10.37 6.96 3.79 351.9
-13 1 3 15.27 5.02 4.43 282.9
-12 1 3 234.49 9.90 14.75 345.0
-11 1 3 539.11 21.94 22.96 81.6
-10 1 3 625.28 17.95 25.11 179.2
-9 1 3 4503.59 107.99 63.53 272.1
-8 1 3 1722.07 35.55 40.38 175.8
-7 1 3 6558.55 147.82 82.36 263.3
-6 1 3 5620.63 149.32 74.98 172.0
-5 1 3 272.19 7.75 16.65 228.3
-4 1 3 84.79 4.98 9.50 102.9
-3 1 3 5058.13 133.34 75.99 91.2
-2 1 3 7560.82 206.14 91.80 175.8
0 1 3 131.71 5.64 11.59 38.1
1 1 3 531.68 19.48 23.93 251.9
2 1 3 1092.59 32.27 33.50 359.9
3 1 3 13.74 1.49 3.29 137.7
4 1 3 3820.12 80.57 65.27 351.3
5 1 3 146.54 4.59 11.30 80.9
6 1 3 1008.04 24.38 33.01 339.3
7 1 3 66.99 3.76 7.48 102.5
8 1 3 406.99 14.60 19.77 359.7
9 1 3 1465.89 41.72 38.57 263.7
10 1 3 327.79 14.54 18.35 165.5
11 1 3 5430.57 173.66 74.88 266.6
12 1 3 1027.88 48.83 31.16 167.9
13 1 3 1187.47 49.29 34.91 279.5
14 1 3 18.93 7.97 4.26 75.5
15 1 3 490.39 27.55 19.92 84.3
16 1 3 28.86 6.70 6.09 4.6
-17 2 3 45.18 7.70 7.42 160.1
-16 2 3 29.41 28.29 8.21 136.4
-15 2 3 252.99 17.17 15.16 7.6
-14 2 3 16.45 6.11 5.11 73.7
-13 2 3 23.13 5.26 5.29 137.7
-12 2 3 13.78 4.13 2.74 100.7
-11 2 3 39.55 4.71 6.31 136.9
-10 2 3 691.44 24.00 26.31 244.5
-9 2 3 39.87 3.31 6.14 270.5
-8 2 3 281.40 9.80 17.03 61.9
-7 2 3 180.29 6.68 13.76 188.0
-6 2 3 88.39 4.51 9.41 348.2
-5 2 3 606.99 18.36 24.40 191.4
-4 2 3 1281.58 33.23 33.41 259.3
-3 2 3 85.04 4.93 9.36 45.1
-2 2 3 285.70 13.22 17.39 79.7
-1 2 3 2661.97 101.42 52.26 151.3
0 2 3 12833.18 454.08 119.25 79.2
1 2 3 17881.38 501.76 135.22 166.3
2 2 3 304.17 10.19 18.65 221.9
3 2 3 817.17 28.75 28.82 358.6
4 2 3 540.56 14.71 24.94 226.2
5 2 3 419.34 10.47 20.84 177.7
6 2 3 17.73 2.31 3.48 262.5
7 2 3 143.89 6.57 11.93 183.3
8 2 3 126.34 7.41 11.75 305.5
9 2 3 309.86 12.76 17.52 343.4
10 2 3 19.36 5.22 4.26 345.6
11 2 3 4174.15 177.20 61.96 355.7
12 2 3 1758.53 69.43 40.66 93.3
13 2 3 0.00 4.95 1.95 314.8
14 2 3 7.43 6.52 4.22 80.9
15 2 3 25.50 6.83 4.36 236.8
16 2 3 18.95 6.49 3.34 58.3
-16 3 3 5.80 7.79 0.58 76.6
-15 3 3 72.68 12.83 8.44 198.2
-14 3 3 7.04 5.97 4.26 335.1
-13 3 3 739.48 24.77 26.71 253.0
-12 3 3 308.81 11.86 17.28 341.4
-11 3 3 61.35 5.00 7.64 80.2
-10 3 3 162.06 7.40 11.87 330.5
-9 3 3 213.64 8.71 14.05 236.7
-8 3 3 409.10 12.68 18.57 167.5
-7 3 3 59.80 5.22 7.69 196.6
-6 3 3 544.02 14.58 22.14 145.4
-5 3 3 1438.02 38.20 38.28 287.3
-4 3 3 1122.57 27.84 35.24 349.0
-3 3 3 135.04 5.03 11.78 1.3
-2 3 3 33.96 3.31 6.49 205.2
-1 3 3 85.27 5.59 9.19 314.8
0 3 3 412.84 14.16 20.67 149.1
1 3 3 1453.92 37.82 40.08 69.7
2 3 3 546.95 15.37 23.13 167.2
3 3 3 393.63 14.50 19.59 86.0
4 3 3 221.24 9.01 14.67 147.1
5 3 3 539.61 17.48 22.05 254.4
6 3 3 576.45 19.90 24.57 152.2
7 3 3 38.03 4.89 6.69 126.3
8 3 3 76.06 7.56 8.59 130.4
9 3 3 97.23 10.29 9.69 234.4
10 3 3 1376.10 44.30 37.03 159.1
11 3 3 278.97 13.01 16.20 271.3
12 3 3 356.07 15.91 19.61 166.9
13 3 3 143.83 11.45 12.55 274.0
14 3 3 98.41 13.51 9.66 343.4
15 3 3 3.07 8.95 0.92 76.7
-15 4 3 34.74 10.97 7.24 45.4
-14 4 3 399.10 28.19 19.88 68.4
-13 4 3 96.31 12.66 9.79 230.0
-12 4 3 539.72 29.93 21.69 47.2
-11 4 3 776.30 44.34 26.25 140.4
-10 4 3 54.69 7.31 7.94 255.3
-9 4 3 116.60 10.13 10.80 149.7
-8 4 3 40.25 6.32 7.36 207.8
-7 4 3 15.50 4.19 3.17 15.6
-6 4 3 183.36 13.01 13.81 130.2
-5 4 3 69.81 10.74 7.54 263.8
-4 4 3 264.83 12.48 15.03 275.3
-3 4 3 16.39 4.93 3.89 326.7
-2 4 3 2875.75 91.22 53.33 59.1
-1 4 3 652.13 21.79 24.86 314.8
0 4 3 11712.71 334.25 106.11 67.3
1 4 3 979.00 28.86 31.40 154.8
2 4 3 123.15 9.13 11.64 307.9
3 4 3 84.92 5.21 9.02 15.9
4 4 3 1596.41 53.97 38.75 242.0
5 4 3 58.34 7.44 6.42 137.8
6 4 3 41.61 8.34 5.39 245.0
7 4 3 118.15 12.04 12.54 149.3
8 4 3 23.30 5.93 4.08 52.5
9 4 3 319.20 16.85 18.94 200.1
10 4 3 5.10 5.40 3.06 46.8
11 4 3 438.68 21.69 21.16 336.8
12 4 3 111.53 14.19 11.33 97.1
13 4 3 41.20 7.58 6.99 338.2
14 4 3 19.64 8.67 3.80 179.7
-14 5 3 101.11 12.85 10.40 59.3
-13 5 3 136.00 13.42 11.57 236.5
-12 5 3 46.78 13.31 7.76 259.6
-11 5 3 0.50 5.76 0.60 322.0
-10 5 3 79.60 8.97 9.02 356.5
-9 5 3 34.85 14.14 7.40 249.9
-8 5 3 191.64 12.55 13.39 139.1
-7 5 3 11.05 5.14 4.16 323.7
-6 5 3 391.36 24.05 19.19 162.0
-5 5 3 47.48 10.71 7.01 355.1
-4 5 3 420.10 18.99 21.08 197.8
-3 5 3 538.70 21.92 23.34 92.6
-2 5 3 201.86 16.02 14.69 353.5
-1 5 3 33.88 4.14 5.83 319.1
0 5 3 456.14 19.28 21.59 312.8
1 5 3 27.72 5.71 4.78 206.0
2 5 3 604.53 27.16 24.84 329.4
3 5 3 5.12 3.90 2.49 97.5
4 5 3 33.70 5.57 6.51 335.0
5 5 3 38.95 5.50 6.00 307.4
6 5 3 63.15 7.54 7.70 313.2
7 5 3 170.06 12.40 12.54 294.0
8 5 3 231.85 18.52 15.02 345.0
9 5 3 67.06 17.84 9.76 244.1
10 5 3 89.40 9.69 9.14 159.0
11 5 3 121.33 11.18 11.62 55.2
12 5 3 106.05 10.71 10.44 162.4
13 5 3 8.02 7.22 3.79 273.9
-12 6 3 0.23 20.21 4.22 20.3
-11 6 3 13.77 9.94 5.24 210.3
-10 6 3 9.19 14.58 4.24 350.9
-9 6 3 12.10 10.79 5.09 120.4
-8 6 3 81.82 48.62 4.40 229.1
-7 6 3 3.93 8.89 4.33 70.8
-6 6 3 33.53 10.35 4.29 259.9
-5 6 3 53.82 11.56 7.57 9.5
-4 6 3 422.15 20.85 20.90 273.3
-3 6 3 194.13 14.80 13.31 223.3
-2 6 3 779.39 39.38 27.27 98.6
-1 6 3 706.77 36.43 25.82 327.9
0 6 3 821.21 52.73 28.53 60.8
1 6 3 185.95 12.33 13.31 170.1
2 6 3 117.27 11.02 10.60 313.0
3 6 3 199.28 13.60 13.55 137.8
4 6 3 433.82 32.33 19.74 230.8
5 6 3 102.94 15.93 11.35 147.9
6 6 3 25.89 12.82 6.36 105.5
7 6 3 88.77 16.16 8.12 5.9
8 6 3 19.37 10.96 4.92 287.3
9 6 3 36.57 14.55 5.58 317.6
10 6 3 35.41 11.45 7.10 215.2
11 6 3 163.16 27.99 11.24 325.0
-10 7 3 14.01 11.55 5.08 266.4
-9 7 3 16.28 11.00 4.77 278.5
-8 7 3 20.53 10.31 3.10 31.0
-7 7 3 27.36 27.42 1.56 251.0
-6 7 3 49.73 17.75 7.75 238.0
-5 7 3 18.21 9.72 2.85 183.2
-4 7 3 0.00 16.60 5.41 336.5
-3 7 3 2.39 5.63 2.74 26.1
-2 7 3 158.08 12.17 12.42 317.8
-1 7 3 76.78 65.53 1.70 53.5
0 7 3 67.49 8.67 9.52 351.8
1 7 3 35.24 7.07 5.56 179.2
2 7 3 48.14 12.50 3.48 109.7
3 7 3 0.00 8.32 2.55 239.0
4 7 3 50.58 13.36 6.30 138.5
5 7 3 36.58 11.73 5.47 227.4
6 7 3 75.41 16.22 8.98 229.0
7 7 3 105.46 16.76 8.16 213.0
8 7 3 0.06 8.82 1.46 328.0
9 7 3 2.31 8.95 3.43 257.7
-6 8 3 12.48 10.68 3.14 16.3
-5 8 3 0.00 8.37 2.86 244.6
-4 8 3 3.98 9.24 2.38 176.1
-3 8 3 9.82 9.53 1.33 76.0
-2 8 3 50.05 12.70 9.18 145.2
-1 8 3 93.88 17.75 10.09 327.7
0 8 3 9.45 6.70 4.75 51.6
1 8 3 61.66 8.97 7.13 278.5
2 8 3 42.65 12.12 6.08 13.2
3 8 3 13.99 9.24 3.58 80.1
4 8 3 16.87 9.53 1.54 179.4
5 8 3 55.71 14.14 7.15 138.5
-17 0 4 5.20 8.95 1.79 0.0
-16 0 4 0.00 7.51 3.68 180.0
-15 0 4 1.16 7.61 0.74 180.0
-14 0 4 56.23 10.92 8.04 180.0
-13 0 4 0.00 4.63 0.38 180.0
-12 0 4 57.65 6.88 8.35 0.0
-11 0 4 0.00 3.62 0.97 0.0
-10 0 4 459.58 20.77 21.53 0.0
-9 0 4 0.00 3.27 0.84 180.0
-8 0 4 233.49 14.89 14.20 180.0
-7 0 4 14.12 7.17 4.14 0.0
-6 0 4 761.26 28.52 23.21 180.0
-5 0 4 74.14 5.74 8.76 0.0
-3 0 4 22.47 3.21 4.46 180.0
-2 0 4 1853.80 86.07 38.14 180.0
-1 0 4 14.89 3.03 4.58 0.0
0 0 4 899.47 34.22 29.24 0.0
1 0 4 10.27 2.21 3.39 180.0
2 0 4 11062.81 399.39 113.23 0.0
3 0 4 48.67 5.26 6.78 0.0
4 0 4 1506.36 49.46 40.28 0.0
5 0 4 10.76 2.87 3.78 0.0
6 0 4 6535.00 185.31 79.85 180.0
7 0 4 91.19 6.75 9.57 180.0
8 0 4 193.93 14.14 13.99 0.0
9 0 4 0.00 4.98 1.03 180.0
10 0 4 626.38 33.95 25.82 180.0
11 0 4 13.37 6.71 3.02 180.0
12 0 4 304.86 22.20 17.79 180.0
13 0 4 7.22 8.37 1.13 180.0
14 0 4 301.90 27.71 16.75 0.0
15 0 4 0.00 6.93 0.64 180.0
16 0 4 11.81 7.22 1.36 0.0
-17 1 4 1.99 5.70 3.15 26.7
-16 1 4 260.52 16.28 14.89 271.9
-15 1 4 9.28 7.82 4.90 320.8
-14 1 4 366.60 16.33 19.37 80.4
-13 1 4 5.93 5.09 2.40 312.7
-12 1 4 19.14 4.14 3.96 197.5
-11 1 4 36.71 4.03 6.22 179.8
-10 1 4 62.63 4.59 9.06 94.3
-9 1 4 260.51 9.01 16.11 175.6
-8 1 4 166.19 7.84 10.38 293.2
-7 1 4 370.12 12.01 18.26 166.0
-6 1 4 3803.31 101.56 57.97 264.2
-5 1 4 1012.15 25.86 35.11 152.2
-4 1 4 8868.49 197.10 97.75 264.9
-3 1 4 4732.86 117.63 67.15 3.9
-2 1 4 543.74 20.09 24.58 262.9
-1 1 4 4086.81 183.36 66.32 175.3
0 1 4 423.19 15.23 21.29 248.6
1 1 4 29.15 2.98 5.99 48.8
2 1 4 4423.84 114.15 69.15 90.4
3 1 4 1121.73 33.21 36.39 342.7
4 1 4 3972.57 102.88 65.67 85.1
5 1 4 2140.92 49.21 47.54 343.9
6 1 4 1510.75 35.28 38.00 271.0
7 1 4 1309.23 31.05 35.82 180.4
8 1 4 744.14 22.18 28.02 267.5
9 1 4 45.59 5.29 7.23 189.8
10 1 4 342.20 16.48 18.71 276.6
11 1 4 969.90 40.43 31.37 170.6
12 1 4 1692.04 67.02 41.73 265.4
13 1 4 36.13 10.40 6.10 161.4
14 1 4 1.82 5.70 1.61 116.5
15 1 4 55.80 8.13 8.54 351.9
16 1 4 146.08 12.55 11.16 80.5
-17 2 4 0.00 5.70 2.08 160.2
-16 2 4 36.38 7.97 6.34 3.8
-15 2 4 15.80 7.24 4.61 251.0
-14 2 4 175.59 10.13 13.43 180.3
-13 2 4 533.18 20.71 22.55 73.1
-12 2 4 1.62 3.20 1.05 1.0
-11 2 4 13.65 3.56 3.44 129.0
-10 2 4 52.76 3.89 6.46 10.0
-9 2 4 47.39 3.52 7.49 223.0
-8 2 4 5.40 2.59 2.54 342.5
-7 2 4 258.18 10.55 16.29 19.7
-6 2 4 4541.17 103.20 67.28 177.0
-5 2 4 757.89 19.31 27.18 272.0
-4 2 4 1499.23 39.25 40.45 165.4
-3 2 4 289.92 8.92 19.08 225.3
-2 2 4 3348.62 76.24 60.91 167.1
-1 2 4 13027.73 366.63 118.87 81.2
0 2 4 931.47 26.55 29.99 360.0
1 2 4 2698.48 78.99 52.36 70.0
2 2 4 5984.53 143.19 79.31 358.7
3 2 4 107.54 4.81 11.51 201.6
4 2 4 3881.33 100.80 64.78 347.7
5 2 4 631.41 19.63 25.08 261.8
6 2 4 153.14 7.56 12.69 162.4
7 2 4 1114.23 34.26 32.89 258.4
8 2 4 50.13 4.82 7.06 179.3
9 2 4 149.87 9.34 12.31 49.6
10 2 4 22.72 5.04 3.66 332.7
11 2 4 3707.31 109.58 58.31 78.1
12 2 4 8.65 5.84 3.36 275.1
13 2 4 348.84 24.11 18.02 59.0
14 2 4 184.42 15.33 14.68 337.7
15 2 4 4.54 6.10 0.84 36.6
16 2 4 33.08 7.23 5.48 4.8
-16 3 4 100.89 16.45 9.33 251.8
-15 3 4 93.65 15.51 11.42 326.5
-14 3 4 36.00 7.38 5.73 170.0
-13 3 4 4.58 4.52 0.72 45.1
-12 3 4 91.38 6.21 9.48 223.6
-11 3 4 8.42 3.66 3.15 358.6
-10 3 4 77.52 5.71 8.95 100.7
-9 3 4 28.81 3.46 4.75 309.4
-8 3 4 202.36 10.54 13.44 260.7
-7 3 4 8.17 6.77 0.81 87.6
-6 3 4 136.60 5.55 12.03 41.9
-5 3 4 1140.53 34.91 33.02 155.8
-4 3 4 103.74 5.18 9.90 345.3
-3 3 4 332.83 13.02 17.39 190.5
-2 3 4 604.38 17.64 24.67 63.4
-1 3 4 2781.12 75.57 50.97 169.2
0 3 4 1282.07 41.25 35.11 75.1
1 3 4 154.26 6.60 12.37 104.9
2 3 4 1257.18 34.64 35.06 292.4
3 3 4 368.59 11.60 18.66 359.1
4 3 4 178.69 7.11 13.27 179.6
5 3 4 9.43 2.62 2.07 10.7
6 3 4 287.62 11.13 17.71 220.9
7 3 4 114.18 6.67 11.69 138.8
8 3 4 23.16 3.89 4.42 151.2
9 3 4 20.88 4.68 4.29 303.4
10 3 4 953.66 32.35 30.05 281.4
11 3 4 456.37 18.38 21.19 174.2
12 3 4 25.55 5.25 5.94 212.9
13 3 4 158.33 12.29 13.01 158.8
14 3 4 172.93 17.89 13.36 266.0
15 3 4 102.82 16.17 9.05 317.3
-15 4 4 10.90 13.42 5.67 46.8
-14 4 4 6.03 6.23 1.94 233.6
-13 4 4 388.61 52.83 20.34 66.4
-12 4 4 297.80 17.59 16.47 351.3
-11 4 4 115.41 8.31 12.34 48.4
-10 4 4 182.45 10.22 13.17 122.2
-9 4 4 1.03 3.47 2.71 121.5
-8 4 4 90.18 12.37 9.68 311.0
-7 4 4 275.89 11.70 16.58 261.5
-6 4 4 101.91 8.96 10.84 204.1
-5 4 4 195.11 9.20 14.01 219.2
-4 4 4 103.26 10.00 9.75 356.1
-3 4 4 26.13 4.18 5.24 49.6
-2 4 4 2405.78 66.18 50.19 339.0
-1 4 4 1699.45 50.87 44.41 57.9
0 4 4 8879.54 231.11 95.25 334.1
1 4 4 2312.52 60.36 46.56 69.8
2 4 4 239.90 9.35 13.94 346.8
3 4 4 345.15 13.46 18.89 266.6
4 4 4 199.39 12.22 12.50 310.7
5 4 4 687.75 49.62 25.40 258.6
6 4 4 664.52 45.61 24.11 160.9
7 4 4 161.30 11.43 12.52 263.2
8 4 4 88.79 13.34 10.31 176.0
9 4 4 184.00 12.23 13.83 119.4
10 4 4 935.04 37.92 27.55 355.3
11 4 4 67.11 11.97 10.32 276.5
12 4 4 791.75 60.21 28.49 329.6
13 4 4 73.62 10.57 9.04 116.6
14 4 4 14.40 8.66 5.14 349.2
-14 5 4 33.12 16.45 6.30 79.1
-13 5 4 119.57 13.09 11.56 143.0
-12 5 4 124.73 11.80 11.04 243.4
-11 5 4 15.07 6.16 4.20 101.8
-10 5 4 209.89 14.05 14.32 253.0
-9 5 4 64.24 8.01 8.26 146.6
-8 5 4 77.41 16.89 9.81 248.9
-7 5 4 113.72 9.51 10.20 159.8
-6 5 4 323.08 20.24 17.48 52.2
-5 5 4 115.78 12.73 11.35 339.5
-4 5 4 75.58 5.66 8.94 119.0
-3 5 4 110.46 6.70 10.28 274.7
-2 5 4 64.71 6.83 8.61 247.5
-1 5 4 121.53 6.93 10.96 331.4
0 5 4 52.12 6.50 6.29 220.8
1 5 4 123.63 9.15 11.29 279.8
2 5 4 90.60 8.45 8.90 279.3
3 5 4 35.85 6.00 5.74 173.2
4 5 4 70.54 8.08 7.78 65.6
5 5 4 30.19 5.35 5.09 170.5
6 5 4 47.70 7.23 7.49 42.1
7 5 4 118.64 10.55 12.26 13.5
8 5 4 56.74 9.35 7.47 67.5
9 5 4 248.62 15.22 16.12 203.7
10 5 4 17.04 6.23 4.23 161.3
11 5 4 166.43 13.03 12.90 153.9
12 5 4 50.08 10.29 5.63 281.5
13 5 4 115.15 11.00 11.14 150.0
-12 6 4 155.46 27.84 12.16 308.9
-11 6 4 116.80 22.52 9.40 43.0
-10 6 4 13.88 9.72 5.86 200.0
-9 6 4 20.69 25.98 5.59 345.2
-8 6 4 0.00 8.42 1.96 351.1
-7 6 4 46.94 10.68 6.09 263.9
-6 6 4 175.29 22.38 11.98 148.8
-5 6 4 163.04 16.58 12.11 76.6
-4 6 4 98.13 9.11 9.69 45.0
-3 6 4 129.23 15.71 10.61 108.9
-2 6 4 286.65 16.99 17.02 283.4
-1 6 4 428.62 22.52 20.87 261.7
0 6 4 1843.31 69.53 43.16 332.9
1 6 4 75.78 8.21 7.72 93.5
2 6 4 15.61 9.15 3.80 278.9
3 6 4 37.95 6.75 5.10 126.9
4 6 4 39.97 43.88 1.34 281.2
5 6 4 376.80 29.53 18.23 232.3
6 6 4 30.05 11.81 6.50 201.8
7 6 4 31.51 11.63 5.67 291.2
8 6 4 83.28 17.01 8.31 24.2
9 6 4 48.63 12.88 8.42 91.2
10 6 4 0.00 9.02 0.82 321.3
11 6 4 17.91 10.72 3.38 223.2
-10 7 4 86.97 16.74 6.74 198.8
-9 7 4 23.50 19.77 7.06 176.7
-8 7 4 1.94 8.52 1.78 2.5
-7 7 4 28.25 15.73 4.38 183.4
-6 7 4 28.76 15.89 4.73 73.1
-5 7 4 49.40 11.60 6.99 323.1
-4 7 4 44.74 11.21 6.91 110.8
-3 7 4 157.61 14.03 12.59 36.4
-2 7 4 107.40 12.73 9.90 88.1
-1 7 4 51.08 7.59 7.19 193.7
0 7 4 65.23 9.15 8.01 244.4
1 7 4 133.44 17.59 8.66 125.8
2 7 4 38.59 9.44 6.17 233.1
3 7 4 94.64 71.30 7.31 166.9
4 7 4 68.36 75.63 2.50 82.3
5 7 4 5.74 9.75 2.97 30.5
6 7 4 24.69 12.01 6.62 248.5
7 7 4 29.15 17.18 4.23 268.7
8 7 4 40.69 11.88 7.18 226.3
9 7 4 32.23 11.55 6.47 115.0
-6 8 4 15.08 10.39 3.24 289.9
-5 8 4 3.48 8.95 0.54 358.4
-4 8 4 11.27 9.53 1.00 52.7
-3 8 4 21.17 10.39 5.40 188.3
-2 8 4 0.00 8.37 1.06 124.3
-1 8 4 46.46 8.16 7.02 207.2
0 8 4 114.23 21.65 10.31 310.3
1 8 4 17.04 9.53 3.00 40.2
2 8 4 13.06 9.53 5.59 317.3
3 8 4 9.89 9.53 4.61 87.0
4 8 4 3.20 9.24 3.11 146.5
5 8 4 41.36 12.70 6.14 229.2
-17 0 5 4.62 6.93 2.95 0.0
-16 0 5 0.00 7.93 0.80 180.0
-15 0 5 17.71 9.26 2.77 180.0
-14 0 5 25.18 6.84 5.52 0.0
-13 0 5 20.45 6.24 5.32 0.0
-12 0 5 0.00 4.03 1.45 180.0
-11 0 5 47.27 6.38 5.81 0.0
-10 0 5 11.57 4.25 3.13 0.0
-9 0 5 6.06 3.28 2.00 180.0
-8 0 5 0.18 6.80 0.53 0.0
-7 0 5 314.43 15.43 16.75 0.0
-6 0 5 32.55 3.47 5.95 0.0
-5 0 5 1237.60 106.79 36.22 0.0
-4 0 5 152.10 13.28 12.06 180.0
-2 0 5 13.04 4.75 3.67 0.0
-1 0 5 2760.76 124.68 56.73 0.0
0 0 5 3.06 2.01 1.74 180.0
1 0 5 2757.55 123.89 56.36 0.0
2 0 5 19.78 2.35 4.22 0.0
3 0 5 211.25 8.41 14.43 180.0
4 0 5 11.91 2.44 3.34 0.0
5 0 5 296.57 10.80 15.79 0.0
6 0 5 28.06 4.36 5.86 0.0
7 0 5 7833.16 278.96 87.30 0.0
8 0 5 9.68 6.36 4.03 0.0
9 0 5 1371.87 65.87 37.96 180.0
10 0 5 11.40 6.14 4.41 0.0
11 0 5 7072.22 317.85 82.91 180.0
12 0 5 0.58 7.79 2.02 0.0
13 0 5 787.36 57.16 25.31 180.0
14 0 5 6.93 8.66 2.63 180.0
15 0 5 8.95 7.51 3.75 180.0
16 0 5 5.48 8.08 2.90 0.0
-17 1 5 0.00 5.20 2.39 136.0
-16 1 5 2.41 6.71 2.83 241.2
-15 1 5 158.76 14.71 12.96 102.5
-14 1 5 5.18 5.19 2.24 338.4
-13 1 5 107.37 7.04 12.20 72.7
-12 1 5 51.72 4.93 7.27 18.7
-11 1 5 62.34 6.48 6.77 242.6
-10 1 5 265.17 8.87 15.82 194.1
-9 1 5 498.98 16.92 19.90 62.8
-8 1 5 97.18 7.10 9.19 1.2
-7 1 5 729.12 18.87 26.86 77.5
-6 1 5 716.55 22.01 25.93 161.8
-5 1 5 108.49 6.63 11.25 262.3
-4 1 5 236.72 8.85 16.49 85.8
-3 1 5 580.91 17.65 23.63 124.5
-2 1 5 4330.24 129.10 64.05 180.3
-1 1 5 160.04 7.86 11.44 275.2
0 1 5 2082.32 47.39 46.68 169.3
1 1 5 166.51 6.04 12.99 233.6
2 1 5 6.19 1.14 2.11 352.3
3 1 5 75.40 4.01 8.58 85.4
4 1 5 2765.53 72.53 56.08 355.2
5 1 5 882.59 24.70 29.71 71.5
6 1 5 1029.82 28.83 31.94 336.7
7 1 5 14.85 2.97 3.41 5.4
8 1 5 126.58 6.17 10.28 337.1
9 1 5 381.30 13.24 18.90 69.5
10 1 5 994.58 37.61 30.66 358.3
11 1 5 1300.76 52.37 34.48 86.7
12 1 5 12.14 5.86 5.22 317.6
13 1 5 37.99 7.49 5.19 319.5
14 1 5 72.25 9.59 8.12 164.0
15 1 5 7.05 6.02 1.71 277.0
16 1 5 5.60 5.81 3.05 82.0
-17 2 5 3.25 5.88 2.04 315.1
-16 2 5 85.41 9.43 9.63 119.1
-15 2 5 0.00 4.99 2.10 135.4
-14 2 5 34.38 5.49 6.67 223.3
-13 2 5 251.06 16.72 16.99 167.6
-12 2 5 151.54 7.73 11.90 261.2
-11 2 5 33.02 3.68 5.55 25.1
-10 2 5 248.90 9.17 15.43 241.2
-9 2 5 172.99 6.65 13.54 183.9
-8 2 5 1655.40 52.64 39.98 77.6
-7 2 5 2643.54 66.19 49.65 347.5
-6 2 5 101.96 7.91 9.66 352.4
-5 2 5 424.53 14.41 20.38 340.8
-4 2 5 564.40 14.79 24.45 260.1
-3 2 5 61.73 2.79 8.00 29.5
-2 2 5 752.01 17.70 29.02 242.9
-1 2 5 1824.12 42.35 43.61 1.6
0 2 5 1181.68 32.49 36.44 280.3
1 2 5 1998.61 54.51 45.23 355.0
2 2 5 46.26 3.48 6.75 308.6
3 2 5 2159.10 49.89 48.16 163.9
4 2 5 3737.40 90.06 61.34 84.8
5 2 5 553.37 16.07 23.11 344.2
6 2 5 809.70 26.34 27.90 95.1
7 2 5 1332.65 41.53 36.82 346.6
8 2 5 97.32 7.15 10.25 254.4
9 2 5 220.92 11.68 14.65 202.7
10 2 5 143.67 10.02 11.68 20.7
11 2 5 97.96 8.20 8.21 166.7
12 2 5 362.18 22.03 17.67 64.4
13 2 5 463.72 26.11 20.87 1.5
14 2 5 0.00 5.34 2.02 299.5
15 2 5 13.70 5.75 4.85 164.3
-16 3 5 1.69 8.08 2.07 84.3
-15 3 5 45.27 12.34 6.18 147.2
-14 3 5 70.83 8.22 9.23 335.4
-13 3 5 6.59 3.91 2.50 55.5
-12 3 5 9.95 3.62 3.40 59.9
-11 3 5 0.27 2.81 1.33 207.7
-10 3 5 37.27 4.01 5.75 296.1
-9 3 5 299.20 10.63 16.81 74.3
-8 3 5 257.32 9.31 16.29 332.7
-7 3 5 1627.69 41.06 38.80 91.8
-6 3 5 184.98 14.44 12.67 163.9
-5 3 5 351.47 14.31 19.59 18.4
-4 3 5 416.73 12.62 21.36 145.8
-3 3 5 443.95 12.67 21.29 280.5
-2 3 5 1009.22 28.05 32.65 343.6
-1 3 5 732.45 23.35 26.63 58.2
0 3 5 112.22 4.85 10.13 60.7
1 3 5 128.76 5.25 10.56 350.0
2 3 5 826.31 25.49 27.04 167.9
3 3 5 113.63 6.31 10.87 203.2
4 3 5 21.83 3.34 4.82 243.6
5 3 5 960.03 32.50 31.37 256.7
6 3 5 11.26 2.75 3.38 65.3
7 3 5 38.19 5.74 6.27 115.8
8 3 5 329.19 14.33 18.52 162.7
9 3 5 197.64 10.01 14.34 88.5
10 3 5 6.77 9.39 4.61 291.5
11 3 5 793.23 28.40 26.94 93.4
12 3 5 31.35 5.27 5.91 203.8
13 3 5 52.24 7.97 7.59 64.3
14 3 5 0.00 35.79 7.74 177.7
15 3 5 24.82 9.81 5.37 261.9
-15 4 5 56.92 11.08 8.33 73.7
-14 4 5 30.93 7.93 4.50 63.8
-13 4 5 167.40 13.40 11.84 189.0
-12 4 5 36.95 5.63 5.97 324.4
-11 4 5 4.83 4.58 3.33 335.3
-10 4 5 56.11 5.99 8.04 277.5
-9 4 5 26.97 4.52 4.69 350.2
-8 4 5 17.52 3.65 4.73 67.1
-7 4 5 1016.46 33.04 31.21 339.3
-6 4 5 782.28 36.05 28.28 103.0
-5 4 5 720.63 23.15 26.71 175.4
-4 4 5 743.62 25.24 27.22 74.4
-3 4 5 329.74 10.66 18.60 146.6
-2 4 5 21.33 3.56 4.70 9.8
-1 4 5 479.92 19.75 20.98 302.9
0 4 5 655.11 24.85 25.80 243.4
1 4 5 3472.81 93.69 58.12 326.9
2 4 5 1381.23 39.70 39.07 276.4
3 4 5 242.54 9.48 15.38 345.6
4 4 5 421.72 22.23 20.87 51.8
5 4 5 2408.87 119.80 46.02 338.3
6 4 5 114.22 14.33 9.30 86.6
7 4 5 72.77 8.15 8.94 18.0
8 4 5 155.72 12.10 12.40 199.1
9 4 5 226.60 15.00 15.15 181.0
10 4 5 53.96 7.42 6.55 268.0
11 4 5 287.80 16.77 15.40 182.8
12 4 5 11.24 6.30 2.69 66.6
13 4 5 131.08 23.24 11.22 344.8
14 4 5 10.37 7.79 1.29 318.8
-14 5 5 52.45 16.31 8.16 80.7
-13 5 5 0.00 6.51 1.80 330.8
-12 5 5 68.42 13.32 8.66 173.1
-11 5 5 30.15 7.20 5.23 252.5
-10 5 5 7.76 8.74 0.54 304.9
-9 5 5 2.92 5.38 2.09 159.6
-8 5 5 174.28 12.34 13.47 353.0
-7 5 5 26.17 5.61 5.86 103.5
-6 5 5 124.25 14.26 11.25 10.4
-5 5 5 155.50 11.24 12.27 32.5
-4 5 5 798.73 26.07 28.87 196.0
-3 5 5 162.09 8.34 12.36 183.9
-2 5 5 10.62 2.87 2.54 356.5
-1 5 5 5.31 4.08 2.87 82.3
0 5 5 90.37 6.33 9.06 223.5
1 5 5 78.40 15.82 8.09 76.3
2 5 5 103.27 9.73 9.73 204.2
3 5 5 36.90 8.46 5.90 145.1
4 5 5 0.00 4.11 2.60 355.0
5 5 5 2.91 4.29 1.32 231.3
6 5 5 17.25 10.00 5.19 56.8
7 5 5 98.05 9.91 9.86 2.3
8 5 5 87.28 50.52 2.39 251.0
9 5 5 128.65 18.15 11.43 238.1
10 5 5 108.01 13.47 10.24 330.4
11 5 5 7.05 5.85 2.61 162.2
12 5 5 5.80 6.06 2.32 331.7
13 5 5 57.77 11.26 8.44 56.0
-12 6 5 62.98 14.14 7.05 216.9
-11 6 5 83.83 16.60 10.50 271.5
-10 6 5 19.89 10.27 4.24 331.0
-9 6 5 76.47 25.41 9.15 334.5
-8 6 5 21.63 10.30 1.71 66.0
-7 6 5 49.46 11.91 7.03 346.5
-6 6 5 61.00 15.25 8.44 113.1
-5 6 5 203.85 18.35 14.55 47.1
-4 6 5 701.91 29.36 26.24 277.6
-3 6 5 80.25 11.73 7.94 246.7
-2 6 5 506.04 29.54 23.65 239.7
-1 6 5 187.60 10.76 14.13 0.8
0 6 5 934.16 37.28 29.74 203.0
1 6 5 107.38 9.25 10.23 257.1
2 6 5 131.43 11.94 11.37 244.7
3 6 5 10.51 5.82 2.52 261.4
4 6 5 34.85 11.70 5.19 322.8
5 6 5 201.63 21.44 12.93 289.0
6 6 5 93.75 15.55 11.20 111.1
7 6 5 88.64 16.22 9.41 86.9
8 6 5 6.37 10.81 2.59 110.2
9 6 5 35.02 12.11 4.94 122.7
10 6 5 26.68 10.87 5.63 223.8
11 6 5 0.00 8.37 1.57 332.3
-10 7 5 173.92 23.09 12.10 157.3
-9 7 5 12.87 10.52 2.69 63.8
-8 7 5 56.53 13.01 7.99 8.4
-7 7 5 22.65 13.57 4.86 69.4
-6 7 5 59.61 12.77 6.95 309.3
-5 7 5 59.13 12.75 7.92 105.7
-4 7 5 13.33 11.39 5.72 101.3
-3 7 5 206.71 14.08 13.63 215.1
-2 7 5 256.87 15.57 16.16 148.4
-1 7 5 57.80 10.54 8.72 264.5
0 7 5 49.41 8.44 7.02 83.0
1 7 5 25.94 6.75 5.14 152.7
2 7 5 109.91 72.17 3.64 137.6
3 7 5 0.00 69.57 2.72 199.2
4 7 5 61.59 12.63 7.70 26.6
5 7 5 0.00 8.33 3.74 345.4
6 7 5 73.16 15.64 7.63 169.5
7 7 5 96.04 17.32 8.98 67.1
8 7 5 193.93 22.23 12.23 155.7
9 7 5 2.05 9.53 3.43 159.4
-6 8 5 41.10 12.70 5.24 46.4
-5 8 5 16.15 9.81 4.05 181.1
-4 8 5 21.59 10.97 3.66 316.2
-3 8 5 15.77 9.53 4.44 168.7
-2 8 5 52.62 12.12 7.26 197.4
-1 8 5 34.35 7.54 5.90 67.6
0 8 5 75.36 11.11 8.79 199.6
1 8 5 24.96 10.10 3.68 296.3
2 8 5 8.06 8.08 3.90 224.4
3 8 5 86.99 14.72 7.42 313.5
4 8 5 26.11 10.97 5.02 243.0
5 8 5 0.00 8.66 1.63 356.1
-17 0 6 20.49 9.81 2.70 180.0
-16 0 6 0.00 11.84 0.77 0.0
-15 0 6 9.83 8.64 3.00 0.0
-14 0 6 523.01 32.79 22.94 0.0
-13 0 6 2.27 5.34 1.06 0.0
-12 0 6 1.34 4.53 2.59 180.0
-11 0 6 13.20 5.05 4.35 0.0
-10 0 6 524.97 29.33 22.18 180.0
-9 0 6 10.55 3.36 3.36 0.0
-8 0 6 1261.42 40.50 33.83 180.0
-7 0 6 48.49 4.37 7.01 180.0
-6 0 6 652.12 24.79 25.61 0.0
-5 0 6 18.12 3.65 3.85 180.0
-4 0 6 26383.21 2767.56 174.50 0.0
-3 0 6 88.56 5.59 9.70 180.0
-2 0 6 25279.62 1583.17 149.71 0.0
-1 0 6 0.00 1.96 0.35 180.0
0 0 6 1475.05 43.80 39.92 180.0
1 0 6 7.55 2.21 3.11 180.0
2 0 6 9967.89 312.08 105.70 180.0
3 0 6 20.92 2.50 4.22 0.0
4 0 6 9433.94 420.30 100.18 180.0
5 0 6 222.97 10.84 14.74 0.0
6 0 6 168.54 10.65 11.40 180.0
7 0 6 4.25 4.22 0.06 0.0
8 0 6 614.45 28.59 25.73 0.0
9 0 6 17.27 10.97 2.93 180.0
10 0 6 338.04 21.78 16.49 180.0
11 0 6 11.83 8.37 2.09 180.0
12 0 6 2314.73 151.52 47.15 180.0
13 0 6 0.00 6.93 0.87 0.0
14 0 6 5.48 7.79 2.20 180.0
15 0 6 0.00 7.51 0.63 0.0
16 0 6 9.24 9.24 3.73 0.0
-17 1 6 39.97 6.90 5.34 9.1
-16 1 6 9.91 6.42 3.48 220.0
-15 1 6 3.50 5.09 1.10 124.1
-14 1 6 58.72 6.18 8.15 54.9
-13 1 6 2.27 3.39 0.98 159.8
-12 1 6 43.90 4.78 6.20 269.2
-11 1 6 363.29 13.92 18.11 176.6
-10 1 6 529.19 15.02 22.24 262.2
-9 1 6 50.11 4.30 6.82 299.1
-8 1 6 4569.84 105.49 65.46 81.9
-7 1 6 602.84 16.92 23.11 346.6
-6 1 6 4057.73 98.54 63.32 78.4
-5 1 6 1309.91 39.84 35.76 160.6
-4 1 6 156.39 8.49 13.21 254.9
-3 1 6 399.52 12.79 21.33 142.7
-2 1 6 254.89 9.26 14.88 252.9
-1 1 6 132.98 4.81 11.45 159.3
0 1 6 398.69 11.40 20.70 258.0
1 1 6 361.51 8.87 20.27 11.4
2 1 6 2350.40 61.49 50.73 268.6
3 1 6 6210.49 170.85 79.99 355.0
4 1 6 2771.10 83.05 51.68 83.0
5 1 6 6648.01 171.54 82.72 350.6
6 1 6 1457.95 40.26 36.80 85.6
7 1 6 266.06 9.56 16.04 191.6
8 1 6 164.10 8.41 11.90 252.0
9 1 6 18.85 5.13 5.09 318.4
10 1 6 3045.14 102.17 54.78 82.1
11 1 6 113.52 11.37 10.22 6.3
12 1 6 1024.57 43.30 32.57 76.9
13 1 6 115.30 16.17 12.58 150.1
14 1 6 12.75 5.91 4.21 101.1
15 1 6 0.00 5.41 1.71 102.1
16 1 6 26.08 7.14 6.20 273.9
-17 2 6 48.99 7.97 8.20 107.4
-16 2 6 60.68 9.67 9.24 355.2
-15 2 6 390.77 19.64 19.66 252.2
-14 2 6 8.92 4.46 2.97 216.3
-13 2 6 979.65 43.45 31.79 261.8
-12 2 6 8.43 3.17 1.67 261.5
-11 2 6 170.63 7.22 12.23 87.4
-10 2 6 27.92 3.24 5.61 342.7
-9 2 6 898.36 27.32 28.53 94.1
-8 2 6 64.42 4.76 8.15 28.2
-7 2 6 68.74 7.03 8.73 27.5
-6 2 6 304.19 10.70 17.90 182.9
-5 2 6 1196.39 34.90 33.51 278.8
-4 2 6 2820.83 63.39 51.37 170.3
-3 2 6 9.52 1.77 2.83 143.6
-2 2 6 1830.33 43.82 45.98 167.0
-1 2 6 38.85 3.42 6.21 178.9
0 2 6 4861.69 126.07 71.87 173.2
1 2 6 221.65 8.56 15.29 34.1
2 2 6 139.04 6.45 11.43 171.3
3 2 6 2694.98 65.44 51.78 90.2
4 2 6 1855.06 52.69 40.21 166.2
5 2 6 1670.06 57.30 40.48 75.8
6 2 6 1001.91 32.15 32.59 348.0
7 2 6 1094.31 37.47 33.36 265.2
8 2 6 155.59 9.73 12.49 326.3
9 2 6 246.41 14.45 15.59 290.2
10 2 6 762.62 31.19 26.15 343.0
11 2 6 1603.95 58.46 37.48 84.3
12 2 6 388.14 20.63 19.12 172.9
13 2 6 46.30 9.61 7.69 351.3
14 2 6 73.23 9.22 8.58 190.2
15 2 6 34.78 7.04 7.69 253.2
-16 3 6 40.18 10.68 8.08 73.5
-15 3 6 3.99 6.44 1.31 194.2
-14 3 6 8.38 4.95 3.22 256.0
-13 3 6 19.48 4.59 4.91 272.9
-12 3 6 60.21 5.79 7.54 52.4
-11 3 6 14.30 3.55 3.71 17.8
-10 3 6 77.10 5.97 8.47 124.4
-9 3 6 843.24 28.13 28.49 342.6
-8 3 6 352.12 11.66 18.48 104.4
-7 3 6 2886.12 109.08 50.38 339.1
-6 3 6 44.42 3.72 7.09 279.9
-5 3 6 44.67 6.48 6.32 143.7
-4 3 6 456.64 12.62 21.48 22.1
-3 3 6 17.00 2.41 4.37 122.3
-2 3 6 118.53 6.54 10.40 343.9
-1 3 6 129.93 5.69 11.91 199.6
0 3 6 4946.14 106.26 69.73 80.2
1 3 6 1065.56 25.36 32.34 170.7
2 3 6 2173.16 52.64 46.60 274.9
3 3 6 372.84 11.86 19.07 358.2
4 3 6 1491.46 38.74 39.97 253.1
5 3 6 49.72 3.54 7.22 358.2
6 3 6 150.04 7.85 12.04 187.6
7 3 6 718.77 31.49 27.09 160.6
8 3 6 1050.87 37.81 31.36 105.7
9 3 6 367.55 17.95 19.08 336.7
10 3 6 181.79 9.90 13.26 310.2
11 3 6 3184.52 121.00 55.68 337.9
12 3 6 451.85 23.03 21.31 78.7
13 3 6 24.46 7.29 6.00 10.9
14 3 6 8.43 9.24 1.50 189.9
15 3 6 0.00 7.51 0.93 313.0
-15 4 6 14.24 8.51 3.43 287.5
-14 4 6 457.30 27.02 21.01 167.3
-13 4 6 335.98 15.77 17.97 256.3
-12 4 6 10.23 5.64 4.44 168.5
-11 4 6 6.70 5.03 2.65 282.6
-10 4 6 189.15 9.79 13.50 355.2
-9 4 6 285.97 14.07 17.22 88.0
-8 4 6 102.68 6.74 9.58 353.2
-7 4 6 21.83 3.73 4.92 195.2
-6 4 6 226.77 10.13 15.39 281.0
-5 4 6 161.63 14.53 12.60 234.9
-4 4 6 132.21 9.58 11.11 353.4
-3 4 6 68.17 5.06 8.77 80.0
-2 4 6 343.04 12.54 18.72 1.9
-1 4 6 3817.69 125.45 62.28 253.2
0 4 6 126.38 7.49 10.78 235.2
1 4 6 1989.66 68.42 48.08 250.0
2 4 6 245.21 8.77 15.90 313.6
3 4 6 999.99 32.34 30.08 68.2
4 4 6 70.50 5.43 8.01 129.6
5 4 6 1231.75 58.06 32.05 62.1
6 4 6 11.35 7.99 3.02 0.6
7 4 6 580.02 27.79 25.39 260.2
8 4 6 988.24 64.63 30.25 176.2
9 4 6 259.31 16.31 15.42 123.1
10 4 6 104.32 18.00 9.39 352.9
11 4 6 8.44 11.09 5.73 252.1
12 4 6 24.82 15.37 4.07 192.7
13 4 6 86.34 28.87 11.39 260.3
14 4 6 8.96 8.08 4.93 159.7
-14 5 6 22.63 7.76 6.75 245.5
-13 5 6 32.17 7.89 6.02 208.5
-12 5 6 17.07 6.52 4.47 41.5
-11 5 6 83.92 9.92 8.30 354.0
-10 5 6 26.21 6.73 5.18 257.7
-9 5 6 119.96 14.03 11.62 1.4
-8 5 6 15.28 4.23 4.07 232.1
-7 5 6 26.17 4.35 4.66 176.9
-6 5 6 24.48 5.13 4.89 282.8
-5 5 6 179.42 15.78 13.23 211.4
-4 5 6 146.29 8.37 11.91 86.3
-3 5 6 235.93 10.52 15.32 309.5
-2 5 6 803.70 26.72 28.07 239.3
-1 5 6 266.82 14.97 16.19 330.4
0 5 6 350.27 17.26 18.94 97.7
1 5 6 395.83 17.59 20.08 313.6
2 5 6 12.07 6.58 2.97 264.3
3 5 6 20.04 5.54 3.78 323.7
4 5 6 174.28 13.13 12.36 250.5
5 5 6 190.87 12.47 14.31 158.4
6 5 6 56.42 7.54 8.34 267.1
7 5 6 171.07 12.56 13.98 72.3
8 5 6 0.00 5.30 2.45 81.0
9 5 6 138.96 13.12 10.84 315.4
10 5 6 58.96 8.24 7.28 186.1
11 5 6 271.04 51.67 18.60 333.6
12 5 6 163.64 12.89 12.05 72.9
-12 6 6 24.49 11.26 4.24 170.9
-11 6 6 124.15 16.66 10.88 231.3
-10 6 6 203.00 31.75 11.51 328.2
-9 6 6 37.87 11.37 3.08 4.6
-8 6 6 41.70 11.65 6.45 3.5
-7 6 6 70.58 13.08 7.45 237.0
-6 6 6 90.51 13.51 8.84 153.2
-5 6 6 24.66 9.73 4.99 353.4
-4 6 6 68.91 13.15 8.06 44.2
-3 6 6 981.25 53.21 29.54 77.7
-2 6 6 189.64 10.89 14.32 161.7
-1 6 6 415.62 25.31 21.00 243.8
0 6 6 1635.41 56.64 40.49 147.8
1 6 6 1686.87 69.20 38.82 235.7
2 6 6 32.19 7.18 5.86 172.9
3 6 6 74.98 18.09 9.84 74.3
4 6 6 156.97 18.54 11.47 331.6
5 6 6 180.67 20.31 14.46 88.2
6 6 6 26.80 12.61 7.28 263.9
7 6 6 117.98 18.54 9.16 244.3
8 6 6 28.88 11.40 4.94 78.7
9 6 6 0.34 11.40 3.79 103.5
10 6 6 41.88 11.14 6.01 345.9
11 6 6 13.08 9.81 1.93 269.9
-10 7 6 19.49 10.97 3.29 126.3
-9 7 6 72.27 51.96 3.82 40.8
-8 7 6 0.00 9.81 0.76 66.1
-7 7 6 28.97 13.14 3.00 201.4
-6 7 6 16.62 18.42 4.34 203.4
-5 7 6 46.82 13.16 6.52 257.1
-4 7 6 175.16 18.95 14.03 229.7
-3 7 6 103.75 15.12 11.01 33.6
-2 7 6 157.61 17.47 12.65 213.6
-1 7 6 16.23 6.77 5.07 97.7
0 7 6 32.74 8.43 5.75 83.1
1 7 6 69.40 66.39 3.15 24.0
2 7 6 73.11 67.55 2.24 112.7
3 7 6 85.92 14.65 8.45 149.1
4 7 6 65.88 73.61 4.15 52.3
5 7 6 149.45 20.10 10.25 136.7
6 7 6 45.42 12.70 5.48 31.3
7 7 6 26.89 12.12 4.89 172.4
8 7 6 10.13 9.81 4.32 272.6
-6 8 6 18.50 10.97 3.88 160.9
-5 8 6 21.59 10.39 2.71 351.2
-4 8 6 39.27 12.99 5.22 321.9
-3 8 6 24.06 9.53 3.37 241.8
-2 8 6 0.00 7.51 2.67 119.4
-1 8 6 59.58 15.73 6.32 243.8
0 8 6 277.58 33.92 17.54 137.2
1 8 6 53.00 11.84 8.21 249.9
2 8 6 6.31 7.51 2.16 68.1
3 8 6 0.00 7.22 2.06 71.2
4 8 6 18.82 9.53 3.94 261.8
-17 0 7 226.55 23.09 14.09 180.0
-16 0 7 0.00 27.57 2.02 0.0
-15 0 7 244.04 15.81 16.24 0.0
-14 0 7 29.66 6.42 5.86 0.0
-13 0 7 3017.11 114.70 56.49 0.0
-12 0 7 1.16 4.43 0.72 180.0
-11 0 7 148.67 10.34 12.20 180.0
-10 0 7 9.29 5.23 0.59 180.0
-9 0 7 185.69 10.11 11.70 180.0
-8 0 7 1.10 3.78 0.43 0.0
-7 0 7 1869.80 56.94 40.28 180.0
-6 0 7 32.61 4.65 5.78 0.0
-5 0 7 7726.41 245.42 86.94 0.0
-4 0 7 88.23 6.22 9.57 180.0
-3 0 7 21229.59 2166.05 155.76 180.0
-2 0 7 40.92 4.31 6.38 0.0
-1 0 7 467.34 14.95 20.05 0.0
0 0 7 0.00 2.65 0.28 180.0
1 0 7 207.12 7.72 14.83 180.0
2 0 7 22.87 2.97 3.74 0.0
3 0 7 465.45 16.40 17.18 0.0
4 0 7 0.00 10.25 2.15 180.0
5 0 7 26775.05 1682.44 153.04 180.0
6 0 7 8.48 4.09 3.51 0.0
7 0 7 252.09 14.76 15.76 180.0
8 0 7 25.18 11.89 5.69 0.0
9 0 7 2.69 5.42 0.70 0.0
10 0 7 41.85 9.81 6.02 0.0
11 0 7 233.77 22.23 13.45 0.0
12 0 7 1.44 7.51 2.16 0.0
13 0 7 81.68 14.43 7.99 0.0
14 0 7 38.97 10.68 6.24 180.0
15 0 7 220.49 22.52 13.68 0.0
-17 1 7 31.25 6.99 6.88 265.9
-16 1 7 109.06 10.13 10.61 179.9
-15 1 7 33.09 9.89 5.66 242.1
-14 1 7 192.60 10.80 14.17 174.1
-13 1 7 525.21 17.78 22.52 275.6
-12 1 7 62.78 5.31 8.01 159.7
-11 1 7 276.85 9.73 15.82 102.1
-10 1 7 190.14 9.95 13.77 192.3
-9 1 7 310.12 11.60 17.73 80.6
-8 1 7 274.57 9.68 16.52 329.7
-7 1 7 119.14 6.03 10.33 74.9
-6 1 7 73.77 4.16 8.85 337.6
-5 1 7 3441.01 90.61 59.39 276.9
-4 1 7 2808.42 80.45 53.59 17.1
-3 1 7 1255.46 33.74 36.94 106.4
-2 1 7 139.54 5.10 10.98 178.2
-1 1 7 615.09 16.74 24.79 273.8
0 1 7 71.20 2.84 8.87 12.4
1 1 7 48.38 2.61 6.03 91.7
2 1 7 671.71 18.08 26.62 341.6
3 1 7 3711.88 89.66 59.94 90.6
4 1 7 1898.50 47.41 43.45 356.1
5 1 7 116.32 5.58 10.23 73.1
6 1 7 8.46 2.70 3.27 218.7
7 1 7 181.20 10.28 15.14 293.4
8 1 7 26.06 4.53 5.56 280.1
9 1 7 174.46 20.83 13.83 39.3
10 1 7 748.21 33.70 27.32 4.3
11 1 7 913.99 38.73 31.81 80.3
12 1 7 484.12 26.94 22.60 356.7
13 1 7 75.65 9.71 6.98 283.5
14 1 7 7.95 5.81 1.75 227.9
15 1 7 39.60 7.95 6.98 254.5
-17 2 7 28.94 7.26 5.57 156.3
-16 2 7 43.98 10.41 6.20 224.0
-15 2 7 61.25 10.22 9.40 344.1
-14 2 7 425.88 20.47 21.16 243.3
-13 2 7 307.99 18.93 17.76 349.1
-12 2 7 29.02 3.93 5.01 101.4
-11 2 7 5.67 3.11 2.96 87.7
-10 2 7 356.53 12.45 19.33 86.0
-9 2 7 670.49 22.12 25.86 174.1
-8 2 7 22.86 3.90 4.21 347.7
-7 2 7 1222.79 47.82 35.50 173.7
-6 2 7 320.35 11.07 18.95 305.7
-5 2 7 91.09 4.48 9.86 333.6
-4 2 7 1175.02 31.95 34.59 263.9
-3 2 7 32.41 3.21 5.71 26.6
-2 2 7 355.32 12.01 21.76 219.8
-1 2 7 3913.65 88.91 63.09 353.7
0 2 7 267.35 8.56 17.51 266.4
1 2 7 184.80 6.05 14.46 352.5
2 2 7 3027.60 83.26 56.61 80.4
3 2 7 382.01 10.73 18.76 158.9
4 2 7 68.30 4.61 7.81 219.5
5 2 7 6092.10 176.50 73.15 164.5
6 2 7 95.57 7.58 7.92 102.1
7 2 7 124.67 7.17 11.44 340.1
8 2 7 47.37 5.82 6.36 234.4
9 2 7 378.64 15.22 18.91 325.3
10 2 7 98.96 12.31 10.39 65.5
11 2 7 403.87 20.09 18.83 330.1
12 2 7 17.72 6.39 4.66 296.1
13 2 7 94.68 10.09 9.90 346.6
14 2 7 17.46 6.08 2.17 131.2
15 2 7 20.42 7.02 4.92 8.0
-16 3 7 5.17 8.37 3.01 128.8
-15 3 7 12.56 5.01 3.23 120.7
-14 3 7 62.92 9.07 9.42 345.4
-13 3 7 151.06 8.24 12.32 252.3
-12 3 7 38.30 4.64 6.69 3.3
-11 3 7 463.34 15.61 20.11 80.2
-10 3 7 101.99 6.83 9.94 356.6
-9 3 7 168.62 6.85 11.82 255.6
-8 3 7 274.67 13.47 17.16 326.4
-7 3 7 231.44 11.64 14.90 212.3
-6 3 7 549.14 23.44 23.24 315.2
-5 3 7 284.63 13.30 17.17 297.5
-4 3 7 96.03 5.84 9.32 144.9
-3 3 7 2330.24 55.47 49.55 55.0
-2 3 7 12.28 4.18 4.29 265.0
-1 3 7 20.71 3.58 4.32 214.0
0 3 7 136.20 5.68 11.10 4.2
1 3 7 1126.39 27.91 31.51 290.6
2 3 7 88.22 4.17 8.85 134.1
3 3 7 59.73 4.47 7.40 154.7
4 3 7 87.81 5.24 9.17 179.3
5 3 7 352.05 14.60 18.87 227.6
6 3 7 95.21 7.60 9.37 342.5
7 3 7 236.73 13.63 15.60 199.8
8 3 7 577.18 22.70 23.54 345.7
9 3 7 245.88 12.88 15.43 271.9
10 3 7 606.81 22.80 24.42 344.2
11 3 7 78.06 7.51 8.64 177.5
12 3 7 129.28 11.96 11.24 344.5
13 3 7 20.01 15.10 5.06 264.5
14 3 7 42.75 11.55 5.66 192.9
-15 4 7 16.75 9.11 5.35 75.3
-14 4 7 72.62 8.32 8.39 252.9
-13 4 7 62.78 6.88 8.28 3.2
-12 4 7 5.17 5.18 2.25 60.7
-11 4 7 228.69 11.26 14.85 347.4
-10 4 7 111.34 7.50 10.44 86.2
-9 4 7 61.04 5.58 8.10 175.8
-8 4 7 439.19 17.63 20.23 263.1
-7 4 7 40.37 4.97 6.32 179.4
-6 4 7 116.62 7.09 10.56 189.2
-5 4 7 141.83 9.89 11.23 273.1
-4 4 7 415.88 17.62 21.36 96.8
-3 4 7 98.64 6.76 10.27 126.2
-2 4 7 34.36 3.60 6.02 20.9
-1 4 7 311.11 13.39 17.22 169.3
0 4 7 279.00 10.15 15.63 118.1
1 4 7 206.64 8.75 13.13 213.3
2 4 7 215.94 9.61 15.74 70.1
3 4 7 149.74 7.90 11.35 151.5
4 4 7 114.08 9.47 10.23 6.4
5 4 7 1007.09 42.40 32.65 154.9
6 4 7 158.12 11.20 11.48 321.9
7 4 7 14.68 5.58 4.17 282.2
8 4 7 172.25 26.58 13.72 164.8
9 4 7 136.61 19.19 11.92 356.7
10 4 7 138.24 11.67 11.42 251.1
11 4 7 18.99 6.76 4.09 244.7
12 4 7 41.64 10.03 5.15 202.3
13 4 7 5.43 8.66 2.29 149.0
-14 5 7 0.00 7.32 3.98 47.5
-13 5 7 146.60 12.31 13.57 246.0
-12 5 7 26.92 7.39 5.47 312.6
-11 5 7 23.30 7.14 5.42 305.3
-10 5 7 0.00 8.55 1.88 315.9
-9 5 7 168.43 10.08 12.98 251.1
-8 5 7 108.87 7.94 9.79 170.1
-7 5 7 118.16 9.18 11.22 204.3
-6 5 7 554.64 25.44 22.34 0.6
-5 5 7 123.05 9.41 11.44 249.0
-4 5 7 649.01 22.75 24.81 295.6
-3 5 7 135.02 13.23 10.74 72.3
-2 5 7 923.37 34.18 30.24 327.6
-1 5 7 524.77 23.79 23.34 229.8
0 5 7 350.90 16.91 17.28 326.4
1 5 7 14.62 7.29 3.82 4.5
2 5 7 60.15 7.61 7.18 207.6
3 5 7 28.23 6.20 3.77 83.1
4 5 7 343.04 14.94 18.29 159.3
5 5 7 52.43 11.84 8.68 122.0
6 5 7 132.26 10.95 10.49 51.2
7 5 7 4.10 9.71 2.01 302.7
8 5 7 121.15 11.50 9.90 334.1
9 5 7 149.04 12.91 11.76 263.9
10 5 7 87.68 10.08 9.69 342.6
11 5 7 409.99 21.54 20.09 242.9
12 5 7 3.40 8.95 3.41 15.3
-12 6 7 2.00 10.97 2.77 130.2
-11 6 7 15.92 25.98 0.90 230.4
-10 6 7 16.67 16.21 4.62 48.5
-9 6 7 26.43 11.14 3.99 135.0
-8 6 7 30.81 17.38 7.03 284.8
-7 6 7 208.32 25.01 13.78 163.2
-6 6 7 73.97 21.88 10.62 157.9
-5 6 7 468.70 28.46 20.75 25.7
-4 6 7 10.46 4.73 4.35 264.8
-3 6 7 20.99 5.37 4.12 224.1
-2 6 7 348.64 17.99 17.88 304.3
-1 6 7 334.16 16.73 17.00 110.5
0 6 7 145.75 10.52 12.20 113.1
1 6 7 554.13 25.68 24.31 148.3
2 6 7 332.67 21.19 17.83 103.3
3 6 7 6.55 5.90 3.57 68.1
4 6 7 23.50 11.21 6.91 305.7
5 6 7 137.28 19.09 11.58 228.5
6 6 7 105.89 17.41 9.28 243.7
7 6 7 0.00 62.93 8.06 3.0
8 6 7 23.69 11.65 5.76 94.4
9 6 7 60.19 21.65 5.96 45.9
10 6 7 28.67 13.71 4.66 42.0
-10 7 7 35.97 13.57 6.73 186.9
-9 7 7 34.36 11.84 5.65 236.8
-8 7 7 23.63 11.35 5.83 133.4
-7 7 7 57.74 34.74 7.57 245.7
-6 7 7 0.00 9.17 1.39 265.2
-5 7 7 13.32 10.70 3.10 187.4
-4 7 7 110.68 15.68 10.95 354.6
-3 7 7 65.11 11.63 7.43 129.2
-2 7 7 29.68 11.65 4.38 225.0
-1 7 7 124.94 11.91 11.09 255.6
0 7 7 150.86 17.86 10.49 8.3
1 7 7 13.31 6.01 2.19 227.3
2 7 7 4.46 5.52 2.78 241.2
3 7 7 6.95 9.84 2.79 124.5
4 7 7 42.38 11.77 7.26 84.4
5 7 7 100.21 79.09 5.18 287.7
6 7 7 0.00 8.66 0.79 317.0
7 7 7 7.03 9.53 2.77 307.5
8 7 7 16.19 9.81 3.63 318.5
-5 8 7 0.00 8.66 1.44 99.0
-4 8 7 3.17 8.66 4.63 356.5
-3 8 7 21.00 9.81 5.25 219.3
-2 8 7 63.48 12.99 10.41 38.3
-1 8 7 7.47 9.53 5.01 137.2
0 8 7 412.78 34.35 19.46 41.0
1 8 7 75.73 13.28 10.74 115.4
2 8 7 173.45 20.21 12.56 58.0
3 8 7 0.00 7.79 2.18 347.8
4 8 7 16.57 9.24 3.47 258.6
-17 0 8 14.72 8.37 4.35 180.0
-16 0 8 39.83 23.67 2.03 0.0
-15 0 8 8.39 5.80 3.30 0.0
-14 0 8 1533.95 73.27 36.28 0.0
-13 0 8 16.55 5.84 4.28 180.0
-12 0 8 0.41 4.76 3.08 0.0
-11 0 8 10.39 6.24 3.28 0.0
-10 0 8 1195.74 59.30 36.11 180.0
-9 0 8 81.58 6.56 9.61 0.0
-8 0 8 943.56 32.41 31.81 0.0
-7 0 8 62.84 5.09 7.77 0.0
-6 0 8 1047.38 38.70 32.28 180.0
-5 0 8 80.68 6.60 9.10 180.0
-4 0 8 692.18 29.94 22.58 0.0
-3 0 8 74.05 5.40 8.71 180.0
-2 0 8 11554.07 363.08 109.70 0.0
-1 0 8 46.27 3.46 6.76 180.0
0 0 8 2013.09 66.83 50.03 0.0
1 0 8 1.53 2.54 0.48 0.0
2 0 8 6594.36 207.20 85.20 180.0
3 0 8 16.84 2.30 3.88 180.0
4 0 8 7710.13 345.16 81.36 0.0
5 0 8 0.00 3.90 1.40 0.0
6 0 8 484.56 22.75 20.86 180.0
7 0 8 41.63 6.33 6.38 0.0
8 0 8 8.99 5.38 2.86 180.0
9 0 8 1.08 5.08 0.70 0.0
10 0 8 291.23 25.11 17.39 0.0
11 0 8 27.71 9.81 3.71 180.0
12 0 8 87.17 14.72 8.22 0.0
13 0 8 3.46 7.51 3.12 180.0
14 0 8 4.62 8.08 4.44 180.0
15 0 8 6.93 7.79 3.35 0.0
-17 1 8 61.44 8.47 7.38 1.4
-16 1 8 471.24 19.03 20.38 253.4
-15 1 8 91.63 7.79 11.43 164.1
-14 1 8 60.58 6.74 8.39 270.0
-13 1 8 6.61 3.89 3.56 108.0
-12 1 8 28.35 4.70 6.11 92.9
-11 1 8 316.60 11.61 17.25 185.0
-10 1 8 3.65 3.11 1.14 101.2
-9 1 8 4.85 2.97 1.41 292.0
-8 1 8 3134.64 72.12 53.56 269.3
-7 1 8 622.83 17.20 24.69 343.2
-6 1 8 1290.99 32.41 37.99 68.2
-5 1 8 1202.74 35.51 37.00 359.5
-4 1 8 1326.52 40.53 36.77 90.0
-3 1 8 1581.61 59.26 39.10 165.4
-2 1 8 1552.75 36.32 40.41 263.9
-1 1 8 74.45 3.47 7.83 188.6
0 1 8 98.06 4.27 9.66 266.9
1 1 8 380.40 9.70 19.18 176.2
2 1 8 1882.53 55.01 42.60 85.1
3 1 8 132.39 5.75 11.56 20.7
4 1 8 236.72 8.45 15.83 89.3
5 1 8 1654.36 45.09 40.70 346.6
6 1 8 153.54 9.18 12.81 66.6
7 1 8 431.28 18.34 20.26 339.5
8 1 8 7.99 4.68 3.03 102.7
9 1 8 68.36 7.33 8.39 353.8
10 1 8 26.27 5.92 5.27 221.8
11 1 8 66.15 8.18 8.24 350.3
12 1 8 488.06 27.34 21.34 278.0
13 1 8 117.22 11.93 10.28 176.8
14 1 8 0.00 5.18 0.09 141.3
15 1 8 43.28 7.41 6.01 172.8
-17 2 8 74.30 9.25 8.26 78.2
-16 2 8 6.50 4.86 2.34 103.8
-15 2 8 61.64 7.79 8.02 228.7
-14 2 8 33.49 5.55 5.46 351.6
-13 2 8 173.89 13.00 13.14 237.7
-12 2 8 17.58 4.16 4.84 4.7
-11 2 8 180.92 7.68 13.14 84.1
-10 2 8 599.48 20.62 22.57 176.9
-9 2 8 81.58 5.75 8.44 91.4
-8 2 8 589.50 18.61 23.13 349.1
-7 2 8 71.51 6.01 8.09 54.0
-6 2 8 1000.87 26.58 30.70 174.0
-5 2 8 443.64 14.12 22.26 43.5
-4 2 8 842.92 24.92 31.78 175.6
-3 2 8 1167.86 34.50 33.66 267.7
-2 2 8 31.34 3.34 5.91 146.0
-1 2 8 26.70 2.72 5.13 142.1
0 2 8 526.00 14.83 24.37 347.4
1 2 8 1125.40 25.73 36.23 66.3
2 2 8 65.60 3.66 8.73 145.3
3 2 8 350.40 12.23 16.76 225.7
4 2 8 743.56 26.44 29.25 347.1
5 2 8 188.11 11.67 14.00 151.6
6 2 8 149.67 7.92 12.05 182.9
7 2 8 1997.59 66.86 44.16 79.7
8 2 8 730.65 27.57 25.74 190.1
9 2 8 1096.75 41.42 32.13 282.8
10 2 8 365.26 20.32 19.24 350.8
11 2 8 62.31 10.77 7.31 217.4
12 2 8 782.21 35.07 26.98 351.6
13 2 8 0.00 5.23 1.00 286.9
14 2 8 0.00 6.02 0.31 271.9
15 2 8 10.44 6.08 1.50 311.1
-16 3 8 12.82 8.95 4.17 286.9
-15 3 8 45.69 6.76 7.93 154.8
-14 3 8 67.00 6.59 9.55 80.4
-13 3 8 20.26 4.42 4.20 311.7
-12 3 8 151.44 8.10 11.29 67.8
-11 3 8 7.81 3.49 2.86 215.4
-10 3 8 208.49 9.69 13.61 74.7
-9 3 8 249.90 9.44 14.96 158.0
-8 3 8 958.69 37.26 30.18 231.2
-7 3 8 38.38 7.62 5.86 199.8
-6 3 8 482.48 16.51 19.90 231.7
-5 3 8 574.83 22.00 25.35 343.7
-4 3 8 640.74 19.72 24.95 56.0
-3 3 8 115.04 5.09 11.16 32.6
-2 3 8 440.30 13.91 21.10 10.1
-1 3 8 326.95 10.94 16.94 338.7
0 3 8 63.14 3.88 7.98 192.9
1 3 8 1583.56 36.34 41.16 176.8
2 3 8 296.39 9.63 16.84 66.2
3 3 8 77.51 4.35 9.48 134.6
4 3 8 917.52 24.63 29.04 257.4
5 3 8 283.59 10.63 16.21 345.6
6 3 8 640.94 24.06 24.86 262.5
7 3 8 316.94 16.17 17.50 336.4
8 3 8 599.02 23.69 24.88 116.8
9 3 8 262.93 12.94 15.92 152.0
10 3 8 369.91 18.94 18.46 257.7
11 3 8 22.15 6.80 4.90 247.9
12 3 8 791.48 46.74 26.78 254.5
13 3 8 37.01 11.55 4.59 229.6
14 3 8 11.76 9.24 4.37 268.3
-15 4 8 23.86 9.46 5.31 51.1
-14 4 8 42.69 6.53 6.00 138.8
-13 4 8 59.15 6.56 8.42 80.6
-12 4 8 8.30 5.34 2.73 348.9
-11 4 8 2.69 4.96 0.97 49.5
-10 4 8 7.76 4.50 3.62 249.7
-9 4 8 97.78 6.86 10.36 247.4
-8 4 8 152.98 8.45 12.03 0.5
-7 4 8 103.36 6.74 10.19 106.1
-6 4 8 245.00 13.73 15.75 281.3
-5 4 8 94.13 7.60 10.11 108.9
-4 4 8 89.95 7.91 9.26 192.6
-3 4 8 226.92 10.28 14.60 235.1
-2 4 8 335.75 11.80 17.95 142.1
-1 4 8 12.95 3.82 2.99 147.4
0 4 8 566.73 18.38 23.99 342.1
1 4 8 23.43 3.21 4.34 49.2
2 4 8 166.24 8.39 13.29 346.0
3 4 8 193.60 16.17 14.80 256.1
4 4 8 82.44 6.51 9.48 10.8
5 4 8 33.65 5.70 5.36 79.0
6 4 8 503.10 24.99 22.23 2.9
7 4 8 22.53 6.02 4.45 341.5
8 4 8 216.47 14.54 14.72 188.0
9 4 8 153.30 12.22 11.00 220.1
10 4 8 355.49 19.31 17.00 142.7
11 4 8 139.34 17.13 10.92 224.6
12 4 8 38.79 19.24 6.91 4.6
13 4 8 81.88 13.28 8.89 86.6
-14 5 8 1.57 7.41 0.85 259.3
-13 5 8 1.51 6.70 2.82 286.8
-12 5 8 12.44 6.27 2.84 232.8
-11 5 8 50.94 9.32 7.80 308.1
-10 5 8 23.01 5.22 4.11 338.6
-9 5 8 12.72 4.95 4.08 31.1
-8 5 8 264.05 12.91 16.89 244.7
-7 5 8 162.15 11.79 13.56 100.6
-6 5 8 539.15 24.96 23.22 252.0
-5 5 8 111.61 8.78 11.39 203.1
-4 5 8 305.74 15.18 16.44 82.1
-3 5 8 355.75 15.27 18.38 306.9
-2 5 8 361.29 17.62 18.49 54.3
-1 5 8 10.67 3.53 1.41 281.1
0 5 8 120.82 11.31 11.67 129.0
1 5 8 100.39 9.48 10.81 181.8
2 5 8 280.76 16.47 16.68 70.7
3 5 8 1.51 7.38 1.71 293.1
4 5 8 16.33 7.06 3.14 176.0
5 5 8 0.82 4.45 2.07 189.7
6 5 8 171.80 12.36 13.18 267.8
7 5 8 165.53 15.12 12.22 27.1
8 5 8 132.63 18.45 10.09 265.5
9 5 8 112.19 11.17 9.84 111.8
10 5 8 0.00 17.06 0.91 295.1
11 5 8 280.96 27.31 17.04 147.0
12 5 8 182.38 18.76 14.23 238.3
-12 6 8 13.99 11.26 2.10 108.4
-11 6 8 43.44 18.33 5.77 81.8
-10 6 8 95.20 14.78 9.64 129.0
-9 6 8 91.62 25.93 6.99 43.6
-8 6 8 37.14 12.25 6.75 77.3
-7 6 8 7.05 9.37 3.79 109.9
-6 6 8 68.71 13.52 7.48 9.8
-5 6 8 505.54 37.17 22.60 257.4
-4 6 8 102.46 9.01 10.25 130.7
-3 6 8 159.51 9.90 11.80 75.5
-2 6 8 74.39 8.27 8.10 134.3
-1 6 8 1410.32 49.95 36.17 63.2
0 6 8 30.79 7.89 5.13 98.0
1 6 8 181.02 10.58 13.12 65.5
2 6 8 38.50 7.06 5.81 112.9
3 6 8 103.38 21.30 9.57 266.3
4 6 8 9.49 9.34 1.65 302.4
5 6 8 56.25 12.94 8.25 98.0
6 6 8 21.13 11.33 5.87 279.8
7 6 8 39.92 12.45 5.82 71.9
8 6 8 11.86 72.45 8.09 134.9
9 6 8 107.41 16.07 8.99 52.9
10 6 8 55.29 14.14 7.20 100.3
-9 7 8 10.53 9.81 2.17 13.0
-8 7 8 0.00 13.71 1.73 243.8
-7 7 8 30.27 12.02 4.89 89.4
-6 7 8 10.81 10.62 3.75 94.2
-5 7 8 52.57 13.12 7.81 162.2
-4 7 8 44.74 28.03 2.55 193.1
-3 7 8 63.33 13.60 8.05 330.8
-2 7 8 6.96 6.06 3.75 3.3
-1 7 8 84.15 10.38 8.03 4.6
0 7 8 0.00 9.56 1.11 217.0
1 7 8 14.86 5.93 3.62 356.9
2 7 8 35.48 11.09 5.38 238.7
3 7 8 62.10 70.43 2.86 340.3
4 7 8 4.49 7.26 1.96 272.0
5 7 8 8.09 7.38 2.78 14.9
6 7 8 17.59 9.53 3.26 21.8
7 7 8 61.98 13.57 7.90 177.7
-5 8 8 11.08 9.53 3.07 267.8
-4 8 8 26.58 9.81 4.27 150.6
-3 8 8 15.04 9.24 3.53 53.0
-2 8 8 5.79 8.08 6.39 319.9
0 8 8 44.08 12.41 9.18 316.2
1 8 8 210.16 22.52 14.51 28.2
2 8 8 72.39 13.86 6.65 26.3
3 8 8 16.23 8.08 4.08 324.4
-17 0 9 7.79 7.51 2.62 0.0
-16 0 9 0.00 5.57 0.82 0.0
-15 0 9 16.77 6.59 6.47 180.0
-14 0 9 12.31 5.91 4.21 0.0
-13 0 9 549.49 26.21 23.04 180.0
-12 0 9 3.56 5.08 1.53 0.0
-11 0 9 581.62 32.87 21.98 180.0
-10 0 9 11.61 4.20 3.66 0.0
-9 0 9 664.80 30.53 26.03 0.0
-8 0 9 31.95 9.03 4.83 180.0
-7 0 9 44.23 16.24 6.34 180.0
-6 0 9 51.60 13.04 8.43 0.0
-5 0 9 2064.40 70.09 42.37 0.0
-4 0 9 183.20 9.86 13.66 180.0
-3 0 9 146.48 8.14 11.92 0.0
-2 0 9 31.47 3.12 5.31 0.0
-1 0 9 4748.54 139.86 69.19 180.0
0 0 9 3.20 2.33 1.70 0.0
1 0 9 1073.03 36.21 35.30 180.0
2 0 9 30.44 4.33 5.29 0.0
3 0 9 19946.95 1253.54 136.07 0.0
4 0 9 11.75 4.42 3.05 0.0
5 0 9 3745.62 196.84 57.72 0.0
6 0 9 15.77 4.75 3.84 0.0
7 0 9 4493.26 168.22 67.75 180.0
8 0 9 5.94 5.81 2.85 0.0
9 0 9 361.08 28.87 17.94 180.0
10 0 9 0.00 6.35 2.76 180.0
11 0 9 299.30 26.85 17.69 180.0
12 0 9 36.95 10.39 6.45 0.0
13 0 9 48.78 12.70 6.83 0.0
14 0 9 0.00 7.51 0.21 0.0
15 0 9 9.50 7.79 2.50 0.0
-17 1 9 10.44 6.03 2.17 81.2
-16 1 9 89.82 11.54 8.36 156.4
-15 1 9 4.93 4.45 2.94 255.2
-14 1 9 760.21 25.73 27.23 183.4
-13 1 9 181.34 9.87 13.32 69.4
-12 1 9 55.68 6.56 7.53 171.1
-11 1 9 609.55 24.16 23.22 259.2
-10 1 9 53.89 4.89 7.45 174.9
-9 1 9 113.37 7.62 11.20 272.9
-8 1 9 26.25 7.37 6.31 3.3
-7 1 9 492.19 16.62 23.40 89.6
-6 1 9 1022.99 28.92 30.57 190.1
-5 1 9 911.17 25.31 29.59 61.3
-4 1 9 204.84 8.65 14.10 94.5
-3 1 9 2430.90 63.48 49.11 253.6
-2 1 9 1860.04 49.15 41.33 171.9
-1 1 9 1205.27 25.96 36.53 82.9
0 1 9 2942.13 62.93 54.87 356.7
1 1 9 465.99 11.67 21.95 261.6
2 1 9 2119.02 56.92 46.08 355.3
3 1 9 62.83 4.60 8.33 226.3
4 1 9 3588.26 94.82 56.70 349.9
5 1 9 7.00 3.84 0.61 103.2
6 1 9 24.18 4.64 5.65 247.2
7 1 9 427.25 21.50 21.19 65.4
8 1 9 23.49 4.87 5.04 237.5
9 1 9 329.87 22.07 16.87 292.5
10 1 9 204.59 21.71 14.91 159.6
11 1 9 100.02 10.97 10.49 278.2
12 1 9 26.81 7.07 3.24 339.4
13 1 9 24.96 6.86 6.21 96.4
14 1 9 0.00 5.34 1.20 324.1
15 1 9 8.73 6.11 2.22 127.2
-17 2 9 69.10 9.28 8.09 16.7
-16 2 9 73.33 7.91 9.54 244.6
-15 2 9 48.78 7.12 7.97 169.6
-14 2 9 73.76 8.26 7.32 193.4
-13 2 9 1018.86 36.57 31.60 175.0
-12 2 9 168.47 7.74 12.09 86.5
-11 2 9 30.95 4.85 5.75 174.7
-10 2 9 33.62 5.37 6.09 66.9
-9 2 9 700.46 23.73 25.66 352.0
-8 2 9 226.03 9.59 14.87 253.4
-7 2 9 458.35 18.88 19.46 340.1
-6 2 9 391.55 12.25 20.81 36.8
-5 2 9 83.38 4.68 10.41 177.9
-4 2 9 565.46 20.33 21.58 296.5
-3 2 9 190.84 8.47 13.15 359.0
-2 2 9 228.58 8.34 15.03 120.6
-1 2 9 1272.12 34.37 33.89 170.8
0 2 9 188.88 6.62 15.66 90.5
1 2 9 203.69 7.64 15.34 182.6
2 2 9 65.12 3.79 7.45 237.4
3 2 9 1842.41 56.32 42.14 347.2
4 2 9 3801.11 132.64 59.03 252.7
5 2 9 4388.98 126.32 65.30 352.1
6 2 9 184.15 11.00 14.29 93.4
7 2 9 294.43 14.12 15.95 4.2
8 2 9 63.66 7.72 8.20 50.3
9 2 9 675.54 33.10 26.09 351.1
10 2 9 109.36 13.14 10.24 206.2
11 2 9 94.00 9.37 10.49 186.1
12 2 9 183.00 14.16 12.24 270.7
13 2 9 62.73 8.57 8.26 210.9
14 2 9 20.43 6.49 4.12 268.2
-16 3 9 1.15 6.02 2.77 148.2
-15 3 9 157.97 10.34 11.48 68.5
-14 3 9 120.76 11.81 10.35 178.9
-13 3 9 435.55 15.64 21.55 79.7
-12 3 9 60.10 8.68 7.87 349.4
-11 3 9 36.39 4.67 5.86 121.6
-10 3 9 53.78 5.31 7.46 37.1
-9 3 9 128.34 12.56 11.25 263.7
-8 3 9 23.33 4.53 4.67 58.5
-7 3 9 320.73 12.51 17.80 218.1
-6 3 9 72.37 5.37 8.24 318.1
-5 3 9 1.84 2.10 0.70 89.9
-4 3 9 387.42 15.24 19.08 159.1
-3 3 9 294.30 11.06 17.80 330.5
-2 3 9 6845.02 154.81 80.94 166.8
-1 3 9 3152.85 74.38 54.64 85.0
0 3 9 202.03 8.12 14.54 192.4
1 3 9 1576.65 45.02 39.63 266.9
2 3 9 214.65 8.29 14.84 41.4
3 3 9 137.14 5.89 12.11 272.9
4 3 9 24.70 3.50 5.39 149.9
5 3 9 41.07 4.70 6.24 200.9
6 3 9 601.32 23.02 24.51 177.5
7 3 9 1229.26 43.55 34.41 109.1
8 3 9 25.10 5.89 4.64 175.7
9 3 9 534.08 22.11 22.61 267.4
10 3 9 418.19 20.57 21.05 158.7
11 3 9 143.22 13.38 11.55 220.2
12 3 9 38.23 34.35 1.42 197.7
13 3 9 30.27 11.26 6.86 227.9
14 3 9 126.08 17.03 10.36 342.4
-15 4 9 167.54 18.76 12.17 156.0
-14 4 9 38.49 6.51 7.58 65.8
-13 4 9 132.21 14.53 11.97 154.5
-12 4 9 0.73 4.21 1.33 352.9
-11 4 9 10.44 4.45 2.25 351.8
-10 4 9 71.82 6.52 7.99 210.3
-9 4 9 6.56 3.79 1.66 234.2
-8 4 9 46.39 5.11 6.59 229.3
-7 4 9 88.36 15.37 9.18 331.5
-6 4 9 468.88 21.84 21.69 82.0
-5 4 9 334.47 16.54 17.77 288.0
-4 4 9 123.89 8.63 11.31 126.7
-3 4 9 4.28 2.68 2.00 229.7
-2 4 9 440.78 16.52 21.55 260.1
-1 4 9 80.14 6.01 8.61 101.1
0 4 9 24.65 3.33 4.31 139.0
1 4 9 96.99 6.72 9.91 319.7
2 4 9 377.18 15.73 19.12 253.1
3 4 9 9.90 3.15 2.10 55.0
4 4 9 380.38 16.15 19.68 245.6
5 4 9 44.86 10.52 7.11 53.2
6 4 9 295.68 17.24 16.64 6.6
7 4 9 157.01 12.00 12.27 189.5
8 4 9 665.21 47.13 25.91 88.9
9 4 9 189.05 25.19 13.41 138.7
10 4 9 226.84 14.48 15.28 243.4
11 4 9 255.32 20.59 16.26 145.1
12 4 9 67.29 28.29 7.10 233.0
13 4 9 8.87 7.79 3.08 115.8
-14 5 9 27.10 8.32 4.69 171.3
-13 5 9 35.51 7.68 6.52 68.4
-12 5 9 20.31 11.39 5.87 344.3
-11 5 9 40.75 8.32 5.88 298.6
-10 5 9 70.10 6.97 7.86 355.5
-9 5 9 112.04 8.43 10.38 9.7
-8 5 9 437.88 18.40 21.21 162.5
-7 5 9 221.08 11.37 14.16 75.4
-6 5 9 278.44 15.88 15.10 101.1
-5 5 9 56.74 10.09 7.33 162.5
-4 5 9 48.62 5.85 6.49 204.8
-3 5 9 97.09 7.07 9.33 72.8
-2 5 9 237.42 11.23 15.47 176.9
-1 5 9 526.93 19.09 22.10 83.0
0 5 9 45.37 5.92 6.80 156.6
1 5 9 8.23 5.36 2.56 203.6
2 5 9 195.96 13.38 14.04 349.6
3 5 9 69.88 6.33 8.48 328.4
4 5 9 45.02 10.13 7.28 277.4
5 5 9 19.24 5.24 3.82 217.1
6 5 9 85.48 9.37 10.30 54.9
7 5 9 0.00 6.99 2.88 289.1
8 5 9 80.21 9.70 9.09 130.6
9 5 9 45.62 7.57 6.64 31.0
10 5 9 521.00 31.43 23.76 148.8
11 5 9 64.55 11.26 7.95 74.7
-12 6 9 0.00 10.39 2.02 202.3
-11 6 9 179.30 19.50 12.91 144.1
-10 6 9 148.07 79.38 5.10 213.5
-9 6 9 235.89 21.98 14.51 121.8
-8 6 9 0.00 9.79 5.17 311.6
-7 6 9 5.32 10.32 4.49 205.9
-6 6 9 10.77 7.46 4.94 80.6
-5 6 9 264.55 15.22 16.93 18.1
-4 6 9 181.16 13.66 12.05 133.7
-3 6 9 193.65 14.77 13.94 162.5
-2 6 9 162.65 13.04 12.28 297.8
-1 6 9 63.18 7.57 8.47 57.2
0 6 9 78.39 11.18 9.27 290.5
1 6 9 2.77 3.86 2.18 301.6
2 6 9 48.61 7.58 6.69 146.3
3 6 9 26.91 7.15 6.78 84.9
4 6 9 67.77 53.69 4.06 123.1
5 6 9 95.97 16.34 9.76 266.0
6 6 9 1.32 10.25 3.48 301.3
7 6 9 162.28 21.48 9.43 326.7
8 6 9 5.35 9.73 3.60 109.9
9 6 9 99.02 15.36 10.11 116.4
-9 7 9 26.55 11.84 4.91 60.0
-8 7 9 32.91 12.99 5.32 169.1
-7 7 9 27.10 12.40 6.26 45.2
-6 7 9 58.78 14.20 7.95 160.0
-5 7 9 55.34 22.69 6.16 282.1
-4 7 9 116.63 17.85 12.42 47.6
-3 7 9 32.24 12.19 6.91 120.8
-2 7 9 54.64 12.77 6.10 184.2
-1 7 9 154.02 13.51 12.10 39.4
0 7 9 56.06 7.56 8.18 116.3
1 7 9 6.81 4.57 3.07 336.5
2 7 9 20.47 7.12 4.80 218.1
3 7 9 11.86 5.67 4.99 72.4
4 7 9 5.21 5.60 2.60 81.8
5 7 9 20.79 6.31 4.37 42.5
6 7 9 4.84 5.50 4.10 171.2
7 7 9 15.21 10.39 4.10 331.4
-4 8 9 10.89 8.66 1.54 314.8
-3 8 9 4.88 8.37 1.89 195.3
-2 8 9 0.00 8.95 2.97 242.5
-1 8 9 60.76 11.84 11.43 306.1
0 8 9 44.65 11.84 8.07 291.6
2 8 9 18.40 9.24 3.29 26.2
-17 0 10 25.98 9.24 6.02 180.0
-16 0 10 1.48 5.45 2.31 0.0
-15 0 10 8.45 5.97 3.27 0.0
-14 0 10 375.38 20.18 18.86 180.0
-13 0 10 8.49 5.63 3.41 0.0
-12 0 10 20.80 7.65 4.88 180.0
-11 0 10 0.00 7.65 1.32 0.0
-10 0 10 683.29 28.89 25.16 0.0
-9 0 10 0.00 4.70 0.34 180.0
-8 0 10 1106.13 60.78 34.13 0.0
-7 0 10 91.21 14.58 10.26 0.0
-6 0 10 1565.33 55.75 39.92 0.0
-5 0 10 5.68 3.40 0.72 180.0
-4 0 10 3478.14 120.65 58.05 180.0
-3 0 10 34.81 4.14 5.97 180.0
-2 0 10 160.91 7.52 13.63 180.0
-1 0 10 27.06 2.89 5.54 180.0
0 0 10 908.22 31.36 35.37 180.0
1 0 10 1.56 2.95 0.66 180.0
2 0 10 855.00 34.39 28.63 0.0
3 0 10 0.00 6.49 1.69 180.0
4 0 10 22.23 5.22 2.70 0.0
5 0 10 13.51 9.96 3.54 0.0
6 0 10 200.44 13.00 12.65 0.0
7 0 10 21.68 6.18 3.56 0.0
8 0 10 556.24 39.84 23.12 180.0
9 0 10 9.81 6.93 2.28 0.0
10 0 10 793.98 56.87 29.20 0.0
11 0 10 2.02 7.51 0.68 180.0
12 0 10 1.73 8.08 1.05 180.0
13 0 10 10.97 8.66 4.11 180.0
14 0 10 0.29 7.22 0.85 0.0
15 0 10 5.48 8.95 2.70 180.0
-17 1 10 0.32 5.82 3.45 354.4
-16 1 10 126.32 13.70 10.57 105.2
-15 1 10 224.26 12.28 15.10 176.2
-14 1 10 446.01 16.14 20.89 264.8
-13 1 10 55.80 10.28 7.31 173.5
-12 1 10 26.65 5.21 4.33 88.1
-11 1 10 161.33 10.12 12.18 164.6
-10 1 10 14.88 3.49 4.12 293.1
-9 1 10 1.45 2.90 2.22 190.1
-8 1 10 196.86 8.08 13.92 78.2
-7 1 10 63.28 4.42 7.98 330.8
-6 1 10 1114.70 37.78 31.68 284.1
-5 1 10 2688.57 86.54 52.63 360.0
-4 1 10 9.55 4.25 2.23 206.3
-3 1 10 34.86 3.03 5.76 91.6
-2 1 10 7073.38 159.75 80.85 262.2
-1 1 10 302.42 7.50 18.20 1.4
0 1 10 1633.94 34.51 39.79 81.8
1 1 10 562.23 12.98 24.35 337.0
2 1 10 609.92 18.96 25.53 260.3
3 1 10 971.50 33.22 30.31 167.1
4 1 10 36.06 4.34 4.79 138.8
5 1 10 255.73 11.71 15.01 184.9
6 1 10 41.70 5.09 5.94 92.7
7 1 10 195.50 12.24 13.65 179.5
8 1 10 29.60 6.61 6.11 311.3
9 1 10 87.91 8.60 9.44 168.5
10 1 10 117.95 13.22 11.14 235.1
11 1 10 75.59 9.12 7.79 329.2
12 1 10 130.74 12.04 9.60 75.7
13 1 10 9.54 6.11 3.52 324.4
14 1 10 43.01 7.52 6.15 89.7
-16 2 10 44.90 9.12 7.51 9.1
-15 2 10 8.01 5.53 4.24 125.0
-14 2 10 627.89 22.59 24.27 174.7
-13 2 10 2.75 4.45 2.86 45.4
-12 2 10 9.41 3.44 3.08 120.7
-11 2 10 142.94 8.35 11.43 261.6
-10 2 10 8.01 4.31 1.99 326.3
-9 2 10 20.07 3.75 4.37 81.8
-8 2 10 164.07 7.88 12.61 168.2
-7 2 10 31.59 3.76 5.91 121.7
-6 2 10 1702.30 43.66 39.54 179.8
-5 2 10 1269.22 41.47 37.28 52.7
-4 2 10 281.53 11.01 15.88 172.1
-3 2 10 113.19 6.57 9.86 46.9
-2 2 10 546.84 14.35 23.10 343.5
-1 2 10 79.95 6.40 8.88 238.8
0 2 10 20.10 2.71 4.61 313.9
1 2 10 397.53 13.58 20.61 259.6
2 2 10 1509.37 38.74 40.64 358.2
3 2 10 1543.90 54.59 39.88 258.6
4 2 10 41.19 4.22 6.30 154.7
5 2 10 985.33 41.21 30.28 246.1
6 2 10 218.19 10.71 14.75 352.9
7 2 10 1879.22 74.60 40.76 90.4
8 2 10 796.25 35.83 27.66 185.1
9 2 10 98.74 9.29 10.24 327.0
10 2 10 33.33 7.15 5.99 217.8
11 2 10 70.42 18.87 7.57 242.4
12 2 10 29.95 6.82 5.00 192.1
13 2 10 39.02 7.68 5.01 257.8
14 2 10 0.76 5.91 3.22 81.4
-16 3 10 61.25 8.16 10.48 63.3
-15 3 10 4.58 4.94 1.12 349.9
-14 3 10 25.76 5.72 5.91 80.6
-13 3 10 10.72 4.50 4.10 344.3
-12 3 10 16.47 4.62 4.57 79.5
-11 3 10 4.00 3.40 1.44 47.8
-10 3 10 43.44 5.38 6.64 281.8
-9 3 10 410.46 18.84 20.22 157.4
-8 3 10 891.96 33.06 28.53 89.7
-7 3 10 225.37 9.71 14.01 170.0
-6 3 10 86.81 8.63 8.60 162.8
-5 3 10 137.69 12.17 10.94 180.6
-4 3 10 9.12 5.26 2.19 103.8
-3 3 10 1997.11 56.15 42.59 161.0
-2 3 10 1764.27 44.48 39.36 267.4
-1 3 10 104.71 5.39 9.32 101.7
0 3 10 1165.09 32.95 33.17 257.7
1 3 10 6.13 2.60 1.93 266.1
2 3 10 65.50 4.21 7.37 228.3
3 3 10 953.77 30.15 30.85 160.2
4 3 10 375.47 13.38 19.20 75.8
5 3 10 83.90 5.30 9.27 345.2
6 3 10 169.28 9.17 13.60 266.9
7 3 10 528.09 29.03 23.33 343.6
8 3 10 86.43 8.05 8.75 212.6
9 3 10 124.92 10.48 11.15 156.1
10 3 10 78.12 10.44 10.45 214.6
11 3 10 25.46 6.61 5.90 151.1
12 3 10 13.29 7.80 2.84 121.8
13 3 10 20.85 10.10 4.55 328.3
-15 4 10 12.53 7.14 2.85 2.3
-14 4 10 37.69 6.51 6.32 154.5
-13 4 10 33.40 5.66 6.62 46.8
-12 4 10 7.48 5.87 1.20 238.7
-11 4 10 293.55 13.44 16.96 248.2
-10 4 10 232.59 11.48 13.94 298.3
-9 4 10 741.73 25.51 26.20 251.8
-8 4 10 150.93 10.14 11.67 12.0
-7 4 10 72.67 8.38 8.56 178.8
-6 4 10 216.88 12.84 13.94 312.9
-5 4 10 174.30 12.92 13.77 99.2
-4 4 10 1274.74 46.95 35.63 329.3
-3 4 10 325.17 14.73 17.65 244.8
-2 4 10 6.08 5.73 3.44 337.2
-1 4 10 69.58 6.41 8.37 201.0
0 4 10 612.41 22.92 25.86 161.6
1 4 10 66.71 6.36 7.88 268.5
2 4 10 354.74 20.93 19.27 158.0
3 4 10 201.15 10.24 13.46 278.3
4 4 10 1083.55 38.73 32.88 155.2
5 4 10 25.10 5.57 4.35 288.5
6 4 10 392.32 30.47 19.44 15.4
7 4 10 118.08 16.72 10.45 250.3
8 4 10 349.40 33.51 18.80 331.4
9 4 10 306.65 18.74 17.61 246.2
10 4 10 84.85 14.10 8.56 157.9
11 4 10 9.19 30.22 5.60 202.9
12 4 10 65.98 11.84 8.69 142.3
-13 5 10 0.00 15.98 3.92 15.0
-12 5 10 15.29 7.19 3.56 290.3
-11 5 10 11.44 5.15 3.38 122.8
-10 5 10 89.48 7.75 9.42 29.8
-9 5 10 71.99 7.88 8.73 186.7
-8 5 10 785.10 39.38 25.64 60.1
-7 5 10 315.32 14.49 18.12 22.4
-6 5 10 108.64 10.35 9.32 276.4
-5 5 10 79.77 7.60 8.48 161.8
-4 5 10 99.05 15.94 10.06 203.5
-3 5 10 88.84 8.61 9.32 196.4
-2 5 10 95.44 7.07 9.29 261.1
-1 5 10 58.80 6.97 6.88 116.1
0 5 10 2.90 4.75 1.51 148.8
1 5 10 45.48 7.61 6.57 123.8
2 5 10 116.29 15.17 9.78 56.1
3 5 10 30.84 4.78 6.18 181.7
4 5 10 374.10 17.62 18.79 78.7
5 5 10 32.00 6.13 5.67 179.8
6 5 10 50.56 8.13 7.38 69.0
7 5 10 68.46 8.96 8.14 116.3
8 5 10 28.85 6.59 3.90 291.5
9 5 10 73.96 10.70 8.48 126.2
10 5 10 79.36 19.77 8.84 54.5
11 5 10 30.79 9.24 6.83 129.6
-12 6 10 24.58 10.97 6.14 165.2
-11 6 10 97.93 31.03 9.85 225.3
-10 6 10 151.46 18.32 12.63 148.2
-9 6 10 183.41 34.18 16.35 239.2
-8 6 10 370.21 26.39 18.13 143.2
-7 6 10 165.39 15.21 12.71 90.8
-6 6 10 114.89 16.66 9.76 40.4
-5 6 10 66.48 9.30 8.44 253.8
-4 6 10 11.40 8.53 2.77 354.6
-3 6 10 155.36 13.89 13.12 252.9
-2 6 10 72.21 7.31 6.99 3.6
-1 6 10 10.75 6.14 1.93 78.9
0 6 10 8.67 5.94 3.39 207.6
1 6 10 28.87 6.81 5.74 115.1
2 6 10 10.11 6.26 4.08 178.6
3 6 10 174.47 19.11 14.99 261.3
4 6 10 95.83 16.36 11.58 171.3
5 6 10 8.38 9.95 0.52 12.7
6 6 10 24.25 10.82 4.17 293.2
7 6 10 177.92 79.09 4.26 200.2
8 6 10 22.11 12.41 4.27 189.6
-9 7 10 11.76 11.26 5.43 271.3
-8 7 10 17.83 12.70 4.60 21.3
-7 7 10 49.42 13.18 5.36 321.9
-6 7 10 99.52 16.37 10.70 44.0
-5 7 10 98.98 19.02 8.34 120.4
-4 7 10 50.87 13.86 6.60 97.9
-3 7 10 175.90 21.31 12.28 158.2
-2 7 10 6.48 10.55 4.39 277.4
-1 7 10 3.65 8.97 3.59 25.6
0 7 10 50.69 6.95 6.66 13.1
1 7 10 76.85 12.34 8.67 329.4
2 7 10 0.00 72.60 4.40 260.4
3 7 10 14.98 11.41 4.77 311.8
4 7 10 68.91 8.74 8.08 239.6
5 7 10 12.60 5.71 2.25 95.6
6 7 10 12.25 5.94 2.02 34.8
7 7 10 13.93 7.22 2.49 220.9
-3 8 10 4.32 9.24 0.70 173.7
-2 8 10 25.99 10.68 2.37 341.6
-1 8 10 29.16 10.39 5.37 224.0
-17 0 11 0.87 8.37 1.37 180.0
-16 0 11 3.60 5.33 1.46 180.0
-15 0 11 66.68 14.08 7.56 0.0
-14 0 11 23.00 6.63 4.58 0.0
-13 0 11 748.49 48.94 27.22 0.0
-12 0 11 0.00 5.99 2.25 0.0
-11 0 11 424.51 57.14 21.11 0.0
-10 0 11 10.56 4.36 3.20 0.0
-9 0 11 182.21 10.67 13.12 180.0
-8 0 11 0.00 5.91 0.64 180.0
-7 0 11 6228.48 231.83 75.69 180.0
-6 0 11 110.22 8.76 11.07 0.0
-5 0 11 591.56 38.95 21.86 180.0
-4 0 11 58.80 8.06 9.09 180.0
-3 0 11 785.78 29.63 26.20 180.0
-2 0 11 19.01 3.11 4.38 180.0
-1 0 11 1075.75 30.21 31.74 0.0
0 0 11 14.91 2.75 4.12 180.0
1 0 11 7.35 4.00 0.10 180.0
2 0 11 10.11 4.26 3.66 0.0
3 0 11 1214.25 59.50 35.19 0.0
4 0 11 27.13 18.47 1.53 0.0
5 0 11 743.19 40.60 27.88 180.0
6 0 11 8.17 6.69 2.71 0.0
7 0 11 536.29 33.48 21.65 180.0
8 0 11 2.94 13.28 0.89 0.0
9 0 11 60.58 11.26 8.16 180.0
10 0 11 8.66 8.08 1.33 180.0
11 0 11 0.00 7.22 3.08 180.0
12 0 11 0.00 8.08 2.92 0.0
13 0 11 16.45 8.95 2.03 0.0
14 0 11 0.00 7.51 0.57 180.0
-16 1 11 0.00 4.68 0.95 152.1
-15 1 11 12.59 4.30 4.27 248.9
-14 1 11 198.54 9.83 13.43 164.2
-13 1 11 579.06 19.35 23.59 271.5
-12 1 11 57.98 8.25 7.77 170.0
-11 1 11 17.59 4.09 3.03 69.3
-10 1 11 1.00 3.13 0.29 325.4
-9 1 11 188.21 8.52 13.65 267.7
-8 1 11 540.21 18.97 22.18 347.0
-7 1 11 1618.61 46.64 40.04 84.6
-6 1 11 262.59 12.36 16.01 197.3
-5 1 11 591.24 22.08 23.31 290.9
-4 1 11 185.29 9.18 11.39 6.1
-3 1 11 693.99 23.39 27.78 266.4
-2 1 11 177.33 5.79 12.97 11.3
-1 1 11 1591.12 30.73 39.58 260.6
0 1 11 638.47 14.69 25.92 352.0
1 1 11 971.46 22.56 31.37 84.0
2 1 11 429.76 14.85 19.77 167.0
3 1 11 126.03 7.16 10.47 254.4
4 1 11 298.25 12.97 16.29 3.7
5 1 11 300.83 14.03 18.52 89.4
6 1 11 122.56 10.35 10.66 344.9
7 1 11 576.98 29.90 22.52 269.6
8 1 11 203.85 14.77 14.65 333.9
9 1 11 169.71 17.82 12.15 287.9
10 1 11 163.18 14.04 12.94 338.5
11 1 11 32.17 7.24 4.11 51.7
12 1 11 8.80 5.93 1.60 95.4
13 1 11 158.94 13.56 13.26 89.1
14 1 11 130.44 12.11 9.90 151.5
-16 2 11 14.92 5.06 4.47 116.9
-15 2 11 19.48 5.62 6.02 12.6
-14 2 11 0.00 3.70 1.55 185.7
-13 2 11 140.28 8.69 12.54 342.2
-12 2 11 0.00 3.25 1.42 356.6
-11 2 11 243.93 12.17 14.72 345.7
-10 2 11 155.94 8.68 12.28 81.0
-9 2 11 21.00 4.68 4.99 5.5
-8 2 11 20.42 4.20 4.23 223.7
-7 2 11 182.91 10.56 13.90 177.1
-6 2 11 464.22 24.90 21.09 263.6
-5 2 11 14.38 3.04 4.00 298.0
-4 2 11 658.11 27.16 24.68 24.1
-3 2 11 396.69 15.22 18.99 358.2
-2 2 11 1577.49 36.63 38.52 85.2
-1 2 11 1142.06 26.77 33.24 350.5
0 2 11 30.97 3.21 4.88 224.0
1 2 11 18.03 3.65 4.32 148.5
2 2 11 55.64 4.68 7.46 236.9
3 2 11 887.19 37.72 27.90 174.6
4 2 11 58.83 6.03 7.74 216.7
5 2 11 1224.81 49.71 32.71 171.4
6 2 11 263.39 14.44 15.87 211.3
7 2 11 26.38 5.24 5.44 353.1
8 2 11 140.50 14.17 11.65 294.1
9 2 11 984.86 41.87 31.13 349.2
10 2 11 142.21 16.37 10.89 103.3
11 2 11 164.81 13.92 12.42 347.9
12 2 11 8.52 5.62 1.92 354.4
13 2 11 12.34 6.11 4.18 185.0
14 2 11 20.38 6.73 3.95 242.6
-16 3 11 91.37 9.71 9.99 348.4
-15 3 11 24.02 5.20 6.17 65.2
-14 3 11 20.42 7.78 5.44 359.4
-13 3 11 49.13 5.57 7.75 260.0
-12 3 11 27.78 5.00 6.28 187.4
-11 3 11 75.83 6.85 7.48 110.8
-10 3 11 350.95 19.12 18.28 162.9
-9 3 11 44.42 5.08 6.25 238.1
-8 3 11 53.13 6.93 7.27 144.5
-7 3 11 67.67 5.56 8.23 119.5
-6 3 11 4.54 2.59 1.22 294.8
-5 3 11 319.55 12.63 17.50 234.0
-4 3 11 691.51 20.40 25.63 344.5
-3 3 11 1947.92 53.29 42.37 277.0
-2 3 11 247.71 12.83 16.39 17.9
-1 3 11 360.48 12.21 18.53 234.3
0 3 11 176.70 9.88 13.37 207.5
1 3 11 101.25 7.22 9.85 258.8
2 3 11 505.66 18.38 23.38 158.4
3 3 11 20.95 3.11 4.04 345.8
4 3 11 79.80 5.17 8.98 92.5
5 3 11 154.40 10.54 12.03 299.2
6 3 11 119.84 9.49 10.78 154.5
7 3 11 1187.83 42.63 34.87 122.3
8 3 11 182.48 17.43 12.43 178.5
9 3 11 50.45 8.34 7.01 265.1
10 3 11 67.77 15.76 8.15 324.4
11 3 11 70.86 11.08 7.94 76.3
12 3 11 49.09 12.12 6.42 359.4
13 3 11 19.41 9.81 2.96 27.6
-15 4 11 18.70 9.24 3.72 330.2
-14 4 11 10.60 5.12 3.52 33.7
-13 4 11 97.30 9.28 10.45 328.8
-12 4 11 84.33 7.61 9.07 273.5
-11 4 11 679.45 24.38 24.75 337.3
-10 4 11 37.26 7.18 5.57 232.0
-9 4 11 479.58 18.09 22.44 334.1
-8 4 11 9.93 7.13 1.44 135.2
-7 4 11 633.15 25.18 23.43 160.4
-6 4 11 51.91 6.76 6.00 161.8
-5 4 11 280.37 19.56 16.81 201.2
-4 4 11 452.92 19.51 20.84 90.2
-3 4 11 294.79 15.87 17.04 296.5
-2 4 11 5.94 3.80 0.54 328.1
-1 4 11 485.57 20.72 20.51 358.9
0 4 11 30.99 4.10 5.67 243.1
1 4 11 19.84 3.78 4.95 58.4
2 4 11 34.11 4.73 6.38 331.4
3 4 11 25.29 4.31 4.47 155.4
4 4 11 202.70 10.84 14.02 85.4
5 4 11 921.72 35.61 27.22 137.2
6 4 11 1016.30 44.91 32.81 274.7
7 4 11 238.31 25.80 13.52 174.2
8 4 11 13.29 6.04 3.81 102.5
9 4 11 179.55 18.44 13.00 319.3
10 4 11 144.73 15.16 12.53 78.7
11 4 11 8.95 7.33 4.52 359.5
12 4 11 132.90 16.74 12.86 71.4
-13 5 11 22.48 13.47 5.85 236.1
-12 5 11 47.09 6.57 7.94 150.6
-11 5 11 32.66 5.85 6.49 68.8
-10 5 11 43.52 6.30 6.98 49.8
-9 5 11 60.97 6.76 7.03 329.1
-8 5 11 23.26 5.38 4.39 337.2
-7 5 11 88.17 7.24 8.90 349.2
-6 5 11 6.81 4.65 2.75 58.6
-5 5 11 31.76 5.89 5.85 128.6
-4 5 11 53.83 6.70 6.41 315.8
-3 5 11 0.00 3.95 1.04 238.3
-2 5 11 75.96 14.77 8.22 321.7
-1 5 11 16.39 4.43 3.38 164.4
0 5 11 88.75 8.35 10.09 161.9
1 5 11 153.05 12.55 12.12 88.2
2 5 11 27.20 4.96 5.44 111.8
3 5 11 36.50 5.46 6.09 19.7
4 5 11 69.22 10.10 9.00 265.6
5 5 11 189.81 13.35 13.23 263.4
6 5 11 108.37 12.08 10.22 28.0
7 5 11 14.00 6.41 3.28 261.9
8 5 11 78.91 9.27 9.47 11.2
9 5 11 36.69 9.47 6.39 22.7
10 5 11 161.69 29.00 14.59 333.2
11 5 11 17.96 8.66 6.06 39.4
-11 6 11 0.00 9.81 3.20 310.9
-10 6 11 154.06 19.05 12.31 221.0
-9 6 11 219.20 20.53 15.70 351.0
-8 6 11 526.53 25.92 21.48 241.8
-7 6 11 44.63 9.95 6.80 158.9
-6 6 11 416.35 27.96 19.89 264.0
-5 6 11 136.36 10.71 12.19 52.1
-4 6 11 116.28 10.14 10.18 171.7
-3 6 11 11.83 5.38 3.18 266.7
-2 6 11 52.08 10.39 7.10 75.6
-1 6 11 51.00 46.47 1.12 76.2
0 6 11 28.59 6.88 6.06 326.0
1 6 11 87.20 8.26 9.79 198.5
2 6 11 42.00 5.86 5.81 40.3
3 6 11 45.25 5.84 7.42 345.7
4 6 11 39.49 57.73 11.26 85.1
5 6 11 176.07 20.45 13.60 178.1
6 6 11 58.59 14.42 6.99 272.5
7 6 11 69.28 15.33 6.26 207.7
-9 7 11 7.21 10.97 2.69 278.0
-8 7 11 85.02 16.45 8.40 308.4
-7 7 11 0.00 10.39 0.76 264.2
-6 7 11 127.79 20.78 10.88 222.2
-5 7 11 56.37 13.94 6.97 305.7
-4 7 11 67.77 14.73 8.12 57.8
-3 7 11 28.62 13.04 6.11 223.7
-2 7 11 77.18 10.42 7.95 328.9
-1 7 11 15.45 9.19 4.83 268.2
0 7 11 142.96 11.91 12.57 341.3
1 7 11 62.30 9.30 8.12 338.9
2 7 11 170.71 17.74 11.62 298.5
3 7 11 15.85 5.72 2.99 255.2
4 7 11 8.36 5.14 0.20 233.1
5 7 11 38.81 12.41 4.00 190.2
6 7 11 66.21 10.10 7.76 155.0
-17 0 12 8.08 8.37 2.47 180.0
-16 0 12 279.70 34.98 15.88 180.0
-15 0 12 0.00 8.39 0.78 0.0
-14 0 12 276.44 16.94 17.17 0.0
-13 0 12 4.64 5.92 2.26 0.0
-12 0 12 186.51 16.30 13.78 0.0
-11 0 12 0.00 7.94 0.98 0.0
-10 0 12 145.99 10.00 12.54 180.0
-9 0 12 40.57 5.48 6.00 180.0
-8 0 12 72.19 19.29 8.29 180.0
-7 0 12 66.53 7.71 8.45 0.0
-6 0 12 11723.85 524.73 111.92 0.0
-5 0 12 10.64 7.58 2.74 180.0
-4 0 12 2208.76 137.26 47.22 180.0
-3 0 12 4.90 3.13 3.04 180.0
-2 0 12 4988.98 146.79 68.58 180.0
-1 0 12 11.53 2.51 3.43 180.0
0 0 12 840.15 24.15 29.00 0.0
1 0 12 38.32 5.10 6.17 0.0
2 0 12 936.46 33.16 30.77 0.0
3 0 12 17.67 5.46 2.82 180.0
4 0 12 1611.51 78.54 37.45 180.0
5 0 12 44.10 7.75 7.56 180.0
6 0 12 195.52 16.41 13.89 0.0
7 0 12 22.42 7.80 4.48 180.0
8 0 12 63.86 10.89 8.73 180.0
9 0 12 25.40 9.24 5.86 0.0
10 0 12 252.19 24.25 13.58 180.0
11 0 12 59.75 12.99 7.90 0.0
12 0 12 38.67 10.97 8.79 0.0
13 0 12 15.01 9.24 3.83 180.0
14 0 12 30.30 10.68 6.27 0.0
-17 1 12 0.11 4.05 1.84 92.8
-16 1 12 16.02 4.74 3.97 155.5
-15 1 12 168.33 10.96 12.18 183.2
-14 1 12 2.15 4.56 1.73 51.9
-13 1 12 48.64 7.90 7.75 146.9
-12 1 12 152.90 22.73 12.53 264.9
-11 1 12 39.29 6.09 7.18 338.6
-10 1 12 295.95 13.20 17.03 65.4
-9 1 12 459.07 16.82 20.65 352.8
-8 1 12 89.85 7.11 9.90 240.9
-7 1 12 714.70 20.53 25.34 198.2
-6 1 12 1896.21 63.58 42.63 282.5
-5 1 12 262.37 12.51 15.57 15.4
-4 1 12 3476.10 110.44 51.99 84.8
-3 1 12 1481.45 39.01 37.16 350.3
-2 1 12 8611.00 181.61 88.16 85.9
-1 1 12 1977.06 39.39 43.88 1.5
0 1 12 7.96 3.10 2.92 159.8
1 1 12 1827.60 40.50 42.96 347.2
2 1 12 4.98 3.10 3.09 73.9
3 1 12 32.08 8.60 5.59 33.6
4 1 12 877.25 38.53 29.22 252.9
5 1 12 180.74 11.34 13.92 168.2
6 1 12 203.52 12.59 14.13 244.1
7 1 12 363.13 22.53 19.25 195.4
8 1 12 43.70 6.86 6.73 0.9
9 1 12 121.54 11.14 11.73 169.5
10 1 12 1783.80 83.79 42.42 85.7
11 1 12 7.85 5.82 0.75 75.5
12 1 12 23.98 6.61 2.53 260.0
13 1 12 4.79 5.34 2.09 127.0
14 1 12 378.11 22.13 20.01 263.2
-16 2 12 4.75 5.61 2.32 120.7
-15 2 12 42.51 6.00 7.31 111.4
-14 2 12 177.18 9.31 12.89 344.3
-13 2 12 3.96 4.65 2.17 120.7
-12 2 12 287.95 11.64 16.76 358.8
-11 2 12 37.71 7.69 6.29 99.8
-10 2 12 498.44 23.61 21.21 163.3
-9 2 12 922.02 42.79 29.25 74.1
-8 2 12 277.52 12.63 16.06 158.4
-7 2 12 58.62 8.18 7.18 250.7
-6 2 12 268.92 12.74 16.30 206.8
-5 2 12 107.90 7.24 10.23 345.4
-4 2 12 1601.03 54.01 37.47 176.9
-3 2 12 7649.54 180.39 83.76 73.7
-2 2 12 64.73 5.29 9.06 173.5
-1 2 12 64.71 4.01 7.95 91.2
0 2 12 1099.03 26.11 35.20 347.6
1 2 12 456.60 16.13 23.99 250.6
2 2 12 20.06 4.14 5.08 348.3
3 2 12 0.00 2.70 2.72 244.5
4 2 12 441.80 20.85 20.89 157.3
5 2 12 153.21 11.89 11.85 243.7
6 2 12 561.96 34.33 24.08 7.0
7 2 12 189.90 12.61 13.73 140.2
8 2 12 402.79 21.47 17.34 343.1
9 2 12 1091.71 42.61 32.50 67.2
10 2 12 274.82 17.19 15.95 183.7
11 2 12 41.41 11.28 6.00 333.2
12 2 12 23.88 6.86 3.91 225.9
13 2 12 58.84 8.39 7.11 261.0
-16 3 12 4.46 5.70 1.66 0.9
-15 3 12 0.00 5.53 2.64 324.8
-14 3 12 77.92 8.36 10.16 70.0
-13 3 12 7.54 4.95 2.98 148.1
-12 3 12 84.22 8.72 8.99 216.0
-11 3 12 111.59 7.27 9.57 324.3
-10 3 12 313.76 13.38 16.82 245.4
-9 3 12 107.29 7.98 10.67 5.1
-8 3 12 265.13 13.92 14.87 219.9
-7 3 12 10.76 3.21 3.42 160.3
-6 3 12 15.97 3.52 4.48 135.9
-5 3 12 60.78 10.03 7.63 180.0
-4 3 12 207.55 10.97 13.75 73.3
-3 3 12 67.55 6.09 8.07 237.2
-2 3 12 1641.08 46.61 38.40 69.5
-1 3 12 38.82 3.68 6.17 17.3
0 3 12 1128.69 43.79 35.26 261.6
1 3 12 95.26 7.28 9.91 349.2
2 3 12 8.54 5.12 2.39 245.0
3 3 12 236.85 11.65 14.39 159.9
4 3 12 254.83 10.45 15.12 72.5
5 3 12 167.46 9.05 12.29 153.0
6 3 12 36.63 36.37 1.36 136.1
7 3 12 112.80 14.68 10.54 326.0
8 3 12 69.91 7.86 8.38 274.4
9 3 12 197.80 17.12 13.00 334.2
10 3 12 236.54 20.16 15.92 82.3
11 3 12 202.19 14.41 14.02 359.0
12 3 12 42.88 10.97 4.56 239.7
13 3 12 15.98 8.66 3.38 25.5
-15 4 12 26.75 6.59 4.34 268.7
-14 4 12 64.32 7.03 9.48 334.6
-13 4 12 74.44 7.52 8.76 263.0
-12 4 12 121.78 10.64 10.17 349.4
-11 4 12 168.77 10.19 13.66 75.4
-10 4 12 146.22 15.67 12.39 299.1
-9 4 12 620.67 36.59 25.17 58.7
-8 4 12 959.01 35.96 30.65 344.6
-7 4 12 96.62 9.18 8.64 240.0
-6 4 12 25.49 5.29 5.03 341.4
-5 4 12 232.39 13.38 14.90 189.5
-4 4 12 804.35 39.38 28.35 327.5
-3 4 12 24.11 10.96 1.08 75.8
-2 4 12 273.46 16.32 15.04 349.5
-1 4 12 46.89 9.84 5.86 237.6
0 4 12 37.72 4.06 6.33 136.2
1 4 12 22.32 3.92 4.69 2.5
2 4 12 215.29 11.24 14.56 153.7
3 4 12 666.06 25.85 25.28 57.7
4 4 12 130.92 8.92 11.53 157.4
5 4 12 244.21 21.26 15.32 19.7
6 4 12 316.23 23.22 17.28 125.4
7 4 12 6.12 6.85 3.58 119.2
8 4 12 595.08 44.17 22.90 345.0
9 4 12 78.25 12.18 10.20 63.0
10 4 12 4.83 7.28 4.43 289.9
11 4 12 9.53 7.51 1.54 37.0
12 4 12 3.51 6.93 0.15 192.3
-13 5 12 22.32 14.87 4.08 139.6
-12 5 12 32.31 6.03 6.58 242.6
-11 5 12 80.67 8.15 9.57 122.9
-10 5 12 12.46 5.16 2.33 339.3
-9 5 12 104.23 10.69 9.46 189.1
-8 5 12 87.47 9.70 8.48 60.0
-7 5 12 374.93 20.81 19.46 3.4
-6 5 12 37.71 13.51 6.41 296.8
-5 5 12 21.56 8.19 4.90 356.7
-4 5 12 46.17 7.52 6.11 181.8
-3 5 12 171.15 11.82 11.89 300.5
-2 5 12 48.34 11.04 5.90 51.3
-1 5 12 64.79 7.67 7.39 321.4
0 5 12 21.48 4.81 4.61 96.8
1 5 12 64.48 6.64 7.92 101.3
2 5 12 147.64 11.76 10.41 42.2
3 5 12 18.71 4.77 4.58 303.9
4 5 12 2.38 4.00 0.97 95.8
5 5 12 139.21 12.00 10.71 331.5
6 5 12 11.89 7.58 3.12 250.5
7 5 12 41.67 13.93 6.10 104.1
8 5 12 49.92 68.41 4.29 35.2
9 5 12 3.86 11.32 4.49 137.9
10 5 12 62.51 10.68 9.46 56.5
-11 6 12 36.51 12.99 5.36 76.6
-10 6 12 100.45 15.62 11.50 334.3
-9 6 12 0.00 9.79 3.06 300.5
-8 6 12 161.63 12.36 13.01 298.3
-7 6 12 64.38 8.59 8.75 74.6
-6 6 12 90.81 10.92 9.71 65.1
-5 6 12 44.77 7.29 6.55 117.4
-4 6 12 29.35 10.16 6.68 147.1
-3 6 12 119.43 11.93 10.68 250.3
-2 6 12 2.76 8.96 1.99 49.7
-1 6 12 60.09 12.78 8.30 283.9
0 6 12 21.83 6.83 5.62 233.0
1 6 12 243.49 15.02 16.28 78.3
2 6 12 92.05 11.23 8.15 330.1
3 6 12 209.20 17.16 13.93 58.0
4 6 12 304.54 28.12 16.13 297.9
5 6 12 0.00 63.79 9.46 20.8
6 6 12 39.45 12.25 5.83 296.0
-8 7 12 77.53 16.17 8.88 244.6
-7 7 12 79.03 17.32 8.39 294.6
-6 7 12 67.93 16.74 8.01 277.6
-5 7 12 52.17 14.43 8.32 10.9
-4 7 12 41.22 13.64 4.77 139.7
-3 7 12 23.08 11.95 4.43 187.5
-2 7 12 86.04 77.94 4.13 271.0
-1 7 12 99.24 72.74 3.67 322.2
0 7 12 81.47 12.44 8.65 21.2
1 7 12 10.61 10.17 2.93 328.4
2 7 12 406.11 31.18 20.29 45.0
3 7 12 41.65 8.08 6.88 311.9
4 7 12 6.92 6.35 3.46 227.2
5 7 12 25.18 7.79 4.11 315.6
-17 0 13 0.00 4.89 0.36 0.0
-16 0 13 0.00 6.22 2.20 0.0
-15 0 13 155.14 19.01 11.90 180.0
-14 0 13 0.28 6.12 0.85 180.0
-13 0 13 4.27 11.69 0.10 0.0
-12 0 13 8.52 8.23 3.17 180.0
-11 0 13 759.09 53.98 28.99 180.0
-10 0 13 0.00 4.07 0.34 0.0
-9 0 13 64.59 10.22 7.63 180.0
-8 0 13 11.44 5.93 2.53 0.0
-7 0 13 376.10 23.35 19.23 0.0
-6 0 13 103.34 9.54 11.26 0.0
-5 0 13 4.17 6.05 0.27 0.0
-4 0 13 0.00 3.42 1.68 0.0
-3 0 13 9544.81 336.41 95.60 180.0
-2 0 13 9.15 2.74 2.87 180.0
-1 0 13 60.70 4.43 6.12 180.0
0 0 13 24.86 3.29 4.11 180.0
1 0 13 794.13 33.57 28.02 180.0
2 0 13 1.57 4.01 0.24 180.0
3 0 13 332.44 21.83 18.20 180.0
4 0 13 41.50 8.18 6.09 180.0
5 0 13 511.25 32.08 20.92 0.0
6 0 13 11.37 14.29 4.51 0.0
7 0 13 0.00 5.96 0.36 0.0
8 0 13 142.47 33.04 11.42 0.0
9 0 13 458.90 36.37 20.67 180.0
10 0 13 1.15 7.79 0.87 180.0
11 0 13 12.41 8.95 6.41 180.0
12 0 13 34.64 10.39 5.84 180.0
13 0 13 15.87 8.95 3.84 0.0
-16 1 13 56.85 9.72 6.76 173.3
-15 1 13 2.90 4.87 1.72 201.9
-14 1 13 50.87 5.76 6.72 187.6
-13 1 13 287.32 13.41 15.82 78.7
-12 1 13 3.59 5.71 1.86 349.2
-11 1 13 548.55 23.86 22.40 79.5
-10 1 13 309.49 12.78 17.74 342.9
-9 1 13 12.21 3.63 3.21 279.9
-8 1 13 201.23 11.42 14.44 355.3
-7 1 13 923.04 30.25 29.02 261.9
-6 1 13 89.25 7.00 8.93 326.3
-5 1 13 2282.25 56.08 45.90 78.3
-4 1 13 1375.20 37.81 34.04 356.5
-3 1 13 3236.97 77.58 55.33 83.1
-2 1 13 1190.90 26.52 34.65 356.4
-1 1 13 2689.11 53.12 49.26 87.4
0 1 13 281.02 8.60 16.27 345.3
1 1 13 5.80 2.05 1.39 20.8
2 1 13 164.62 7.48 12.16 172.0
3 1 13 54.81 6.29 7.63 293.2
4 1 13 242.17 14.42 14.34 176.8
5 1 13 227.09 13.36 15.50 266.2
6 1 13 100.45 10.78 9.31 185.4
7 1 13 311.12 17.57 16.58 77.5
8 1 13 7.26 6.68 1.91 260.4
9 1 13 316.89 24.18 18.13 87.6
10 1 13 187.83 14.36 13.35 10.5
11 1 13 72.36 9.38 8.07 275.6
12 1 13 51.63 8.63 6.39 176.1
13 1 13 93.23 10.50 9.56 262.7
-16 2 13 68.94 6.96 9.28 76.5
-15 2 13 38.48 6.36 6.21 154.6
-14 2 13 45.46 5.38 7.17 246.8
-13 2 13 12.07 4.31 3.91 157.9
-12 2 13 71.23 7.28 8.32 248.3
-11 2 13 2043.80 62.03 42.17 169.6
-10 2 13 612.11 21.62 24.72 76.9
-9 2 13 853.93 28.04 29.05 164.9
-8 2 13 882.20 32.04 27.64 82.9
-7 2 13 454.60 17.47 21.81 350.1
-6 2 13 111.67 6.21 11.42 223.6
-5 2 13 1077.57 37.23 32.17 341.8
-4 2 13 118.28 6.94 11.46 348.1
-3 2 13 34.93 4.04 4.60 159.0
-2 2 13 203.09 7.04 13.12 62.1
-1 2 13 7.80 2.07 3.38 16.1
0 2 13 406.69 12.87 21.06 257.2
1 2 13 16.20 4.83 2.58 102.6
2 2 13 0.00 3.39 2.66 217.5
3 2 13 58.82 7.38 7.32 152.2
4 2 13 59.96 7.04 6.81 75.7
5 2 13 1996.74 78.34 44.05 356.6
6 2 13 482.15 25.08 21.59 121.7
7 2 13 10.84 7.78 4.70 185.9
8 2 13 121.56 10.93 10.34 315.4
9 2 13 567.04 26.07 24.12 173.2
10 2 13 17.14 8.78 4.38 76.7
11 2 13 144.26 12.37 11.46 166.9
12 2 13 8.57 5.81 3.84 260.7
13 2 13 2.65 5.72 1.90 74.8
-15 3 13 11.54 5.23 4.58 92.2
-14 3 13 11.43 5.91 3.87 344.0
-13 3 13 96.25 9.10 10.11 65.7
-12 3 13 135.93 7.25 10.98 327.8
-11 3 13 247.30 11.88 15.20 242.2
-10 3 13 127.04 12.22 11.14 309.1
-9 3 13 65.21 5.94 8.70 231.6
-8 3 13 162.46 8.63 12.66 150.3
-7 3 13 52.38 4.94 7.56 196.2
-6 3 13 340.19 13.08 18.93 167.0
-5 3 13 994.09 32.26 30.69 94.9
-4 3 13 83.34 5.43 8.11 329.9
-3 3 13 198.21 10.60 13.82 286.9
-2 3 13 360.33 15.71 17.73 14.9
-1 3 13 334.88 13.67 18.35 68.1
0 3 13 358.97 19.29 19.48 174.3
1 3 13 34.17 18.04 9.66 231.0
2 3 13 57.77 5.96 7.67 216.1
3 3 13 321.68 16.25 18.33 84.2
4 3 13 211.00 10.45 14.53 356.8
5 3 13 897.71 42.56 30.73 295.6
6 3 13 185.96 15.30 13.90 0.8
7 3 13 640.46 36.20 24.01 114.3
8 3 13 89.82 13.29 8.81 164.1
9 3 13 32.44 8.56 6.63 182.8
10 3 13 12.05 9.37 4.42 49.8
11 3 13 11.63 10.31 4.01 54.1
12 3 13 36.79 10.39 6.38 168.2
-14 4 13 153.68 12.03 11.92 254.6
-13 4 13 8.63 4.88 3.92 164.0
-12 4 13 48.57 6.27 6.99 252.4
-11 4 13 214.13 12.01 14.02 166.7
-10 4 13 731.89 33.21 27.58 63.6
-9 4 13 36.38 6.49 5.03 343.7
-8 4 13 1406.95 51.72 36.74 66.5
-7 4 13 172.39 14.16 12.76 339.6
-6 4 13 61.71 7.35 7.99 117.4
-5 4 13 52.21 8.78 7.40 329.9
-4 4 13 91.70 9.99 9.20 150.4
-3 4 13 171.16 11.27 12.95 269.5
-2 4 13 94.81 7.56 9.08 274.0
-1 4 13 197.94 16.26 13.61 149.4
0 4 13 52.01 5.48 6.81 268.3
1 4 13 358.13 15.87 19.67 140.9
2 4 13 122.56 8.66 10.34 26.0
3 4 13 318.90 14.95 17.51 168.3
4 4 13 1467.56 51.74 36.58 74.2
5 4 13 648.63 32.22 25.25 2.3
6 4 13 101.54 13.30 10.45 327.6
7 4 13 109.79 14.97 8.35 103.3
8 4 13 0.00 58.31 7.52 41.2
9 4 13 15.42 8.56 5.25 207.0
10 4 13 0.00 40.97 2.58 56.1
11 4 13 5.54 6.93 3.21 213.0
-13 5 13 16.64 6.73 4.37 48.9
-12 5 13 25.87 5.87 5.62 166.7
-11 5 13 58.47 6.92 7.32 212.1
-10 5 13 40.16 7.99 5.95 129.4
-9 5 13 37.34 5.80 6.43 89.9
-8 5 13 153.88 9.87 11.64 21.2
-7 5 13 52.89 8.22 5.88 323.3
-6 5 13 13.88 6.50 2.86 59.6
-5 5 13 15.54 17.48 4.59 106.8
-4 5 13 103.80 9.48 9.23 319.3
-3 5 13 0.00 15.05 6.70 234.7
-2 5 13 111.76 13.26 9.45 325.1
-1 5 13 256.73 17.14 16.40 62.7
0 5 13 241.94 18.04 15.25 164.8
1 5 13 85.54 8.57 8.49 128.7
2 5 13 268.81 13.50 14.72 133.1
3 5 13 157.72 10.08 13.42 79.4
4 5 13 112.88 10.21 10.37 279.7
5 5 13 55.94 13.45 7.79 8.0
6 5 13 1.79 6.60 2.05 269.7
7 5 13 108.85 69.28 5.76 261.4
8 5 13 105.22 13.61 10.36 121.2
9 5 13 90.13 12.10 11.13 251.5
10 5 13 6.11 6.93 2.37 74.6
-11 6 13 117.52 18.76 10.03 159.5
-10 6 13 119.20 17.59 12.44 57.8
-9 6 13 34.34 11.19 6.26 336.8
-8 6 13 210.86 14.46 14.26 80.0
-7 6 13 86.74 9.53 9.32 314.0
-6 6 13 85.03 9.13 9.46 288.9
-5 6 13 122.56 12.90 10.39 46.7
-4 6 13 229.24 21.91 13.63 233.0
-3 6 13 44.36 7.72 5.88 331.8
-2 6 13 7.59 8.61 1.74 183.6
-1 6 13 23.56 10.05 5.33 317.5
0 6 13 1.54 6.74 2.44 291.9
1 6 13 56.22 11.47 7.83 258.4
2 6 13 91.88 10.08 9.16 277.6
3 6 13 18.13 56.29 8.35 328.8
4 6 13 97.33 13.85 9.71 72.8
5 6 13 305.22 81.11 15.79 315.7
-8 7 13 21.54 11.26 5.59 27.3
-7 7 13 0.00 11.26 2.48 91.7
-6 7 13 131.46 21.07 11.60 181.2
-5 7 13 0.00 10.39 1.66 295.8
-4 7 13 45.22 14.14 6.43 137.7
-3 7 13 63.72 8.60 7.39 236.8
-2 7 13 5.46 9.66 3.23 354.6
-1 7 13 61.42 11.62 8.38 66.0
0 7 13 21.13 6.61 6.14 44.1
1 7 13 91.36 9.70 9.49 47.5
2 7 13 66.30 10.39 7.76 129.6
3 7 13 77.11 11.55 8.73 29.7
4 7 13 42.25 9.24 6.18 327.7
5 7 13 2.68 7.51 2.62 159.5
-16 0 14 2.00 5.81 0.26 180.0
-15 0 14 0.00 5.75 2.18 0.0
-14 0 14 119.46 12.61 10.60 180.0
-13 0 14 24.52 17.61 0.24 180.0
-12 0 14 45.58 9.25 6.23 180.0
-11 0 14 35.62 9.02 5.40 0.0
-10 0 14 185.26 12.00 13.35 0.0
-9 0 14 14.23 4.75 4.60 180.0
-8 0 14 1829.60 92.79 39.29 180.0
-7 0 14 37.33 6.28 6.92 0.0
-6 0 14 1127.39 45.11 31.80 0.0
-5 0 14 42.35 24.96 2.58 180.0
-4 0 14 786.80 33.08 25.09 0.0
-3 0 14 9.26 4.79 3.77 180.0
-2 0 14 833.18 25.45 28.31 180.0
-1 0 14 49.52 6.13 7.12 180.0
0 0 14 4133.83 118.31 62.11 180.0
1 0 14 3.49 3.91 2.01 0.0
2 0 14 2220.57 85.08 45.92 0.0
3 0 14 4.12 5.05 0.18 180.0
4 0 14 487.00 35.65 20.60 0.0
5 0 14 0.00 5.38 1.02 0.0
6 0 14 16.69 17.75 4.45 0.0
7 0 14 0.00 12.85 0.04 180.0
8 0 14 452.83 35.79 16.94 180.0
9 0 14 54.26 11.84 7.56 180.0
10 0 14 156.14 19.34 12.81 180.0
11 0 14 0.00 6.93 0.21 0.0
12 0 14 8.95 8.66 2.21 180.0
13 0 14 0.00 8.08 2.57 0.0
-16 1 14 7.63 3.95 3.14 203.9
-15 1 14 39.36 6.23 7.34 183.1
-14 1 14 6.95 4.30 3.61 264.0
-13 1 14 9.88 6.20 3.95 310.3
-12 1 14 314.08 28.81 17.39 87.4
-11 1 14 421.96 16.55 20.39 349.7
-10 1 14 511.60 21.72 21.14 60.1
-9 1 14 1411.12 51.28 37.22 357.5
-8 1 14 1908.45 57.97 41.80 90.9
-7 1 14 510.12 21.26 21.60 199.9
-6 1 14 538.65 27.10 22.07 287.0
-5 1 14 157.72 8.06 11.85 14.2
-4 1 14 256.43 10.58 16.56 277.7
-3 1 14 424.97 12.92 19.27 355.7
-2 1 14 1046.55 23.92 31.10 268.3
-1 1 14 53.76 3.69 7.09 59.5
0 1 14 92.45 4.07 10.15 110.9
1 1 14 34.90 4.28 4.75 204.2
2 1 14 126.45 10.85 10.80 85.5
3 1 14 57.79 7.45 7.66 343.4
4 1 14 397.99 22.61 21.05 100.0
5 1 14 274.61 15.48 16.53 167.6
6 1 14 109.66 10.14 11.42 138.7
7 1 14 91.23 10.25 9.31 339.8
8 1 14 252.29 16.01 15.73 274.6
9 1 14 19.40 6.18 5.01 23.8
10 1 14 490.28 27.55 21.77 272.9
11 1 14 136.56 13.11 11.03 167.8
12 1 14 0.92 5.61 1.12 342.1
13 1 14 7.29 5.70 2.98 139.9
-16 2 14 15.34 4.98 5.62 4.2
-15 2 14 39.32 6.54 5.83 93.5
-14 2 14 83.42 7.54 9.75 168.6
-13 2 14 76.30 6.58 8.59 98.9
-12 2 14 126.77 8.67 10.93 164.1
-11 2 14 55.03 7.05 6.85 230.8
-10 2 14 972.80 31.93 30.93 167.3
-9 2 14 181.37 12.48 13.11 265.4
-8 2 14 1040.66 37.97 32.07 160.9
-7 2 14 36.74 4.28 6.14 100.4
-6 2 14 237.18 10.33 14.67 190.6
-5 2 14 483.12 24.42 22.19 278.2
-4 2 14 176.50 9.46 12.54 318.2
-3 2 14 1193.44 30.48 35.24 66.1
-2 2 14 227.09 8.38 15.67 349.1
-1 2 14 87.05 9.10 9.73 83.6
0 2 14 296.19 11.63 17.64 172.9
1 2 14 49.74 8.51 7.92 195.3
2 2 14 40.66 5.19 5.84 308.1
3 2 14 165.49 10.42 12.73 253.8
4 2 14 303.99 16.13 17.69 165.2
5 2 14 34.00 5.43 5.34 27.0
6 2 14 181.55 12.32 14.35 148.9
7 2 14 277.49 16.50 17.61 246.6
8 2 14 143.51 15.84 11.17 174.9
9 2 14 127.42 11.40 9.80 111.5
10 2 14 15.68 9.01 2.09 49.8
11 2 14 0.00 5.34 2.38 346.6
12 2 14 0.00 5.51 1.98 202.5
-15 3 14 5.12 10.22 2.54 314.3
-14 3 14 0.27 4.85 1.80 245.8
-13 3 14 38.97 6.91 6.74 331.1
-12 3 14 89.97 6.34 9.29 104.4
-11 3 14 460.99 26.51 20.03 337.2
-10 3 14 507.00 21.12 21.05 249.0
-9 3 14 14.87 4.34 5.14 181.0
-8 3 14 195.66 9.77 12.97 102.7
-7 3 14 668.49 29.88 25.96 159.6
-6 3 14 188.08 10.28 13.18 130.6
-5 3 14 258.58 10.65 15.62 355.3
-4 3 14 778.61 26.14 26.65 261.3
-3 3 14 37.29 5.79 4.93 344.4
-2 3 14 252.44 16.00 15.86 250.0
-1 3 14 342.50 17.58 18.17 170.9
0 3 14 190.29 10.94 13.00 282.0
1 3 14 233.48 17.50 15.71 344.3
2 3 14 1133.87 46.72 32.86 256.1
3 3 14 327.30 16.94 17.67 340.6
4 3 14 329.27 23.56 17.75 45.8
5 3 14 1071.35 38.67 31.24 162.3
6 3 14 1256.95 53.15 35.63 89.6
7 3 14 61.89 11.39 9.33 341.9
8 3 14 334.12 23.79 19.18 253.2
9 3 14 216.28 14.07 14.96 341.9
10 3 14 195.25 14.04 15.27 255.7
11 3 14 14.97 8.66 3.81 156.6
12 3 14 27.77 9.53 5.63 56.4
-14 4 14 19.56 5.59 2.72 204.3
-13 4 14 36.08 6.20 5.31 276.8
-12 4 14 39.03 6.40 5.64 24.7
-11 4 14 0.00 4.41 1.02 117.8
-10 4 14 169.57 13.72 13.56 173.6
-9 4 14 79.49 11.07 8.64 40.0
-8 4 14 61.58 9.84 7.90 153.4
-7 4 14 17.54 5.68 3.82 8.6
-6 4 14 198.02 12.97 13.41 149.1
-5 4 14 122.97 12.18 10.24 181.2
-4 4 14 42.69 8.60 5.93 282.7
-3 4 14 27.72 6.51 4.93 233.8
-2 4 14 214.96 16.68 15.45 352.6
-1 4 14 49.96 7.11 7.07 77.6
0 4 14 76.63 6.46 8.18 122.9
1 4 14 23.11 5.46 3.80 39.5
2 4 14 31.67 6.13 5.60 355.9
3 4 14 129.34 17.07 11.44 224.6
4 4 14 3.20 4.46 1.07 45.7
5 4 14 512.57 34.60 23.41 292.2
6 4 14 389.11 28.62 18.71 142.2
7 4 14 133.57 60.04 1.69 341.6
8 4 14 209.13 19.95 15.56 149.6
9 4 14 67.74 11.41 9.51 80.4
10 4 14 2.26 7.51 3.62 293.8
11 4 14 21.09 8.95 3.73 77.5
-13 5 14 12.20 6.67 0.54 229.3
-12 5 14 6.85 5.23 0.54 18.1
-11 5 14 170.45 13.90 12.49 18.2
-10 5 14 595.89 29.76 23.89 249.4
-9 5 14 485.86 22.12 21.56 165.7
-8 5 14 161.81 12.87 11.80 58.2
-7 5 14 24.86 7.09 6.17 116.5
-6 5 14 4.46 5.99 3.02 342.0
-5 5 14 117.18 10.01 11.61 1.1
-4 5 14 7.37 5.44 2.77 174.7
-3 5 14 58.22 38.68 2.70 312.9
-2 5 14 4.04 9.82 3.77 128.2
-1 5 14 260.24 16.37 15.16 184.2
0 5 14 63.93 12.71 8.30 123.4
1 5 14 45.50 9.07 6.74 130.9
2 5 14 1179.56 42.84 33.19 239.3
3 5 14 253.33 15.65 14.73 159.8
4 5 14 7.32 6.30 1.71 64.5
5 5 14 32.09 8.29 6.46 182.7
6 5 14 21.96 62.64 8.19 64.6
7 5 14 0.00 68.41 7.87 8.8
8 5 14 148.88 16.45 13.12 251.3
9 5 14 90.31 12.12 9.05 13.6
-10 6 14 44.95 15.01 5.47 96.4
-9 6 14 23.79 9.53 5.75 267.0
-8 6 14 131.22 14.48 12.42 199.4
-7 6 14 23.55 8.11 5.75 283.8
-6 6 14 31.77 12.20 5.05 43.2
-5 6 14 31.17 10.26 5.18 77.3
-4 6 14 18.06 10.40 3.45 162.5
-3 6 14 71.56 57.16 3.80 84.5
-2 6 14 18.85 8.15 4.85 1.3
-1 6 14 76.01 13.89 8.36 314.7
0 6 14 110.88 12.16 9.82 281.6
1 6 14 15.52 9.31 1.54 72.2
2 6 14 115.66 13.48 9.62 335.0
3 6 14 0.00 62.93 7.98 153.6
4 6 14 30.47 71.88 10.94 182.5
5 6 14 96.20 77.65 1.58 359.0
-7 7 14 135.52 20.78 10.33 184.1
-6 7 14 96.03 19.05 8.20 290.6
-5 7 14 42.46 13.57 6.47 33.9
-4 7 14 18.92 8.52 4.03 187.8
-3 7 14 7.40 6.46 2.47 16.5
-2 7 14 13.76 6.65 3.77 152.6
-1 7 14 9.88 6.20 3.93 104.0
0 7 14 8.77 5.94 5.64 219.4
1 7 14 74.05 8.71 9.23 133.4
2 7 14 9.53 6.93 6.25 241.3
3 7 14 179.59 17.61 13.30 125.0
4 7 14 32.53 8.66 5.98 55.2
-16 0 15 0.00 5.25 0.22 180.0
-15 0 15 2.96 5.53 3.55 180.0
-14 0 15 5.40 5.80 0.24 0.0
-13 0 15 7.36 7.04 1.84 0.0
-12 0 15 8.36 11.98 1.02 180.0
-11 0 15 2326.72 91.94 47.17 0.0
-10 0 15 7.94 4.97 2.99 180.0
-9 0 15 2391.77 91.10 47.64 0.0
-8 0 15 5.92 5.38 1.95 0.0
-7 0 15 623.83 33.49 24.42 180.0
-6 0 15 38.83 6.76 6.49 0.0
-5 0 15 248.46 18.60 15.26 180.0
-4 0 15 16.27 4.32 4.26 0.0
-3 0 15 0.00 2.98 0.28 0.0
-2 0 15 0.00 4.64 0.20 0.0
-1 0 15 426.80 16.26 20.07 0.0
0 0 15 12.33 3.13 3.14 180.0
1 0 15 324.09 13.57 16.66 0.0
2 0 15 2.86 7.41 1.93 180.0
3 0 15 10.97 5.87 3.66 180.0
4 0 15 22.43 12.27 4.11 180.0
5 0 15 2673.77 128.28 50.63 180.0
6 0 15 0.00 36.95 5.47 180.0
7 0 15 328.42 25.64 16.21 180.0
8 0 15 6.64 7.79 3.72 0.0
9 0 15 1064.73 74.19 35.00 0.0
10 0 15 9.24 8.66 1.96 0.0
11 0 15 309.68 27.71 17.62 0.0
12 0 15 4.04 7.51 3.13 180.0
13 0 15 0.00 7.79 1.78 180.0
-16 1 15 49.46 5.91 7.46 174.0
-15 1 15 13.03 4.47 3.98 257.0
-14 1 15 8.29 4.32 2.53 328.7
-13 1 15 157.24 13.78 12.45 253.1
-12 1 15 47.21 5.97 6.87 348.3
-11 1 15 1285.19 46.29 35.39 82.4
-10 1 15 314.18 14.86 17.94 359.0
-9 1 15 132.77 8.76 11.56 73.7
-8 1 15 17.72 4.09 4.33 202.2
-7 1 15 665.20 29.79 24.46 269.2
-6 1 15 7.38 2.99 2.42 330.2
-5 1 15 7.42 7.06 3.55 327.1
-4 1 15 140.84 7.07 11.91 351.3
-3 1 15 245.10 9.39 14.90 269.9
-2 1 15 299.50 10.10 17.79 4.1
-1 1 15 3159.06 59.77 54.80 262.0
0 1 15 1095.10 25.78 32.50 350.6
1 1 15 9.63 3.28 2.97 106.8
2 1 15 197.14 8.61 14.34 349.0
3 1 15 32.60 4.31 5.44 54.6
4 1 15 91.27 9.92 9.83 150.9
5 1 15 159.98 11.34 12.60 262.8
6 1 15 42.32 9.19 6.66 153.0
7 1 15 12.43 5.56 3.61 13.2
8 1 15 28.99 8.45 6.38 229.9
9 1 15 98.24 12.48 10.27 92.6
10 1 15 30.02 7.24 5.53 221.5
11 1 15 248.70 16.94 15.98 261.7
12 1 15 32.20 7.04 6.62 174.0
-16 2 15 9.94 4.83 4.08 113.3
-15 2 15 1.73 3.82 2.63 180.5
-14 2 15 312.95 16.62 18.18 80.4
-13 2 15 71.73 6.79 8.53 7.8
-12 2 15 70.21 8.77 7.20 236.8
-11 2 15 570.57 20.99 21.81 351.8
-10 2 15 1657.06 68.35 41.23 259.5
-9 2 15 161.61 8.99 13.15 9.2
-8 2 15 834.82 36.49 30.14 258.5
-7 2 15 1222.85 40.38 33.17 172.7
-6 2 15 22.41 3.62 4.34 107.2
-5 2 15 151.27 9.73 11.67 184.3
-4 2 15 3.24 2.57 2.92 54.4
-3 2 15 173.03 8.19 12.77 341.7
-2 2 15 372.02 12.26 19.64 71.9
-1 2 15 8.59 2.37 2.63 274.7
0 2 15 57.32 4.83 7.14 111.0
1 2 15 411.50 19.82 19.95 350.7
2 2 15 127.48 11.77 10.77 244.0
3 2 15 621.59 32.95 25.23 353.8
4 2 15 1706.23 68.28 40.81 271.5
5 2 15 193.09 12.63 12.96 12.1
6 2 15 314.92 17.78 17.15 154.2
7 2 15 30.64 9.01 6.61 331.7
8 2 15 217.58 14.81 16.23 249.3
9 2 15 69.41 12.55 6.89 350.8
10 2 15 8.22 8.21 3.47 284.9
11 2 15 0.27 5.38 1.68 321.7
12 2 15 30.51 6.61 5.02 297.2
-15 3 15 1.53 5.54 2.72 231.1
-14 3 15 8.94 5.38 2.27 18.5
-13 3 15 162.86 10.69 12.80 237.3
-12 3 15 142.67 9.27 11.24 351.9
-11 3 15 13.88 4.61 3.98 223.6
-10 3 15 525.39 25.62 21.19 337.8
-9 3 15 434.53 20.58 20.60 253.2
-8 3 15 3.47 3.60 2.00 197.2
-7 3 15 96.36 6.76 8.72 254.7
-6 3 15 51.61 4.83 6.87 134.1
-5 3 15 49.64 4.69 7.70 165.8
-4 3 15 847.74 26.70 28.45 173.4
-3 3 15 438.40 25.39 20.96 265.5
-2 3 15 432.16 18.36 20.22 149.2
-1 3 15 2028.43 78.31 41.73 261.5
0 3 15 149.93 9.67 11.57 1.4
1 3 15 12.62 6.43 4.79 317.2
2 3 15 213.89 17.10 15.04 313.6
3 3 15 577.12 26.77 23.71 114.8
4 3 15 310.32 23.26 16.22 172.9
5 3 15 191.01 10.48 14.58 306.9
6 3 15 195.20 12.96 12.90 16.1
7 3 15 22.02 5.81 4.71 230.9
8 3 15 288.97 17.42 16.28 336.0
9 3 15 20.05 5.90 3.98 167.1
10 3 15 10.98 8.22 1.17 239.2
11 3 15 13.06 8.95 3.29 138.2
-14 4 15 50.89 7.09 8.07 53.5
-13 4 15 35.33 6.01 6.26 0.4
-12 4 15 34.63 6.42 5.76 73.8
-11 4 15 5.23 5.31 2.91 284.7
-10 4 15 258.97 12.89 15.92 255.4
-9 4 15 14.73 6.02 3.02 71.8
-8 4 15 338.85 24.12 18.50 265.4
-7 4 15 140.85 11.18 11.06 171.2
-6 4 15 21.71 6.81 3.34 63.5
-5 4 15 35.25 8.92 6.17 106.3
-4 4 15 53.95 6.59 7.60 161.1
-3 4 15 3.03 4.25 2.61 262.7
-2 4 15 33.52 6.49 5.21 103.6
-1 4 15 59.70 9.93 7.03 161.7
0 4 15 371.12 18.89 19.69 73.7
1 4 15 41.90 5.31 6.23 78.4
2 4 15 107.14 9.85 10.18 291.3
3 4 15 188.14 13.08 12.86 180.9
4 4 15 172.49 22.35 11.42 251.2
5 4 15 402.30 28.97 18.35 163.2
6 4 15 79.48 54.85 6.60 261.4
7 4 15 126.80 15.17 11.97 130.6
8 4 15 0.05 6.89 1.30 110.5
9 4 15 6.12 9.24 3.84 137.3
10 4 15 21.32 8.08 4.87 266.5
-12 5 15 6.02 5.95 4.37 83.0
-11 5 15 17.58 5.52 4.12 262.2
-10 5 15 99.04 11.73 10.07 172.6
-9 5 15 32.05 7.26 6.09 161.2
-8 5 15 14.34 5.53 4.26 24.7
-7 5 15 37.87 8.15 5.21 357.3
-6 5 15 101.64 15.35 9.70 6.5
-5 5 15 0.00 9.29 0.98 252.3
-4 5 15 61.14 8.36 8.37 169.2
-3 5 15 7.01 5.30 0.48 111.4
-2 5 15 82.87 9.41 8.71 171.7
-1 5 15 300.83 17.96 16.21 243.6
0 5 15 225.04 19.78 15.54 314.1
1 5 15 569.59 36.07 23.57 245.9
2 5 15 154.40 12.07 12.69 336.1
3 5 15 812.29 37.52 27.29 220.0
4 5 15 0.00 55.42 4.59 181.1
5 5 15 46.59 61.20 4.02 55.6
6 5 15 0.00 6.32 3.24 303.8
7 5 15 155.95 83.42 6.52 275.1
8 5 15 0.28 7.22 2.43 64.9
9 5 15 12.11 7.79 3.09 70.6
-10 6 15 209.03 25.40 14.47 253.6
-9 6 15 24.80 7.48 4.88 150.3
-8 6 15 69.82 9.79 8.17 219.4
-7 6 15 7.86 6.02 3.52 263.5
-6 6 15 23.06 10.47 4.94 347.9
-5 6 15 24.29 9.89 4.75 87.5
-4 6 15 3.43 9.37 5.15 314.7
-3 6 15 27.56 13.24 6.21 129.8
-2 6 15 0.00 6.63 0.86 96.6
-1 6 15 58.08 60.33 1.48 332.3
0 6 15 512.61 32.59 21.85 69.5
1 6 15 287.19 60.76 14.32 309.0
2 6 15 7.45 10.57 3.40 319.4
3 6 15 27.49 8.03 4.52 296.0
4 6 15 344.57 30.31 16.39 231.7
5 6 15 11.63 7.22 3.13 190.8
6 6 15 120.07 14.43 10.19 249.0
-6 7 15 10.35 11.55 3.58 327.3
-5 7 15 11.54 11.26 2.64 55.7
-4 7 15 22.99 7.68 6.35 155.2
-3 7 15 5.51 5.82 1.27 302.0
-2 7 15 52.73 8.18 8.51 150.4
-1 7 15 30.67 11.84 7.99 212.4
0 7 15 3.36 5.50 1.98 43.0
1 7 15 97.64 12.12 10.18 213.7
2 7 15 104.51 14.14 9.33 133.5
3 7 15 47.61 9.53 7.55 226.8
-16 0 16 2.04 5.26 3.01 180.0
-15 0 16 2.17 5.54 0.35 0.0
-14 0 16 11.31 6.40 3.94 180.0
-13 0 16 7.87 7.66 2.03 180.0
-12 0 16 415.64 27.28 18.91 0.0
-11 0 16 15.41 6.04 3.31 0.0
-10 0 16 10049.08 450.79 102.52 0.0
-9 0 16 67.09 7.65 8.14 180.0
-8 0 16 2519.89 117.97 49.59 0.0
-7 0 16 36.75 6.94 6.39 0.0
-6 0 16 7.36 5.34 2.16 0.0
-5 0 16 0.00 5.34 0.96 0.0
-4 0 16 55.25 6.82 6.46 180.0
-3 0 16 10.10 7.42 0.88 0.0
-2 0 16 0.00 5.27 1.89 180.0
-1 0 16 64.34 6.04 8.43 180.0
0 0 16 2110.77 63.88 46.59 180.0
1 0 16 7.36 5.93 2.40 0.0
2 0 16 29.22 4.57 4.57 0.0
3 0 16 7.60 9.38 3.58 180.0
4 0 16 868.34 48.83 28.81 0.0
5 0 16 10.35 7.07 3.48 180.0
6 0 16 645.05 40.92 26.65 0.0
7 0 16 73.03 53.69 1.18 0.0
8 0 16 2972.21 192.51 55.06 0.0
9 0 16 0.00 8.08 2.83 180.0
10 0 16 60.91 12.99 9.37 0.0
11 0 16 4.04 7.79 1.25 180.0
12 0 16 0.00 6.93 0.90 180.0
-16 1 16 6.97 4.84 1.40 187.7
-15 1 16 1.11 4.81 2.54 177.4
-14 1 16 22.42 4.65 5.60 78.4
-13 1 16 0.63 4.69 1.47 167.2
-12 1 16 7.86 5.85 3.58 204.0
-11 1 16 90.58 7.51 8.45 199.9
-10 1 16 83.85 13.53 9.02 305.4
-9 1 16 2072.23 68.85 43.46 3.0
-8 1 16 28.00 4.59 4.78 224.9
-7 1 16 529.66 21.98 22.68 338.3
-6 1 16 14.70 4.73 4.50 34.5
-5 1 16 101.21 6.69 10.34 351.7
-4 1 16 40.96 5.84 6.42 297.2
-3 1 16 3.70 2.60 1.17 330.2
-2 1 16 24.01 3.00 5.01 42.0
-1 1 16 14.92 2.45 3.61 37.9
0 1 16 115.37 5.62 10.02 109.3
1 1 16 1063.61 30.35 32.96 176.7
2 1 16 290.23 11.83 16.67 84.5
3 1 16 3.27 10.38 1.31 146.0
4 1 16 260.00 11.86 17.32 263.8
5 1 16 112.68 13.90 10.44 159.1
6 1 16 54.37 10.57 7.42 192.1
7 1 16 101.68 14.62 10.44 211.4
8 1 16 196.57 14.25 14.00 95.3
9 1 16 19.48 10.55 4.85 211.2
10 1 16 16.12 6.65 5.73 62.1
11 1 16 84.09 9.69 8.45 186.2
12 1 16 6.31 5.48 2.27 315.9
-15 2 16 11.63 4.88 3.60 227.7
-14 2 16 8.03 4.66 2.88 137.3
-13 2 16 15.01 6.72 2.70 89.9
-12 2 16 5.32 4.68 2.32 122.9
-11 2 16 328.82 14.28 17.37 245.1
-10 2 16 188.13 10.33 15.12 344.1
-9 2 16 843.71 30.48 28.67 254.2
-8 2 16 500.70 18.70 20.92 359.9
-7 2 16 380.58 15.87 19.12 93.8
-6 2 16 78.64 7.90 8.35 331.5
-5 2 16 360.71 15.04 17.52 271.4
-4 2 16 23.49 4.19 5.07 200.3
-3 2 16 755.59 25.18 27.81 266.4
-2 2 16 167.84 11.52 14.01 338.4
-1 2 16 18.54 3.58 4.64 267.1
0 2 16 75.07 4.64 8.54 15.4
1 2 16 11.66 4.60 3.06 86.6
2 2 16 135.93 9.63 11.98 348.5
3 2 16 13.19 6.23 2.49 283.0
4 2 16 215.57 14.18 14.75 332.5
5 2 16 386.39 20.55 19.81 88.2
6 2 16 6.53 5.26 1.79 101.6
7 2 16 333.02 25.91 18.42 259.4
8 2 16 141.97 11.93 12.96 355.8
9 2 16 460.31 24.65 21.77 251.4
10 2 16 19.75 9.06 5.76 12.9
11 2 16 6.29 5.38 2.88 14.0
-15 3 16 31.47 7.27 5.13 334.5
-14 3 16 64.29 10.29 7.51 264.9
-13 3 16 9.02 4.54 3.59 122.8
-12 3 16 41.85 5.26 6.69 208.1
-11 3 16 35.16 6.08 6.19 162.7
-10 3 16 33.65 6.28 5.70 237.3
-9 3 16 302.16 13.29 17.26 343.0
-8 3 16 479.41 20.83 21.57 255.0
-7 3 16 34.29 4.52 5.15 159.8
-6 3 16 497.94 17.90 21.17 99.6
-5 3 16 334.43 13.47 17.57 166.9
-4 3 16 222.83 21.29 14.91 260.9
-3 3 16 864.42 42.86 28.48 156.7
-2 3 16 1.49 8.11 2.68 72.5
-1 3 16 221.37 16.72 14.31 176.5
0 3 16 378.03 18.86 19.13 57.3
1 3 16 64.10 9.20 9.00 333.3
2 3 16 1070.89 58.84 31.42 73.1
3 3 16 4072.00 154.21 63.67 342.1
4 3 16 2175.27 86.65 48.37 274.5
5 3 16 393.50 17.29 18.96 354.2
6 3 16 87.22 11.67 9.07 108.8
7 3 16 30.85 7.63 5.46 173.6
8 3 16 24.17 26.12 6.65 118.2
9 3 16 110.53 10.40 10.07 176.4
10 3 16 202.55 20.78 15.21 84.4
11 3 16 26.63 9.81 5.10 190.8
-14 4 16 40.89 8.16 6.55 320.8
-13 4 16 21.80 5.52 5.18 310.0
-12 4 16 66.53 8.28 8.84 357.8
-11 4 16 157.32 10.73 11.68 247.1
-10 4 16 121.80 15.10 10.87 351.1
-9 4 16 126.39 11.61 10.76 247.2
-8 4 16 419.28 24.41 19.78 348.0
-7 4 16 34.25 6.80 5.86 29.6
-6 4 16 85.53 12.37 8.53 9.4
-5 4 16 66.28 8.77 8.12 114.2
-4 4 16 673.90 27.94 25.54 162.0
-3 4 16 292.13 17.51 17.00 245.1
-2 4 16 102.58 10.06 9.51 163.5
-1 4 16 29.16 8.70 5.75 127.9
0 4 16 294.99 16.55 15.97 138.3
1 4 16 149.22 9.32 11.64 21.8
2 4 16 216.11 14.17 12.94 149.6
3 4 16 124.79 11.05 11.45 119.1
4 4 16 339.72 32.24 18.44 328.6
5 4 16 380.26 28.42 19.00 265.6
6 4 16 28.83 61.20 9.88 357.9
7 4 16 138.59 15.80 12.11 259.0
8 4 16 0.00 80.54 5.09 73.6
9 4 16 143.84 16.45 12.36 252.1
10 4 16 17.04 8.08 5.35 325.9
-12 5 16 20.23 6.46 3.06 65.5
-11 5 16 34.35 6.86 5.90 61.3
-10 5 16 82.66 11.44 8.66 247.8
-9 5 16 47.68 6.68 7.02 330.9
-8 5 16 381.74 36.25 17.43 247.9
-7 5 16 55.13 9.80 6.87 330.9
-6 5 16 29.92 11.74 5.39 357.6
-5 5 16 8.92 9.32 2.93 94.3
-4 5 16 94.51 15.56 9.41 61.0
-3 5 16 66.70 10.91 8.15 143.5
-2 5 16 79.04 13.18 7.06 40.5
-1 5 16 84.62 11.23 9.10 246.6
0 5 16 70.64 8.95 7.83 85.6
1 5 16 435.54 31.49 20.16 322.1
2 5 16 25.91 5.99 4.50 107.7
3 5 16 203.16 13.91 14.04 323.0
4 5 16 437.94 31.10 20.35 232.3
5 5 16 0.62 6.89 4.93 170.8
6 5 16 0.00 6.89 0.86 346.3
7 5 16 80.68 12.41 7.82 148.8
8 5 16 33.09 8.66 2.41 356.2
-10 6 16 32.99 9.43 5.90 69.3
-9 6 16 32.49 7.08 5.18 225.3
-8 6 16 42.77 14.14 6.56 215.0
-7 6 16 17.00 11.16 5.27 6.4
-6 6 16 51.90 9.09 7.68 348.8
-5 6 16 129.78 19.44 10.60 44.7
-4 6 16 2.98 9.23 0.30 156.0
-3 6 16 4.48 7.39 4.09 92.4
-2 6 16 97.78 15.55 10.35 352.2
-1 6 16 38.72 6.90 6.77 243.6
0 6 16 23.54 6.21 4.91 256.0
1 6 16 136.31 11.91 11.22 1.4
2 6 16 100.89 72.17 3.11 6.1
3 6 16 47.67 11.11 7.74 73.2
4 6 16 49.49 9.81 6.34 173.4
5 6 16 14.38 6.93 5.03 104.8
6 6 16 33.03 8.37 6.94 177.8
-5 7 16 11.51 11.55 4.80 144.9
-4 7 16 11.00 7.19 3.95 48.7
-3 7 16 0.00 5.93 1.24 334.1
-2 7 16 0.67 5.50 1.68 113.4
-1 7 16 16.69 6.72 5.85 346.7
0 7 16 145.61 12.17 11.73 219.8
1 7 16 108.92 14.43 9.34 303.7
-16 0 17 0.00 7.51 0.54 180.0
-15 0 17 9.71 9.35 3.98 0.0
-14 0 17 0.00 7.23 1.57 180.0
-13 0 17 28.91 10.10 6.02 180.0
-12 0 17 7.79 8.00 3.63 0.0
-11 0 17 8.16 5.46 0.01 180.0
-10 0 17 12.05 7.67 3.85 180.0
-9 0 17 160.57 11.36 12.16 0.0
-8 0 17 7.15 5.71 2.93 180.0
-7 0 17 668.65 36.04 24.41 0.0
-6 0 17 15.84 5.63 4.66 0.0
-5 0 17 316.92 19.40 16.68 0.0
-4 0 17 6.34 3.90 0.48 0.0
-3 0 17 13.01 7.14 3.58 0.0
-2 0 17 7.83 3.94 2.71 180.0
-1 0 17 167.09 8.87 12.34 180.0
0 0 17 17.22 3.83 4.56 180.0
1 0 17 62.30 10.74 7.40 0.0
2 0 17 1.22 8.63 1.09 0.0
3 0 17 298.48 22.15 17.36 180.0
4 0 17 1.12 12.27 2.65 0.0
5 0 17 105.37 18.33 10.26 0.0
6 0 17 15.38 9.35 3.26 180.0
7 0 17 14.43 9.24 3.40 180.0
8 0 17 8.64 8.08 0.27 0.0
9 0 17 111.12 16.17 10.41 0.0
10 0 17 32.33 11.55 5.83 0.0
11 0 17 56.56 11.84 8.13 180.0
12 0 17 0.00 6.93 0.71 0.0
-16 1 17 22.24 5.34 6.15 161.9
-15 1 17 92.81 7.51 9.43 79.4
-14 1 17 58.76 5.92 6.88 352.4
-13 1 17 8.95 5.84 3.86 210.8
-12 1 17 7.78 4.90 3.05 185.8
-11 1 17 619.02 26.57 22.99 265.3
-10 1 17 53.00 5.70 6.90 342.8
-9 1 17 2001.23 68.30 45.87 88.7
-8 1 17 63.98 5.73 8.24 311.0
-7 1 17 24.90 4.90 5.58 58.6
-6 1 17 34.87 5.25 5.34 183.2
-5 1 17 87.58 7.58 9.54 282.8
-4 1 17 40.35 4.39 6.64 350.3
-3 1 17 53.29 6.60 5.99 51.8
-2 1 17 70.07 6.91 8.57 27.3
-1 1 17 1651.71 49.97 39.19 86.9
0 1 17 147.57 6.89 11.54 169.3
1 1 17 141.89 8.46 11.92 251.4
2 1 17 399.76 16.30 20.80 173.0
3 1 17 987.34 35.29 31.56 76.9
4 1 17 117.00 7.54 10.65 346.8
5 1 17 102.00 12.84 10.38 96.7
6 1 17 64.80 5.91 8.36 352.6
7 1 17 415.95 22.76 20.72 267.9
8 1 17 21.64 7.54 5.48 162.0
9 1 17 6.07 5.90 0.89 189.5
10 1 17 13.68 6.49 3.59 170.4
11 1 17 43.15 7.75 7.95 84.9
-15 2 17 18.40 5.27 4.55 173.5
-14 2 17 24.62 4.64 5.61 80.0
-13 2 17 6.04 5.72 3.67 134.6
-12 2 17 172.51 10.33 13.33 251.4
-11 2 17 406.07 33.09 19.56 171.9
-10 2 17 524.94 27.00 21.40 249.4
-9 2 17 216.01 15.12 13.78 22.4
-8 2 17 74.44 6.34 8.55 196.0
-7 2 17 552.61 19.92 22.43 354.0
-6 2 17 0.00 3.48 1.84 17.9
-5 2 17 104.26 9.28 11.04 336.1
-4 2 17 51.00 4.98 7.29 248.0
-3 2 17 20.77 5.11 4.54 316.4
-2 2 17 81.06 6.50 8.78 280.0
-1 2 17 9.86 3.02 3.40 226.7
0 2 17 394.13 26.14 18.78 261.5
1 2 17 6.38 3.22 1.46 222.6
2 2 17 26.99 6.58 4.49 140.7
3 2 17 150.16 15.75 12.64 169.4
4 2 17 183.11 12.55 13.37 21.8
5 2 17 810.59 36.99 28.45 5.1
6 2 17 34.12 9.60 5.79 136.7
7 2 17 333.05 19.13 18.72 355.2
8 2 17 188.60 19.30 12.99 242.1
9 2 17 105.79 86.60 0.33 312.0
10 2 17 17.44 6.17 4.50 275.8
11 2 17 93.16 12.99 10.77 189.6
-14 3 17 14.28 5.30 4.30 340.4
-13 3 17 12.07 4.83 2.81 89.3
-12 3 17 99.13 9.43 10.53 149.2
-11 3 17 58.46 6.43 7.48 249.1
-10 3 17 37.58 7.91 6.10 163.1
-9 3 17 30.26 7.12 6.09 91.5
-8 3 17 126.70 8.37 11.49 341.7
-7 3 17 67.73 8.21 6.57 238.9
-6 3 17 54.99 6.23 7.05 121.9
-5 3 17 27.23 4.53 5.44 168.5
-4 3 17 101.28 11.55 10.84 171.5
-3 3 17 64.46 7.38 7.54 82.5
-2 3 17 53.01 33.20 0.97 88.4
-1 3 17 1174.97 48.96 33.28 66.5
0 3 17 61.17 7.00 7.67 71.2
1 3 17 490.54 31.62 20.96 36.8
2 3 17 43.26 8.99 6.88 140.5
3 3 17 1856.26 74.61 42.95 79.2
4 3 17 111.32 9.96 10.08 256.1
5 3 17 18.87 4.68 4.65 67.6
6 3 17 45.78 9.69 6.01 150.6
7 3 17 6.94 7.30 3.32 285.0
8 3 17 11.74 5.39 3.52 155.3
9 3 17 7.98 5.67 2.67 112.3
10 3 17 4.70 7.22 1.87 1.7
-13 4 17 66.36 7.40 8.28 3.2
-12 4 17 28.64 7.00 5.10 283.1
-11 4 17 439.84 19.40 20.89 167.4
-10 4 17 172.89 15.12 12.65 72.1
-9 4 17 23.30 6.76 4.88 104.3
-8 4 17 62.56 12.84 8.06 57.4
-7 4 17 3.71 9.15 3.35 168.4
-6 4 17 9.16 5.09 3.42 53.3
-5 4 17 45.25 8.29 5.97 152.5
-4 4 17 13.95 8.29 5.11 182.4
-3 4 17 38.55 6.89 5.38 100.1
-2 4 17 43.00 7.41 6.05 212.6
-1 4 17 44.53 7.28 5.85 321.1
0 4 17 274.98 16.56 15.96 245.7
1 4 17 329.52 18.45 17.11 139.7
2 4 17 120.80 11.22 9.93 262.6
3 4 17 221.97 14.93 14.37 155.3
4 4 17 151.17 12.21 12.11 50.1
5 4 17 12.77 8.56 3.67 305.7
6 4 17 23.68 8.02 5.03 5.2
7 4 17 38.50 9.73 5.55 7.4
8 4 17 13.54 7.22 2.35 43.4
9 4 17 13.34 7.79 4.38 128.8
-11 5 17 32.51 7.56 5.36 311.7
-10 5 17 68.58 8.93 8.61 179.4
-9 5 17 9.74 5.70 3.81 120.2
-8 5 17 35.73 8.08 6.22 317.5
-7 5 17 3.86 6.48 3.78 267.1
-6 5 17 1.57 7.64 2.27 48.7
-5 5 17 183.77 14.58 12.86 64.5
-4 5 17 9.39 8.41 1.04 212.2
-3 5 17 206.38 15.07 13.45 63.2
-2 5 17 43.87 12.91 6.58 296.2
-1 5 17 613.70 30.79 23.37 67.9
0 5 17 277.28 18.29 15.70 320.4
1 5 17 268.07 18.68 16.03 35.4
2 5 17 93.00 13.64 10.79 329.5
3 5 17 8.27 5.14 2.13 166.8
4 5 17 49.47 8.86 7.20 304.8
5 5 17 62.80 10.01 9.21 220.8
6 5 17 6.00 7.51 2.78 223.8
7 5 17 0.00 7.22 3.30 322.0
-9 6 17 5.73 6.67 1.68 128.3
-8 6 17 0.00 5.64 2.68 81.7
-7 6 17 0.00 5.50 0.21 198.4
-6 6 17 59.31 8.53 8.09 68.0
-5 6 17 11.28 10.61 2.77 132.2
-4 6 17 86.56 15.13 9.43 38.7
-3 6 17 50.80 11.10 6.89 358.7
-2 6 17 110.53 17.70 10.36 271.7
-1 6 17 96.36 14.07 8.98 320.5
0 6 17 15.66 10.02 3.13 193.0
1 6 17 52.34 8.48 6.78 148.3
2 6 17 125.67 11.58 11.74 50.6
3 6 17 146.06 15.88 11.34 150.6
4 6 17 77.83 11.26 8.53 76.3
5 6 17 16.09 6.35 2.19 22.9
-3 7 17 0.00 5.90 3.37 57.6
-2 7 17 4.57 6.24 4.97 310.1
-1 7 17 18.58 6.41 1.66 42.0
-15 0 18 0.00 5.35 0.84 0.0
-14 0 18 88.86 20.64 8.94 0.0
-13 0 18 14.37 8.55 2.33 180.0
-12 0 18 7.27 7.18 3.17 0.0
-11 0 18 17.95 6.05 3.31 0.0
-10 0 18 16.48 5.91 5.40 180.0
-9 0 18 52.38 9.15 6.54 180.0
-8 0 18 1027.88 52.77 30.70 180.0
-7 0 18 0.00 4.95 0.32 180.0
-6 0 18 143.46 12.46 11.31 180.0
-5 0 18 6.34 4.83 1.44 0.0
-4 0 18 57.58 7.13 8.04 0.0
-3 0 18 10.63 4.56 3.50 0.0
-2 0 18 2089.41 80.71 43.77 0.0
-1 0 18 53.99 5.82 7.18 180.0
0 0 18 26.63 10.29 5.39 0.0
1 0 18 3.29 3.78 2.64 180.0
2 0 18 430.31 32.58 19.28 180.0
3 0 18 7.74 6.18 3.22 180.0
4 0 18 2475.86 96.07 49.26 180.0
5 0 18 20.97 13.13 3.90 180.0
6 0 18 585.33 57.88 26.47 180.0
7 0 18 23.09 9.24 4.49 0.0
8 0 18 9.78 8.95 1.00 0.0
9 0 18 14.43 8.95 1.80 0.0
10 0 18 5.94 7.51 0.46 0.0
11 0 18 7.21 8.66 2.10 180.0
-15 1 18 5.95 4.07 1.66 31.3
-14 1 18 3.48 4.41 2.24 46.5
-13 1 18 7.33 5.01 4.25 5.2
-12 1 18 7.09 5.81 3.80 104.6
-11 1 18 478.72 20.99 20.76 184.5
-10 1 18 376.98 13.85 18.46 272.0
-9 1 18 24.28 5.41 4.89 332.7
-8 1 18 1119.85 37.24 32.30 93.1
-7 1 18 326.95 18.42 18.18 345.7
-6 1 18 0.39 3.27 1.57 113.6
-5 1 18 157.66 10.73 11.38 352.4
-4 1 18 93.33 7.11 9.50 77.6
-3 1 18 421.45 16.02 19.28 358.5
-2 1 18 26.57 3.67 5.41 298.4
-1 1 18 216.48 11.61 13.66 11.5
0 1 18 728.13 24.75 27.55 258.2
1 1 18 1996.61 66.38 45.98 168.4
2 1 18 2573.77 75.31 49.51 261.8
3 1 18 846.53 31.20 29.67 167.8
4 1 18 1142.73 43.61 34.19 81.2
5 1 18 35.34 4.71 5.62 61.3
6 1 18 189.91 13.80 13.64 91.0
7 1 18 306.60 18.77 18.58 178.1
8 1 18 58.01 8.57 8.25 243.9
9 1 18 13.02 5.62 1.38 245.6
10 1 18 186.62 13.95 14.07 264.2
11 1 18 8.60 5.59 2.52 207.6
-15 2 18 11.22 4.40 2.59 234.0
-14 2 18 0.00 4.00 2.06 124.2
-13 2 18 0.00 4.60 2.38 239.0
-12 2 18 59.34 7.80 7.65 150.9
-11 2 18 0.00 4.45 1.01 137.9
-10 2 18 2481.53 74.71 46.61 170.9
-9 2 18 6.25 4.17 3.01 294.3
-8 2 18 2359.88 89.63 46.24 166.7
-7 2 18 38.38 6.71 6.48 128.4
-6 2 18 8.93 3.42 3.36 218.6
-5 2 18 15.97 3.68 4.21 267.2
-4 2 18 68.27 6.83 9.62 336.1
-3 2 18 19.52 3.77 4.86 264.2
-2 2 18 121.35 7.63 11.23 339.0
-1 2 18 12.84 4.36 3.43 334.3
0 2 18 600.25 34.97 25.29 357.4
1 2 18 38.87 7.03 5.18 206.3
2 2 18 56.67 8.19 6.73 15.0
3 2 18 159.87 11.60 13.05 282.0
4 2 18 228.22 19.66 15.01 169.9
5 2 18 512.02 25.90 21.64 82.6
6 2 18 88.35 13.09 9.14 163.3
7 2 18 58.24 9.90 7.68 38.5
8 2 18 264.67 23.52 16.81 172.7
9 2 18 14.80 8.87 3.31 232.4
10 2 18 45.61 7.24 7.55 186.8
-14 3 18 7.57 6.53 2.12 329.8
-13 3 18 10.07 4.41 2.41 358.4
-12 3 18 26.51 7.01 6.51 84.2
-11 3 18 180.48 11.58 13.67 155.5
-10 3 18 73.22 7.71 8.73 86.7
-9 3 18 5.22 4.27 0.42 142.6
-8 3 18 99.07 9.04 9.60 71.8
-7 3 18 13.37 4.54 3.09 117.2
-6 3 18 103.43 8.24 10.07 119.6
-5 3 18 199.27 12.36 14.45 176.2
-4 3 18 127.30 9.61 11.15 256.5
-3 3 18 274.30 16.71 15.68 1.1
-2 3 18 39.33 8.97 5.91 274.8
-1 3 18 10.81 6.50 3.18 82.8
0 3 18 315.09 22.51 16.46 39.3
1 3 18 3070.62 118.34 56.24 160.9
2 3 18 1522.23 80.59 40.54 85.7
3 3 18 215.01 19.28 13.73 182.5
4 3 18 226.73 12.43 14.39 339.6
5 3 18 902.11 34.53 29.05 344.8
6 3 18 17.46 5.50 5.40 56.9
7 3 18 0.00 6.38 1.43 69.1
8 3 18 69.39 8.28 7.50 241.2
9 3 18 102.23 14.72 9.26 5.0
10 3 18 66.78 11.84 9.32 211.6
-13 4 18 85.25 10.79 7.63 46.7
-12 4 18 0.00 5.94 1.58 192.2
-11 4 18 161.25 11.21 12.68 62.3
-10 4 18 112.00 12.80 12.18 143.6
-9 4 18 141.87 14.01 11.09 64.1
-8 4 18 86.94 11.34 9.17 142.4
-7 4 18 398.44 38.16 20.16 260.5
-6 4 18 36.27 8.47 6.24 45.2
-5 4 18 112.65 11.33 10.68 214.5
-4 4 18 139.50 12.84 10.34 163.5
-3 4 18 80.66 9.62 8.99 70.3
-2 4 18 194.91 19.57 13.08 166.1
-1 4 18 90.84 9.84 9.23 84.6
0 4 18 14.89 6.87 4.58 341.8
1 4 18 631.56 33.15 24.30 265.1
2 4 18 310.14 21.82 17.15 143.2
3 4 18 82.76 8.06 9.37 133.9
4 4 18 19.54 7.16 4.51 201.1
5 4 18 35.52 9.15 6.63 277.3
6 4 18 70.47 71.88 3.37 347.0
7 4 18 4.33 6.35 5.01 11.8
8 4 18 177.72 18.19 12.68 156.6
-11 5 18 2.24 5.96 2.89 167.9
-10 5 18 72.27 9.02 8.83 59.9
-9 5 18 30.29 8.29 5.40 334.8
-8 5 18 0.00 10.31 0.19 164.6
-7 5 18 30.44 12.42 5.60 340.5
-6 5 18 30.09 7.47 4.35 292.8
-5 5 18 7.15 9.16 2.21 326.7
-4 5 18 7.32 10.56 1.07 278.4
-3 5 18 314.66 25.74 16.58 345.0
-2 5 18 0.00 8.60 2.59 357.5
-1 5 18 100.09 13.31 9.56 318.1
0 5 18 313.08 25.12 17.26 56.7
1 5 18 58.60 12.29 6.56 159.5
2 5 18 236.01 21.83 14.85 64.1
3 5 18 15.60 11.93 5.95 175.7
4 5 18 7.54 5.30 3.41 173.5
5 5 18 29.59 5.82 5.27 220.7
6 5 18 15.93 5.50 4.51 87.2
7 5 18 70.32 10.97 6.46 160.8
-8 6 18 63.55 8.94 8.39 179.9
-7 6 18 27.14 7.20 5.33 255.8
-6 6 18 100.10 11.31 9.89 137.0
-5 6 18 32.13 7.17 6.12 247.4
-4 6 18 23.59 13.12 6.01 152.9
-3 6 18 259.52 17.30 15.46 54.8
-2 6 18 48.56 12.59 6.92 355.8
-1 6 18 0.00 81.69 7.81 85.8
0 6 18 46.24 7.89 6.56 243.7
1 6 18 11.33 5.98 4.80 274.9
2 6 18 18.60 6.64 3.95 84.8
3 6 18 4.21 6.35 0.48 317.5
4 6 18 37.61 8.95 5.76 358.5
-15 0 19 62.82 21.79 8.98 0.0
-14 0 19 0.00 6.82 3.17 180.0
-13 0 19 10.31 7.50 4.50 0.0
-12 0 19 8.93 7.65 2.80 0.0
-11 0 19 244.47 15.28 15.21 0.0
-10 0 19 10.09 5.58 2.03 0.0
-9 0 19 943.16 50.66 30.25 180.0
-8 0 19 4.50 9.96 1.87 0.0
-7 0 19 537.43 30.93 21.71 180.0
-6 0 19 0.00 4.43 0.67 0.0
-5 0 19 71.69 10.85 7.89 180.0
-4 0 19 11.05 6.14 2.66 0.0
-3 0 19 23.31 5.54 5.55 0.0
-2 0 19 4.84 4.38 2.32 180.0
-1 0 19 1977.24 96.12 42.29 180.0
0 0 19 10.09 4.33 3.90 180.0
1 0 19 13.66 5.60 2.89 180.0
2 0 19 33.66 5.55 5.96 180.0
3 0 19 10.05 12.26 2.51 180.0
4 0 19 3.12 6.00 1.70 180.0
5 0 19 303.98 17.71 16.51 180.0
6 0 19 0.00 4.37 1.72 180.0
7 0 19 352.99 30.31 20.95 180.0
8 0 19 17.03 9.24 3.61 180.0
9 0 19 0.22 6.24 0.13 180.0
10 0 19 4.62 6.93 1.34 0.0
-15 1 19 4.03 3.93 1.71 333.5
-14 1 19 0.00 6.11 1.13 120.5
-13 1 19 8.17 5.87 3.44 168.0
-12 1 19 118.41 9.26 11.34 187.4
-11 1 19 236.81 11.86 14.59 269.2
-10 1 19 33.72 4.79 5.64 76.2
-9 1 19 128.64 8.82 10.63 225.0
-8 1 19 138.85 8.66 10.91 311.6
-7 1 19 9.20 4.36 2.11 103.4
-6 1 19 183.29 16.48 13.04 350.5
-5 1 19 20.02 9.08 5.11 284.2
-4 1 19 249.59 18.64 15.43 341.8
-3 1 19 189.19 9.99 13.99 55.9
-2 1 19 38.95 5.73 6.55 60.7
-1 1 19 758.75 33.49 26.35 270.1
0 1 19 1058.04 33.02 32.67 170.6
1 1 19 4868.86 139.22 68.58 264.1
2 1 19 1178.29 43.58 35.38 169.0
3 1 19 2848.90 83.57 51.91 267.5
4 1 19 130.72 18.56 10.41 162.9
5 1 19 557.51 34.84 23.61 89.5
6 1 19 10.85 5.49 4.29 358.3
7 1 19 63.96 10.06 8.64 250.4
8 1 19 4.77 5.79 3.08 154.6
9 1 19 1.68 4.92 0.92 161.7
10 1 19 12.64 5.67 4.06 255.2
-14 2 19 24.87 4.59 5.30 271.3
-13 2 19 9.82 5.23 3.02 115.2
-12 2 19 60.13 6.80 7.92 102.2
-11 2 19 93.33 9.30 9.59 184.9
-10 2 19 15.62 4.88 3.09 25.0
-9 2 19 406.40 18.69 19.20 156.7
-8 2 19 211.41 11.91 13.27 102.8
-7 2 19 5.68 4.02 2.97 45.1
-6 2 19 155.03 9.09 11.74 249.2
-5 2 19 24.19 4.48 4.67 341.5
-4 2 19 93.13 9.67 9.98 267.0
-3 2 19 16.22 4.75 3.81 322.8
-2 2 19 32.37 4.94 4.63 317.9
-1 2 19 29.12 7.52 5.13 117.0
0 2 19 315.23 17.12 18.16 59.5
1 2 19 1638.32 56.45 39.73 347.8
2 2 19 68.23 6.54 8.31 174.4
3 2 19 195.24 10.60 14.05 324.3
4 2 19 101.27 13.93 8.02 49.7
5 2 19 354.94 27.75 17.93 158.0
6 2 19 0.63 7.08 3.47 59.4
7 2 19 432.55 29.52 19.94 163.3
8 2 19 55.18 11.92 7.81 108.4
9 2 19 58.89 7.86 8.67 158.5
10 2 19 38.60 6.90 6.88 110.3
-14 3 19 24.88 6.37 5.67 181.3
-13 3 19 1.22 4.27 1.27 343.0
-12 3 19 63.55 7.36 7.93 169.9
-11 3 19 82.26 8.44 8.89 62.7
-10 3 19 95.61 8.58 9.45 137.7
-9 3 19 5.23 4.29 2.32 271.5
-8 3 19 14.24 4.55 3.88 123.4
-7 3 19 13.25 4.30 3.36 167.1
-6 3 19 31.94 7.44 7.16 25.5
-5 3 19 144.15 14.35 11.90 245.0
-4 3 19 12.76 12.43 2.47 14.8
-3 3 19 1.53 7.07 1.84 110.8
-2 3 19 245.37 15.81 16.98 177.6
-1 3 19 9.18 11.69 3.25 260.7
0 3 19 1093.38 47.01 33.90 163.3
1 3 19 377.03 19.79 19.68 273.2
2 3 19 131.60 10.49 10.97 112.6
3 3 19 543.66 26.95 21.87 262.8
4 3 19 44.39 11.31 6.47 327.6
5 3 19 150.27 13.71 12.37 77.0
6 3 19 15.18 6.69 3.74 342.9
7 3 19 0.00 6.77 2.06 28.0
8 3 19 5.92 5.69 2.65 121.9
9 3 19 8.45 8.08 2.23 280.0
-12 4 19 84.89 7.98 9.59 56.4
-11 4 19 3.14 6.60 3.17 270.1
-10 4 19 390.22 27.41 21.27 61.7
-9 4 19 13.28 10.03 1.63 172.6
-8 4 19 85.05 14.19 9.26 36.0
-7 4 19 33.31 11.54 3.17 140.6
-6 4 19 213.69 18.87 14.90 251.1
-5 4 19 32.06 8.77 5.52 198.2
-4 4 19 95.60 10.86 10.22 244.8
-3 4 19 235.09 15.99 15.72 150.8
-2 4 19 167.51 20.62 13.20 80.9
-1 4 19 206.81 14.58 13.37 155.2
0 4 19 196.99 14.16 12.46 62.8
1 4 19 28.05 5.93 5.27 329.6
2 4 19 166.25 10.40 12.57 204.9
3 4 19 18.81 6.83 6.04 324.2
4 4 19 0.00 5.66 1.57 287.2
5 4 19 12.19 6.36 3.49 233.7
6 4 19 30.46 9.24 4.62 353.3
7 4 19 11.54 7.51 2.72 299.7
8 4 19 23.99 8.37 9.33 67.6
-10 5 19 9.20 6.03 3.57 307.6
-9 5 19 0.00 5.55 1.64 53.6
-8 5 19 46.85 8.78 6.70 318.6
-7 5 19 0.00 9.62 2.69 8.6
-6 5 19 103.10 11.56 10.11 347.2
-5 5 19 10.75 10.55 2.06 344.3
-4 5 19 115.70 13.54 9.92 338.1
-3 5 19 122.47 12.18 11.03 261.8
-2 5 19 60.47 13.89 8.27 192.4
-1 5 19 15.36 10.85 5.39 169.0
0 5 19 145.71 13.17 10.76 176.3
1 5 19 35.07 12.37 5.05 12.1
2 5 19 58.96 11.34 6.96 147.1
3 5 19 13.17 10.67 4.16 262.5
4 5 19 7.54 5.00 2.59 170.7
5 5 19 16.07 5.59 5.25 111.0
6 5 19 12.47 5.31 3.56 259.7
-7 6 19 9.61 5.53 2.70 157.5
-6 6 19 75.96 9.48 9.66 224.6
-5 6 19 0.00 5.71 4.26 157.4
-4 6 19 10.57 5.82 4.71 119.9
-3 6 19 4.15 5.38 3.13 56.3
-2 6 19 64.88 9.02 7.06 13.4
-1 6 19 5.62 5.28 2.42 271.4
0 6 19 0.00 5.02 3.17 260.2
1 6 19 43.28 7.47 7.97 333.2
2 6 19 4.59 6.64 2.30 191.3
3 6 19 0.29 5.77 0.20 44.8
-15 0 20 0.00 5.10 0.69 180.0
-14 0 20 165.21 18.17 12.97 0.0
-13 0 20 0.00 6.78 0.56 180.0
-12 0 20 7.03 7.81 5.53 180.0
-11 0 20 1.36 5.41 0.02 180.0
-10 0 20 1076.08 56.49 31.39 0.0
-9 0 20 0.00 6.20 2.17 180.0
-8 0 20 337.88 23.01 18.85 0.0
-7 0 20 2.20 5.28 0.28 0.0
-6 0 20 60.67 8.68 7.74 0.0
-5 0 20 0.00 13.28 0.05 180.0
-4 0 20 781.28 35.95 28.18 180.0
-3 0 20 17.97 11.35 4.01 0.0
-2 0 20 48.62 20.65 7.44 180.0
-1 0 20 0.00 34.93 5.32 180.0
0 0 20 1158.50 54.69 34.79 180.0
1 0 20 4.99 4.62 0.92 180.0
2 0 20 298.77 17.34 17.96 0.0
3 0 20 0.00 3.89 0.73 180.0
4 0 20 808.89 73.46 29.19 0.0
5 0 20 88.77 9.53 8.55 180.0
6 0 20 269.91 16.60 16.96 180.0
7 0 20 0.00 6.93 2.79 180.0
8 0 20 0.00 5.70 0.69 180.0
9 0 20 7.79 8.66 3.55 0.0
10 0 20 0.00 6.35 0.10 0.0
-14 1 20 229.31 25.34 15.61 266.9
-13 1 20 31.27 6.89 6.12 11.2
-12 1 20 4.58 4.70 1.89 115.9
-11 1 20 5.67 4.95 2.16 186.8
-10 1 20 39.99 4.94 6.66 280.9
-9 1 20 180.68 9.96 13.16 161.9
-8 1 20 1457.79 49.13 36.30 260.4
-7 1 20 34.69 6.87 6.05 313.7
-6 1 20 20.58 4.82 4.66 95.3
-5 1 20 195.96 12.52 12.91 350.7
-4 1 20 474.36 18.25 20.23 83.2
-3 1 20 36.38 4.89 6.61 166.7
-2 1 20 11.68 3.78 3.69 327.8
-1 1 20 14.75 3.56 4.43 138.6
0 1 20 656.77 31.76 25.18 260.0
1 1 20 266.64 14.47 14.18 178.7
2 1 20 293.59 11.86 17.45 258.4
3 1 20 470.30 17.49 21.37 181.5
4 1 20 1285.87 46.67 34.83 264.6
5 1 20 63.80 7.12 7.97 36.0
6 1 20 61.98 11.77 9.10 277.1
7 1 20 1.78 5.70 3.53 172.8
8 1 20 219.90 15.30 14.22 89.3
9 1 20 0.00 5.26 1.97 256.9
10 1 20 205.44 11.45 14.52 88.6
-14 2 20 34.07 6.69 5.46 158.0
-13 2 20 151.67 11.03 11.18 258.0
-12 2 20 63.46 9.49 10.54 160.2
-11 2 20 8.22 4.58 2.11 227.4
-10 2 20 263.21 12.61 15.82 351.4
-9 2 20 23.52 5.42 3.45 336.4
-8 2 20 105.75 7.56 10.77 352.9
-7 2 20 513.04 25.54 22.30 80.2
-6 2 20 416.57 15.70 20.69 346.1
-5 2 20 327.88 16.35 18.01 78.7
-4 2 20 34.29 4.70 6.63 341.6
-3 2 20 67.05 8.83 9.56 273.5
-2 2 20 204.97 17.53 14.60 183.2
-1 2 20 139.81 14.05 12.15 282.4
0 2 20 505.45 24.72 21.75 170.6
1 2 20 1277.43 53.89 34.84 81.7
2 2 20 133.86 8.92 12.61 348.1
3 2 20 88.22 9.63 9.53 307.3
4 2 20 249.32 13.64 15.57 0.8
5 2 20 266.85 21.31 15.51 93.4
6 2 20 9.85 7.70 4.16 0.8
7 2 20 220.01 14.91 14.67 83.4
8 2 20 37.93 6.51 7.03 6.4
9 2 20 9.15 5.41 0.54 205.9
-13 3 20 8.60 6.73 3.65 160.6
-12 3 20 5.82 5.80 0.43 61.3
-11 3 20 0.00 12.68 1.67 117.1
-10 3 20 125.98 10.77 11.04 66.4
-9 3 20 283.56 14.40 15.99 150.6
-8 3 20 324.43 15.87 18.64 264.0
-7 3 20 64.09 10.81 8.89 136.0
-6 3 20 26.61 9.69 5.57 157.3
-5 3 20 9.80 5.59 2.18 237.9
-4 3 20 45.13 9.60 5.72 86.5
-3 3 20 0.00 4.90 1.49 230.3
-2 3 20 18.67 9.48 5.14 247.3
-1 3 20 60.25 14.72 7.46 340.6
0 3 20 1128.98 48.60 32.71 276.2
1 3 20 48.87 9.34 6.78 159.0
2 3 20 1114.73 48.85 31.54 89.2
3 3 20 600.30 24.79 23.96 180.9
4 3 20 240.62 15.91 14.81 279.1
5 3 20 4.67 5.49 2.32 3.0
6 3 20 90.19 14.52 8.69 288.3
7 3 20 79.59 9.09 9.09 335.4
8 3 20 8.65 8.08 6.03 55.3
-12 4 20 3.71 5.02 1.47 247.3
-11 4 20 21.22 6.02 4.85 47.1
-10 4 20 313.07 40.71 16.53 338.8
-9 4 20 48.18 10.81 6.05 62.5
-8 4 20 166.47 15.63 11.72 330.4
-7 4 20 78.78 12.62 8.69 25.3
-6 4 20 354.73 21.34 18.39 349.2
-5 4 20 12.19 10.15 4.16 118.3
-4 4 20 36.61 7.78 6.34 334.2
-3 4 20 102.26 12.32 10.82 244.8
-2 4 20 255.80 23.25 14.96 166.8
-1 4 20 25.48 11.40 5.30 167.8
0 4 20 38.56 7.34 6.36 311.1
1 4 20 165.50 19.01 13.15 281.7
2 4 20 79.11 16.84 9.56 352.6
3 4 20 11.07 6.68 4.20 166.2
4 4 20 9.09 5.81 3.40 296.0
5 4 20 13.95 7.49 6.49 69.7
6 4 20 126.26 10.50 10.50 330.2
7 4 20 190.66 12.84 13.98 71.1
-10 5 20 5.06 6.65 3.05 19.7
-9 5 20 37.97 7.42 5.41 315.2
-8 5 20 7.91 6.24 2.51 281.5
-7 5 20 112.16 78.23 2.06 50.8
-6 5 20 15.23 6.59 3.59 15.9
-5 5 20 80.68 71.88 0.59 203.7
-4 5 20 6.99 5.96 3.83 41.0
-3 5 20 20.72 12.47 5.77 173.5
-2 5 20 25.72 6.68 4.49 203.4
-1 5 20 56.65 8.64 7.36 187.6
0 5 20 97.30 10.77 8.72 238.8
1 5 20 0.00 7.89 0.80 257.5
2 5 20 17.24 13.11 4.34 51.1
3 5 20 2.80 6.35 2.38 49.1
4 5 20 12.34 7.22 2.97 239.2
5 5 20 0.28 5.77 1.58 175.9
-6 6 20 18.40 6.68 5.85 320.0
-5 6 20 14.93 6.30 6.11 219.2
-4 6 20 5.88 5.16 0.94 264.1
-3 6 20 56.53 8.01 7.47 255.2
-2 6 20 12.15 5.93 4.68 40.5
-1 6 20 9.35 6.24 5.33 92.2
0 6 20 15.91 6.12 5.01 288.9
1 6 20 24.99 6.53 5.85 67.6
-14 0 21 43.43 9.95 6.11 180.0
-13 0 21 102.43 13.81 7.20 0.0
-12 0 21 3.88 7.79 1.76 0.0
-11 0 21 68.86 8.89 8.83 0.0
-10 0 21 14.59 5.80 2.36 180.0
-9 0 21 319.63 22.43 16.52 0.0
-8 0 21 4.39 6.06 3.36 0.0
-7 0 21 141.65 22.43 12.59 180.0
-6 0 21 0.00 21.05 3.92 0.0
-4 0 21 17.97 5.59 4.47 0.0
-3 0 21 718.66 37.64 26.89 0.0
-2 0 21 21.07 6.93 4.87 180.0
-1 0 21 20.21 6.64 3.54 180.0
0 0 21 0.06 4.06 0.90 180.0
1 0 21 4588.24 205.83 65.85 180.0
2 0 21 5.52 4.51 1.10 0.0
3 0 21 632.73 32.11 25.05 180.0
4 0 21 1.93 4.37 0.96 180.0
5 0 21 233.29 17.46 13.61 0.0
6 0 21 8.35 4.97 2.24 0.0
7 0 21 125.49 10.67 12.85 0.0
8 0 21 10.68 7.51 1.33 180.0
9 0 21 36.36 9.81 6.80 0.0
-14 1 21 48.84 7.96 5.57 34.7
-13 1 21 31.52 6.32 5.97 120.2
-12 1 21 53.96 6.49 8.63 194.8
-11 1 21 73.10 8.11 10.19 282.9
-10 1 21 53.45 6.94 7.88 138.7
-9 1 21 13.68 4.83 4.49 227.8
-8 1 21 24.72 5.16 5.54 191.0
-7 1 21 18.20 5.00 3.74 131.9
-6 1 21 92.16 7.58 9.94 338.3
-5 1 21 264.59 15.51 15.75 92.7
-4 1 21 12.89 5.93 4.87 325.3
-3 1 21 516.78 22.72 22.67 276.5
-2 1 21 277.90 15.11 17.53 3.5
-1 1 21 384.18 18.76 19.46 70.4
0 1 21 143.39 8.69 12.36 347.8
1 1 21 1246.18 40.01 35.61 81.1
2 1 21 1.81 4.04 1.75 135.1
3 1 21 158.70 12.53 12.06 64.6
4 1 21 347.57 16.22 17.91 162.3
5 1 21 32.57 5.11 4.87 253.8
6 1 21 79.97 7.48 8.21 199.8
7 1 21 141.30 11.09 11.07 104.0
8 1 21 8.33 4.12 2.04 169.9
9 1 21 16.72 4.61 5.18 232.3
-13 2 21 51.69 7.33 8.12 24.0
-12 2 21 19.84 5.18 3.90 204.1
-11 2 21 15.05 5.14 4.30 187.6
-10 2 21 261.67 16.99 15.43 267.5
-9 2 21 90.11 7.38 10.14 359.0
-8 2 21 62.93 6.44 7.91 99.8
-7 2 21 27.37 4.98 5.53 350.4
-6 2 21 409.21 19.06 20.71 78.7
-5 2 21 31.16 4.79 5.03 168.2
-4 2 21 143.07 11.20 13.15 69.4
-3 2 21 161.67 37.51 14.55 329.3
-2 2 21 0.00 38.39 8.31 255.8
-1 2 21 267.99 32.33 15.66 347.7
0 2 21 502.16 24.89 21.72 64.1
1 2 21 34.39 6.17 5.74 31.5
2 2 21 1.12 6.86 3.09 357.9
3 2 21 144.20 14.78 11.22 336.9
4 2 21 79.42 7.19 8.21 264.6
5 2 21 199.19 15.90 13.50 1.0
6 2 21 9.30 7.14 3.79 354.4
7 2 21 0.00 5.36 2.10 82.6
8 2 21 10.68 4.05 2.16 32.9
-13 3 21 13.81 9.02 4.50 286.1
-12 3 21 16.29 5.12 5.57 347.0
-11 3 21 1.14 5.50 3.76 47.6
-10 3 21 0.00 7.52 1.23 12.8
-9 3 21 74.49 9.63 8.56 24.3
-8 3 21 489.37 23.94 20.84 153.4
-7 3 21 17.54 9.21 2.93 166.8
-6 3 21 89.67 12.14 10.09 163.3
-5 3 21 18.02 11.22 5.12 205.6
-4 3 21 14.31 10.34 5.47 106.9
-3 3 21 40.50 7.76 6.70 242.7
-2 3 21 40.52 11.50 6.87 315.9
-1 3 21 263.01 18.40 14.89 70.5
0 3 21 79.73 26.27 8.67 261.6
1 3 21 1419.71 69.72 36.49 80.1
2 3 21 181.36 11.13 12.91 340.0
3 3 21 86.65 13.45 8.89 33.1
4 3 21 29.39 16.23 5.72 144.3
5 3 21 25.67 6.83 4.62 264.8
6 3 21 6.13 4.97 2.26 261.9
7 3 21 17.25 5.34 4.22 79.8
8 3 21 40.25 8.37 6.88 359.5
-11 4 21 2.67 4.99 2.72 181.2
-10 4 21 74.01 9.88 8.91 251.1
-9 4 21 109.99 24.98 12.41 326.5
-8 4 21 31.85 7.69 5.49 280.7
-7 4 21 205.32 20.06 16.48 350.2
-6 4 21 213.79 21.42 14.25 62.4
-5 4 21 68.47 14.24 8.64 315.2
-4 4 21 15.05 11.60 2.83 323.5
-3 4 21 30.07 13.37 4.13 283.7
-2 4 21 91.99 15.25 9.76 205.5
-1 4 21 22.60 7.61 4.58 317.7
0 4 21 45.51 8.30 6.82 35.8
1 4 21 46.23 11.23 6.09 163.3
2 4 21 3.62 4.95 3.64 127.7
3 4 21 109.35 17.30 9.86 171.9
4 4 21 47.35 6.45 7.68 236.1
5 4 21 22.13 5.50 4.79 356.7
6 4 21 11.43 4.56 2.97 24.6
-9 5 21 76.14 9.44 8.65 57.5
-8 5 21 37.17 7.80 6.23 196.9
-7 5 21 5.69 5.56 2.43 339.7
-6 5 21 81.60 10.52 8.94 152.6
-5 5 21 154.21 125.28 4.54 77.8
-4 5 21 103.50 19.67 9.32 359.5
-3 5 21 92.83 13.01 7.66 276.6
-2 5 21 26.36 8.65 6.96 320.5
-1 5 21 23.42 10.86 5.38 168.5
0 5 21 176.71 14.22 12.16 314.3
1 5 21 19.26 12.12 6.11 83.8
2 5 21 93.79 10.05 9.24 333.0
3 5 21 78.88 11.26 9.22 49.0
4 5 21 102.52 13.28 8.48 148.4
-4 6 21 7.52 7.51 5.36 148.8
-3 6 21 21.93 6.51 4.99 4.2
-2 6 21 13.71 5.82 3.92 196.7
-1 6 21 17.89 7.22 3.91 321.1
-14 0 22 238.39 22.80 14.22 0.0
-13 0 22 0.00 10.97 3.94 180.0
-12 0 22 297.27 22.02 15.73 0.0
-11 0 22 4.98 5.55 0.15 0.0
-10 0 22 0.00 6.62 0.25 0.0
-9 0 22 17.99 6.78 4.28 180.0
-8 0 22 178.93 18.19 14.31 180.0
-7 0 22 0.00 5.11 2.37 0.0
-6 0 22 1354.58 67.23 39.57 180.0
-5 0 22 0.00 5.08 1.66 0.0
-4 0 22 915.83 47.18 31.08 180.0
-3 0 22 12.60 12.41 4.37 0.0
-2 0 22 60.04 10.10 8.74 0.0
-1 0 22 0.00 5.20 0.14 0.0
0 0 22 9.82 5.92 0.45 180.0
1 0 22 1.86 5.77 2.84 180.0
2 0 22 690.46 34.58 28.26 180.0
3 0 22 0.00 4.09 0.47 0.0
4 0 22 595.28 33.34 24.71 0.0
5 0 22 11.05 5.33 4.07 180.0
6 0 22 0.00 4.90 0.49 180.0
7 0 22 12.12 9.53 2.84 180.0
8 0 22 50.80 11.26 5.18 180.0
-13 1 22 2.44 7.17 2.94 17.3
-12 1 22 0.00 5.61 1.54 117.1
-11 1 22 49.81 6.34 7.06 2.4
-10 1 22 52.48 5.72 7.58 88.3
-9 1 22 2.04 4.76 2.15 353.8
-8 1 22 75.76 7.54 8.93 95.0
-7 1 22 58.12 6.81 8.38 354.1
-6 1 22 44.44 7.12 7.36 256.5
-5 1 22 114.86 9.96 10.34 342.1
-4 1 22 262.98 12.81 15.16 268.1
-3 1 22 160.96 12.69 12.91 175.5
-2 1 22 263.30 20.15 18.87 72.7
-1 1 22 3.20 5.36 2.78 0.7
0 1 22 1741.77 83.09 43.77 83.6
1 1 22 107.37 6.79 10.39 20.6
2 1 22 425.43 19.25 21.13 81.5
3 1 22 189.41 10.93 12.62 172.4
4 1 22 170.21 11.92 12.89 92.7
5 1 22 24.47 4.75 3.71 150.5
6 1 22 12.69 5.47 3.87 244.6
7 1 22 7.01 4.18 2.82 126.1
8 1 22 28.48 5.31 5.84 268.4
-13 2 22 18.69 5.75 4.61 241.8
-12 2 22 2.97 5.59 3.80 178.5
-11 2 22 0.00 5.53 2.85 280.8
-10 2 22 9.96 4.83 2.91 126.9
-9 2 22 57.45 9.74 7.24 249.0
-8 2 22 65.07 15.95 9.08 166.3
-7 2 22 12.74 5.42 2.88 258.8
-6 2 22 525.85 19.02 24.13 173.6
-5 2 22 129.46 11.02 12.49 80.1
-4 2 22 48.15 9.92 5.42 334.8
-3 2 22 373.73 77.51 19.47 78.1
-2 2 22 782.35 47.79 28.12 347.5
-1 2 22 14.80 47.92 7.51 323.5
0 2 22 160.31 17.16 15.19 341.7
1 2 22 758.66 35.63 27.72 82.1
2 2 22 258.42 20.13 15.47 180.5
3 2 22 61.91 8.52 8.10 320.9
4 2 22 87.86 8.17 8.96 156.7
5 2 22 393.82 17.91 19.71 260.9
6 2 22 97.25 11.23 8.70 163.6
7 2 22 43.72 7.28 6.99 262.8
8 2 22 63.77 6.20 7.21 146.1
-12 3 22 3.32 6.35 2.58 48.6
-11 3 22 0.00 5.36 1.38 301.0
-10 3 22 83.57 10.00 10.64 69.8
-9 3 22 60.34 12.97 7.33 178.8
-8 3 22 187.19 18.27 12.78 53.2
-7 3 22 17.92 9.75 4.26 86.1
-6 3 22 106.73 18.17 11.67 234.5
-5 3 22 14.82 9.99 4.00 165.1
-4 3 22 27.61 11.92 4.76 222.8
-3 3 22 128.57 19.98 10.39 174.1
-2 3 22 423.26 34.26 20.96 90.3
-1 3 22 847.83 40.52 27.79 334.3
0 3 22 166.31 13.48 12.28 305.1
1 3 22 1906.70 79.50 41.85 349.7
2 3 22 133.91 11.45 10.92 90.8
3 3 22 50.47 7.64 7.56 304.1
4 3 22 311.90 19.04 17.15 74.1
5 3 22 84.07 8.66 7.39 163.3
6 3 22 0.74 4.48 1.74 202.3
7 3 22 7.81 4.77 2.77 352.5
-10 4 22 9.91 6.51 2.25 135.4
-9 4 22 60.57 9.18 8.14 234.2
-8 4 22 100.17 11.37 9.46 167.4
-7 4 22 37.43 15.51 7.12 288.5
-6 4 22 92.80 14.15 10.20 160.2
-5 4 22 28.22 37.67 6.46 49.5
-4 4 22 95.48 17.84 8.01 327.7
-3 4 22 38.91 11.08 6.32 89.9
-2 4 22 54.29 8.52 7.53 338.9
-1 4 22 99.75 10.86 10.26 134.3
0 4 22 70.52 13.10 7.60 300.2
1 4 22 90.21 10.16 9.30 258.7
2 4 22 5.47 7.04 2.05 357.9
3 4 22 116.68 9.23 9.06 247.9
4 4 22 51.48 6.52 7.11 159.8
5 4 22 282.91 16.84 16.55 253.5
-8 5 22 122.93 12.00 11.12 59.8
-7 5 22 17.51 6.56 3.82 340.4
-6 5 22 0.00 5.40 1.36 80.7
-5 5 22 2.25 6.24 3.71 52.2
-4 5 22 14.42 6.46 3.50 3.0
-3 5 22 0.00 5.76 2.42 359.1
-2 5 22 0.00 4.78 2.07 170.6
-1 5 22 60.88 8.73 7.05 312.8
0 5 22 34.68 7.08 6.63 216.5
1 5 22 44.67 7.61 5.77 333.5
2 5 22 1.93 5.53 1.93 176.5
3 5 22 12.26 6.64 2.92 102.8
-13 0 23 12.70 8.37 5.30 180.0
-12 0 23 0.00 13.57 1.01 0.0
-11 0 23 21.51 7.36 4.93 0.0
-10 0 23 0.00 5.26 1.31 180.0
-9 0 23 110.80 11.48 11.28 180.0
-8 0 23 6.70 8.37 1.36 180.0
-7 0 23 11.46 7.15 3.09 0.0
-6 0 23 4.37 5.77 0.46 180.0
-5 0 23 484.63 50.79 24.14 180.0
-4 0 23 44.80 11.40 6.99 0.0
-3 0 23 335.95 26.56 20.12 180.0
-2 0 23 8.95 6.06 0.22 0.0
-1 0 23 165.37 16.17 11.34 180.0
0 0 23 0.00 5.48 1.61 180.0
1 0 23 2.61 4.54 0.09 180.0
2 0 23 0.00 6.78 1.59 180.0
3 0 23 107.67 10.10 9.79 180.0
4 0 23 0.30 4.89 2.96 180.0
5 0 23 25.48 18.33 5.11 0.0
6 0 23 0.00 7.51 1.00 180.0
7 0 23 109.11 15.01 10.71 0.0
8 0 23 0.00 6.93 0.66 0.0
-13 1 23 210.21 14.58 13.78 102.7
-12 1 23 19.57 7.36 5.43 209.7
-11 1 23 3.08 5.61 2.40 325.3
-10 1 23 22.85 4.64 4.97 151.8
-9 1 23 1.49 6.71 0.65 92.7
-8 1 23 19.15 5.76 5.92 346.8
-7 1 23 6.79 4.62 3.73 79.4
-6 1 23 145.37 18.55 13.08 355.8
-5 1 23 0.00 5.34 1.08 158.9
-4 1 23 62.15 21.41 11.68 202.6
-3 1 23 22.68 5.36 3.92 287.3
-2 1 23 7.63 6.49 4.40 45.3
-1 1 23 205.52 13.26 15.38 75.1
0 1 23 185.34 12.24 14.24 5.1
1 1 23 3.54 4.58 2.07 17.3
2 1 23 42.64 5.63 6.56 351.5
3 1 23 264.01 13.62 16.02 278.0
4 1 23 62.96 6.75 8.24 28.6
5 1 23 5.84 4.12 1.29 298.2
6 1 23 0.00 3.74 1.19 321.2
7 1 23 7.16 4.33 1.24 152.4
-12 2 23 38.87 7.83 5.16 210.0
-11 2 23 95.49 9.41 9.22 345.9
-10 2 23 14.06 5.71 3.49 296.2
-9 2 23 130.30 11.35 11.93 157.3
-8 2 23 10.46 6.64 3.91 123.5
-7 2 23 0.00 4.22 2.14 271.9
-6 2 23 35.77 6.77 5.86 117.9
-5 2 23 0.00 22.08 2.13 160.9
-4 2 23 224.94 27.28 14.78 72.6
-3 2 23 3.16 53.98 9.78 201.8
-2 2 23 61.47 18.91 6.89 292.7
-1 2 23 98.94 35.64 8.42 190.2
0 2 23 73.43 11.38 7.90 71.9
1 2 23 444.86 23.50 20.16 355.6
2 2 23 90.17 13.00 8.62 70.7
3 2 23 23.71 7.42 4.81 341.6
4 2 23 15.17 5.54 3.51 220.8
5 2 23 7.56 4.72 2.61 311.6
6 2 23 66.39 6.45 8.75 249.1
7 2 23 5.86 3.98 2.70 147.1
-11 3 23 13.91 6.86 3.84 88.3
-10 3 23 46.30 14.14 5.24 331.1
-9 3 23 65.98 9.37 8.98 277.8
-8 3 23 69.23 15.71 8.03 7.6
-7 3 23 6.68 8.63 0.50 18.4
-6 3 23 1.11 6.81 3.12 323.9
-5 3 23 23.69 7.08 5.89 230.0
-4 3 23 188.88 21.53 11.30 161.5
-3 3 23 136.46 13.24 11.17 102.2
-2 3 23 337.78 26.40 15.69 354.4
-1 3 23 199.96 15.27 14.04 267.7
0 3 23 50.94 13.20 6.66 320.8
1 3 23 46.38 8.12 6.70 147.6
2 3 23 52.19 6.62 6.97 243.7
3 3 23 389.82 31.05 19.19 262.8
4 3 23 62.87 6.70 8.68 351.3
5 3 23 4.45 4.72 2.73 323.1
6 3 23 118.17 9.95 9.62 336.1
-10 4 23 0.00 7.22 2.02 77.4
-9 4 23 116.59 14.43 12.27 173.3
-8 4 23 26.00 7.43 4.44 286.6
-7 4 23 27.55 7.56 6.07 123.7
-6 4 23 43.48 8.45 6.03 96.3
-5 4 23 11.84 7.68 3.39 7.2
-4 4 23 26.44 12.95 5.07 41.3
-3 4 23 0.00 5.59 2.62 215.1
-2 4 23 76.91 15.93 8.75 195.5
-1 4 23 12.86 11.93 3.29 205.3
0 4 23 240.98 23.52 15.43 260.0
1 4 23 89.51 10.54 8.76 350.8
2 4 23 72.03 9.43 8.58 91.9
3 4 23 24.18 6.77 4.98 206.1
4 4 23 14.43 6.93 5.68 86.4
-6 5 23 0.49 5.79 1.47 208.9
-5 5 23 34.58 9.24 5.18 82.0
-4 5 23 15.39 6.60 4.07 103.5
-3 5 23 24.60 7.32 5.35 21.2
-2 5 23 42.53 8.04 6.60 358.4
-1 5 23 274.20 18.20 14.63 237.7
0 5 23 15.06 6.27 2.58 324.6
1 5 23 131.93 11.50 11.99 229.4
-12 0 24 3.80 6.69 1.06 0.0
-11 0 24 0.00 7.57 0.28 180.0
-10 0 24 4.72 5.46 2.59 180.0
-9 0 24 6.70 5.66 2.84 180.0
-8 0 24 67.88 11.05 8.96 0.0
-7 0 24 0.66 11.11 0.08 0.0
-6 0 24 901.52 92.23 31.68 0.0
-5 0 24 7.61 13.57 3.59 0.0
-4 0 24 6.06 6.35 2.43 180.0
-3 0 24 21.65 7.79 5.42 0.0
-2 0 24 792.54 54.85 29.75 180.0
-1 0 24 5.20 6.35 1.26 180.0
0 0 24 141.70 15.01 11.02 180.0
1 0 24 11.26 6.93 3.24 180.0
2 0 24 286.93 17.58 16.29 180.0
3 0 24 0.00 4.77 1.28 0.0
4 0 24 307.37 26.85 16.75 0.0
5 0 24 7.15 7.22 0.12 0.0
6 0 24 368.53 30.60 18.90 0.0
7 0 24 9.53 7.79 2.93 180.0
-12 1 24 78.02 11.82 9.73 264.0
-11 1 24 2.12 4.41 3.00 16.2
-10 1 24 9.42 5.04 2.12 136.4
-9 1 24 163.21 9.68 12.47 354.3
-8 1 24 17.73 6.57 4.78 111.7
-7 1 24 12.99 6.30 4.46 347.6
-6 1 24 146.63 11.93 12.71 92.8
-5 1 24 3.65 4.74 3.81 316.0
-4 1 24 28.51 5.81 6.42 267.5
-3 1 24 31.74 5.59 5.24 150.4
-2 1 24 75.87 7.81 9.37 285.5
-1 1 24 7.72 4.69 1.10 135.3
0 1 24 260.98 22.52 15.05 271.5
1 1 24 17.92 5.70 5.39 7.9
2 1 24 181.40 13.07 13.30 276.3
3 1 24 7.95 4.33 4.39 196.7
4 1 24 14.15 4.60 3.55 74.0
5 1 24 23.67 5.42 4.09 230.3
6 1 24 52.66 9.12 6.88 96.5
-12 2 24 51.91 6.97 8.73 181.3
-11 2 24 0.00 5.77 2.58 349.3
-10 2 24 0.00 5.63 0.63 351.6
-9 2 24 60.13 8.72 7.58 79.4
-8 2 24 173.29 12.16 12.48 359.5
-7 2 24 54.08 10.89 7.49 236.8
-6 2 24 420.51 33.73 18.46 349.8
-5 2 24 45.84 13.92 7.22 240.9
-4 2 24 79.83 67.55 4.53 227.4
-3 2 24 248.58 21.89 14.88 83.7
-2 2 24 156.02 40.70 12.06 180.5
-1 2 24 18.69 7.47 4.33 11.2
0 2 24 21.54 21.36 5.78 4.1
1 2 24 2.56 6.06 3.24 155.7
2 2 24 111.90 10.20 10.85 323.1
3 2 24 109.29 10.19 10.30 61.4
4 2 24 12.75 5.09 2.66 358.7
5 2 24 39.20 6.73 5.69 289.1
6 2 24 2.63 4.48 1.05 33.7
-10 3 24 0.00 5.20 3.10 251.2
-9 3 24 45.17 8.12 5.45 331.4
-8 3 24 90.98 10.88 8.86 272.9
-7 3 24 10.36 11.79 0.24 222.8
-6 3 24 0.00 6.49 1.80 238.4
-5 3 24 0.00 9.42 1.24 153.4
-4 3 24 29.76 12.57 5.62 240.2
-3 3 24 61.18 9.43 7.87 156.3
-2 3 24 348.00 21.16 17.04 97.8
-1 3 24 44.60 12.31 7.78 208.7
0 3 24 300.64 29.25 17.87 264.5
1 3 24 34.36 11.72 3.37 360.0
2 3 24 624.52 33.13 23.73 252.7
3 3 24 174.36 10.91 12.48 325.3
4 3 24 142.08 9.73 10.93 256.3
5 3 24 57.80 10.10 9.51 327.0
-8 4 24 25.85 7.24 4.98 1.3
-7 4 24 2.94 5.81 0.91 41.3
-6 4 24 6.71 6.62 3.52 31.6
-5 4 24 42.60 8.04 6.36 266.1
-4 4 24 10.30 5.85 2.87 176.1
-3 4 24 4.66 6.64 3.30 269.9
-2 4 24 23.50 6.86 2.85 172.3
-1 4 24 17.21 6.03 5.30 136.8
0 4 24 34.12 7.28 6.64 164.1
1 4 24 69.43 15.30 9.10 225.9
2 4 24 65.20 9.01 7.85 335.5
3 4 24 67.91 11.26 7.29 99.6
-3 5 24 19.26 7.51 3.84 66.3
-12 0 25 8.66 7.51 1.48 0.0
-11 0 25 3.09 12.13 4.61 180.0
-10 0 25 7.07 5.27 0.54 180.0
-9 0 25 0.02 5.25 0.00 180.0
-8 0 25 0.00 6.11 0.40 0.0
-7 0 25 217.86 17.62 17.30 0.0
-6 0 25 0.00 17.90 0.68 180.0
-5 0 25 6.64 6.35 2.25 0.0
-4 0 25 24.54 8.37 6.26 0.0
-3 0 25 46.16 9.24 5.91 180.0
-2 0 25 9.24 6.35 1.78 0.0
-1 0 25 34.93 8.37 7.58 180.0
0 0 25 8.08 6.35 2.31 180.0
1 0 25 0.00 6.93 1.87 180.0
2 0 25 8.37 7.51 2.83 0.0
3 0 25 7.79 7.51 4.34 0.0
4 0 25 0.00 6.93 0.94 180.0
5 0 25 4.91 7.79 3.20 180.0
6 0 25 0.00 7.79 0.93 180.0
-11 1 25 10.62 4.82 0.19 157.1
-10 1 25 5.20 4.26 2.12 346.6
-9 1 25 109.06 11.07 9.90 86.0
-8 1 25 20.75 4.90 4.65 332.6
-7 1 25 12.49 5.15 4.18 266.7
-6 1 25 106.15 11.16 11.07 359.7
-5 1 25 95.46 9.15 10.78 87.4
-4 1 25 0.86 4.85 1.84 296.2
-3 1 25 111.16 9.33 11.00 284.3
-2 1 25 136.16 15.01 13.09 172.4
-1 1 25 185.83 18.19 13.01 277.4
0 1 25 28.42 9.24 4.48 162.1
1 1 25 7.07 5.77 1.38 102.0
2 1 25 62.50 7.93 8.19 219.3
3 1 25 310.15 18.54 16.73 85.2
4 1 25 2.85 4.72 3.84 21.2
5 1 25 12.73 5.70 2.31 109.7
-11 2 25 38.87 8.68 5.74 348.0
-10 2 25 10.45 7.02 1.60 86.2
-9 2 25 45.36 10.04 7.38 10.8
-8 2 25 12.19 6.86 5.34 268.0
-7 2 25 8.44 6.14 4.43 340.7
-6 2 25 311.86 20.47 17.76 249.2
-5 2 25 110.43 11.80 12.33 345.4
-4 2 25 2.86 6.93 4.06 121.0
-3 2 25 250.15 22.80 17.39 337.4
-2 2 25 14.81 7.79 3.77 351.7
-1 2 25 21.76 8.37 5.71 319.0
0 2 25 90.24 12.41 9.43 86.2
1 2 25 10.97 7.22 3.25 342.9
2 2 25 11.42 6.93 4.31 305.9
3 2 25 22.18 5.88 3.72 157.4
4 2 25 50.21 7.35 6.73 273.4
5 2 25 109.39 9.70 11.27 165.4
-9 3 25 9.13 6.17 4.83 268.7
-8 3 25 9.69 6.52 3.27 45.7
-7 3 25 2.73 6.46 2.36 237.9
-6 3 25 0.55 5.60 1.27 199.8
-5 3 25 0.00 5.33 1.27 162.5
-4 3 25 12.02 6.34 3.64 183.2
-3 3 25 0.00 124.12 9.73 118.7
-2 3 25 6.73 6.35 2.96 171.8
-1 3 25 561.36 30.98 20.66 269.5
0 3 25 45.94 8.37 6.09 124.1
1 3 25 19.60 6.46 6.20 136.3
2 3 25 74.34 9.40 9.04 210.3
3 3 25 44.96 7.74 8.38 89.5
-7 4 25 27.38 7.14 4.72 116.9
-6 4 25 45.64 8.26 7.76 244.0
-5 4 25 15.77 6.34 3.93 47.9
-4 4 25 9.87 5.98 4.24 270.5
-3 4 25 5.96 5.53 1.80 136.6
-2 4 25 192.14 15.24 13.37 105.8
-1 4 25 28.28 7.10 5.33 222.6
0 4 25 12.46 5.98 5.27 259.1
1 4 25 36.00 7.14 6.28 106.0
-11 0 26 5.77 7.51 0.78 180.0
-10 0 26 50.20 12.12 6.24 180.0
-9 0 26 8.88 5.62 1.51 180.0
-8 0 26 26.91 8.25 5.72 180.0
-7 0 26 0.00 8.66 0.57 180.0
-6 0 26 19.05 8.37 4.45 180.0
-5 0 26 7.22 7.79 2.52 0.0
-4 0 26 196.25 19.05 14.22 0.0
-3 0 26 12.99 7.51 3.89 0.0
-2 0 26 68.41 11.26 9.27 0.0
-1 0 26 3.18 6.93 2.51 0.0
0 0 26 109.68 13.86 12.42 0.0
1 0 26 0.00 6.93 0.28 180.0
-11 1 26 0.00 5.24 1.87 128.7
-10 1 26 24.60 5.01 5.21 95.1
-9 1 26 29.23 5.56 6.08 345.0
-8 1 26 43.45 8.61 5.61 103.7
-7 1 26 4.85 4.44 2.00 34.2
-6 1 26 6.38 5.13 3.72 130.5
-5 1 26 8.09 5.50 4.71 271.7
-4 1 26 2.02 5.10 2.46 89.3
-3 1 26 8.72 6.64 3.12 140.4
-2 1 26 64.82 10.68 8.56 285.9
-1 1 26 167.72 17.32 12.41 177.3
0 1 26 5.23 6.64 2.65 97.5
1 1 26 6.37 7.79 4.75 4.0
2 1 26 36.61 8.95 7.36 82.7
3 1 26 19.42 7.79 4.43 48.4
4 1 26 61.86 7.97 7.12 71.5
-10 2 26 9.27 6.57 2.62 173.3
-9 2 26 11.26 6.12 3.32 63.0
-8 2 26 0.00 5.16 1.45 339.9
-7 2 26 23.23 7.32 4.91 239.0
-6 2 26 7.63 6.35 4.97 151.5
-5 2 26 89.75 10.66 10.12 240.2
-4 2 26 31.14 7.34 5.76 310.5
-3 2 26 30.05 9.53 5.38 228.5
-2 2 26 22.36 8.08 3.52 277.1
-1 2 26 112.75 14.14 10.79 53.9
0 2 26 21.80 7.79 4.50 19.8
1 2 26 8.06 6.35 3.55 247.0
2 2 26 54.96 9.81 7.51 190.4
3 2 26 0.00 6.35 0.88 282.4
-8 3 26 3.66 5.60 1.09 53.8
-7 3 26 0.00 6.19 1.89 130.6
-6 3 26 4.86 6.02 1.75 237.1
-5 3 26 143.52 12.83 12.00 345.3
-4 3 26 81.24 10.26 8.79 247.0
-3 3 26 124.29 12.38 10.13 353.8
-2 3 26 16.28 6.38 5.13 108.9
-1 3 26 463.75 26.51 21.33 176.9
0 3 26 224.56 15.91 14.10 82.8
1 3 26 64.37 8.32 7.29 161.2
2 3 26 0.00 5.42 2.12 135.1
-4 4 26 20.22 6.50 4.27 147.5
-3 4 26 186.99 14.42 13.53 244.9
-2 4 26 154.23 12.78 10.94 340.4
-10 0 27 0.93 5.98 0.54 180.0
-9 0 27 88.60 21.22 9.93 180.0
-8 0 27 17.53 19.92 0.13 180.0
-7 0 27 11.55 7.51 4.21 0.0
-6 0 27 19.34 7.22 2.33 180.0
-5 0 27 0.00 6.64 1.43 180.0
-4 0 27 14.14 8.08 3.63 0.0
-3 0 27 0.58 7.51 1.86 180.0
-2 0 27 24.25 8.66 3.95 0.0
-1 0 27 151.49 17.03 14.79 180.0
0 0 27 0.00 12.12 0.54 180.0
-9 1 27 1.83 4.96 1.50 112.4
-8 1 27 14.49 5.27 3.01 217.4
-7 1 27 14.32 5.36 4.04 247.4
-6 1 27 5.62 5.54 3.91 358.8
-5 1 27 3.16 6.64 3.75 122.4
-4 1 27 80.17 12.70 7.76 336.1
-3 1 27 54.57 10.39 8.28 64.8
-2 1 27 2.87 6.64 2.53 175.3
-1 1 27 13.65 7.22 4.37 312.6
0 1 27 37.23 9.24 6.12 36.1
1 1 27 19.50 7.79 0.42 220.6
2 1 27 2.04 7.51 3.09 197.3
3 1 27 15.00 8.95 6.80 272.4
-8 2 27 21.14 6.67 4.17 76.1
-7 2 27 33.72 7.84 5.93 168.6
-6 2 27 48.69 8.30 7.15 244.8
-5 2 27 59.13 9.44 7.35 170.4
-4 2 27 104.77 11.55 8.93 118.5
-3 2 27 182.37 18.47 12.75 341.7
-2 2 27 50.03 9.81 9.34 270.7
-1 2 27 5.39 6.64 2.29 307.8
0 2 27 0.00 6.35 0.90 215.6
1 2 27 28.25 8.66 4.75 311.6
2 2 27 16.40 6.17 4.37 251.9
-6 3 27 0.00 5.81 2.44 77.1
-5 3 27 85.52 10.13 8.58 261.4
-4 3 27 9.88 6.57 4.00 189.6
-3 3 27 470.82 26.84 21.08 100.4
-2 3 27 87.20 9.69 8.44 209.3
-1 3 27 12.25 6.03 2.78 317.4
0 3 27 136.15 12.26 10.10 25.0
-8 0 28 6.19 8.23 3.89 180.0
-7 0 28 0.00 7.79 1.30 180.0
-6 0 28 0.00 7.22 3.51 180.0
-5 0 28 0.00 7.51 2.19 0.0
-4 0 28 14.72 8.08 6.16 180.0
-3 0 28 2.31 8.08 3.24 0.0
-2 0 28 26.55 9.53 5.79 180.0
-8 1 28 83.76 9.78 8.30 260.1
-7 1 28 9.45 5.64 3.78 24.1
-6 1 28 30.99 7.14 5.40 114.5
-5 1 28 33.00 8.66 6.14 213.8
-4 1 28 11.29 7.79 2.21 121.8
-3 1 28 0.00 7.22 1.93 189.7
-2 1 28 28.11 8.66 5.65 52.4
-1 1 28 14.70 7.51 2.66 131.3
0 1 28 0.00 7.22 0.90 340.9
1 1 28 2.52 7.51 3.34 241.4
-6 2 28 43.24 7.60 6.05 20.5
-5 2 28 16.04 6.29 4.27 113.9
-4 2 28 7.08 6.02 2.32 330.1
-3 2 28 12.76 6.11 4.60 225.5
-2 2 28 124.18 11.28 10.74 195.9
-1 2 28 33.02 7.16 6.88 69.4
0 2 28 8.70 5.75 2.65 161.7
-6 0 29 32.91 8.95 2.09 180.0
-5 0 29 0.00 8.08 0.28 180.0
-4 0 29 0.00 10.97 2.76 0.0
-5 1 29 24.08 6.86 4.95 220.3
-4 1 29 0.29 6.93 2.60 347.1
-3 1 29 30.42 8.95 2.73 267.6
-2 1 29 12.74 7.79 4.87 321.1
 
