# Supplementary material for: Enantioselectivity of chiral di­hydro­myricetin in multicomponent solid solutions regulated by subtle structural mutation
Source: IUCrJ. 2023 Jan 21;10(Pt 2):164–76. doi: 10.1107/S2052252523000118 (PMC9980384; doi:10.1107/S2052252523000118)
Supplement: Supplementary file 4 [file m-10-00164-Rac-DMY-THE-1sup4.hkl]

#
# h,k,l, Fc-squared, Fo-squared, sigma(Fo-squared), status flag
#
data_RAC-DMY-THE-1
_shelx_title ' 054876_sj_150_a_a.res in P2(1)2(1)2(1)'
_shelx_refln_list_code          4
_shelx_F_calc_maximum      163.06
_exptl_crystal_F_000      1128.00
_reflns_d_resolution_high  0.7988

loop_
 _space_group_symop_operation_xyz
 'x, y, z'
 '-x+1/2, -y, z+1/2'
 '-x, y+1/2, -z+1/2'
 'x+1/2, -y+1/2, -z'

_cell_length_a     6.7397
_cell_length_b    15.2234
_cell_length_c    23.4621
_cell_angle_alpha  90.000
_cell_angle_beta   90.000
_cell_angle_gamma  90.000

_shelx_F_squared_multiplier     1.000

loop_
 _refln_index_h
 _refln_index_k
 _refln_index_l
 _refln_F_squared_calc
 _refln_F_squared_meas
 _refln_F_squared_sigma
 _refln_observed_status
   4   0   0      18976.12      18564.08       392.08 o
   6   0   0       1879.95       1777.71        20.56 o
   8   0   0         18.07         22.73         3.92 o
   1   1   0        142.17        125.63         1.64 o
   2   1   0      13410.95      12271.48        87.92 o
   3   1   0       1202.63       1203.82        19.61 o
   4   1   0       3869.73       3716.62        47.85 o
   5   1   0        352.57        335.48         6.87 o
   6   1   0         57.52        104.50         4.41 o
   7   1   0          9.89         11.77         1.32 o
   8   1   0         79.48        118.38         6.02 o
   0   2   0        476.53        526.24         5.17 o
   1   2   0       2599.69       2076.95        13.01 o
   2   2   0      12231.08      12141.76        92.40 o
   3   2   0         56.85         56.16         1.51 o
   4   2   0       3377.66       3514.37        43.78 o
   5   2   0          1.34         17.12         1.14 o
   6   2   0        184.36        211.24         4.04 o
   7   2   0         12.21         30.35         2.42 o
   8   2   0         25.11         29.48         2.81 o
   1   3   0       5320.25       4849.49        26.74 o
   2   3   0         12.90         26.35         0.67 o
   3   3   0        155.83        153.90         2.60 o
   4   3   0        103.70        102.66         1.83 o
   5   3   0          3.68         25.51         1.66 o
   6   3   0        179.69        197.10         4.96 o
   7   3   0         21.95         22.02         1.69 o
   8   3   0         11.87         23.70         2.30 o
   0   4   0       3371.54       3059.33        27.96 o
   1   4   0       1005.84        900.70         9.33 o
   2   4   0         19.68         45.58         1.45 o
   3   4   0        232.04        240.70         3.06 o
   4   4   0        642.67        718.93         7.68 o
   5   4   0        394.43        380.26         4.16 o
   6   4   0        183.51        209.29         3.47 o
   7   4   0         31.73         22.24         1.64 o
   8   4   0        162.16        178.78         5.02 o
   1   5   0       2633.74       2442.39        12.93 o
   2   5   0       1821.97       1661.83        10.00 o
   3   5   0        491.71        531.59         5.56 o
   4   5   0       2311.05       2236.52        21.73 o
   5   5   0         94.19        105.62         1.83 o
   6   5   0        414.41        350.98         8.08 o
   7   5   0          0.13          2.10         1.08 o
   8   5   0          3.94         13.54         2.61 o
   0   6   0       1834.34       2100.05        13.59 o
   1   6   0        878.81        816.86         5.41 o
   2   6   0       1634.07       1673.41        10.40 o
   3   6   0         91.29        123.52         2.10 o
   4   6   0        222.20        192.88         2.86 o
   5   6   0        413.57        469.11         3.88 o
   6   6   0          9.07         17.45         1.22 o
   7   6   0         26.00         34.26         3.40 o
   8   6   0          8.50          7.19         1.87 o
   1   7   0          9.32         11.23         0.47 o
   2   7   0        541.89        615.44         4.09 o
   3   7   0        216.98        234.97         1.94 o
   4   7   0         56.03         62.24         1.32 o
   5   7   0        481.47        460.53         4.39 o
   6   7   0         13.22         13.44         1.14 o
   7   7   0          4.01          5.14         1.05 o
   0   8   0       3343.13       3587.79        17.92 o
   1   8   0       3309.07       2925.74        11.39 o
   2   8   0       1263.63       1447.61         8.96 o
   3   8   0        202.35        197.55         1.89 o
   4   8   0          9.14         13.59         0.79 o
   5   8   0         45.79         53.48         1.30 o
   6   8   0         43.46         47.24         1.57 o
   7   8   0          4.11          7.80         0.97 o
   1   9   0       1583.36       1616.72         7.58 o
   2   9   0          0.27          5.99         0.45 o
   3   9   0          8.51         15.22         0.66 o
   4   9   0        790.01        797.24         6.47 o
   5   9   0        141.61        155.58         2.24 o
   6   9   0         71.70         80.21         2.46 o
   7   9   0         10.82          6.16         0.94 o
   0  10   0        150.78        171.60         2.11 o
   1  10   0         17.86         24.22         0.61 o
   2  10   0        433.34        452.68         3.43 o
   3  10   0         18.36         21.73         0.82 o
   4  10   0        125.86        138.42         1.88 o
   5  10   0        181.95        197.99         3.53 o
   6  10   0          1.61          1.69         0.64 o
   7  10   0          3.52          2.95         0.70 o
   1  11   0       1407.32       1526.18         6.16 o
   2  11   0          0.07          3.66         0.49 o
   3  11   0         37.57         41.54         1.04 o
   4  11   0         94.15         97.44         2.34 o
   5  11   0         49.81         59.20         1.43 o
   6  11   0          3.81          3.36         0.71 o
   0  12   0         19.60         23.24         1.21 o
   1  12   0         68.18         64.72         1.07 o
   2  12   0        165.62        175.79         2.06 o
   3  12   0        209.70        199.66         2.24 o
   4  12   0          0.06          7.14         0.80 o
   5  12   0          0.08         12.21         0.92 o
   6  12   0          1.01          1.69         0.59 o
   1  13   0       3341.55       3451.13        14.46 o
   2  13   0          0.33          2.35         0.58 o
   3  13   0        936.02        962.47         7.18 o
   4  13   0         96.11        113.29         2.78 o
   5  13   0        265.08        224.87         4.15 o
   6  13   0         30.25         16.62         1.17 o
   0  14   0        323.31        342.15         4.02 o
   1  14   0        349.86        331.04         3.31 o
   2  14   0         88.84         94.91         1.68 o
   3  14   0         15.83         16.93         0.95 o
   4  14   0        129.71        126.73         1.85 o
   5  14   0         13.06         14.17         0.84 o
   1  15   0        215.15        246.24         3.13 o
   2  15   0          2.64          2.88         0.65 o
   3  15   0         45.05         38.65         1.18 o
   4  15   0        384.16        351.77         6.75 o
   5  15   0          2.27          3.69         0.93 o
   0  16   0         23.65         36.88         1.88 o
   1  16   0          0.66          1.25         0.60 o
   2  16   0          0.10          0.62         0.59 o
   3  16   0        158.21        147.47         2.95 o
   4  16   0          1.28          1.87         0.60 o
   1  17   0         88.00         91.84         1.86 o
   2  17   0          5.79          4.63         0.70 o
   3  17   0          5.49          6.32         0.64 o
   0  18   0          7.28          9.01         1.11 o
   1  18   0         23.93         27.84         1.27 o
   2  18   0         10.52          9.71         1.02 o
   1   0   1       3932.25       3309.27        75.55 o
   2   0   1      16246.07      14329.44       115.24 o
   3   0   1        284.85        336.85         4.11 o
   4   0   1       9780.86       9168.84        94.42 o
   5   0   1         73.50         57.41         1.55 o
   6   0   1       1329.57       1415.89        30.01 o
   7   0   1          0.38          1.71         1.36 o
   8   0   1        398.74        496.49        10.65 o
  -8   1   1        189.81        215.35         9.83 o
  -7   1   1         16.52         20.24         1.67 o
  -6   1   1       1554.41       1633.03        31.93 o
  -5   1   1         59.17         68.74         1.88 o
  -4   1   1       3094.25       2923.23        34.26 o
  -3   1   1       2161.47       1997.51        17.59 o
  -2   1   1       2503.79       2254.49        29.82 o
  -1   1   1       1165.21       1033.98         7.01 o
   0   1   1       1371.20       1322.48        23.45 o
   1   1   1       1166.49       1038.03        11.02 o
   2   1   1       2499.50       2264.52        22.46 o
   3   1   1       2163.69       2022.56        55.56 o
   4   1   1       3098.47       2877.77        39.29 o
   5   1   1         57.48         68.51         2.30 o
   6   1   1       1561.02       1544.55        30.43 o
   7   1   1         16.76         21.72         1.94 o
   8   1   1        190.67        222.16         6.43 o
  -8   2   1        623.92        753.73        12.90 o
  -7   2   1        106.32        103.00         3.93 o
  -6   2   1       2359.24       2412.64        47.40 o
  -5   2   1        381.80        390.23         7.78 o
  -4   2   1       3241.92       3079.23        54.43 o
  -3   2   1       1835.42       1973.11        22.01 o
  -2   2   1       2089.44       1973.42        19.06 o
  -1   2   1      11729.86      10834.34       112.80 o
   1   2   1      11716.07      10490.73        88.81 o
   2   2   1       2084.04       1965.21        33.29 o
   3   2   1       1834.93       1987.65        36.68 o
   4   2   1       3239.25       3173.59        61.64 o
   5   2   1        382.72        373.57         6.17 o
   6   2   1       2352.60       2334.32        33.60 o
   7   2   1        106.30         97.19         5.74 o
   8   2   1        625.08        778.27        27.29 o
  -8   3   1        362.93        505.14        55.71 o
  -7   3   1         39.78         53.96         4.26 o
  -6   3   1        266.75        282.42         5.90 o
  -5   3   1        389.27        426.02         5.93 o
  -4   3   1         14.59         18.88         0.92 o
  -3   3   1        456.04        466.59        10.01 o
  -2   3   1         58.99         71.03         1.59 o
  -1   3   1       3226.75       3034.24        13.28 o
   0   3   1         28.10         25.95         0.69 o
   1   3   1       3207.79       3047.09        18.49 o
   2   3   1         56.09         67.19         1.40 o
   3   3   1        454.74        465.46        10.45 o
   4   3   1         15.67         17.58         0.83 o
   5   3   1        384.90        407.41         7.62 o
   6   3   1        268.86        273.33         7.51 o
   7   3   1         39.18         55.08         4.36 o
   8   3   1        364.78        473.49         9.43 o
  -8   4   1         47.95         54.92         3.99 o
  -7   4   1          2.50          6.34         1.26 o
  -6   4   1         90.88         85.20         3.12 o
  -5   4   1         96.49        108.56         2.34 o
  -4   4   1         95.73        111.42         2.52 o
  -3   4   1        182.80        192.50         2.59 o
  -2   4   1        363.79        341.19         4.96 o
  -1   4   1       6563.39       5720.74        29.04 o
   1   4   1       6538.44       5730.98        36.67 o
   2   4   1        359.96        349.10         4.22 o
   3   4   1        183.59        196.92         3.25 o
   4   4   1         96.94        111.56         2.60 o
   5   4   1         96.43        110.49         2.31 o
   6   4   1         93.56         83.41         2.63 o
   7   4   1          2.45          6.46         1.30 o
   8   4   1         47.02         53.44         4.28 o
  -7   5   1         27.98         20.56         3.05 o
  -6   5   1        113.91        114.60         3.94 o
  -5   5   1        224.44        242.05         2.96 o
  -4   5   1         30.20         39.10         1.19 o
  -3   5   1        100.38        121.37         1.72 o
  -2   5   1        807.97        782.41         6.17 o
  -1   5   1        467.40        432.15         3.48 o
   0   5   1         18.94         13.05         0.42 o
   1   5   1        470.72        443.23         3.78 o
   2   5   1        811.72        773.68         6.14 o
   3   5   1        101.29        119.35         1.72 o
   4   5   1         30.83         37.24         1.14 o
   5   5   1        227.54        241.44         2.89 o
   6   5   1        114.89        117.11         4.84 o
   7   5   1         27.57         20.66         2.41 o
   8   5   1        136.07        143.87        12.81 o
  -7   6   1         67.57         63.57        10.59 o
  -6   6   1        235.28        213.76         4.72 o
  -5   6   1         32.48         46.24         1.39 o
  -4   6   1        290.02        294.89         4.15 o
  -3   6   1         10.28         12.47         0.60 o
  -2   6   1        442.13        460.04         4.71 o
  -1   6   1        604.84        597.76         3.36 o
   0   6   1        916.62        940.57         4.81 o
   1   6   1        607.04        592.55         3.26 o
   2   6   1        438.38        450.54         5.10 o
   3   6   1         10.39         14.32         0.70 o
   4   6   1        290.55        293.27         3.76 o
   5   6   1         32.59         46.76         1.44 o
   6   6   1        235.55        211.02         4.61 o
   7   6   1         68.03         83.64         3.90 o
  -7   7   1         13.16          8.32         1.09 o
  -6   7   1         44.08         43.61         1.71 o
  -5   7   1          1.35         13.19         0.94 o
  -4   7   1        129.03        145.62         2.11 o
  -3   7   1         84.53         81.48         1.16 o
  -2   7   1        278.25        303.59         2.63 o
  -1   7   1       3570.49       3572.19        16.86 o
   0   7   1        794.56        796.23         3.83 o
   1   7   1       3571.08       3601.24        14.35 o
   2   7   1        275.12        294.80         2.29 o
   3   7   1         85.34         78.78         1.52 o
   4   7   1        127.50        144.27         2.00 o
   5   7   1          1.31         14.15         0.97 o
   6   7   1         43.77         47.39         1.75 o
   7   7   1         13.15         10.02         1.28 o
  -7   8   1          2.74          2.43         1.01 o
  -6   8   1         48.39         40.96         1.61 o
  -5   8   1        201.62        211.34         2.62 o
  -4   8   1        223.78        217.61         2.55 o
  -3   8   1          1.99          5.24         0.52 o
  -2   8   1        712.17        722.06         4.48 o
  -1   8   1        250.20        289.64         2.06 o
   0   8   1       3308.76       3756.69        13.29 o
   1   8   1        254.49        290.03         2.13 o
   2   8   1        716.86        724.92         4.94 o
   3   8   1          2.09          4.70         0.52 o
   4   8   1        223.67        216.79         2.48 o
   5   8   1        199.75        214.63         3.00 o
   6   8   1         47.95         39.59         1.67 o
   7   8   1          2.88          3.68         0.98 o
  -7   9   1          3.19          3.76         1.34 o
  -6   9   1         43.22         45.80         1.62 o
  -5   9   1        219.08        217.50         2.87 o
  -4   9   1        313.16        349.19         3.33 o
  -3   9   1         19.39         24.43         0.78 o
  -2   9   1        404.24        389.86         2.51 o
  -1   9   1       1255.41       1249.51         5.99 o
   0   9   1       1030.71       1002.50         4.15 o
   1   9   1       1255.63       1245.34         5.08 o
   2   9   1        408.26        395.80         2.97 o
   3   9   1         18.74         23.75         0.80 o
   4   9   1        314.79        346.43         3.17 o
   5   9   1        215.34        213.67         2.68 o
   6   9   1         45.21         45.46         1.40 o
   7   9   1          2.77          3.53         0.93 o
  -7  10   1          6.98         11.48         1.44 o
  -6  10   1          5.36          3.04         0.73 o
  -5  10   1        104.75        114.99         2.45 o
  -4  10   1        174.47        180.10         2.37 o
  -3  10   1        247.46        268.27         2.53 o
  -2  10   1         15.87         18.81         0.68 o
  -1  10   1        806.84        800.30         4.11 o
   0  10   1        176.02        175.66         1.49 o
   1  10   1        806.09        793.74         3.92 o
   2  10   1         15.93         18.42         0.65 o
   3  10   1        248.19        271.47         2.43 o
   4  10   1        172.71        178.31         2.32 o
   5  10   1        103.86        117.74         2.52 o
   6  10   1          5.11          3.18         0.69 o
   7  10   1          7.13          9.32         1.13 o
  -6  11   1        190.34        151.93         3.64 o
  -5  11   1        450.43        451.37         8.55 o
  -4  11   1        597.69        612.41         7.18 o
  -3  11   1        268.70        269.10         2.69 o
  -2  11   1        588.03        619.95         3.98 o
  -1  11   1        301.16        292.72         2.17 o
   0  11   1        498.56        539.40         3.21 o
   1  11   1        297.85        292.70         2.20 o
   2  11   1        583.61        618.04         3.89 o
   3  11   1        264.34        270.46         2.72 o
   4  11   1        598.01        608.40         5.11 o
   5  11   1        446.63        449.27         5.74 o
   6  11   1        188.58        152.13         3.46 o
  -6  12   1         78.01         59.80         2.70 o
  -5  12   1        285.26        287.30         4.91 o
  -4  12   1        190.83        204.79         3.49 o
  -3  12   1        487.75        504.63         4.53 o
  -2  12   1         37.12         51.03         1.21 o
  -1  12   1        392.17        388.57         2.66 o
   0  12   1         17.96         17.14         0.69 o
   1  12   1        392.22        389.39         2.76 o
   2  12   1         36.46         47.59         1.09 o
   3  12   1        485.20        503.20         4.47 o
   4  12   1        193.04        204.79         2.80 o
   5  12   1        285.62        277.99         5.99 o
   6  12   1         78.34         55.96         1.85 o
  -6  13   1         20.15         22.42         2.74 o
  -5  13   1        133.78        117.98         3.62 o
  -4  13   1        176.43        178.50         2.55 o
  -3  13   1        147.83        156.28         2.61 o
  -2  13   1          7.09         10.68         0.73 o
  -1  13   1        652.31        671.56         4.80 o
   0  13   1        124.95        124.00         1.69 o
   1  13   1        651.63        664.75         4.14 o
   2  13   1          7.93         11.29         0.71 o
   3  13   1        146.84        155.57         2.11 o
   4  13   1        176.59        178.83         2.35 o
   5  13   1        132.00        116.43         2.77 o
   6  13   1         20.16         16.20         2.67 o
  -5  14   1         69.22         51.18         1.99 o
  -4  14   1         53.96         51.31         1.38 o
  -3  14   1         70.34         78.48         1.65 o
  -2  14   1         73.64         75.00         1.63 o
  -1  14   1        115.20        114.91         1.95 o
   0  14   1        323.09        334.59         2.90 o
   1  14   1        116.95        115.29         2.08 o
   2  14   1         74.46         76.46         1.60 o
   3  14   1         70.05         76.16         1.65 o
   4  14   1         54.16         51.14         1.25 o
   5  14   1         69.58         49.03         1.88 o
  -5  15   1        241.78        162.80         4.16 o
  -4  15   1         62.37         56.41         1.42 o
  -3  15   1        422.83        415.79         5.30 o
  -2  15   1        100.25        109.95         2.20 o
  -1  15   1         28.29         30.74         1.16 o
   0  15   1        120.65        127.72         2.00 o
   1  15   1         29.20         29.86         1.23 o
   2  15   1        101.47        108.56         1.85 o
   3  15   1        420.66        429.06         6.26 o
   4  15   1         61.90         55.03         1.63 o
   5  15   1        241.77        162.63         6.77 o
  -4  16   1         38.29         32.48         1.61 o
  -3  16   1         18.40         19.90         1.14 o
  -2  16   1         12.06         10.69         1.05 o
  -1  16   1        140.77        152.58         2.42 o
   0  16   1          5.92          6.53         0.74 o
   1  16   1        140.74        155.01         2.49 o
   2  16   1         12.17         14.90         0.87 o
   3  16   1         18.87         20.97         1.19 o
   4  16   1         38.62         33.44         1.54 o
  -3  17   1         21.18         16.45         1.10 o
  -2  17   1        109.30        126.21         2.50 o
  -1  17   1         19.38         18.32         1.04 o
   0  17   1        279.00        347.91         4.40 o
   1  17   1         19.61         19.65         1.02 o
   2  17   1        110.35        128.57         2.89 o
   3  17   1         21.83         17.40         0.99 o
  -2  18   1         20.86         21.60         1.60 o
  -1  18   1        134.47        137.58         3.24 o
   0  18   1         18.67         14.80         1.02 o
   1  18   1        135.67        139.24         3.00 o
   2  18   1         20.15         22.02         1.45 o
   0  19   1         67.47         98.15         3.60 o
   1   0   2       3463.35       3008.57        24.65 o
   3   0   2        387.14        360.35         6.17 o
   4   0   2       2036.61       2077.54        26.37 o
   5   0   2         99.21        124.08         2.08 o
   6   0   2          4.63         11.53         1.57 o
   7   0   2         10.13          7.26         1.55 o
   8   0   2         18.62         29.98         2.80 o
  -8   1   2         47.60         54.73         3.03 o
  -7   1   2          0.80          2.50         1.17 o
  -6   1   2       1180.05       1174.54        21.44 o
  -5   1   2         43.20         46.60         1.45 o
  -4   1   2       5891.31       5591.14        59.94 o
  -3   1   2        338.04        325.07         4.38 o
  -2   1   2      26513.78      25154.21       207.68 o
  -1   1   2        166.23        134.62         1.72 o
   1   1   2        168.64        135.19         1.72 o
   2   1   2      26588.46      24481.21       268.62 o
   3   1   2        337.89        314.80        10.01 o
   4   1   2       5914.72       5518.91        44.15 o
   5   1   2         43.05         46.48         1.45 o
   6   1   2       1185.00       1169.52        18.41 o
   7   1   2          0.91          2.84         1.21 o
   8   1   2         47.52         58.64         3.38 o
  -8   2   2         87.67        115.60         3.80 o
  -7   2   2         17.77         26.35         2.33 o
  -6   2   2        541.75        510.95         7.21 o
  -5   2   2         23.66         32.26         1.17 o
  -4   2   2        967.17        933.00         9.67 o
  -3   2   2         14.73         23.23         1.19 o
  -2   2   2       2154.13       1877.81        21.22 o
  -1   2   2        275.04        269.93         2.76 o
   0   2   2       3542.49       3292.09        21.31 o
   1   2   2        272.60        258.91         3.63 o
   2   2   2       2133.89       1838.59        16.56 o
   3   2   2         15.12         23.21         0.90 o
   4   2   2        964.36        945.32         9.45 o
   5   2   2         24.35         30.83         1.59 o
   6   2   2        543.48        513.29         7.07 o
   7   2   2         17.48         26.21         1.56 o
   8   2   2         87.75        119.26         3.80 o
  -8   3   2         22.12         30.52         2.05 o
  -7   3   2          1.44          1.35         1.06 o
  -6   3   2          4.31         16.99         2.62 o
  -5   3   2         67.45         73.13         1.70 o
  -4   3   2         74.75         96.80         1.41 o
  -3   3   2        197.79        158.63         3.49 o
  -2   3   2        496.25        459.58         8.52 o
  -1   3   2       1045.67       1014.54        10.13 o
   0   3   2       1958.26       1938.78        13.07 o
   1   3   2       1041.72        981.95         6.97 o
   2   3   2        490.09        469.29         3.78 o
   3   3   2        200.90        161.74         2.28 o
   4   3   2         75.74         94.86         1.54 o
   5   3   2         67.09         74.02         1.93 o
   6   3   2          4.40         16.53         1.54 o
   7   3   2          1.58          2.61         1.20 o
   8   3   2         22.52         29.89         2.47 o
  -8   4   2         59.94         82.37         7.64 o
  -7   4   2         21.12         27.41         2.55 o
  -6   4   2        199.45        193.63         5.19 o
  -5   4   2        173.42        167.47         2.22 o
  -4   4   2         20.30         31.90         0.90 o
  -3   4   2        281.82        278.03         3.00 o
  -2   4   2       1475.13       1327.82         8.36 o
  -1   4   2       1760.29       1730.36        10.56 o
   0   4   2       5396.39       5283.48        20.40 o
   1   4   2       1758.97       1713.79         7.42 o
   2   4   2       1460.00       1308.77        12.18 o
   3   4   2        280.19        293.15         4.01 o
   4   4   2         19.90         31.46         0.95 o
   5   4   2        173.53        169.37         2.70 o
   6   4   2        198.80        208.92         3.83 o
   7   4   2         21.39         24.65         2.31 o
   8   4   2         59.61         78.59        10.96 o
  -8   5   2          1.59          4.37         2.19 o
  -7   5   2          7.56          5.14         1.24 o
  -6   5   2         22.49         27.24         1.49 o
  -5   5   2        147.91        157.87         2.32 o
  -4   5   2        173.16        172.24         2.40 o
  -3   5   2        488.03        430.78         3.69 o
  -2   5   2       1340.01       1284.54        10.26 o
  -1   5   2       1286.26       1248.76         7.67 o
   0   5   2       3674.97       3560.34        13.06 o
   1   5   2       1283.39       1249.12         6.02 o
   2   5   2       1338.48       1264.89         9.58 o
   3   5   2        481.81        430.94         5.08 o
   4   5   2        174.72        173.81         2.11 o
   5   5   2        147.77        165.82         2.36 o
   6   5   2         23.30         26.35         1.54 o
   7   5   2          7.52          5.69         1.15 o
   8   5   2          1.57          2.75         1.14 o
  -7   6   2         63.22         70.20         3.09 o
  -6   6   2          0.61          3.39         1.01 o
  -5   6   2        203.93        203.52         2.91 o
  -4   6   2         53.25         66.14         1.19 o
  -3   6   2        310.00        366.76         4.13 o
  -2   6   2        982.67        959.27         5.30 o
  -1   6   2       1029.44       1071.14         4.93 o
   0   6   2       1266.41       1348.80         5.51 o
   1   6   2       1030.97       1067.97         5.11 o
   2   6   2        976.27        969.13         6.98 o
   3   6   2        311.12        369.83         5.49 o
   4   6   2         53.02         67.48         1.24 o
   5   6   2        202.15        207.84         2.82 o
   6   6   2          0.66          3.02         0.88 o
   7   6   2         62.18         70.31         3.19 o
  -7   7   2         66.40         60.91         7.52 o
  -6   7   2         86.41         81.86         2.06 o
  -5   7   2         13.79         18.57         0.87 o
  -4   7   2        603.73        631.29         4.40 o
  -3   7   2        378.58        382.30         2.48 o
  -2   7   2        317.87        346.63         2.52 o
  -1   7   2       1458.73       1423.97        10.23 o
   0   7   2       4499.45       4508.46        17.80 o
   1   7   2       1463.46       1454.90         5.93 o
   2   7   2        320.86        354.53         2.62 o
   3   7   2        374.01        382.56         3.85 o
   4   7   2        599.99        636.35         5.03 o
   5   7   2         13.20         19.95         0.96 o
   6   7   2         85.64         82.96         2.98 o
   7   7   2         66.31         71.23         3.04 o
  -7   8   2         24.86         22.44         2.14 o
  -6   8   2         16.96         20.99         1.11 o
  -5   8   2        162.29        168.19         2.23 o
  -4   8   2        626.87        623.55         4.00 o
  -3   8   2        757.82        672.06         3.74 o
  -2   8   2        656.74        675.49         3.88 o
  -1   8   2        475.20        431.21         3.27 o
   0   8   2         22.41         35.18         0.67 o
   1   8   2        478.71        424.53         2.87 o
   2   8   2        664.31        675.40         3.66 o
   3   8   2        751.57        689.83         4.14 o
   4   8   2        627.70        644.05         5.18 o
   5   8   2        161.90        173.82         2.49 o
   6   8   2         17.20         22.83         1.20 o
   7   8   2         24.56         17.25         1.25 o
  -7   9   2         68.27         64.08         3.57 o
  -6   9   2        383.19        351.55         7.70 o
  -5   9   2        119.87        128.82         2.12 o
  -4   9   2        408.48        416.21         3.39 o
  -3   9   2        121.03        133.93         1.69 o
  -2   9   2        153.85        165.68         1.66 o
  -1   9   2       1165.23       1126.51         4.74 o
   0   9   2          5.54          6.79         0.53 o
   1   9   2       1174.47       1140.55         6.86 o
   2   9   2        151.20        166.12         1.60 o
   3   9   2        121.89        133.69         1.63 o
   4   9   2        407.16        416.82         3.61 o
   5   9   2        121.21        129.92         2.19 o
   6   9   2        383.72        343.12         6.60 o
   7   9   2         68.50         62.65         3.70 o
  -7  10   2         65.92         48.48         3.02 o
  -6  10   2         17.70         17.94         1.01 o
  -5  10   2        285.41        307.64         3.41 o
  -4  10   2         41.36         51.58         1.25 o
  -3  10   2        554.32        586.30         3.70 o
  -2  10   2         31.49         38.54         0.85 o
  -1  10   2       1235.94       1262.55         6.48 o
   0  10   2         37.90         45.53         0.73 o
   1  10   2       1242.17       1245.27         4.90 o
   2  10   2         30.89         39.78         0.85 o
   3  10   2        553.20        595.17         3.72 o
   4  10   2         39.96         51.44         1.21 o
   5  10   2        286.79        309.63         5.89 o
   6  10   2         17.65         18.38         1.04 o
   7  10   2         66.09         48.54         3.16 o
  -6  11   2          3.81          4.22         0.71 o
  -5  11   2         62.69         61.03         1.65 o
  -4  11   2         10.10         16.86         0.92 o
  -3  11   2         60.67         63.82         1.34 o
  -2  11   2        209.96        219.52         2.14 o
  -1  11   2        317.16        333.36         2.48 o
   0  11   2         29.90         19.52         0.64 o
   1  11   2        317.40        328.18         2.33 o
   2  11   2        211.56        220.62         2.10 o
   3  11   2         60.88         63.70         1.27 o
   4  11   2          9.65         16.33         0.89 o
   5  11   2         62.88         63.64         1.61 o
   6  11   2          3.81          5.20         0.94 o
  -6  12   2         79.13         56.29         1.85 o
  -5  12   2        305.25        272.15         5.56 o
  -4  12   2        811.51        842.09        10.17 o
  -3  12   2        387.95        396.01         3.25 o
  -2  12   2       1053.36       1098.40         6.26 o
  -1  12   2        219.43        221.12         2.07 o
   0  12   2       1161.67       1123.36         5.74 o
   1  12   2        216.84        221.99         2.05 o
   2  12   2       1054.43       1095.54         5.41 o
   3  12   2        389.54        391.79         4.08 o
   4  12   2        815.12        855.84         9.68 o
   5  12   2        306.15        275.16         4.79 o
   6  12   2         78.28         63.20         2.98 o
  -6  13   2         23.88         21.72         3.38 o
  -5  13   2         96.21         87.49         2.95 o
  -4  13   2         89.79         97.60         3.21 o
  -3  13   2        602.75        624.25         4.78 o
  -2  13   2        164.33        176.97         1.96 o
  -1  13   2       1958.07       1982.73         9.06 o
   0  13   2        163.70        168.87         1.97 o
   1  13   2       1951.71       1975.68         8.49 o
   2  13   2        161.01        175.88         2.02 o
   3  13   2        603.31        624.87         5.30 o
   4  13   2         90.86        104.24         2.19 o
   5  13   2         96.51         87.11         2.12 o
   6  13   2         25.38         19.77         1.76 o
  -5  14   2         84.40         79.04         1.92 o
  -4  14   2        162.34        155.98         3.60 o
  -3  14   2        393.22        394.38         3.65 o
  -2  14   2        669.97        680.66         5.11 o
  -1  14   2       1046.20       1086.46         7.00 o
   0  14   2        713.44        740.38         5.10 o
   1  14   2       1043.33       1079.12         6.77 o
   2  14   2        668.51        687.70         5.04 o
   3  14   2        394.00        394.85         3.45 o
   4  14   2        160.12        154.33         2.94 o
   5  14   2         84.98         79.06         1.74 o
  -5  15   2        151.60        107.31         3.95 o
  -4  15   2         22.01         18.71         0.85 o
  -3  15   2        256.11        254.83         3.45 o
  -2  15   2        209.67        217.88         2.91 o
  -1  15   2        124.48        138.58         2.13 o
   0  15   2        297.91        283.76         3.22 o
   1  15   2        124.55        140.67         2.53 o
   2  15   2        210.92        216.99         2.87 o
   3  15   2        254.74        260.91         5.50 o
   4  15   2         22.47         18.71         0.87 o
   5  15   2        150.72        100.67         5.16 o
  -4  16   2         39.89         32.96         1.46 o
  -3  16   2          2.27          3.19         0.65 o
  -2  16   2        119.05        124.19         2.09 o
  -1  16   2         20.68         23.88         1.11 o
   0  16   2         97.53        106.19         2.38 o
   1  16   2         21.92         24.45         1.11 o
   2  16   2        119.24        129.11         2.19 o
   3  16   2          2.51          2.91         0.57 o
   4  16   2         39.71         30.52         1.13 o
  -3  17   2         40.73         40.84         1.80 o
  -2  17   2         47.98         47.24         2.20 o
  -1  17   2         19.49         20.02         1.15 o
   0  17   2        164.93        193.58         3.14 o
   1  17   2         19.93         18.61         0.97 o
   2  17   2         45.77         48.90         1.47 o
   3  17   2         40.58         37.71         1.16 o
  -2  18   2         64.32         67.27         2.08 o
  -1  18   2          8.48          7.74         0.96 o
   0  18   2          9.58          3.88         0.72 o
   1  18   2          8.81          8.30         0.93 o
   2  18   2         65.53         67.69         1.93 o
   1   0   3        361.64        293.87         2.27 o
   2   0   3       9312.14       8290.15        68.24 o
   3   0   3        131.17        124.01         2.98 o
   4   0   3        319.78        401.25         4.59 o
   5   0   3         55.58         59.93         1.44 o
   6   0   3        157.17        141.36         4.16 o
   7   0   3         46.37         35.82         3.24 o
   8   0   3          3.27          6.02         1.46 o
  -8   1   3         86.67         91.89         3.31 o
  -7   1   3         75.58         81.81         3.64 o
  -6   1   3         62.98         83.76         4.08 o
  -5   1   3          7.65          9.28         0.80 o
  -4   1   3       1228.71       1349.05        14.34 o
  -3   1   3       1414.22       1383.42         9.06 o
  -2   1   3       1203.43       1212.53         9.51 o
  -1   1   3        296.58        293.86         1.76 o
   0   1   3         25.72         31.19         0.80 o
   1   1   3        297.22        298.47         2.29 o
   2   1   3       1209.55       1195.91        13.09 o
   3   1   3       1396.72       1380.18         9.14 o
   4   1   3       1237.77       1339.60        19.51 o
   5   1   3          7.99          8.89         0.84 o
   6   1   3         64.23         85.44         2.89 o
   7   1   3         74.32         80.23         4.44 o
   8   1   3         87.80        105.17         3.90 o
  -8   2   3        205.72        250.89         5.53 o
  -7   2   3         11.37         14.88         1.82 o
  -6   2   3        226.11        270.11         7.64 o
  -5   2   3        226.75        218.09         3.58 o
  -4   2   3        637.81        623.61         6.79 o
  -3   2   3        658.62        682.53         5.55 o
  -2   2   3        722.82        691.24         5.49 o
  -1   2   3        670.41        640.38         3.93 o
   0   2   3        150.98        171.24         1.54 o
   1   2   3        672.43        626.62         3.57 o
   2   2   3        724.91        679.82         7.54 o
   3   2   3        658.84        662.71         9.98 o
   4   2   3        641.71        606.07        10.44 o
   5   2   3        225.09        216.06         5.68 o
   6   2   3        228.94        280.56         5.38 o
   7   2   3         11.33         17.85         1.42 o
   8   2   3        206.22        253.31         5.32 o
  -8   3   3        139.46        199.28         6.97 o
  -7   3   3          4.83          4.63         1.21 o
  -6   3   3        467.86        559.43         8.20 o
  -5   3   3        183.66        163.68         2.43 o
  -4   3   3        295.15        319.87         4.15 o
  -3   3   3        219.33        221.37         2.97 o
  -2   3   3        174.59        151.80         2.04 o
  -1   3   3      10210.27       9669.48        77.58 o
   0   3   3        850.13        607.58         7.23 o
   1   3   3      10201.89       9245.88        42.75 o
   2   3   3        176.62        148.08         1.75 o
   3   3   3        219.56        223.23         2.86 o
   4   3   3        296.17        327.46         3.61 o
   5   3   3        184.80        163.10         4.25 o
   6   3   3        470.28        548.66        13.36 o
   7   3   3          4.58          5.60         1.39 o
   8   3   3        140.39        196.83         5.62 o
  -8   4   3         24.49         38.32         7.16 o
  -7   4   3        164.84        166.39         4.32 o
  -6   4   3         19.93         36.74         1.81 o
  -5   4   3        268.44        277.09         2.91 o
  -4   4   3        974.12        965.50         8.45 o
  -3   4   3         72.41         75.89         1.48 o
  -2   4   3       1624.83       1557.53         7.84 o
  -1   4   3       1348.23       1171.83         7.56 o
   0   4   3       4142.02       4011.54        21.93 o
   1   4   3       1331.31       1167.77        10.92 o
   2   4   3       1625.72       1538.47         8.72 o
   3   4   3         72.33         76.17         1.43 o
   4   4   3        977.53        962.90        10.33 o
   5   4   3        267.95        274.43         4.64 o
   6   4   3         20.53         39.80         1.79 o
   7   4   3        166.38        174.80        10.18 o
   8   4   3         25.69         29.18         2.46 o
  -8   5   3          4.06          7.31         1.50 o
  -7   5   3         24.14         26.85         2.17 o
  -6   5   3         71.26         81.71         3.50 o
  -5   5   3        112.77        114.05         1.82 o
  -4   5   3        134.63        133.42         1.81 o
  -3   5   3        188.03        186.36         2.28 o
  -2   5   3       1216.39       1228.41         6.89 o
  -1   5   3       3199.27       2741.48        12.12 o
   0   5   3      11161.87      10387.37        37.04 o
   1   5   3       3206.02       2774.15        16.11 o
   2   5   3       1218.36       1225.96         8.15 o
   3   5   3        188.96        182.25         2.30 o
   4   5   3        136.08        137.68         1.84 o
   5   5   3        112.13        115.45         2.03 o
   6   5   3         70.60         77.68         3.36 o
   7   5   3         25.02         35.20         2.28 o
   8   5   3          3.99          4.87         0.90 o
  -7   6   3         28.34         44.68         3.72 o
  -6   6   3         32.17         24.19         1.30 o
  -5   6   3        400.70        424.74         3.61 o
  -4   6   3        228.45        221.14         2.52 o
  -3   6   3        433.93        467.21         4.26 o
  -2   6   3       1327.73       1232.20         5.77 o
  -1   6   3        300.40        270.25         1.89 o
   0   6   3        422.77        501.71         2.32 o
   1   6   3        300.62        272.87         2.13 o
   2   6   3       1317.97       1227.80         6.07 o
   3   6   3        434.04        476.42         3.74 o
   4   6   3        226.25        228.41         2.57 o
   5   6   3        404.26        433.09         4.51 o
   6   6   3         32.05         25.05         1.31 o
   7   6   3         28.00         49.05         2.76 o
  -7   7   3        109.45        131.50         6.87 o
  -6   7   3        101.31        100.51         2.42 o
  -5   7   3        114.31        115.62         1.67 o
  -4   7   3        629.29        642.03         4.82 o
  -3   7   3         28.33         28.12         0.71 o
  -2   7   3       1914.96       2055.10         9.94 o
  -1   7   3        339.38        343.03         2.23 o
   0   7   3       4094.35       4302.97        14.12 o
   1   7   3        347.35        343.80         3.52 o
   2   7   3       1918.04       2032.30        10.35 o
   3   7   3         28.86         30.06         0.82 o
   4   7   3        627.60        649.39         4.16 o
   5   7   3        114.39        120.47         1.99 o
   6   7   3        102.36        105.06         3.03 o
   7   7   3        109.75        122.11         3.78 o
  -7   8   3          8.89         10.69         1.34 o
  -6   8   3          0.03          1.64         0.66 o
  -5   8   3        100.67         84.51         1.50 o
  -4   8   3        234.53        246.03         2.64 o
  -3   8   3         52.51         47.60         0.93 o
  -2   8   3       2012.53       2037.58         8.10 o
  -1   8   3        172.31        181.97         1.58 o
   0   8   3       3124.14       3222.78        11.84 o
   1   8   3        172.61        180.29         1.53 o
   2   8   3       2008.77       2029.36         8.37 o
   3   8   3         54.16         48.01         1.01 o
   4   8   3        233.59        247.74         2.53 o
   5   8   3        103.62         87.89         1.77 o
   6   8   3          0.01          2.58         0.72 o
   7   8   3          8.46         10.29         1.17 o
  -7   9   3         69.44         59.00         4.13 o
  -6   9   3         26.87         22.82         1.00 o
  -5   9   3        157.06        163.72         2.45 o
  -4   9   3        492.26        499.73         3.57 o
  -3   9   3        427.31        453.00         2.95 o
  -2   9   3       1072.99       1181.95         5.85 o
  -1   9   3        541.10        501.83         3.20 o
   0   9   3        272.83        255.11         1.65 o
   1   9   3        537.94        500.88         3.16 o
   2   9   3       1079.27       1187.70         7.73 o
   3   9   3        424.78        461.70         3.81 o
   4   9   3        497.73        505.66         3.84 o
   5   9   3        157.42        161.97         2.79 o
   6   9   3         27.06         24.51         1.60 o
   7   9   3         69.26         55.70         2.71 o
  -7  10   3         27.79         15.78         1.29 o
  -6  10   3         43.10         44.27         1.87 o
  -5  10   3         65.93         68.04         1.53 o
  -4  10   3        101.40        105.79         1.72 o
  -3  10   3         72.98         71.10         1.25 o
  -2  10   3        196.66        210.87         1.93 o
  -1  10   3          1.49          4.40         0.43 o
   0  10   3        276.37        263.83         1.79 o
   1  10   3          1.58          7.93         0.65 o
   2  10   3        201.28        210.84         1.86 o
   3  10   3         73.33         71.83         1.22 o
   4  10   3        104.45        106.87         1.71 o
   5  10   3         64.91         68.74         1.57 o
   6  10   3         43.66         48.10         2.24 o
   7  10   3         26.86         18.41         1.15 o
  -6  11   3        199.87        193.43         9.24 o
  -5  11   3         41.75         40.62         1.12 o
  -4  11   3         47.25         47.16         1.24 o
  -3  11   3        475.64        495.54         3.38 o
  -2  11   3        604.96        588.46         3.91 o
  -1  11   3       1002.47       1003.07         4.99 o
   0  11   3        392.92        407.42         2.63 o
   1  11   3       1001.02        999.20         4.48 o
   2  11   3        612.16        592.60         3.60 o
   3  11   3        473.07        492.91         3.47 o
   4  11   3         46.30         48.53         1.30 o
   5  11   3         39.93         39.72         1.17 o
   6  11   3        201.15        193.14         4.98 o
  -6  12   3        125.92         95.73         2.89 o
  -5  12   3          3.91          3.77         0.62 o
  -4  12   3        186.25        190.47         3.48 o
  -3  12   3         89.31         96.00         1.57 o
  -2  12   3        260.71        285.17         2.71 o
  -1  12   3        345.73        335.09         2.73 o
   0  12   3         66.54         63.57         1.16 o
   1  12   3        347.57        333.10         2.63 o
   2  12   3        261.26        284.59         2.53 o
   3  12   3         91.61         95.28         1.50 o
   4  12   3        186.02        197.39         2.85 o
   5  12   3          3.75          3.96         0.60 o
   6  12   3        126.36         96.12         3.35 o
  -6  13   3         19.71         10.73         1.37 o
  -5  13   3        248.71        222.05         6.23 o
  -4  13   3        426.56        415.21         6.51 o
  -3  13   3        498.56        530.15         5.17 o
  -2  13   3        139.93        144.54         1.75 o
  -1  13   3        197.90        208.45         2.37 o
   0  13   3         53.96         66.14         1.28 o
   1  13   3        196.76        205.58         2.20 o
   2  13   3        139.95        148.96         1.87 o
   3  13   3        498.95        534.43         4.65 o
   4  13   3        429.10        418.97         4.65 o
   5  13   3        250.20        235.29         4.40 o
   6  13   3         19.19         10.19         2.71 o
  -5  14   3         58.42         46.89         1.37 o
  -4  14   3         43.60         44.12         1.21 o
  -3  14   3        447.15        460.60         4.20 o
  -2  14   3          9.46         10.73         0.80 o
  -1  14   3        449.12        468.46         4.26 o
   0  14   3        175.22        176.02         2.28 o
   1  14   3        448.70        456.60         4.01 o
   2  14   3          9.20         10.67         0.77 o
   3  14   3        450.39        462.62         4.67 o
   4  14   3         43.88         44.59         1.40 o
   5  14   3         59.29         44.69         1.35 o
  -5  15   3        156.59        102.83         5.11 o
  -4  15   3         19.85         11.68         1.93 o
  -3  15   3         92.72         72.44         9.76 o
  -2  15   3         61.00         59.00         1.40 o
  -1  15   3         80.08         86.89         1.75 o
   0  15   3          1.86          6.16         0.71 o
   1  15   3         78.69         92.48         2.06 o
   2  15   3         60.55         56.88         1.44 o
   3  15   3         92.42        101.64         1.89 o
   4  15   3         20.11         15.98         0.77 o
   5  15   3        154.69        102.81         4.98 o
  -4  16   3         82.93         65.87         1.90 o
  -3  16   3          1.21          0.70         0.54 o
  -2  16   3         96.48         72.55         9.67 o
  -1  16   3         44.03         39.77         1.35 o
   0  16   3          3.78          3.97         0.74 o
   1  16   3         45.86         40.58         1.34 o
   2  16   3         97.49        102.61         2.08 o
   3  16   3          1.43          1.13         0.61 o
   4  16   3         83.69         65.23         1.63 o
  -3  17   3          8.91          6.67         0.88 o
  -2  17   3         87.70         86.33         3.85 o
  -1  17   3         65.10         63.18         1.84 o
   0  17   3          1.69          2.92         0.64 o
   1  17   3         65.46         62.39         1.60 o
   2  17   3         88.69         92.39         2.04 o
   3  17   3          8.72          6.64         0.69 o
  -2  18   3         77.05         81.29         3.45 o
  -1  18   3         21.14         24.69         1.15 o
   0  18   3        169.68        219.20         3.57 o
   1  18   3         21.84         27.18         1.41 o
   2  18   3         77.35         82.16         2.22 o
   1   0   4       2290.97       2241.91        13.25 o
   2   0   4        724.96        590.33         5.90 o
   3   0   4       1891.52       1974.81        10.76 o
   4   0   4        616.82        541.47         9.06 o
   5   0   4        122.88        115.18         2.58 o
   6   0   4          8.57         30.20         2.67 o
   7   0   4          6.99          9.16         1.34 o
   8   0   4         87.63        105.12         4.22 o
  -8   1   4         10.40         23.85         2.24 o
  -7   1   4         21.09         29.19         2.13 o
  -6   1   4        266.45        310.39         5.18 o
  -5   1   4         71.04         74.31         1.58 o
  -4   1   4        255.05        300.27         3.68 o
  -3   1   4        874.99        847.43         5.92 o
  -2   1   4        295.33        282.82         2.95 o
  -1   1   4       1042.97        894.55         6.37 o
   0   1   4       7715.29       7252.84       107.81 o
   1   1   4       1056.07        884.82         9.88 o
   2   1   4        297.32        287.99         3.40 o
   3   1   4        880.76        833.61         8.81 o
   4   1   4        258.28        300.37         5.14 o
   5   1   4         71.65         71.00         2.02 o
   6   1   4        266.81        309.27         5.54 o
   7   1   4         21.19         31.00         2.59 o
   8   1   4         10.69         31.19         3.62 o
  -8   2   4         23.25         24.70         2.36 o
  -7   2   4         78.76         97.43         4.01 o
  -6   2   4        169.32        179.81         2.84 o
  -5   2   4        244.94        261.22         3.62 o
  -4   2   4         94.46         91.57         1.84 o
  -3   2   4        134.21        148.30         1.97 o
  -2   2   4        416.92        404.19         2.82 o
  -1   2   4        791.09        750.50         6.15 o
   0   2   4       2792.29       2679.89        17.57 o
   1   2   4        785.37        743.53         4.32 o
   2   2   4        416.28        399.56         6.31 o
   3   2   4        136.54        143.53         1.82 o
   4   2   4         94.66         88.49         1.51 o
   5   2   4        244.54        255.72         7.09 o
   6   2   4        167.52        185.47         5.90 o
   7   2   4         78.84         95.44         6.91 o
   8   2   4         22.69         26.85         2.36 o
  -8   3   4         34.87         47.52         2.96 o
  -7   3   4          1.94          3.27         1.01 o
  -6   3   4         71.02         86.26         3.43 o
  -5   3   4         55.66         69.14         1.58 o
  -4   3   4        954.76        984.45         6.08 o
  -3   3   4       2038.60       2017.40        10.87 o
  -2   3   4       2923.99       2820.53        21.89 o
  -1   3   4       1963.18       1871.85        10.40 o
   0   3   4       8160.26       7525.24        46.22 o
   1   3   4       1968.00       1832.82         8.66 o
   2   3   4       2917.40       2868.47        13.74 o
   3   3   4       2043.97       2019.79        11.07 o
   4   3   4        956.22        987.41        10.50 o
   5   3   4         57.09         69.62         1.73 o
   6   3   4         70.76         88.69         2.30 o
   7   3   4          1.75          4.59         1.39 o
   8   3   4         34.20         49.90         2.83 o
  -8   4   4         44.20         57.63         3.06 o
  -7   4   4         22.38         36.52         2.75 o
  -6   4   4         64.24         66.04         4.07 o
  -5   4   4        234.08        225.79         2.63 o
  -4   4   4        730.54        646.12         4.80 o
  -3   4   4          9.29         11.29         0.70 o
  -2   4   4         11.42         15.93         0.59 o
  -1   4   4        275.75        256.25         2.15 o
   0   4   4       1666.15       1611.36         7.74 o
   1   4   4        280.14        264.62         2.75 o
   2   4   4         10.93         15.39         0.50 o
   3   4   4          9.17         11.17         0.58 o
   4   4   4        726.46        635.34         7.86 o
   5   4   4        233.23        228.33         3.80 o
   6   4   4         62.90         69.82         3.04 o
   7   4   4         22.32         43.06         2.74 o
   8   4   4         44.23         48.99         2.64 o
  -8   5   4          1.36          1.69         1.16 o
  -7   5   4         14.54         13.82         2.06 o
  -6   5   4         94.47        107.51         4.24 o
  -5   5   4         59.12         63.22         1.38 o
  -4   5   4        581.82        539.68         5.28 o
  -3   5   4        331.88        339.76         3.04 o
  -2   5   4       3455.05       3569.53        15.65 o
  -1   5   4        557.16        545.39         3.84 o
   0   5   4        171.40        198.40         1.48 o
   1   5   4        555.70        549.00         3.96 o
   2   5   4       3465.23       3568.77        24.97 o
   3   5   4        329.25        344.96         2.70 o
   4   5   4        582.36        550.90         4.75 o
   5   5   4         60.18         65.66         1.54 o
   6   5   4         94.01        107.91         3.50 o
   7   5   4         14.59         15.84         1.68 o
   8   5   4          1.38          0.18         1.37 o
  -7   6   4         46.66         37.78         4.70 o
  -6   6   4          7.83          8.86         0.92 o
  -5   6   4        368.29        376.68         4.38 o
  -4   6   4         40.48         38.92         1.08 o
  -3   6   4        376.95        389.59         2.98 o
  -2   6   4         33.53         34.34         0.85 o
  -1   6   4       3607.38       3913.52        14.24 o
   0   6   4         18.94         29.93         0.54 o
   1   6   4       3622.06       3914.75        19.05 o
   2   6   4         32.19         33.07         0.86 o
   3   6   4        380.78        407.14         3.25 o
   4   6   4         40.33         42.03         1.04 o
   5   6   4        371.45        388.53         4.49 o
   6   6   4          7.91         10.40         1.11 o
   7   6   4         47.72         37.48         1.95 o
  -7   7   4         17.95         18.38         1.45 o
  -6   7   4         92.86         81.66         1.95 o
  -5   7   4        274.66        274.76         2.59 o
  -4   7   4        390.45        378.93         3.01 o
  -3   7   4        114.79        103.77         1.30 o
  -2   7   4       1518.41       1388.11         7.22 o
  -1   7   4       1100.39       1058.71         4.34 o
   0   7   4          0.85          3.82         0.32 o
   1   7   4       1092.62       1065.29         4.80 o
   2   7   4       1518.69       1368.21         9.99 o
   3   7   4        111.71        102.70         1.43 o
   4   7   4        389.64        385.45         3.07 o
   5   7   4        274.76        289.20         3.46 o
   6   7   4         92.94         85.22         2.13 o
   7   7   4         17.71         16.19         2.21 o
  -7   8   4         27.71         21.66         1.96 o
  -6   8   4         70.00         57.13         1.76 o
  -5   8   4        275.30        268.20         2.88 o
  -4   8   4        403.95        411.44         2.87 o
  -3   8   4       2032.76       2134.76        10.95 o
  -2   8   4        639.71        648.52         3.27 o
  -1   8   4       5933.75       6246.80        19.29 o
   0   8   4        349.31        383.04         2.34 o
   1   8   4       5913.77       6273.43        19.85 o
   2   8   4        645.40        651.36         5.00 o
   3   8   4       2025.47       2160.62        11.79 o
   4   8   4        408.37        427.75         3.40 o
   5   8   4        272.56        274.63         3.63 o
   6   8   4         69.88         61.87         1.87 o
   7   8   4         27.59         24.96         1.49 o
  -7   9   4         23.28         29.93         2.73 o
  -6   9   4        107.25         96.73         2.39 o
  -5   9   4         43.31         43.27         1.23 o
  -4   9   4         86.61         91.08         1.50 o
  -3   9   4        258.37        270.24         2.25 o
  -2   9   4        153.10        158.62         1.72 o
  -1   9   4       1378.61       1365.20         5.10 o
   0   9   4        296.69        338.37         1.91 o
   1   9   4       1370.85       1365.11         5.44 o
   2   9   4        155.14        157.49         1.58 o
   3   9   4        261.00        275.59         2.72 o
   4   9   4         88.23         94.91         1.62 o
   5   9   4         43.33         46.14         1.35 o
   6   9   4        109.46         93.75         2.60 o
   7   9   4         23.31         23.06         1.14 o
  -7  10   4         25.28         24.62         1.85 o
  -6  10   4         42.08         42.34         1.50 o
  -5  10   4        120.76        130.24         2.12 o
  -4  10   4         38.98         40.49         1.09 o
  -3  10   4        186.02        174.80         2.01 o
  -2  10   4        333.71        352.95         2.67 o
  -1  10   4        619.54        612.96         3.19 o
   0  10   4       1040.20       1161.48         4.47 o
   1  10   4        615.72        614.97         3.22 o
   2  10   4        326.51        359.25         2.65 o
   3  10   4        184.99        175.93         2.08 o
   4  10   4         39.09         42.63         1.16 o
   5  10   4        120.38        127.10         2.22 o
   6  10   4         42.23         41.13         1.51 o
   7  10   4         24.89         18.49         1.75 o
  -6  11   4         19.85         16.19         0.88 o
  -5  11   4        149.25        147.63         2.55 o
  -4  11   4        153.11        156.52         2.11 o
  -3  11   4        291.17        294.04         2.52 o
  -2  11   4        943.91       1011.64         5.82 o
  -1  11   4        482.42        459.81         2.98 o
   0  11   4        450.98        497.01         2.95 o
   1  11   4        482.64        465.66         3.04 o
   2  11   4        940.19       1024.03         4.82 o
   3  11   4        288.66        300.71         3.08 o
   4  11   4        151.26        157.97         2.14 o
   5  11   4        149.36        151.99         2.53 o
   6  11   4         19.09         16.76         1.00 o
  -6  12   4         27.23         20.55         1.15 o
  -5  12   4         41.37         43.38         1.46 o
  -4  12   4        178.65        195.08         2.76 o
  -3  12   4        330.95        333.69         3.02 o
  -2  12   4        345.67        353.42         3.08 o
  -1  12   4       1441.67       1497.35         6.61 o
   0  12   4        386.04        414.70         3.15 o
   1  12   4       1440.65       1501.45         6.79 o
   2  12   4        350.79        356.91         2.83 o
   3  12   4        327.82        331.68         3.51 o
   4  12   4        179.83        196.93         2.29 o
   5  12   4         41.36         45.02         1.29 o
   6  12   4         27.64         20.06         1.08 o
  -5  13   4         51.82         48.22         1.67 o
  -4  13   4        137.51        132.87         2.54 o
  -3  13   4         80.87         72.31         1.56 o
  -2  13   4        961.62       1002.25         7.31 o
  -1  13   4        130.32        155.93         2.04 o
   0  13   4       3057.34       3134.62        12.73 o
   1  13   4        131.61        157.80         2.02 o
   2  13   4        954.39       1020.54         5.55 o
   3  13   4         79.96         70.99         1.44 o
   4  13   4        134.79        132.59         1.94 o
   5  13   4         50.94         48.37         1.22 o
  -5  14   4        202.93        167.53         2.47 o
  -4  14   4        458.95        428.83         6.56 o
  -3  14   4        244.72        236.71         2.68 o
  -2  14   4        725.62        717.22         4.85 o
  -1  14   4        605.02        592.81         4.76 o
   0  14   4        325.74        324.29         3.25 o
   1  14   4        609.53        590.31         4.94 o
   2  14   4        726.55        715.02         4.89 o
   3  14   4        246.34        244.50         2.70 o
   4  14   4        458.28        423.06         6.03 o
   5  14   4        203.66        169.21         4.42 o
  -4  15   4        169.87        155.59         3.84 o
  -3  15   4         92.65         95.62         1.61 o
  -2  15   4         75.57         89.66         1.80 o
  -1  15   4         41.83         42.53         1.30 o
   0  15   4          2.90          1.86         0.66 o
   1  15   4         41.48         42.20         1.38 o
   2  15   4         75.93         88.17         1.72 o
   3  15   4         93.25         95.35         2.11 o
   4  15   4        171.24        160.18         2.89 o
  -4  16   4         54.09         45.95         1.57 o
  -3  16   4          2.35          0.93         0.55 o
  -2  16   4         84.13         72.10         1.55 o
  -1  16   4          3.08          2.22         0.53 o
   0  16   4          9.15          7.78         0.79 o
   1  16   4          3.57          2.95         0.69 o
   2  16   4         84.84         75.77         1.87 o
   3  16   4          2.07          1.04         0.59 o
   4  16   4         53.90         45.13         1.34 o
  -3  17   4         66.11         65.38         1.90 o
  -2  17   4         72.51         73.05         3.03 o
  -1  17   4         29.00         33.49         1.44 o
   0  17   4         39.25         41.54         1.36 o
   1  17   4         28.79         33.09         1.20 o
   2  17   4         72.00         69.91         1.87 o
   3  17   4         68.67         63.16         1.59 o
  -2  18   4         29.11         33.24         1.44 o
  -1  18   4         15.52         15.96         1.01 o
   0  18   4          0.53          2.66         0.66 o
   1  18   4         15.82         15.18         1.19 o
   2  18   4         29.53         30.78         1.85 o
   1   0   5         92.56         99.60         0.84 o
   2   0   5       1122.68       1007.97        13.53 o
   3   0   5        286.18        261.14         4.29 o
   4   0   5         37.02         38.67         0.99 o
   5   0   5        124.89        130.92         2.14 o
   6   0   5         96.73        114.98         2.71 o
   7   0   5         24.15         38.02         1.94 o
   8   0   5          0.24          1.48         1.11 o
  -8   1   5         32.91         52.97         2.96 o
  -7   1   5        103.41        127.92         4.12 o
  -6   1   5         16.42         16.46         1.20 o
  -5   1   5        161.20        155.29         2.86 o
  -4   1   5        414.05        390.98         3.81 o
  -3   1   5        785.19        880.36         9.19 o
  -2   1   5       1632.47       1497.21        11.24 o
  -1   1   5        919.61        843.27         6.80 o
   0   1   5         50.91         39.50         0.87 o
   1   1   5        917.14        850.93         4.48 o
   2   1   5       1630.97       1479.70         8.22 o
   3   1   5        782.11        861.95        10.26 o
   4   1   5        410.78        376.23         4.77 o
   5   1   5        161.44        155.86         3.67 o
   6   1   5         15.91         17.55         1.38 o
   7   1   5        102.98        108.85         5.12 o
   8   1   5         32.93         48.64         5.62 o
  -8   2   5         35.03         26.41         2.34 o
  -7   2   5         34.50         32.90         2.71 o
  -6   2   5        531.35        542.76        11.79 o
  -5   2   5         58.33         59.46         1.41 o
  -4   2   5        646.83        600.46         4.03 o
  -3   2   5        385.03        389.83         3.65 o
  -2   2   5       3342.81       3146.90        17.77 o
  -1   2   5        932.22        889.54         5.91 o
   0   2   5       3897.48       3443.88        19.14 o
   1   2   5        940.35        869.84         4.65 o
   2   2   5       3347.19       3179.85        15.64 o
   3   2   5        383.34        388.10         3.77 o
   4   2   5        645.80        598.31         8.29 o
   5   2   5         59.09         59.82         1.66 o
   6   2   5        533.58        592.92        12.76 o
   7   2   5         34.27         35.51         1.78 o
   8   2   5         35.59         28.63         3.11 o
  -8   3   5         37.85         40.76         2.84 o
  -7   3   5         45.33         48.33         4.05 o
  -6   3   5         85.92         96.67         2.47 o
  -5   3   5         44.43         48.91         1.31 o
  -4   3   5        215.44        223.88         2.12 o
  -3   3   5        682.71        705.45         7.28 o
  -2   3   5        113.84        127.23         1.48 o
  -1   3   5         16.16         26.85         0.75 o
   0   3   5       1100.65       1021.98         5.96 o
   1   3   5         16.54         29.15         0.73 o
   2   3   5        116.28        120.25         1.59 o
   3   3   5        677.11        729.58         4.83 o
   4   3   5        215.02        221.45         3.17 o
   5   3   5         43.08         50.20         1.36 o
   6   3   5         85.35        102.81         2.49 o
   7   3   5         45.24         61.61         4.14 o
   8   3   5         38.90         41.70         3.50 o
  -8   4   5        100.16        102.68         3.76 o
  -7   4   5          5.44          5.74         1.11 o
  -6   4   5        621.41        639.51        17.57 o
  -5   4   5        134.81        150.68         2.26 o
  -4   4   5        191.03        187.74         1.82 o
  -3   4   5       1173.08       1139.17        10.39 o
  -2   4   5        496.56        490.03         4.52 o
  -1   4   5       2806.09       2710.82        13.36 o
   0   4   5         17.88         15.38         0.58 o
   1   4   5       2794.45       2750.50        17.32 o
   2   4   5        490.93        496.77         2.85 o
   3   4   5       1169.52       1142.65         9.95 o
   4   4   5        192.67        185.54         2.54 o
   5   4   5        136.73        152.25         2.45 o
   6   4   5        626.21        626.66        22.07 o
   7   4   5          4.91          7.22         1.29 o
  -7   5   5          9.12          7.55         0.99 o
  -6   5   5        100.00        101.63         2.87 o
  -5   5   5        153.01        150.78         2.06 o
  -4   5   5        310.20        324.86         3.08 o
  -3   5   5        326.09        363.55         2.62 o
  -2   5   5       1006.08       1055.50         5.80 o
  -1   5   5       2383.23       2206.70         8.57 o
   0   5   5       3712.89       3611.21        14.62 o
   1   5   5       2381.71       2223.39        10.41 o
   2   5   5       1008.42       1050.73         7.06 o
   3   5   5        327.93        371.78         2.53 o
   4   5   5        313.37        327.48         3.77 o
   5   5   5        155.25        152.34         3.07 o
   6   5   5        101.48        100.46         4.38 o
   7   5   5          9.32          8.35         1.51 o
   8   5   5          1.02          2.63         1.42 o
  -7   6   5        105.50         80.49         9.27 o
  -6   6   5         79.77         75.41         3.06 o
  -5   6   5        129.25        126.65         1.95 o
  -4   6   5        463.63        458.33         4.68 o
  -3   6   5        985.59        985.98         7.64 o
  -2   6   5       2995.87       3017.94        11.74 o
  -1   6   5       1102.28       1197.10         5.04 o
   0   6   5        568.12        614.83         2.90 o
   1   6   5       1104.50       1206.60         6.16 o
   2   6   5       2993.56       3007.59        15.50 o
   3   6   5        991.78       1000.39         6.78 o
   4   6   5        462.00        465.72         3.98 o
   5   6   5        129.93        129.49         2.08 o
   6   6   5         79.33         81.94         2.59 o
   7   6   5        106.80        106.22        10.54 o
  -7   7   5         12.99         11.02         1.33 o
  -6   7   5         15.72         20.89         1.16 o
  -5   7   5         94.77         91.84         1.59 o
  -4   7   5        105.58        122.57         1.64 o
  -3   7   5         73.47         66.61         1.08 o
  -2   7   5       1141.26       1223.55         5.93 o
  -1   7   5        189.38        141.42         1.34 o
   0   7   5       3257.88       3383.34        12.45 o
   1   7   5        185.10        144.69         1.42 o
   2   7   5       1139.33       1216.29         6.60 o
   3   7   5         71.45         67.70         1.32 o
   4   7   5        105.36        124.11         1.82 o
   5   7   5         94.88         95.34         1.75 o
   6   7   5         15.56         25.99         1.63 o
   7   7   5         13.17         10.38         1.21 o
  -7   8   5        170.91        190.90         4.81 o
  -6   8   5         26.27         26.37         1.26 o
  -5   8   5        380.77        382.04         3.69 o
  -4   8   5         62.21         58.73         1.13 o
  -3   8   5        251.40        245.60         2.13 o
  -2   8   5        426.07        448.62         2.73 o
  -1   8   5        135.46        148.58         1.33 o
   0   8   5        336.54        385.29         2.18 o
   1   8   5        136.55        148.86         1.46 o
   2   8   5        426.32        451.51         2.71 o
   3   8   5        248.89        250.83         2.80 o
   4   8   5         63.09         61.13         1.25 o
   5   8   5        379.04        394.45         6.81 o
   6   8   5         27.76         29.69         1.46 o
   7   8   5        170.07        175.52         3.77 o
  -7   9   5        107.60         84.73         3.47 o
  -6   9   5        170.61        152.95         4.54 o
  -5   9   5        111.49        112.01         1.96 o
  -4   9   5        336.05        341.86         2.70 o
  -3   9   5        114.47        126.55         1.68 o
  -2   9   5       1599.95       1530.34         6.43 o
  -1   9   5        413.46        410.27         2.31 o
   0   9   5        252.01        304.68         1.82 o
   1   9   5        410.59        413.92         2.50 o
   2   9   5       1599.71       1553.63         6.66 o
   3   9   5        113.65        127.52         1.64 o
   4   9   5        337.15        346.63         3.01 o
   5   9   5        110.47        120.72         1.95 o
   6   9   5        169.25        155.31         2.65 o
   7   9   5        106.29         84.68         2.33 o
  -6  10   5         10.42         10.66         0.86 o
  -5  10   5         25.35         27.02         0.99 o
  -4  10   5         53.75         50.43         1.11 o
  -3  10   5        189.72        212.35         2.17 o
  -2  10   5         85.29         87.96         1.24 o
  -1  10   5        189.87        216.57         1.75 o
   0  10   5         35.26         50.19         0.78 o
   1  10   5        188.36        212.39         1.74 o
   2  10   5         85.38         86.87         1.23 o
   3  10   5        186.49        213.98         2.22 o
   4  10   5         52.76         53.36         1.22 o
   5  10   5         24.66         28.70         1.03 o
   6  10   5          9.73         10.61         0.90 o
   7  10   5          3.71          3.95         1.45 o
  -6  11   5        148.56        126.75         4.34 o
  -5  11   5         29.25         28.90         1.04 o
  -4  11   5        224.47        221.70         2.75 o
  -3  11   5        388.83        381.27         3.08 o
  -2  11   5        899.95        923.08         5.26 o
  -1  11   5       1855.66       1921.24         7.36 o
   0  11   5        427.34        423.42         2.88 o
   1  11   5       1850.05       1929.62         7.71 o
   2  11   5        893.90        935.02         4.84 o
   3  11   5        387.67        384.12         2.85 o
   4  11   5        224.58        225.73         2.41 o
   5  11   5         29.33         29.05         0.98 o
   6  11   5        148.93        125.49         2.01 o
  -6  12   5         31.29         20.08         1.37 o
  -5  12   5        284.39        274.43         6.29 o
  -4  12   5        111.83        117.08         1.76 o
  -3  12   5       1254.49       1280.39         7.67 o
  -2  12   5         35.18         34.00         1.01 o
  -1  12   5       2857.28       2978.27        10.74 o
   0  12   5         19.58         21.94         0.77 o
   1  12   5       2867.12       2982.24        11.14 o
   2  12   5         33.78         35.79         0.98 o
   3  12   5       1261.50       1291.95        11.77 o
   4  12   5        111.71        122.38         2.22 o
   5  12   5        289.08        282.29         7.09 o
   6  12   5         31.40         21.26         1.00 o
  -5  13   5         30.89         29.68         1.06 o
  -4  13   5        217.66        206.41         3.87 o
  -3  13   5         21.54         25.11         0.91 o
  -2  13   5        939.36        969.54         5.55 o
  -1  13   5         68.48         61.21         1.30 o
   0  13   5         78.25         84.41         1.39 o
   1  13   5         68.19         63.77         1.45 o
   2  13   5        946.16        975.79         5.51 o
   3  13   5         21.88         24.70         0.99 o
   4  13   5        217.62        205.23         2.66 o
   5  13   5         30.04         29.46         1.06 o
  -5  14   5        150.11        114.93         3.49 o
  -4  14   5          7.33          8.56         0.73 o
  -3  14   5        271.35        279.78         3.70 o
  -2  14   5        840.42        838.56         5.45 o
  -1  14   5        582.71        617.67         4.74 o
   0  14   5        975.55        947.88         6.38 o
   1  14   5        582.32        614.95         4.95 o
   2  14   5        835.68        829.01         6.03 o
   3  14   5        272.48        284.20         3.05 o
   4  14   5          7.47          8.76         0.69 o
   5  14   5        152.44        114.29         2.24 o
  -4  15   5         17.76         21.80         0.92 o
  -3  15   5         59.33         55.26         1.29 o
  -2  15   5        118.40        130.83         2.16 o
  -1  15   5        116.57        105.40         1.89 o
   0  15   5         56.99         69.66         1.76 o
   1  15   5        116.92        102.66         2.02 o
   2  15   5        119.36        131.35         2.12 o
   3  15   5         58.49         54.70         1.40 o
   4  15   5         18.78         21.78         0.84 o
  -4  16   5          6.66          4.28         0.82 o
  -3  16   5         25.29         20.16         0.96 o
  -2  16   5          2.96          4.13         0.63 o
  -1  16   5         13.68         20.26         1.00 o
   0  16   5          8.04          8.51         0.78 o
   1  16   5         13.47         20.08         1.03 o
   2  16   5          2.88          3.98         0.63 o
   3  16   5         26.14         20.57         0.92 o
   4  16   5          6.51          3.53         0.77 o
  -3  17   5          2.68          2.89         0.66 o
  -2  17   5         15.60         11.62         1.05 o
  -1  17   5         83.58         92.18         2.09 o
   0  17   5          5.94          6.79         0.73 o
   1  17   5         80.52         88.05         1.84 o
   2  17   5         16.52         12.01         0.88 o
   3  17   5          2.72          2.98         0.61 o
  -2  18   5          6.36          7.51         1.71 o
  -1  18   5         14.23         14.38         1.02 o
   0  18   5         15.60         19.96         1.03 o
   1  18   5         14.42         13.66         1.01 o
   2  18   5          6.15          4.40         1.53 o
   0   0   6        158.58        177.47        12.32 o
   1   0   6          3.61         11.86         0.63 o
   2   0   6          2.06          9.48         0.45 o
   3   0   6        100.48        122.41         1.75 o
   4   0   6          1.33          5.37         0.58 o
   5   0   6        184.14        189.10         2.70 o
   6   0   6        194.94        226.12         5.22 o
   7   0   6        120.93        109.73         6.62 o
   8   0   6         29.73         24.96         1.71 o
  -8   1   6         10.24          8.41         1.53 o
  -7   1   6         13.58         22.72         1.57 o
  -6   1   6        125.52        123.31         3.15 o
  -5   1   6         51.66         61.90         1.53 o
  -4   1   6        503.32        467.46         4.68 o
  -3   1   6         57.68         64.11         1.74 o
  -2   1   6       2952.89       2856.12        15.05 o
  -1   1   6        899.87        869.90         5.82 o
   1   1   6        896.59        881.36         4.68 o
   2   1   6       2943.04       2841.85        16.12 o
   3   1   6         55.64         58.39         1.50 o
   4   1   6        505.14        478.46         7.48 o
   5   1   6         50.56         60.16         1.43 o
   6   1   6        123.15        123.65         2.98 o
   7   1   6         13.89         22.49         1.78 o
   8   1   6          9.85          9.27         1.56 o
  -8   2   6         11.26         12.81         2.24 o
  -7   2   6         29.86         27.75         2.28 o
  -6   2   6         52.74         67.99         2.36 o
  -5   2   6         38.08         31.92         1.01 o
  -4   2   6        202.14        183.91         2.26 o
  -3   2   6        915.62        929.81         9.04 o
  -2   2   6        569.80        560.91         3.56 o
  -1   2   6        373.18        359.39         2.88 o
   0   2   6       5055.42       4693.00        38.88 o
   1   2   6        372.84        364.42         2.20 o
   2   2   6        571.00        563.06         3.41 o
   3   2   6        918.60        896.69         8.73 o
   4   2   6        204.89        188.44         3.23 o
   5   2   6         38.40         32.45         1.10 o
   6   2   6         54.09         69.04         3.69 o
   7   2   6         30.16         30.67         2.42 o
   8   2   6         11.24         12.83         1.60 o
  -8   3   6         22.71         28.75         2.09 o
  -7   3   6         65.28         64.48         5.74 o
  -6   3   6         45.15         38.70         1.64 o
  -5   3   6         30.99         36.15         1.17 o
  -4   3   6        334.22        319.16         3.31 o
  -3   3   6        275.48        331.07         2.64 o
  -2   3   6        153.00        169.00         3.45 o
  -1   3   6        463.92        468.21         2.97 o
   0   3   6       1254.16       1190.18         8.11 o
   1   3   6        463.41        473.27         2.46 o
   2   3   6        152.64        165.92         2.02 o
   3   3   6        276.29        328.34         2.71 o
   4   3   6        333.19        318.94         2.52 o
   5   3   6         31.15         34.82         1.15 o
   6   3   6         45.28         35.62         1.96 o
   7   3   6         66.03         80.77         3.27 o
   8   3   6         23.14         37.01         3.42 o
  -8   4   6         38.05         38.40         3.64 o
  -7   4   6         43.16         41.05         5.61 o
  -6   4   6        402.07        427.22         9.51 o
  -5   4   6         22.32         26.97         1.11 o
  -4   4   6        928.13        906.73         5.92 o
  -3   4   6        248.58        284.34         4.28 o
  -2   4   6       6211.75       6059.55        36.99 o
  -1   4   6       2238.61       2346.78        11.50 o
   0   4   6        584.56        512.64         3.73 o
   1   4   6       2242.00       2368.12        15.64 o
   2   4   6       6233.53       6031.19        26.60 o
   3   4   6        247.34        288.82         2.88 o
   4   4   6        927.79        911.41         7.92 o
   5   4   6         21.86         25.85         1.10 o
   6   4   6        403.16        427.60         8.21 o
   7   4   6         43.28         59.23         4.71 o
  -7   5   6          8.51          8.64         1.14 o
  -6   5   6          1.31          8.04         0.96 o
  -5   5   6         72.07         68.22         1.48 o
  -4   5   6         71.36         76.65         1.36 o
  -3   5   6        322.18        271.31         2.21 o
  -2   5   6        268.92        249.29         2.31 o
  -1   5   6       1792.61       1638.60         6.29 o
   0   5   6       6806.29       6119.80        29.26 o
   1   5   6       1788.04       1649.53         8.03 o
   2   5   6        267.10        251.84         2.25 o
   3   5   6        325.08        270.91         2.24 o
   4   5   6         71.22         75.53         1.25 o
   5   5   6         72.74         67.98         1.48 o
   6   5   6          1.36         10.37         1.02 o
   7   5   6          8.50         11.51         1.55 o
  -7   6   6         85.34         73.20         3.40 o
  -6   6   6         94.88         99.97         2.63 o
  -5   6   6        544.82        523.44         5.71 o
  -4   6   6        128.35        145.84         1.84 o
  -3   6   6       2752.35       2915.81        19.79 o
  -2   6   6        329.96        378.19         2.98 o
  -1   6   6       2494.51       2776.64        10.34 o
   0   6   6         42.10         61.33         0.77 o
   1   6   6       2492.38       2782.73        10.10 o
   2   6   6        332.20        372.63         3.21 o
   3   6   6       2768.40       2966.45        37.07 o
   4   6   6        129.49        146.57         1.95 o
   5   6   6        551.26        545.89         6.66 o
   6   6   6         94.69        109.29         2.50 o
   7   6   6         85.69         58.32         8.86 o
  -7   7   6         11.19         23.93         2.76 o
  -6   7   6          2.01          4.82         0.81 o
  -5   7   6        120.56        102.86         1.60 o
  -4   7   6        153.48        172.25         1.86 o
  -3   7   6        845.01        882.64         6.06 o
  -2   7   6       1119.21       1244.23         6.70 o
  -1   7   6       4538.35       4674.63        15.29 o
   0   7   6       1139.74       1211.73         4.87 o
   1   7   6       4519.03       4693.15        21.15 o
   2   7   6       1115.07       1222.46         7.73 o
   3   7   6        846.17        890.26         5.47 o
   4   7   6        151.27        176.41         2.21 o
   5   7   6        120.83        108.29         2.00 o
   6   7   6          1.76          5.17         0.88 o
   7   7   6         11.46         19.68         2.44 o
  -7   8   6          3.78          5.51         0.95 o
  -6   8   6         50.07         54.33         2.68 o
  -5   8   6         97.08        106.88         1.63 o
  -4   8   6         47.43         42.93         0.97 o
  -3   8   6         67.61         92.38         1.38 o
  -2   8   6        296.75        316.69         2.14 o
  -1   8   6        105.96        104.80         1.13 o
   0   8   6        428.71        477.98         2.55 o
   1   8   6        105.57        106.34         1.23 o
   2   8   6        291.81        323.92         2.29 o
   3   8   6         65.34         94.32         1.36 o
   4   8   6         47.15         43.98         1.11 o
   5   8   6         96.72        109.37         1.97 o
   6   8   6         50.39         60.51         2.01 o
   7   8   6          3.91          6.62         0.96 o
  -7   9   6        129.88         87.21         5.32 o
  -6   9   6         33.78         35.38         1.40 o
  -5   9   6        145.70        146.72         2.21 o
  -4   9   6         21.96         23.12         0.76 o
  -3   9   6        506.68        517.70         3.54 o
  -2   9   6        220.24        250.92         2.05 o
  -1   9   6        656.66        609.51         3.04 o
   0   9   6        749.69        755.98         3.36 o
   1   9   6        656.84        611.60         3.20 o
   2   9   6        218.17        248.77         1.93 o
   3   9   6        505.78        532.66         3.67 o
   4   9   6         22.57         24.98         0.89 o
   5   9   6        145.52        154.47         2.33 o
   6   9   6         34.95         38.34         1.60 o
   7   9   6        129.73         92.16         3.84 o
  -6  10   6          5.83          4.84         0.73 o
  -5  10   6         40.38         41.69         1.35 o
  -4  10   6        118.71        123.20         1.63 o
  -3  10   6         24.32         25.45         0.87 o
  -2  10   6         24.80         27.99         0.74 o
  -1  10   6        231.85        225.80         1.85 o
   0  10   6          0.22          9.77         0.44 o
   1  10   6        232.03        223.35         1.88 o
   2  10   6         25.95         26.65         0.72 o
   3  10   6         22.93         26.76         0.81 o
   4  10   6        121.92        124.24         1.64 o
   5  10   6         39.37         43.75         1.23 o
   6  10   6          5.89          4.89         0.79 o
  -6  11   6        113.39         92.17         3.12 o
  -5  11   6         31.17         30.78         1.04 o
  -4  11   6        270.10        269.16         2.80 o
  -3  11   6        356.31        345.83         2.98 o
  -2  11   6        436.12        454.90         3.11 o
  -1  11   6        330.50        340.73         2.59 o
   0  11   6        191.34        195.07         1.87 o
   1  11   6        332.45        338.92         2.68 o
   2  11   6        438.69        466.75         3.20 o
   3  11   6        359.83        349.40         3.38 o
   4  11   6        269.89        271.82         2.65 o
   5  11   6         31.04         31.20         1.08 o
   6  11   6        113.01         98.09         2.19 o
  -6  12   6         73.90         41.31         1.89 o
  -5  12   6        239.96        232.10         5.76 o
  -4  12   6         63.46         65.38         1.46 o
  -3  12   6        677.24        679.14         5.16 o
  -2  12   6         16.82         17.16         0.79 o
  -1  12   6       1064.92       1103.15         5.30 o
   0  12   6         76.56         78.88         1.31 o
   1  12   6       1067.28       1101.83         5.56 o
   2  12   6         16.78         16.89         0.71 o
   3  12   6        681.41        688.95         6.42 o
   4  12   6         61.94         67.56         1.51 o
   5  12   6        242.26        232.22         4.59 o
   6  12   6         73.86         46.28         2.09 o
  -5  13   6         53.18         41.12         1.32 o
  -4  13   6         46.49         45.35         1.15 o
  -3  13   6        126.10        128.41         1.87 o
  -2  13   6        975.32        998.46         5.49 o
  -1  13   6        161.98        166.67         2.04 o
   0  13   6        723.72        776.07         4.80 o
   1  13   6        158.10        164.84         2.35 o
   2  13   6        972.56        996.87         5.29 o
   3  13   6        125.07        130.71         1.92 o
   4  13   6         45.52         46.26         1.23 o
   5  13   6         53.06         40.89         1.30 o
  -5  14   6         75.34         59.93         2.53 o
  -4  14   6        159.93        132.33         3.26 o
  -3  14   6        196.02        204.85         2.86 o
  -2  14   6        203.28        208.82         2.57 o
  -1  14   6        323.28        339.92         3.45 o
   0  14   6          0.10          2.24         0.64 o
   1  14   6        323.73        335.73         3.72 o
   2  14   6        206.66        209.21         2.66 o
   3  14   6        192.92        204.54         2.23 o
   4  14   6        160.50        135.21         2.15 o
   5  14   6         74.15         54.32         1.64 o
  -4  15   6          2.89          3.11         0.61 o
  -3  15   6        232.13        194.05         3.11 o
  -2  15   6        129.73        118.19         2.04 o
  -1  15   6        330.52        321.98         3.46 o
   0  15   6         84.27         87.13         1.98 o
   1  15   6        332.97        314.40         3.41 o
   2  15   6        130.17        115.74         2.14 o
   3  15   6        233.57        197.19         2.95 o
   4  15   6          2.82          3.18         0.52 o
  -4  16   6          4.87          5.13         1.18 o
  -3  16   6        131.14        120.01         3.45 o
  -2  16   6         96.21         94.97         1.85 o
  -1  16   6         79.01         81.25         1.96 o
   0  16   6          7.58         11.11         0.87 o
   1  16   6         75.46         80.22         1.76 o
   2  16   6         94.61         98.16         2.04 o
   3  16   6        131.22        117.43         2.00 o
   4  16   6          4.58          4.72         1.27 o
  -3  17   6         63.51         51.07         2.09 o
  -2  17   6         59.94         57.83         1.47 o
  -1  17   6         95.94        107.68         2.25 o
   0  17   6          0.41          0.69         0.61 o
   1  17   6         95.50        107.52         2.06 o
   2  17   6         59.95         59.12         1.50 o
   3  17   6         61.89         48.60         2.66 o
  -1  18   6         48.04         56.44         2.47 o
   0  18   6         30.95         28.47         1.21 o
   1  18   6         47.95         60.41         1.91 o
   1   0   7       1785.26       1495.62        10.71 o
   2   0   7        276.31        248.17         2.44 o
   3   0   7        871.93        929.02         9.75 o
   4   0   7          0.07          3.08         0.43 o
   5   0   7        159.11        172.07         3.04 o
   6   0   7        299.65        355.28        10.08 o
   7   0   7          1.85          4.04         1.01 o
  -7   1   7         35.94         27.25         1.87 o
  -6   1   7         73.41         92.76         3.02 o
  -5   1   7         50.58         62.56         1.40 o
  -4   1   7         57.48         61.36         1.19 o
  -3   1   7         67.42         83.38         1.34 o
  -2   1   7       1042.33       1097.32         8.42 o
  -1   1   7        172.61        149.14         1.63 o
   0   1   7        213.62        154.86         1.67 o
   1   1   7        171.26        147.91         1.86 o
   2   1   7       1049.44       1104.80         7.41 o
   3   1   7         65.82         84.34         1.70 o
   4   1   7         58.32         60.28         1.36 o
   5   1   7         50.89         61.67         1.44 o
   6   1   7         73.73         99.03         3.61 o
   7   1   7         35.47         26.28         2.06 o
   8   1   7         15.90         19.86         2.63 o
  -8   2   7         17.24         17.96         2.69 o
  -7   2   7          4.50         10.20         1.36 o
  -6   2   7        152.88        165.55         4.23 o
  -5   2   7        246.85        231.78         3.50 o
  -4   2   7       1053.26       1022.03        12.60 o
  -3   2   7         63.48         71.06         1.25 o
  -2   2   7       1409.17       1368.12        10.86 o
  -1   2   7       2458.33       2199.87        12.70 o
   0   2   7       1594.87       1538.64        12.88 o
   1   2   7       2456.93       2207.23        10.75 o
   2   2   7       1407.86       1359.22         9.24 o
   3   2   7         65.04         68.02         1.28 o
   4   2   7       1056.87       1016.60        13.95 o
   5   2   7        247.52        238.48         3.57 o
   6   2   7        154.20        171.02         5.06 o
   7   2   7          4.57          8.36         1.33 o
   8   2   7         17.98         20.31         2.71 o
  -8   3   7         39.97         41.54         3.69 o
  -7   3   7         45.86         48.76         5.98 o
  -6   3   7        184.68        208.99         4.75 o
  -5   3   7        287.17        296.97         4.86 o
  -4   3   7        446.10        410.94         4.47 o
  -3   3   7        116.47        134.01         2.99 o
  -2   3   7       1347.34       1347.12         9.30 o
  -1   3   7        431.24        471.79         3.73 o
   0   3   7       8097.88       7936.73        37.98 o
   1   3   7        434.57        482.06         2.73 o
   2   3   7       1355.35       1344.88         6.82 o
   3   3   7        115.31        133.05         2.58 o
   4   3   7        447.35        419.36         4.74 o
   5   3   7        286.97        314.44         4.47 o
   6   3   7        185.03        207.83         7.23 o
   7   3   7         44.80         55.25         3.01 o
   8   3   7         40.47         51.71         3.66 o
  -7   4   7        194.12        175.23        27.02 o
  -6   4   7        196.37        202.64         7.38 o
  -5   4   7        407.51        382.46         6.50 o
  -4   4   7        333.63        330.98         6.11 o
  -3   4   7       1812.32       1766.92        13.17 o
  -2   4   7       2166.79       2022.99         9.89 o
  -1   4   7       2594.49       2486.14        19.69 o
   0   4   7       2578.44       2587.10        12.93 o
   1   4   7       2592.45       2517.79        14.53 o
   2   4   7       2169.09       2038.41         8.74 o
   3   4   7       1815.73       1753.85        15.28 o
   4   4   7        336.96        323.01         5.56 o
   5   4   7        407.19        401.99         5.70 o
   6   4   7        199.18        201.93         3.98 o
   7   4   7        194.55        228.35         5.85 o
   8   4   7         50.52         63.03         3.69 o
  -7   5   7        152.71        152.45        18.66 o
  -6   5   7          3.24          5.63         0.99 o
  -5   5   7         75.99         81.14         2.11 o
  -4   5   7        999.35        977.06         8.57 o
  -3   5   7        457.07        472.97         3.15 o
  -2   5   7       2168.95       2169.77        11.17 o
  -1   5   7       1404.18       1419.78         6.96 o
   0   5   7       3742.64       3839.97        14.44 o
   1   5   7       1415.11       1437.89         7.57 o
   2   5   7       2178.04       2158.90        11.86 o
   3   5   7        457.41        481.34         4.95 o
   4   5   7        997.26        976.26        10.04 o
   5   5   7         78.32         81.51         1.60 o
   6   5   7          3.35          5.67         0.84 o
   7   5   7        153.31        203.76         5.24 o
  -7   6   7        100.95        133.75         5.54 o
  -6   6   7         75.91         74.11         2.55 o
  -5   6   7        161.40        163.84         2.22 o
  -4   6   7         73.52         74.04         1.26 o
  -3   6   7        201.03        200.71         1.91 o
  -2   6   7       1197.38       1228.60         5.85 o
  -1   6   7        108.54        108.56         1.49 o
   0   6   7        110.39        161.06         1.26 o
   1   6   7        111.45        109.16         1.10 o
   2   6   7       1193.22       1201.25         9.22 o
   3   6   7        202.66        202.08         2.19 o
   4   6   7         71.86         76.88         1.31 o
   5   6   7        162.41        171.35         2.53 o
   6   6   7         75.38         84.61         1.92 o
   7   6   7        101.26        135.73         7.54 o
  -7   7   7         44.58         57.06         3.77 o
  -6   7   7         73.18         73.95         2.36 o
  -5   7   7         83.43         92.41         1.51 o
  -4   7   7        100.32        107.16         1.54 o
  -3   7   7        183.21        180.82         1.88 o
  -2   7   7        387.13        456.97         2.89 o
  -1   7   7         70.65         73.74         1.01 o
   0   7   7        133.68        122.13         1.09 o
   1   7   7         70.64         73.54         1.08 o
   2   7   7        386.65        453.83         3.13 o
   3   7   7        184.00        178.99         1.90 o
   4   7   7        100.87        108.88         1.65 o
   5   7   7         83.58         94.81         1.88 o
   6   7   7         71.45         77.26         1.75 o
   7   7   7         44.75         46.07         3.72 o
  -7   8   7         60.80         40.51         3.76 o
  -6   8   7          8.25          8.63         0.91 o
  -5   8   7         83.82         82.91         1.56 o
  -4   8   7         31.71         32.27         0.94 o
  -3   8   7        201.23        213.51         2.13 o
  -2   8   7        250.20        215.85         1.86 o
  -1   8   7        299.38        327.23         2.03 o
   0   8   7        954.74        964.41         4.19 o
   1   8   7        297.24        332.37         2.15 o
   2   8   7        250.54        215.62         1.79 o
   3   8   7        200.19        212.39         2.17 o
   4   8   7         31.03         33.11         0.99 o
   5   8   7         83.36         82.09         1.69 o
   6   8   7          8.05          7.96         0.74 o
   7   8   7         60.46         44.72         2.00 o
  -7   9   7         69.16         62.95         4.29 o
  -6   9   7         92.26         77.67         2.25 o
  -5   9   7        204.20        203.64         3.07 o
  -4   9   7        266.92        256.98         2.34 o
  -3   9   7        340.38        334.83         2.90 o
  -2   9   7         63.83         63.73         1.00 o
  -1   9   7        161.87        165.58         1.54 o
   0   9   7       1943.84       1853.92         8.59 o
   1   9   7        159.90        165.97         1.50 o
   2   9   7         62.56         65.20         1.06 o
   3   9   7        338.88        335.98         2.86 o
   4   9   7        267.07        259.88         2.51 o
   5   9   7        201.86        214.25         3.32 o
   6   9   7         91.96         84.18         1.86 o
   7   9   7         68.38         53.00         3.21 o
  -6  10   7          0.17          0.73         0.56 o
  -5  10   7         76.43         69.78         1.68 o
  -4  10   7         15.84         13.63         0.72 o
  -3  10   7        160.77        176.18         2.04 o
  -2  10   7        105.05        106.75         1.33 o
  -1  10   7        144.82        134.17         1.55 o
   0  10   7        585.84        572.39         3.45 o
   1  10   7        145.52        133.52         1.48 o
   2  10   7        102.73        107.81         1.39 o
   3  10   7        161.42        175.65         1.94 o
   4  10   7         15.20         13.52         0.74 o
   5  10   7         76.53         73.68         1.57 o
   6  10   7          0.21          1.18         0.63 o
  -6  11   7         44.84         31.53         1.16 o
  -5  11   7        101.47        100.79         2.41 o
  -4  11   7         73.53         81.42         1.49 o
  -3  11   7         49.35         57.23         1.24 o
  -2  11   7         59.06         68.37         1.20 o
  -1  11   7        256.11        266.13         2.34 o
   0  11   7        118.42        103.96         1.43 o
   1  11   7        259.69        259.14         2.19 o
   2  11   7         59.25         68.67         1.16 o
   3  11   7         48.15         57.07         1.26 o
   4  11   7         73.59         84.21         1.61 o
   5  11   7        100.82        103.03         1.61 o
   6  11   7         45.24         32.97         1.24 o
  -6  12   7          3.54          4.82         1.55 o
  -5  12   7        265.58        237.46         5.24 o
  -4  12   7        115.14        119.47         1.90 o
  -3  12   7        759.02        745.27         5.51 o
  -2  12   7        211.93        225.06         2.27 o
  -1  12   7        621.74        628.31         3.81 o
   0  12   7         25.22         33.63         0.92 o
   1  12   7        616.32        621.40         4.00 o
   2  12   7        209.69        227.64         2.21 o
   3  12   7        759.26        752.67         7.02 o
   4  12   7        114.25        120.24         1.81 o
   5  12   7        265.21        238.56         3.44 o
   6  12   7          3.67          3.12         1.30 o
  -5  13   7         48.05         37.74         1.39 o
  -4  13   7        117.39        104.05         1.77 o
  -3  13   7        407.03        411.61         3.49 o
  -2  13   7        277.73        294.53         2.89 o
  -1  13   7       1112.72       1079.18         5.66 o
   0  13   7        436.48        498.42         3.76 o
   1  13   7       1115.11       1073.57         6.74 o
   2  13   7        277.71        297.78         2.69 o
   3  13   7        408.68        409.53         4.96 o
   4  13   7        117.16        106.58         1.76 o
   5  13   7         48.15         37.09         1.18 o
  -5  14   7         82.36         60.90         2.81 o
  -4  14   7         12.53          7.11         1.08 o
  -3  14   7        115.69        108.15         1.73 o
  -2  14   7         21.00         17.42         0.93 o
  -1  14   7        149.68        158.84         2.41 o
   0  14   7        588.51        610.18         5.14 o
   1  14   7        148.69        161.84         2.47 o
   2  14   7         20.89         16.34         0.86 o
   3  14   7        116.62        108.34         1.83 o
   4  14   7         12.40         11.31         0.73 o
   5  14   7         83.56         50.66         2.51 o
  -4  15   7         42.41         29.07         1.10 o
  -3  15   7          1.71          3.26         0.55 o
  -2  15   7        105.63        102.00         1.80 o
  -1  15   7         92.10         82.18         2.09 o
   0  15   7         50.07         64.06         1.61 o
   1  15   7         90.48         79.46         1.67 o
   2  15   7        103.90        102.05         1.98 o
   3  15   7          2.02          2.96         0.45 o
   4  15   7         42.15         28.04         0.95 o
  -3  16   7        124.36        119.08         2.07 o
  -2  16   7        104.49        106.64         2.24 o
  -1  16   7         26.88         31.10         1.27 o
   0  16   7         30.36         35.42         1.47 o
   1  16   7         27.22         31.16         1.25 o
   2  16   7        104.07        105.57         2.30 o
   3  16   7        123.41        126.57         2.11 o
  -2  17   7         30.31         30.49         1.07 o
  -1  17   7         21.13         20.15         1.15 o
   0  17   7         18.87         19.89         0.98 o
   1  17   7         21.74         18.28         0.98 o
   2  17   7         29.89         28.75         1.05 o
  -1  18   7         20.15         25.87         3.03 o
   0  18   7          7.20         12.94         1.07 o
   1  18   7         19.58         26.92         2.23 o
   0   0   8       1149.45       1017.11        14.26 o
   1   0   8       1192.68       1062.77         8.26 o
   2   0   8       1357.15       1380.10         9.87 o
   3   0   8         54.55         50.90         0.94 o
   4   0   8        549.43        526.49         5.42 o
   5   0   8        174.27        170.47         2.49 o
   6   0   8         75.03         95.81         2.89 o
   7   0   8         33.18         33.68         2.22 o
  -7   1   8         11.03         14.79         1.96 o
  -6   1   8         11.03          9.21         1.19 o
  -5   1   8         49.78         55.10         1.38 o
  -4   1   8        134.90        147.46         2.66 o
  -3   1   8        103.22        132.76         1.84 o
  -2   1   8        236.64        220.17         1.83 o
  -1   1   8       1183.95       1145.91         8.94 o
   0   1   8        810.20        822.87         4.90 o
   1   1   8       1187.68       1140.37         5.26 o
   2   1   8        231.62        219.46         1.83 o
   3   1   8        101.32        135.87         2.29 o
   4   1   8        134.29        146.20         2.18 o
   5   1   8         49.04         54.82         1.37 o
   6   1   8         11.25          8.83         1.07 o
   7   1   8         10.85         14.69         1.19 o
   8   1   8          2.26          5.95         1.82 o
  -7   2   8         40.32         28.61         1.79 o
  -6   2   8         38.96         42.55         2.52 o
  -5   2   8         83.48         77.09         1.59 o
  -4   2   8         14.81         23.38         0.74 o
  -3   2   8        135.09        132.26         3.02 o
  -2   2   8        528.66        475.50         4.65 o
  -1   2   8       1938.48       1966.76        15.26 o
   0   2   8          9.21         32.71         0.74 o
   1   2   8       1932.70       1996.45         8.66 o
   2   2   8        532.55        474.82         3.04 o
   3   2   8        136.46        119.80         1.84 o
   4   2   8         14.91         23.95         0.78 o
   5   2   8         83.44         79.73         1.67 o
   6   2   8         39.45         44.02         1.63 o
   7   2   8         39.81         29.32         1.59 o
   8   2   8         12.30         17.67         2.34 o
  -7   3   8         71.92         73.24         4.62 o
  -6   3   8         71.65         79.36         3.68 o
  -5   3   8        342.75        302.59         5.36 o
  -4   3   8        117.02        125.93         1.89 o
  -3   3   8       2496.10       2397.13        19.84 o
  -2   3   8        369.19        369.91         3.56 o
  -1   3   8       1068.32       1021.53         5.38 o
   0   3   8          2.48         10.92         0.44 o
   1   3   8       1060.93       1022.52         7.18 o
   2   3   8        366.83        368.01         2.73 o
   3   3   8       2480.05       2388.37        20.96 o
   4   3   8        117.51        128.65         1.82 o
   5   3   8        339.11        291.38         3.26 o
   6   3   8         72.61         89.40         2.44 o
   7   3   8         71.04         70.77         3.03 o
  -7   4   8         30.76         19.94         1.51 o
  -6   4   8        151.81        138.12         5.00 o
  -5   4   8         53.27         50.38         1.42 o
  -4   4   8        669.07        664.95         5.55 o
  -3   4   8        750.86        769.53         5.08 o
  -2   4   8        347.62        337.91         3.22 o
  -1   4   8       2484.65       2437.97        10.98 o
   0   4   8        643.63        666.92         4.82 o
   1   4   8       2484.48       2429.14        15.38 o
   2   4   8        353.05        337.96         2.46 o
   3   4   8        751.74        772.54         6.16 o
   4   4   8        674.49        646.26         6.00 o
   5   4   8         52.35         54.61         1.46 o
   6   4   8        152.57        150.67         4.08 o
   7   4   8         30.51         26.37         3.19 o
  -7   5   8         68.89         69.55         3.22 o
  -6   5   8         86.45         89.10         3.08 o
  -5   5   8        175.64        175.53         2.47 o
  -4   5   8          9.06         17.58         0.73 o
  -3   5   8        691.69        680.23         5.00 o
  -2   5   8        515.93        531.91         3.79 o
  -1   5   8        796.63        948.03         5.17 o
   0   5   8        750.73        662.31         3.49 o
   1   5   8        798.32        956.63         5.19 o
   2   5   8        510.69        523.34         3.22 o
   3   5   8        693.81        681.77         5.74 o
   4   5   8          9.04         18.39         0.69 o
   5   5   8        176.77        181.44         2.47 o
   6   5   8         86.55         96.87         2.00 o
   7   5   8         69.09         73.79         2.55 o
  -7   6   8         64.05         81.26         3.14 o
  -6   6   8         99.39         81.79         2.49 o
  -5   6   8        339.02        329.76         3.67 o
  -4   6   8        287.02        257.98         2.39 o
  -3   6   8        550.94        560.69         4.02 o
  -2   6   8         95.60        101.47         1.28 o
  -1   6   8       3045.54       2982.83        12.97 o
   0   6   8         45.80         39.01         0.67 o
   1   6   8       3053.54       2960.83        13.71 o
   2   6   8         96.16        100.68         1.34 o
   3   6   8        551.81        552.21         4.36 o
   4   6   8        287.39        262.77         2.53 o
   5   6   8        340.14        334.97         4.28 o
   6   6   8         99.37         87.25         1.75 o
   7   6   8         64.61         83.68         5.54 o
  -7   7   8        179.68        185.51         7.74 o
  -6   7   8         90.39         86.13         2.08 o
  -5   7   8         80.83         77.57         1.50 o
  -4   7   8         85.49         96.57         1.42 o
  -3   7   8        767.88        855.39         5.10 o
  -2   7   8        177.24        220.66         1.84 o
  -1   7   8       3350.95       3611.20        13.51 o
   0   7   8        185.35        187.11         1.44 o
   1   7   8       3360.04       3603.27        20.54 o
   2   7   8        174.64        219.23         1.85 o
   3   7   8        768.12        844.47         6.70 o
   4   7   8         85.35         95.62         1.53 o
   5   7   8         81.64         82.44         1.76 o
   6   7   8         89.81         95.73         1.84 o
   7   7   8        179.42        184.06         5.20 o
  -7   8   8        108.83        132.42         6.85 o
  -6   8   8         33.59         29.95         1.24 o
  -5   8   8        171.88        174.53         2.24 o
  -4   8   8          2.12          2.78         0.51 o
  -3   8   8        290.87        304.66         2.55 o
  -2   8   8         60.46         62.97         0.99 o
  -1   8   8        161.88        145.35         1.30 o
   0   8   8          0.00          7.14         0.46 o
   1   8   8        159.98        150.26         1.43 o
   2   8   8         58.92         62.12         0.90 o
   3   8   8        290.34        307.76         2.58 o
   4   8   8          1.95          2.69         0.56 o
   5   8   8        169.21        183.83         2.55 o
   6   8   8         31.93         35.38         1.10 o
   7   8   8        108.16        127.62        11.46 o
  -6   9   8         10.54         14.99         1.00 o
  -5   9   8         66.02         65.34         1.40 o
  -4   9   8         83.56         87.42         1.36 o
  -3   9   8        193.24        183.92         1.98 o
  -2   9   8        567.69        584.92         3.24 o
  -1   9   8        151.13        151.01         1.58 o
   0   9   8        979.11       1054.68         4.99 o
   1   9   8        152.79        152.83         1.52 o
   2   9   8        566.70        586.33         3.44 o
   3   9   8        192.62        183.91         1.95 o
   4   9   8         83.89         88.96         1.47 o
   5   9   8         65.20         69.52         1.63 o
   6   9   8         10.69         13.78         0.89 o
   7   9   8         36.50         37.47         5.56 o
  -6  10   8         49.45         44.22         1.25 o
  -5  10   8         61.93         61.12         1.50 o
  -4  10   8         22.74         22.22         0.87 o
  -3  10   8        206.22        221.03         2.22 o
  -2  10   8         63.80         73.84         1.15 o
  -1  10   8        187.00        189.40         1.89 o
   0  10   8         87.83         90.67         1.15 o
   1  10   8        187.02        189.53         1.74 o
   2  10   8         66.79         73.14         1.17 o
   3  10   8        206.21        223.17         2.23 o
   4  10   8         23.50         23.79         0.91 o
   5  10   8         61.88         63.27         1.28 o
   6  10   8         49.93         45.21         1.34 o
  -6  11   8         86.73         72.44         3.93 o
  -5  11   8        111.49        110.34         1.96 o
  -4  11   8         40.20         44.87         1.13 o
  -3  11   8         33.55         36.84         1.05 o
  -2  11   8        244.82        256.35         2.39 o
  -1  11   8        228.57        220.15         2.16 o
   0  11   8        205.94        231.06         2.34 o
   1  11   8        225.44        219.58         2.00 o
   2  11   8        243.72        257.24         2.26 o
   3  11   8         32.35         37.06         1.07 o
   4  11   8         40.95         46.79         1.26 o
   5  11   8        111.22        109.76         1.70 o
   6  11   8         87.90         73.04         3.60 o
  -6  12   8         68.18         49.05         3.08 o
  -5  12   8         80.64         70.63         2.00 o
  -4  12   8        106.73        110.32         1.77 o
  -3  12   8        189.15        185.51         2.45 o
  -2  12   8         37.39         38.43         1.07 o
  -1  12   8        808.97        794.42         4.39 o
   0  12   8          3.72          6.67         0.61 o
   1  12   8        809.29        786.69         4.56 o
   2  12   8         38.19         37.09         0.92 o
   3  12   8        190.48        185.31         2.34 o
   4  12   8        107.60        112.78         1.85 o
   5  12   8         81.28         70.36         1.81 o
   6  12   8         67.56         46.78         3.13 o
  -5  13   8         45.41         35.58         1.61 o
  -4  13   8         62.97         72.25         1.42 o
  -3  13   8        540.11        568.38         4.50 o
  -2  13   8        239.97        255.42         2.59 o
  -1  13   8        578.03        589.82         4.15 o
   0  13   8          3.04          8.77         0.69 o
   1  13   8        575.85        584.58         4.60 o
   2  13   8        241.13        253.36         2.67 o
   3  13   8        536.82        568.94         4.79 o
   4  13   8         63.14         68.28         1.33 o
   5  13   8         45.70         37.84         1.91 o
  -5  14   8        154.95        118.66         9.73 o
  -4  14   8        174.09        150.75         2.51 o
  -3  14   8        367.10        361.41         3.71 o
  -2  14   8        396.78        384.94         3.73 o
  -1  14   8        571.55        582.41         5.35 o
   0  14   8        560.01        533.40         4.59 o
   1  14   8        570.12        571.67         5.00 o
   2  14   8        396.42        374.21         3.58 o
   3  14   8        365.16        360.02         3.38 o
   4  14   8        175.03        151.35         2.02 o
   5  14   8        154.95        116.51         5.48 o
  -4  15   8         42.19         29.42         1.50 o
  -3  15   8         18.35         16.12         1.07 o
  -2  15   8         42.47         48.44         1.36 o
  -1  15   8         22.64         31.91         1.39 o
   0  15   8        131.07        121.46         2.05 o
   1  15   8         23.02         30.98         1.19 o
   2  15   8         42.44         48.25         1.45 o
   3  15   8         17.84          9.59         2.42 o
   4  15   8         41.77         29.56         2.25 o
  -3  16   8        113.88         92.55         2.45 o
  -2  16   8        164.37        126.58        14.96 o
  -1  16   8        180.88        192.63         2.96 o
   0  16   8         37.27         38.00         1.56 o
   1  16   8        182.53        182.31         2.78 o
   2  16   8        162.11        164.78         2.40 o
   3  16   8        116.09         93.64         3.11 o
  -2  17   8         16.13         15.87         0.81 o
  -1  17   8         97.34        113.56         2.18 o
   0  17   8         21.51         19.25         0.96 o
   1  17   8         98.75        113.73         2.49 o
   2  17   8         16.43         16.45         1.07 o
   3  17   8         75.50         55.32         3.42 o
   0  18   8         61.20         66.28         3.22 o
   1   0   9       1341.05       1082.64         8.29 o
   2   0   9       1107.28        916.29         8.22 o
   3   0   9         52.07         65.77         1.16 o
   4   0   9        346.41        315.35         4.71 o
   5   0   9        112.32         94.67         1.91 o
   6   0   9         95.97         95.61         2.68 o
   7   0   9        276.93        295.25        11.30 o
  -7   1   9          8.60         12.26         1.23 o
  -6   1   9         27.90         25.93         1.71 o
  -5   1   9        243.88        236.80         3.97 o
  -4   1   9         22.20         20.65         0.74 o
  -3   1   9       1536.90       1590.58        14.32 o
  -2   1   9        767.95        810.75         9.28 o
  -1   1   9        446.69        441.78         4.42 o
   0   1   9       7320.80       6925.86        38.20 o
   1   1   9        449.23        431.76         2.66 o
   2   1   9        768.43        838.43         5.89 o
   3   1   9       1544.99       1578.58        14.97 o
   4   1   9         22.83         22.14         0.73 o
   5   1   9        245.74        238.59         2.91 o
   6   1   9         27.56         25.97         1.51 o
   7   1   9          9.15         11.55         1.09 o
  -7   2   9         40.07         41.16         1.80 o
  -6   2   9        269.02        273.95         5.66 o
  -5   2   9         45.62         41.57         1.22 o
  -4   2   9        812.22        748.63        10.33 o
  -3   2   9        782.30        783.76        10.36 o
  -2   2   9       1186.96       1078.61         7.56 o
  -1   2   9       3810.45       3566.83        17.37 o
   0   2   9       1290.21       1313.16        13.39 o
   1   2   9       3814.00       3588.20        17.19 o
   2   2   9       1186.51       1080.24         9.40 o
   3   2   9        784.80        767.25         9.71 o
   4   2   9        812.58        756.52        11.21 o
   5   2   9         45.46         42.25         1.12 o
   6   2   9        272.43        265.73         6.63 o
   7   2   9         39.38         44.30         2.52 o
  -7   3   9         42.94         32.04         2.45 o
  -6   3   9         95.82         87.49         2.70 o
  -5   3   9         11.06         15.06         0.89 o
  -4   3   9         36.49         44.96         1.05 o
  -3   3   9         93.26        109.06         3.27 o
  -2   3   9        432.78        420.04         3.89 o
  -1   3   9       1453.53       1449.88         9.13 o
   0   3   9        461.27        435.68         2.34 o
   1   3   9       1450.70       1453.68         5.79 o
   2   3   9        430.66        416.89         3.05 o
   3   3   9         93.63        100.80         2.04 o
   4   3   9         36.53         42.53         0.98 o
   5   3   9         10.36         15.17         0.80 o
   6   3   9         96.88         87.66         2.22 o
   7   3   9         41.38         37.80         3.23 o
  -7   4   9         40.42         31.60         1.93 o
  -6   4   9         19.64         21.06         1.24 o
  -5   4   9        128.68        109.98         2.73 o
  -4   4   9        258.35        246.89         2.59 o
  -3   4   9        541.65        522.49         3.67 o
  -2   4   9        926.62        955.25         5.40 o
  -1   4   9       1612.02       1707.60        10.53 o
   0   4   9       2517.34       2377.24        12.30 o
   1   4   9       1614.20       1707.77         8.61 o
   2   4   9        923.73        954.62         6.86 o
   3   4   9        541.49        524.36         3.94 o
   4   4   9        256.66        245.11         3.85 o
   5   4   9        127.62        116.73         2.19 o
   6   4   9         19.37         24.42         1.51 o
   7   4   9         40.49         46.78         3.45 o
  -7   5   9         53.88         45.74         3.18 o
  -6   5   9         17.80         17.46         1.11 o
  -5   5   9        314.68        316.84         6.27 o
  -4   5   9        124.28        144.31         2.09 o
  -3   5   9        743.89        758.60         4.18 o
  -2   5   9        903.39        908.94         6.20 o
  -1   5   9       1462.49       1555.20         7.36 o
   0   5   9       2912.71       3059.08        14.59 o
   1   5   9       1459.30       1571.57         7.68 o
   2   5   9        899.61        912.17         5.33 o
   3   5   9        747.83        754.24         6.93 o
   4   5   9        125.72        142.73         2.02 o
   5   5   9        314.16        318.44         4.84 o
   6   5   9         17.14         19.06         1.10 o
   7   5   9         54.07         48.47         2.34 o
  -7   6   9         14.81          8.59         0.98 o
  -6   6   9         38.11         31.52         1.25 o
  -5   6   9         54.46         55.69         1.44 o
  -4   6   9        219.70        211.06         2.18 o
  -3   6   9        395.44        454.20         3.45 o
  -2   6   9        853.72        912.67         5.42 o
  -1   6   9        901.96        981.82         5.44 o
   0   6   9       1063.89       1169.71         5.42 o
   1   6   9        902.40        975.27         4.45 o
   2   6   9        852.59        912.22         5.79 o
   3   6   9        395.96        458.60         3.99 o
   4   6   9        220.00        209.61         2.33 o
   5   6   9         53.55         57.46         1.47 o
   6   6   9         37.66         36.65         1.23 o
   7   6   9         14.57         14.69         1.92 o
  -7   7   9         77.44         74.53        12.18 o
  -6   7   9          7.73          7.00         0.67 o
  -5   7   9         65.55         70.41         1.52 o
  -4   7   9        434.53        437.44         3.11 o
  -3   7   9        209.59        214.61         1.99 o
  -2   7   9          7.87          8.86         0.49 o
  -1   7   9        149.25        172.08         1.58 o
   0   7   9        178.77        200.92         1.49 o
   1   7   9        150.03        173.06         1.57 o
   2   7   9          7.97          8.84         0.47 o
   3   7   9        208.69        211.57         2.31 o
   4   7   9        435.20        440.68         4.46 o
   5   7   9         66.65         70.86         1.48 o
   6   7   9          7.58          8.78         0.74 o
   7   7   9         78.48        107.18         5.85 o
  -7   8   9         28.08         26.16         3.24 o
  -6   8   9         17.99         15.28         0.85 o
  -5   8   9        165.90        161.53         2.24 o
  -4   8   9        103.41        105.18         1.53 o
  -3   8   9        156.34        168.88         1.86 o
  -2   8   9        400.38        423.48         2.69 o
  -1   8   9        432.24        440.59         2.62 o
   0   8   9        178.52        168.18         1.37 o
   1   8   9        431.53        439.19         2.89 o
   2   8   9        398.98        425.16         2.80 o
   3   8   9        156.10        170.26         1.88 o
   4   8   9        102.38        105.39         1.82 o
   5   8   9        165.69        171.14         2.26 o
   6   8   9         17.29         16.02         0.91 o
   7   8   9         28.43         26.34         2.92 o
  -6   9   9         16.21         17.87         1.06 o
  -5   9   9         64.83         59.66         1.31 o
  -4   9   9          2.37          5.20         0.60 o
  -3   9   9        108.70        108.18         1.51 o
  -2   9   9        208.80        211.95         1.93 o
  -1   9   9        257.25        228.49         1.91 o
   0   9   9          0.08          3.71         0.35 o
   1   9   9        258.69        228.38         1.83 o
   2   9   9        208.49        214.72         1.99 o
   3   9   9        110.55        106.84         1.46 o
   4   9   9          2.65          4.32         0.57 o
   5   9   9         65.67         62.75         1.31 o
   6   9   9         16.57         21.14         1.01 o
  -6  10   9          4.97          2.19         0.59 o
  -5  10   9        122.04        117.40         2.46 o
  -4  10   9        116.16        111.33         1.80 o
  -3  10   9          9.93          8.31         0.60 o
  -2  10   9         10.17          8.55         0.55 o
  -1  10   9        231.90        228.68         2.15 o
   0  10   9         90.96         85.03         1.22 o
   1  10   9        233.65        231.77         2.12 o
   2  10   9         10.15          9.13         0.60 o
   3  10   9         10.09          9.14         0.65 o
   4  10   9        118.23        111.36         1.69 o
   5  10   9        121.66        124.69         2.60 o
   6  10   9          4.83          1.90         0.49 o
  -6  11   9         55.95         50.08         2.84 o
  -5  11   9        340.96        324.48         4.56 o
  -4  11   9        123.15        133.84         1.84 o
  -3  11   9        232.08        229.54         2.37 o
  -2  11   9        211.62        225.31         2.23 o
  -1  11   9        256.26        264.75         2.20 o
   0  11   9          1.61          2.26         0.46 o
   1  11   9        257.39        262.65         2.29 o
   2  11   9        212.70        226.83         2.08 o
   3  11   9        231.26        233.15         2.51 o
   4  11   9        123.36        137.53         1.89 o
   5  11   9        338.58        341.52         4.29 o
   6  11   9         55.56         47.27         1.90 o
  -5  12   9         82.38         70.00         2.15 o
  -4  12   9        319.10        309.76         3.25 o
  -3  12   9        148.28        152.63         2.01 o
  -2  12   9        795.54        819.16         6.22 o
  -1  12   9        196.12        199.12         2.10 o
   0  12   9        914.05        989.66         6.07 o
   1  12   9        197.41        200.22         2.13 o
   2  12   9        793.32        824.54         5.17 o
   3  12   9        147.64        153.56         2.01 o
   4  12   9        317.14        311.10         2.79 o
   5  12   9         82.95         68.87         1.65 o
   6  12   9         41.59         29.32         2.61 o
  -5  13   9        100.46         72.16         3.92 o
  -4  13   9         53.67         51.19         1.20 o
  -3  13   9        134.03        132.88         1.81 o
  -2  13   9         17.62         20.79         0.86 o
  -1  13   9        452.82        445.55         4.06 o
   0  13   9          9.33          9.59         0.84 o
   1  13   9        451.49        435.01         3.92 o
   2  13   9         16.82         19.66         0.91 o
   3  13   9        132.88        130.71         1.88 o
   4  13   9         52.11         50.43         1.25 o
   5  13   9         99.45         73.47         4.08 o
  -4  14   9         94.64         74.81         1.42 o
  -3  14   9         22.90         24.32         0.81 o
  -2  14   9         23.73         25.15         1.08 o
  -1  14   9         76.18         76.05         1.82 o
   0  14   9         18.31         17.20         1.04 o
   1  14   9         75.15         72.49         1.67 o
   2  14   9         24.13         26.26         1.15 o
   3  14   9         23.34         24.86         0.92 o
   4  14   9         94.75         59.19         6.96 o
   5  14   9         20.14         14.54         2.11 o
  -4  15   9          1.75          2.67         0.82 o
  -3  15   9         23.89         21.02         0.82 o
  -2  15   9          6.85          6.24         0.74 o
  -1  15   9        126.87        150.59         2.62 o
   0  15   9         11.39         18.59         1.01 o
   1  15   9        130.60        149.44         2.60 o
   2  15   9          6.76          6.37         0.77 o
   3  15   9         24.49         15.30         1.81 o
   4  15   9          1.76          2.45         0.75 o
  -3  16   9         61.09         47.87         1.83 o
  -2  16   9         42.56         39.96         1.07 o
  -1  16   9         27.90         29.50         1.17 o
   0  16   9          1.49          3.38         0.64 o
   1  16   9         29.34         28.59         1.10 o
   2  16   9         42.70         17.05         6.17 o
   3  16   9         61.05         52.55         2.42 o
  -2  17   9         80.92         67.98         2.29 o
  -1  17   9         10.55          9.78         0.70 o
   0  17   9        121.37        125.99         2.71 o
   1  17   9          9.45          8.15         0.83 o
   2  17   9         80.80         66.65         2.30 o
   0   0  10        579.96        735.88         7.13 o
   1   0  10        246.68        187.44         1.88 o
   2   0  10        508.58        593.72         5.00 o
   3   0  10        167.92        191.91         2.30 o
   4   0  10        665.53        656.72         7.30 o
   5   0  10        313.34        276.37         4.35 o
   6   0  10        318.49        342.69        11.90 o
   7   0  10          0.87          2.36         0.73 o
  -7   1  10         25.94         34.56         1.66 o
  -6   1  10         39.75         42.70         1.52 o
  -5   1  10         31.94         40.43         1.29 o
  -4   1  10        301.85        282.72         4.00 o
  -3   1  10        848.04        817.13         7.59 o
  -2   1  10         46.12         49.41         1.03 o
  -1   1  10       2542.24       2440.93        18.85 o
   0   1  10        855.53        918.48         5.53 o
   1   1  10       2549.26       2381.67        18.45 o
   2   1  10         45.71         50.21         1.04 o
   3   1  10        851.22        816.17         8.00 o
   4   1  10        298.87        286.35         6.13 o
   5   1  10         32.13         42.71         1.28 o
   6   1  10         40.16         44.44         1.66 o
   7   1  10         26.03         28.56         2.43 o
  -7   2  10         31.06         28.96         1.73 o
  -6   2  10         62.88         52.17         2.01 o
  -5   2  10        422.23        433.36         6.54 o
  -4   2  10         46.12         40.63         1.08 o
  -3   2  10       2141.06       2103.93        20.26 o
  -2   2  10         20.47         24.82         0.71 o
  -1   2  10       8285.03       8388.15        63.26 o
   0   2  10       1731.33       1802.11         7.68 o
   1   2  10       8300.46       8326.61        65.73 o
   2   2  10         21.99         25.76         0.71 o
   3   2  10       2138.11       2110.43        20.47 o
   4   2  10         45.30         40.25         0.99 o
   5   2  10        417.18        437.80         4.86 o
   6   2  10         61.62         55.67         2.26 o
   7   2  10         30.15         24.62         1.99 o
  -7   3  10          1.65          1.51         0.86 o
  -6   3  10        176.81        196.44         7.52 o
  -5   3  10         77.66         75.99         1.55 o
  -4   3  10         92.98         91.56         1.50 o
  -3   3  10        558.23        517.66         5.08 o
  -2   3  10        280.50        290.68         3.14 o
  -1   3  10       1011.03        974.11         6.08 o
   0   3  10        764.78        894.23         3.97 o
   1   3  10        998.82        958.10         6.61 o
   2   3  10        282.00        291.69         3.49 o
   3   3  10        557.62        521.13         4.01 o
   4   3  10         93.11         93.37         1.42 o
   5   3  10         77.28         80.36         1.53 o
   6   3  10        176.31        189.83         4.26 o
   7   3  10          1.71          1.00         0.69 o
  -7   4  10         52.28         37.52         1.95 o
  -6   4  10        128.85        110.75         4.66 o
  -5   4  10         78.77         94.12         1.78 o
  -4   4  10        366.58        347.10         3.97 o
  -3   4  10         21.88         27.30         0.68 o
  -2   4  10        980.93        956.43         6.12 o
  -1   4  10       1720.22       1652.18         8.65 o
   0   4  10         45.47         71.74         0.85 o
   1   4  10       1707.07       1624.20        10.84 o
   2   4  10        982.90        956.09         7.22 o
   3   4  10         20.16         27.56         0.73 o
   4   4  10        365.41        349.86         5.23 o
   5   4  10         77.88         96.49         1.65 o
   6   4  10        127.98        113.83         2.51 o
   7   4  10         50.97         49.46         2.88 o
  -7   5  10         10.84          1.24         2.32 o
  -6   5  10         32.56         32.17         1.41 o
  -5   5  10        147.70        142.77         3.10 o
  -4   5  10         38.48         34.04         1.02 o
  -3   5  10        483.30        490.81         4.40 o
  -2   5  10         14.86         15.69         0.54 o
  -1   5  10       1294.22       1564.30         7.45 o
   0   5  10         43.36         34.19         0.63 o
   1   5  10       1298.58       1560.95         7.33 o
   2   5  10         15.04         14.80         0.49 o
   3   5  10        484.47        496.33         5.14 o
   4   5  10         38.50         33.51         0.91 o
   5   5  10        147.38        145.50         2.35 o
   6   5  10         32.47         35.26         1.31 o
   7   5  10         10.72          7.96         1.20 o
  -7   6  10         34.68         21.66         2.41 o
  -6   6  10          8.48          7.17         0.79 o
  -5   6  10          4.96          6.01         0.74 o
  -4   6  10          9.59         14.45         0.74 o
  -3   6  10        110.18        122.26         1.47 o
  -2   6  10        178.63        165.46         1.63 o
  -1   6  10       1409.00       1408.21         7.07 o
   0   6  10        242.86        244.27         1.70 o
   1   6  10       1413.76       1412.37         6.91 o
   2   6  10        178.33        164.26         1.58 o
   3   6  10        108.42        118.33         1.87 o
   4   6  10         10.01         13.78         0.67 o
   5   6  10          4.59          6.23         0.72 o
   6   6  10          8.28          8.18         0.84 o
   7   6  10         34.79         37.54         4.15 o
  -7   7  10         23.62         23.60         3.50 o
  -6   7  10         26.05         22.92         0.99 o
  -5   7  10        213.78        202.87         2.83 o
  -4   7  10         77.01         79.95         1.34 o
  -3   7  10        372.93        372.07         3.35 o
  -2   7  10         10.61         14.20         0.59 o
  -1   7  10         20.30         38.41         0.77 o
   0   7  10         79.00         91.27         1.05 o
   1   7  10         20.61         36.75         0.68 o
   2   7  10         10.53         13.97         0.57 o
   3   7  10        371.95        376.49         4.20 o
   4   7  10         78.11         79.16         1.41 o
   5   7  10        215.31        215.36         3.31 o
   6   7  10         26.78         25.36         1.08 o
   7   7  10         23.39         21.72         2.09 o
  -6   8  10        127.55         97.89         1.97 o
  -5   8  10        227.70        215.40         2.96 o
  -4   8  10        339.45        349.80         3.53 o
  -3   8  10         38.80         41.68         0.96 o
  -2   8  10        281.15        306.54         2.22 o
  -1   8  10          4.73          6.01         0.42 o
   0   8  10       1429.17       1464.46         7.54 o
   1   8  10          4.83          5.88         0.45 o
   2   8  10        283.54        313.76         2.45 o
   3   8  10         37.81         41.36         0.97 o
   4   8  10        340.65        351.43         4.40 o
   5   8  10        225.20        229.27         2.65 o
   6   8  10        128.10        107.93         3.02 o
   7   8  10        136.88        114.61         4.95 o
  -6   9  10          2.04          0.89         0.49 o
  -5   9  10        324.10        322.38         3.32 o
  -4   9  10         72.88         70.27         1.36 o
  -3   9  10        132.27        149.89         1.82 o
  -2   9  10         15.09         14.80         0.59 o
  -1   9  10        186.27        162.44         1.68 o
   0   9  10        130.30        120.25         1.30 o
   1   9  10        186.73        163.06         1.66 o
   2   9  10         15.77         15.66         0.69 o
   3   9  10        130.83        154.00         1.91 o
   4   9  10         72.32         73.39         1.31 o
   5   9  10        325.38        343.22         5.65 o
   6   9  10          2.11          1.02         0.33 o
  -6  10  10          1.49          2.38         0.82 o
  -5  10  10        188.16        172.49         3.07 o
  -4  10  10          9.67         11.47         0.76 o
  -3  10  10        424.24        443.11         3.52 o
  -2  10  10         63.87         57.46         1.08 o
  -1  10  10        958.58        975.21         6.08 o
   0  10  10         68.18         69.58         1.09 o
   1  10  10        959.21        965.37         4.84 o
   2  10  10         63.98         57.25         1.14 o
   3  10  10        428.51        450.28         6.35 o
   4  10  10         10.08         12.42         0.78 o
   5  10  10        190.39        187.81         3.00 o
   6  10  10          1.41          3.98         0.86 o
  -6  11  10         67.19         49.48         2.26 o
  -5  11  10         68.71         64.22         1.42 o
  -4  11  10         89.13         93.94         1.53 o
  -3  11  10         44.40         48.92         1.23 o
  -2  11  10          1.41          2.27         0.52 o
  -1  11  10          4.63          6.24         0.49 o
   0  11  10          0.92          1.76         0.44 o
   1  11  10          5.51          6.96         0.59 o
   2  11  10          1.20          1.81         0.50 o
   3  11  10         43.77         47.78         1.14 o
   4  11  10         90.41         98.52         1.52 o
   5  11  10         70.20         73.21         2.77 o
   6  11  10         68.22         47.70         2.92 o
  -5  12  10        223.61        206.36         4.79 o
  -4  12  10        305.45        283.81         2.65 o
  -3  12  10        332.72        331.17         3.19 o
  -2  12  10        285.47        277.17         3.47 o
  -1  12  10        517.58        520.85         3.84 o
   0  12  10       1246.38       1254.02         7.80 o
   1  12  10        515.56        518.85         4.18 o
   2  12  10        285.40        267.79         2.67 o
   3  12  10        331.54        330.38         3.25 o
   4  12  10        305.98        282.62         2.80 o
   5  12  10        223.31        205.75         6.32 o
  -5  13  10        253.73        229.19         4.96 o
  -4  13  10         63.73         64.96         1.43 o
  -3  13  10        162.55        151.60         1.70 o
  -2  13  10        151.05        162.97         2.20 o
  -1  13  10        464.37        444.21         4.13 o
   0  13  10        169.26        168.88         2.60 o
   1  13  10        464.39        437.46         4.06 o
   2  13  10        151.79        163.10         2.12 o
   3  13  10        161.38        148.12         1.92 o
   4  13  10         63.71         46.75         6.22 o
   5  13  10        251.42        185.87         3.40 o
  -4  14  10         55.61         50.29         1.55 o
  -3  14  10         25.03         23.96         0.83 o
  -2  14  10        522.27        534.04         4.51 o
  -1  14  10          2.97          6.64         0.83 o
   0  14  10        625.46        613.78         5.89 o
   1  14  10          3.13          5.78         0.76 o
   2  14  10        524.49        527.98         4.86 o
   3  14  10         25.91         18.00         1.93 o
   4  14  10         56.03         48.72         1.90 o
  -4  15  10         37.32         30.25         2.05 o
  -3  15  10         74.50         48.46         7.15 o
  -2  15  10         23.34         23.84         0.97 o
  -1  15  10         22.66         27.26         1.15 o
   0  15  10         76.41         77.38         1.80 o
   1  15  10         21.97         25.55         1.21 o
   2  15  10         23.19         21.43         1.14 o
   3  15  10         74.36         69.99         1.86 o
   4  15  10         37.99         32.85         1.37 o
  -3  16  10         66.60         56.68         2.34 o
  -2  16  10        115.91        112.45         2.07 o
  -1  16  10        130.32        147.32         2.58 o
   0  16  10         83.88        110.68         2.37 o
   1  16  10        131.03         84.54        20.41 o
   2  16  10        114.88        105.50         2.65 o
   3  16  10         68.59         55.56         2.35 o
  -2  17  10         25.85         25.08         2.95 o
  -1  17  10         21.33         19.33         1.30 o
   0  17  10          7.75         11.52         1.14 o
   1  17  10         21.68         17.80         1.29 o
   2  17  10         27.12         24.55         1.61 o
   1   0  11       2142.88       2005.06        12.82 o
   2   0  11        903.40        930.52         8.11 o
   3   0  11        261.08        284.92         3.39 o
   4   0  11         31.04         41.72         1.43 o
   5   0  11        418.96        446.29         6.01 o
   6   0  11         70.68         60.43         1.94 o
   7   0  11         44.38         32.78         2.82 o
  -7   1  11         67.85         66.48         3.84 o
  -6   1  11         57.96         61.28         2.47 o
  -5   1  11        391.19        390.85         7.22 o
  -4   1  11        435.46        455.75         7.71 o
  -3   1  11        622.93        624.71         4.90 o
  -2   1  11       4519.10       4434.74        21.08 o
  -1   1  11        716.77        727.52         7.26 o
   0   1  11      16819.83      16874.43       173.21 o
   1   1  11        728.03        710.59         5.10 o
   2   1  11       4530.78       4385.99        33.17 o
   3   1  11        625.57        616.47         5.92 o
   4   1  11        437.99        456.89         5.71 o
   5   1  11        393.49        406.00         4.82 o
   6   1  11         59.66         57.98         2.85 o
   7   1  11         68.59         63.76         6.01 o
  -7   2  11         72.44         59.72         2.90 o
  -6   2  11         47.36         52.61         3.12 o
  -5   2  11         91.63         88.88         1.78 o
  -4   2  11        157.50        171.25         3.00 o
  -3   2  11        295.27        300.13         3.61 o
  -2   2  11        858.44        843.74         6.02 o
  -1   2  11       1881.46       1830.65        12.11 o
   0   2  11        135.48        121.66         1.34 o
   1   2  11       1867.48       1761.38        16.89 o
   2   2  11        857.87        861.90         8.27 o
   3   2  11        293.37        300.36         2.80 o
   4   2  11        158.64        171.64         2.64 o
   5   2  11         91.70         86.50         2.51 o
   6   2  11         47.90         62.42         3.17 o
   7   2  11         72.56         54.89         2.09 o
  -7   3  11          1.78          1.91         1.03 o
  -6   3  11        146.82        128.39         7.33 o
  -5   3  11         85.64         72.76         1.63 o
  -4   3  11        480.58        467.39         5.50 o
  -3   3  11         22.74         15.86         0.61 o
  -2   3  11        752.49        813.74         4.57 o
  -1   3  11        834.11        868.23         4.50 o
   0   3  11       1024.44       1232.94         6.50 o
   1   3  11        835.19        855.42         5.83 o
   2   3  11        749.72        811.22         5.82 o
   3   3  11         23.27         14.90         0.62 o
   4   3  11        485.17        471.05         7.03 o
   5   3  11         86.80         78.37         1.61 o
   6   3  11        146.69        137.80         4.92 o
   7   3  11          1.97          0.97         0.58 o
  -7   4  11        142.26        150.41         5.25 o
  -6   4  11         33.54         36.79         1.35 o
  -5   4  11        219.82        218.26         3.89 o
  -4   4  11         43.41         44.00         1.21 o
  -3   4  11        137.02        141.56         1.61 o
  -2   4  11         42.16         43.05         0.81 o
  -1   4  11        183.32        203.07         1.72 o
   0   4  11        468.66        458.14         2.56 o
   1   4  11        181.62        201.46         1.71 o
   2   4  11         40.39         44.62         0.84 o
   3   4  11        136.48        143.58         1.63 o
   4   4  11         43.76         43.30         1.12 o
   5   4  11        217.44        226.70         4.40 o
   6   4  11         34.80         38.99         1.62 o
   7   4  11        140.64        142.03         8.19 o
  -7   5  11         20.01         16.08         1.51 o
  -6   5  11         33.21         34.12         1.41 o
  -5   5  11        206.17        188.71         3.51 o
  -4   5  11        266.28        277.71         3.30 o
  -3   5  11        211.95        215.55         2.03 o
  -2   5  11        280.42        252.41         1.88 o
  -1   5  11        126.48        114.19         1.41 o
   0   5  11       1339.26       1275.89         5.34 o
   1   5  11        126.49        112.18         1.25 o
   2   5  11        279.16        253.59         2.80 o
   3   5  11        210.37        218.33         2.59 o
   4   5  11        267.60        278.43         3.73 o
   5   5  11        208.08        200.48         2.59 o
   6   5  11         33.62         36.09         1.61 o
   7   5  11         20.03         20.88         1.92 o
  -7   6  11          5.37          0.66         2.37 o
  -6   6  11         87.37         71.91         2.28 o
  -5   6  11         25.75         30.51         1.12 o
  -4   6  11         93.69        106.75         2.47 o
  -3   6  11         57.31         81.51         1.31 o
  -2   6  11         76.10        106.16         1.35 o
  -1   6  11         50.34         65.49         1.04 o
   0   6  11        348.30        402.42         2.27 o
   1   6  11         50.64         65.77         1.00 o
   2   6  11         76.52        106.49         1.25 o
   3   6  11         58.55         83.13         1.27 o
   4   6  11         94.77        110.16         1.88 o
   5   6  11         26.15         34.82         1.27 o
   6   6  11         87.72         81.32         1.96 o
   7   6  11          5.52          2.49         0.85 o
  -7   7  11        114.07         85.11         5.24 o
  -6   7  11         11.24          6.47         0.76 o
  -5   7  11        216.83        222.23         3.31 o
  -4   7  11        156.17        150.25         2.40 o
  -3   7  11        134.37        141.45         1.95 o
  -2   7  11        359.59        331.56         2.92 o
  -1   7  11        410.85        403.80         3.25 o
   0   7  11          0.73          1.42         0.29 o
   1   7  11        408.11        409.80         2.75 o
   2   7  11        362.43        334.98         2.96 o
   3   7  11        132.99        141.31         2.19 o
   4   7  11        155.61        155.51         2.24 o
   5   7  11        215.97        237.07         3.26 o
   6   7  11         11.79          9.58         1.04 o
   7   7  11        114.06         92.68         5.18 o
  -6   8  11         35.81         28.89         1.24 o
  -5   8  11        280.19        278.45         3.87 o
  -4   8  11         11.77         17.83         0.84 o
  -3   8  11        433.42        433.15         3.58 o
  -2   8  11        596.02        610.63         3.58 o
  -1   8  11        217.53        218.53         1.73 o
   0   8  11          6.68          4.97         0.35 o
   1   8  11        217.75        222.14         2.03 o
   2   8  11        598.24        613.64         4.16 o
   3   8  11        429.39        440.64         5.20 o
   4   8  11         11.68         17.81         0.82 o
   5   8  11        278.21        297.55         3.70 o
   6   8  11         35.97         35.52         1.35 o
  -6   9  11         98.55         90.67         2.66 o
  -5   9  11         57.89         56.30         1.53 o
  -4   9  11         61.84         79.77         1.55 o
  -3   9  11        419.47        399.73         3.06 o
  -2   9  11        353.50        348.18         2.54 o
  -1   9  11        109.75        108.22         1.40 o
   0   9  11        133.52        114.71         1.40 o
   1   9  11        108.74        108.52         1.50 o
   2   9  11        349.27        355.89         3.37 o
   3   9  11        417.65        405.65         4.89 o
   4   9  11         60.88         80.19         1.46 o
   5   9  11         56.90         61.40         2.11 o
   6   9  11         98.03         89.78         2.28 o
  -6  10  11         62.95         49.47         2.23 o
  -5  10  11         82.59         76.08         2.55 o
  -4  10  11        116.50        111.95         1.86 o
  -3  10  11        259.27        281.08         2.60 o
  -2  10  11        224.00        243.48         2.37 o
  -1  10  11       1423.25       1472.77        10.23 o
   0  10  11         44.57         48.75         1.02 o
   1  10  11       1424.11       1482.63         7.06 o
   2  10  11        223.34        242.72         2.66 o
   3  10  11        261.17        284.50         3.22 o
   4  10  11        115.08        114.00         1.91 o
   5  10  11         83.22         85.39         1.82 o
   6  10  11         62.96         54.85         2.16 o
  -5  11  11          9.45         12.05         0.87 o
  -4  11  11        148.99        159.68         2.13 o
  -3  11  11         99.74         97.31         1.57 o
  -2  11  11         60.27         53.40         1.28 o
  -1  11  11        334.48        339.97         2.94 o
   0  11  11         19.18         20.15         0.85 o
   1  11  11        333.17        339.23         3.18 o
   2  11  11         61.81         53.20         1.34 o
   3  11  11        100.27         99.06         1.63 o
   4  11  11        150.13        164.34         2.10 o
   5  11  11          9.41         13.46         0.92 o
   6  11  11         38.90         33.69         2.74 o
  -5  12  11        201.03        166.78         5.05 o
  -4  12  11         12.11         12.66         0.74 o
  -3  12  11        190.05        184.20         2.25 o
  -2  12  11         94.22        101.44         1.68 o
  -1  12  11        766.10        740.03         4.88 o
   0  12  11         85.26         96.87         2.03 o
   1  12  11        760.84        733.03         5.29 o
   2  12  11         92.62        101.88         1.81 o
   3  12  11        188.07        180.05         2.27 o
   4  12  11         11.57          9.73         0.90 o
   5  12  11        199.42        169.79         3.49 o
  -5  13  11         11.36         13.38         1.25 o
  -4  13  11         64.29         57.74         1.31 o
  -3  13  11         18.49         20.46         0.82 o
  -2  13  11         32.32         32.09         1.18 o
  -1  13  11         17.43         18.36         0.94 o
   0  13  11         50.59         52.11         1.64 o
   1  13  11         16.57         17.51         1.01 o
   2  13  11         32.47         30.98         1.25 o
   3  13  11         18.31         11.22         2.09 o
   4  13  11         63.25         58.41         1.50 o
   5  13  11         12.54         12.80         1.29 o
  -4  14  11         45.31         40.65         1.48 o
  -3  14  11          2.05          2.58         0.47 o
  -2  14  11         61.98         62.44         1.43 o
  -1  14  11         72.19         76.95         1.91 o
   0  14  11          0.20          0.72         0.68 o
   1  14  11         73.74         76.48         2.03 o
   2  14  11         61.34         59.98         1.68 o
   3  14  11          2.17          3.14         0.68 o
   4  14  11         46.13         40.74         1.60 o
  -3  15  11         10.77         14.05         0.82 o
  -2  15  11         14.75          9.17         1.76 o
  -1  15  11          7.19          7.34         0.91 o
   0  15  11         24.35         29.01         1.19 o
   1  15  11          6.96          4.20         0.95 o
   2  15  11         14.34         16.82         1.22 o
   3  15  11         10.38          5.97         2.51 o
   4  15  11         69.36         55.71         3.37 o
  -3  16  11         26.59         24.92         2.90 o
  -2  16  11         82.72         84.55         2.68 o
  -1  16  11        102.92        104.07         2.37 o
   0  16  11          7.33         10.81         0.95 o
   1  16  11        101.33        101.37         2.37 o
   2  16  11         83.24         79.74         3.50 o
   3  16  11         26.96         26.01         1.38 o
  -1  17  11        101.93        115.14         6.03 o
   0  17  11          1.21          2.23         0.76 o
   1  17  11        101.89        121.66         3.66 o
   0   0  12        160.50        154.36         2.26 o
   1   0  12        276.36        250.36         2.33 o
   2   0  12       2759.08       2691.09        20.05 o
   3   0  12        350.58        339.27         3.23 o
   4   0  12       1285.78       1258.88        16.71 o
   5   0  12         72.01         65.75         1.52 o
   6   0  12        391.96        350.80        11.96 o
   7   0  12         11.24         12.64         1.14 o
  -7   1  12         14.05         12.97         1.20 o
  -6   1  12        108.24         95.63         3.95 o
  -5   1  12        161.49        152.54         2.32 o
  -4   1  12        536.26        546.28         5.76 o
  -3   1  12       1364.12       1375.25         8.09 o
  -2   1  12       2140.31       2099.26        13.47 o
  -1   1  12       3823.54       4214.26        20.85 o
   0   1  12       3484.24       3831.58        23.31 o
   1   1  12       3827.57       4151.22        31.07 o
   2   1  12       2130.77       2101.94        15.19 o
   3   1  12       1361.57       1350.03        14.52 o
   4   1  12        546.46        554.44         8.37 o
   5   1  12        161.65        154.56         2.45 o
   6   1  12        108.85         98.00         3.80 o
   7   1  12         14.37         11.90         1.14 o
  -7   2  12         11.15         13.10         1.31 o
  -6   2  12         39.50         35.50         2.37 o
  -5   2  12         10.54         17.29         1.01 o
  -4   2  12        184.87        190.18         2.96 o
  -3   2  12        209.37        236.13         2.55 o
  -2   2  12        261.21        312.70         2.70 o
  -1   2  12       1097.28       1212.21         7.84 o
   0   2  12         90.95        121.22         1.32 o
   1   2  12       1101.01       1223.62         9.71 o
   2   2  12        264.31        304.93         2.27 o
   3   2  12        211.27        234.04         2.46 o
   4   2  12        190.21        189.76         3.82 o
   5   2  12         10.03         16.23         0.93 o
   6   2  12         40.09         40.07         1.37 o
   7   2  12         10.65         15.10         1.26 o
  -7   3  12          6.24          4.65         1.07 o
  -6   3  12         44.79         51.21         2.55 o
  -5   3  12        169.87        158.01         2.59 o
  -4   3  12        471.39        478.20         7.99 o
  -3   3  12        504.05        514.90         5.20 o
  -2   3  12         17.34         15.19         0.62 o
  -1   3  12       1473.94       1477.49         8.90 o
   0   3  12        939.82        962.43         4.72 o
   1   3  12       1470.94       1450.25         8.20 o
   2   3  12         17.44         16.20         0.61 o
   3   3  12        506.20        506.79         5.54 o
   4   3  12        470.24        468.87         7.60 o
   5   3  12        172.87        162.86         2.58 o
   6   3  12         44.05         47.51         1.50 o
   7   3  12          6.25          2.96         1.45 o
  -7   4  12         11.34         11.82         1.20 o
  -6   4  12         24.81         24.42         1.50 o
  -5   4  12        229.79        220.10         6.04 o
  -4   4  12         13.31         12.37         0.90 o
  -3   4  12        883.67        900.27         7.78 o
  -2   4  12        203.50        216.34         2.26 o
  -1   4  12        943.42       1050.88         4.71 o
   0   4  12        629.06        597.34         3.06 o
   1   4  12        943.46       1018.87         6.67 o
   2   4  12        203.13        212.88         2.09 o
   3   4  12        880.86        912.04         8.71 o
   4   4  12         13.32         11.94         0.77 o
   5   4  12        228.75        228.81         5.26 o
   6   4  12         24.49         27.36         1.45 o
   7   4  12         11.96         13.90         1.30 o
  -7   5  12         17.91          9.50         1.34 o
  -6   5  12         16.45         11.69         0.99 o
  -5   5  12         90.39         99.90         2.44 o
  -4   5  12         63.39         67.66         1.75 o
  -3   5  12         41.62         42.22         1.05 o
  -2   5  12        173.33        190.33         1.82 o
  -1   5  12         80.94         85.54         1.18 o
   0   5  12        430.30        443.78         2.50 o
   1   5  12         79.81         80.65         1.06 o
   2   5  12        172.38        185.74         1.82 o
   3   5  12         42.12         42.57         1.08 o
   4   5  12         62.76         67.90         2.18 o
   5   5  12         90.90        102.70         2.09 o
   6   5  12         16.96         11.89         1.00 o
   7   5  12         18.02         13.55         1.49 o
  -7   6  12          9.41          6.24         2.45 o
  -6   6  12         65.46         58.46         1.92 o
  -5   6  12         12.41         15.52         0.98 o
  -4   6  12          4.52          7.16         0.74 o
  -3   6  12        127.53        130.70         1.81 o
  -2   6  12        167.52        193.37         1.99 o
  -1   6  12       1090.60       1179.73         9.53 o
   0   6  12         60.10         87.47         1.09 o
   1   6  12       1084.22       1167.07         6.86 o
   2   6  12        166.45        191.89         2.01 o
   3   6  12        127.68        130.74         1.91 o
   4   6  12          4.83          7.42         0.74 o
   5   6  12         12.20         16.71         1.07 o
   6   6  12         66.03         62.75         1.70 o
   7   6  12          9.70          7.09         1.82 o
  -6   7  12         34.53         36.18         1.36 o
  -5   7  12         75.90         86.62         1.77 o
  -4   7  12          3.47          7.03         0.78 o
  -3   7  12        335.45        344.24         3.35 o
  -2   7  12         63.55         57.91         1.20 o
  -1   7  12         68.61         87.67         1.21 o
   0   7  12        683.22        698.95         3.65 o
   1   7  12         69.44         84.64         1.22 o
   2   7  12         64.45         57.67         1.11 o
   3   7  12        338.96        346.92         4.34 o
   4   7  12          3.47          6.83         0.81 o
   5   7  12         75.68         89.13         1.91 o
   6   7  12         35.21         39.77         1.68 o
   7   7  12         26.24         22.92         2.05 o
  -6   8  12         30.04         25.28         1.57 o
  -5   8  12        120.85        120.09         2.03 o
  -4   8  12        194.40        189.27         2.47 o
  -3   8  12        742.46        772.85         5.09 o
  -2   8  12        313.72        338.80         2.85 o
  -1   8  12       2458.91       2491.22        17.88 o
   0   8  12        779.28        769.89         4.07 o
   1   8  12       2448.14       2468.85        13.27 o
   2   8  12        310.41        337.93         2.72 o
   3   8  12        741.45        777.09         8.91 o
   4   8  12        191.88        193.03         2.75 o
   5   8  12        120.01        120.75         2.17 o
   6   8  12         29.98         30.29         1.60 o
  -6   9  12        232.96        180.78         5.59 o
  -5   9  12         80.72         74.79         1.73 o
  -4   9  12        115.22        125.65         1.90 o
  -3   9  12         25.14         32.76         1.05 o
  -2   9  12        561.01        568.39         3.51 o
  -1   9  12        729.19        743.18         4.17 o
   0   9  12        979.85       1048.73         5.35 o
   1   9  12        734.24        740.76         4.74 o
   2   9  12        558.24        572.10         4.30 o
   3   9  12         24.37         29.78         1.01 o
   4   9  12        116.52        121.55         2.15 o
   5   9  12         80.21         78.17         1.90 o
   6   9  12        233.21        197.99         4.32 o
  -6  10  12          6.90          5.96         1.29 o
  -5  10  12         41.61         42.80         1.40 o
  -4  10  12         54.94         49.96         1.34 o
  -3  10  12        239.06        254.71         2.72 o
  -2  10  12         46.91         50.06         1.15 o
  -1  10  12        319.64        357.99         3.17 o
   0  10  12          2.77          3.21         0.56 o
   1  10  12        319.47        355.80         3.15 o
   2  10  12         47.39         50.98         1.33 o
   3  10  12        239.82        257.36         3.17 o
   4  10  12         55.42         51.99         1.53 o
   5  10  12         41.92         45.48         1.66 o
   6  10  12          6.61          6.38         0.91 o
  -5  11  12         20.25         21.82         1.13 o
  -4  11  12        397.09        381.57         3.91 o
  -3  11  12        414.65        429.66         3.55 o
  -2  11  12         45.14         40.08         1.20 o
  -1  11  12        148.56        152.54         2.17 o
   0  11  12        113.91        105.30         1.83 o
   1  11  12        148.78        152.41         2.35 o
   2  11  12         46.88         40.22         1.27 o
   3  11  12        414.79        433.33         3.69 o
   4  11  12        398.71        385.29         3.58 o
   5  11  12         21.08         21.31         1.01 o
  -5  12  12         18.76         14.74         1.19 o
  -4  12  12          2.44          3.62         0.63 o
  -3  12  12         59.26         61.34         1.45 o
  -2  12  12        127.62        119.17         1.93 o
  -1  12  12         86.06         82.00         1.67 o
   0  12  12        142.10        114.59         2.17 o
   1  12  12         85.46         83.28         1.76 o
   2  12  12        126.27        115.76         2.00 o
   3  12  12         60.19         58.89         1.35 o
   4  12  12          2.51          3.56         0.68 o
   5  12  12         17.73         17.42         1.21 o
  -4  13  12         46.67         45.31         1.22 o
  -3  13  12         47.79         43.15         1.21 o
  -2  13  12        104.60         98.09         2.18 o
  -1  13  12         66.15         88.26         2.14 o
   0  13  12          4.49         12.09         1.06 o
   1  13  12         66.33         85.71         1.94 o
   2  13  12        106.33        100.09         1.98 o
   3  13  12         48.12         41.33         1.33 o
   4  13  12         47.08         44.35         1.42 o
  -4  14  12         35.82         28.18         1.28 o
  -3  14  12         25.98         25.88         1.08 o
  -2  14  12         26.86         31.84         1.27 o
  -1  14  12         77.16         72.74         2.04 o
   0  14  12        106.40        124.69         2.62 o
   1  14  12         76.33         73.78         2.13 o
   2  14  12         26.29         33.31         1.41 o
   3  14  12         25.75         25.98         1.41 o
   4  14  12         35.43         26.84         1.20 o
  -3  15  12         24.90         21.88         1.14 o
  -2  15  12          8.52         10.00         0.90 o
  -1  15  12         84.54         83.03         2.33 o
   0  15  12         81.93         84.60         2.18 o
   1  15  12         84.32         81.48         2.39 o
   2  15  12          8.32          6.49         1.28 o
   3  15  12         24.62         23.06         1.16 o
  -2  16  12         13.55         14.34         1.09 o
  -1  16  12        116.42        132.90         3.22 o
   0  16  12         40.73         45.22         2.04 o
   1  16  12        116.62        126.85         3.12 o
   2  16  12         13.06         15.17         0.93 o
   0  17  12         37.80         58.80         2.12 o
   1  17  12        178.49        169.58         7.16 o
   1   0  13       1636.27       1640.15         7.71 o
   2   0  13         72.18         83.11         1.23 o
   3   0  13         25.33         20.11         0.77 o
   4   0  13        447.40        430.92         6.27 o
   5   0  13         21.93         21.65         1.13 o
   6   0  13          3.73         11.10         0.91 o
   7   0  13         16.96         16.30         1.20 o
  -7   1  13         17.30         14.99         1.70 o
  -6   1  13         48.47         49.20         2.42 o
  -5   1  13         40.63         48.62         1.35 o
  -4   1  13        100.04        113.05         1.90 o
  -3   1  13        445.88        424.05         3.83 o
  -2   1  13        397.31        453.25         3.37 o
  -1   1  13         25.68         32.55         0.71 o
   0   1  13          1.94          4.66         0.37 o
   1   1  13         25.31         32.63         0.77 o
   2   1  13        398.00        446.48         3.42 o
   3   1  13        444.69        417.12         3.83 o
   4   1  13        100.92        109.27         2.50 o
   5   1  13         41.29         52.98         1.59 o
   6   1  13         48.07         50.78         1.82 o
   7   1  13         17.22         15.30         1.37 o
  -7   2  13          6.50          7.40         0.91 o
  -6   2  13         57.80         52.36         2.59 o
  -5   2  13         36.53         32.86         1.20 o
  -4   2  13        354.96        341.21         5.62 o
  -3   2  13        283.05        261.62         2.61 o
  -2   2  13        901.56        985.92         6.72 o
  -1   2  13        267.77        277.99         1.99 o
   0   2  13       1333.14       1347.00         7.47 o
   1   2  13        266.05        277.45         2.70 o
   2   2  13        899.18        964.17         7.74 o
   3   2  13        281.60        257.41         3.55 o
   4   2  13        352.35        347.97         5.92 o
   5   2  13         36.30         33.95         1.23 o
   6   2  13         57.31         54.10         1.51 o
   7   2  13          6.50          6.81         0.88 o
  -7   3  13         71.06         63.44         3.39 o
  -6   3  13        156.27        152.02         3.91 o
  -5   3  13         41.16         44.33         1.61 o
  -4   3  13        296.98        303.39         4.35 o
  -3   3  13         58.30         66.32         1.31 o
  -2   3  13        501.42        534.97         3.31 o
  -1   3  13        703.01        735.49         4.10 o
   0   3  13         30.72         57.25         0.86 o
   1   3  13        705.43        731.55         4.99 o
   2   3  13        499.97        524.53         4.66 o
   3   3  13         60.39         66.92         1.26 o
   4   3  13        293.71        300.26         6.92 o
   5   3  13         41.97         43.51         1.38 o
   6   3  13        155.88        143.00         3.40 o
   7   3  13         72.99         53.03         2.13 o
  -7   4  13          8.82         10.96         1.46 o
  -6   4  13         88.29         86.67         2.33 o
  -5   4  13         50.97         58.19         2.31 o
  -4   4  13        101.04        113.04         2.14 o
  -3   4  13        154.98        174.33         2.15 o
  -2   4  13        113.16        112.59         1.34 o
  -1   4  13        167.72        151.37         1.46 o
   0   4  13         29.01         42.49         0.78 o
   1   4  13        165.65        146.49         1.48 o
   2   4  13        116.26        111.16         2.22 o
   3   4  13        155.76        172.25         2.10 o
   4   4  13        102.94        113.17         2.00 o
   5   4  13         52.39         54.61         1.59 o
   6   4  13         88.76         88.26         3.03 o
   7   4  13          9.24          9.89         1.22 o
  -7   5  13         46.48         29.87         3.66 o
  -6   5  13        108.08         95.58         2.44 o
  -5   5  13        291.09        281.43         6.97 o
  -4   5  13         59.52         57.08         1.48 o
  -3   5  13        100.25         88.58         1.49 o
  -2   5  13        117.15        112.21         1.51 o
  -1   5  13         68.11         77.87         1.09 o
   0   5  13        686.40        701.84         3.82 o
   1   5  13         71.15         75.98         1.10 o
   2   5  13        117.59        110.51         1.53 o
   3   5  13         96.31         87.94         1.47 o
   4   5  13         60.49         57.62         1.47 o
   5   5  13        291.74        308.94         5.48 o
   6   5  13        108.54        103.82         2.76 o
   7   5  13         46.62         32.69         2.48 o
  -7   6  13          6.07          3.66         1.76 o
  -6   6  13         21.12         20.24         1.02 o
  -5   6  13         29.76         36.82         1.35 o
  -4   6  13         45.90         46.52         1.36 o
  -3   6  13         41.07         47.16         1.15 o
  -2   6  13         79.22         84.34         1.36 o
  -1   6  13        134.54        153.93         1.66 o
   0   6  13        222.36        220.50         1.76 o
   1   6  13        134.98        149.44         1.47 o
   2   6  13         78.93         84.47         1.42 o
   3   6  13         41.42         45.48         1.16 o
   4   6  13         46.65         46.95         1.33 o
   5   6  13         30.65         36.72         1.40 o
   6   6  13         21.16         24.53         1.30 o
  -6   7  13         66.88         64.49         1.75 o
  -5   7  13         15.27         20.02         1.03 o
  -4   7  13        367.37        360.80         4.40 o
  -3   7  13        178.07        184.64         2.38 o
  -2   7  13         41.24         36.62         1.01 o
  -1   7  13        251.68        252.34         2.12 o
   0   7  13          0.07          1.64         0.37 o
   1   7  13        253.66        251.26         2.06 o
   2   7  13         44.59         35.52         1.07 o
   3   7  13        180.52        183.20         2.24 o
   4   7  13        373.15        359.46         3.50 o
   5   7  13         15.40         18.52         1.01 o
   6   7  13         66.94         68.50         2.09 o
  -6   8  13        182.39        150.78         5.73 o
  -5   8  13        127.83        142.80         3.09 o
  -4   8  13        567.57        569.51         6.58 o
  -3   8  13        113.88        104.33         1.72 o
  -2   8  13        197.08        200.64         2.22 o
  -1   8  13        645.05        681.90         4.38 o
   0   8  13       1403.32       1403.40         6.92 o
   1   8  13        652.63        676.12         4.42 o
   2   8  13        196.69        204.83         2.24 o
   3   8  13        113.38         99.58         1.74 o
   4   8  13        564.83        562.59         6.52 o
   5   8  13        127.30        149.35         2.60 o
   6   8  13        180.31        162.17         3.76 o
  -6   9  13         50.21         38.12         2.32 o
  -5   9  13        345.47        305.63         6.99 o
  -4   9  13        692.74        680.46         5.47 o
  -3   9  13       1037.39       1007.19         5.87 o
  -2   9  13       1260.79       1243.71         6.58 o
  -1   9  13       1098.93       1069.79         5.77 o
   0   9  13       1239.49       1207.69         6.71 o
   1   9  13       1093.24       1063.68         6.18 o
   2   9  13       1257.79       1248.07         8.25 o
   3   9  13       1034.14       1008.95        13.45 o
   4   9  13        688.98        677.76         7.24 o
   5   9  13        346.31        331.07         4.14 o
   6   9  13         50.07         39.56         1.73 o
  -6  10  13         65.29         51.18         4.03 o
  -5  10  13        204.43        179.14         4.29 o
  -4  10  13         55.82         55.01         1.30 o
  -3  10  13        409.29        438.48         3.58 o
  -2  10  13        510.29        530.86         4.11 o
  -1  10  13        245.37        290.16         2.61 o
   0  10  13       1012.61       1027.26         7.77 o
   1  10  13        248.14        289.23         3.20 o
   2  10  13        509.24        522.32         4.84 o
   3  10  13        408.79        432.33         4.03 o
   4  10  13         56.32         55.44         1.66 o
   5  10  13        201.70        191.44         3.72 o
   6  10  13         64.19         47.31         3.24 o
  -5  11  13         83.75         63.54         3.99 o
  -4  11  13        254.01        241.49         3.24 o
  -3  11  13        129.18        120.52         1.95 o
  -2  11  13        337.73        332.19         3.30 o
  -1  11  13        115.40        124.59         2.09 o
   0  11  13        585.85        542.25         5.01 o
   1  11  13        116.75        123.64         2.04 o
   2  11  13        339.34        324.49         3.20 o
   3  11  13        128.98        116.97         1.89 o
   4  11  13        255.67        229.86         3.06 o
   5  11  13         84.18         65.73         1.69 o
  -5  12  13         25.84         27.00         1.33 o
  -4  12  13         29.76         36.07         1.16 o
  -3  12  13          2.81          2.20         0.61 o
  -2  12  13        187.93        188.10         2.48 o
  -1  12  13         23.33         22.17         1.13 o
   0  12  13        133.79        126.02         2.35 o
   1  12  13         21.70         21.23         1.11 o
   2  12  13        185.47        187.88         2.93 o
   3  12  13          2.55          2.36         0.49 o
   4  12  13         28.51         32.02         1.29 o
   5  12  13         25.65         27.93         1.79 o
  -4  13  13         99.85         92.13         1.84 o
  -3  13  13        158.77        150.81         2.16 o
  -2  13  13         12.94         17.27         1.00 o
  -1  13  13        262.64        244.58         4.37 o
   0  13  13         38.26         45.24         1.45 o
   1  13  13        264.15        243.97         3.34 o
   2  13  13         13.35         15.89         1.00 o
   3  13  13        158.12        150.50         4.37 o
   4  13  13        102.15         93.76         2.52 o
  -4  14  13          2.23          3.33         1.16 o
  -3  14  13         44.43         39.51         1.28 o
  -2  14  13         34.22         39.55         1.75 o
  -1  14  13        252.72        268.49         3.46 o
   0  14  13        208.37        231.89         3.48 o
   1  14  13        249.38        271.27         3.94 o
   2  14  13         33.34         36.77         1.57 o
   3  14  13         43.91         37.79         1.63 o
   4  14  13          2.07          2.71         0.73 o
  -3  15  13         28.15         22.12         1.82 o
  -2  15  13         42.62         37.22         1.56 o
  -1  15  13          7.54          3.57         0.80 o
   0  15  13        364.23        391.97         5.72 o
   1  15  13          7.80          5.57         0.81 o
   2  15  13         42.75         36.35         1.32 o
   3  15  13         27.89         21.18         1.11 o
  -2  16  13         22.07         26.25         1.58 o
  -1  16  13         14.13         15.09         1.08 o
   0  16  13         65.51         59.18         2.23 o
   1  16  13         13.51         14.12         1.03 o
   2  16  13         23.16         24.09         2.08 o
   0   0  14       1578.68       1629.71        11.44 o
   1   0  14        541.31        506.22         2.75 o
   2   0  14        228.13        222.86         2.04 o
   3   0  14        444.88        429.60         3.51 o
   4   0  14        487.42        455.28         6.02 o
   5   0  14         33.05         34.64         1.30 o
   6   0  14          2.26          6.11         0.82 o
   7   0  14         37.20         30.28         1.69 o
  -7   1  14         21.31         19.27         1.76 o
  -6   1  14         63.98         68.13         2.63 o
  -5   1  14        108.58         98.21         2.27 o
  -4   1  14        409.92        405.82         7.43 o
  -3   1  14        344.91        295.40         3.86 o
  -2   1  14        857.16        924.10         5.36 o
  -1   1  14        275.45        262.50         2.01 o
   0   1  14       1550.10       1645.13         7.24 o
   1   1  14        276.31        261.69         2.03 o
   2   1  14        867.09        926.04         5.10 o
   3   1  14        343.42        299.20         3.52 o
   4   1  14        410.53        422.35         6.30 o
   5   1  14        108.28         99.12         2.01 o
   6   1  14         66.17         64.40         2.43 o
   7   1  14         21.61         21.33         1.47 o
  -7   2  14         24.02         21.76         1.68 o
  -6   2  14         21.24         22.13         1.22 o
  -5   2  14        117.56        126.13         2.45 o
  -4   2  14        321.92        307.73         4.29 o
  -3   2  14        184.07        196.36         2.63 o
  -2   2  14        156.69        158.87         1.77 o
  -1   2  14        242.27        245.92         1.76 o
   0   2  14         47.37         40.57         0.66 o
   1   2  14        241.44        249.82         2.03 o
   2   2  14        157.03        159.84         1.67 o
   3   2  14        181.43        197.91         3.61 o
   4   2  14        322.78        307.23         6.63 o
   5   2  14        117.05        126.02         2.13 o
   6   2  14         21.25         22.31         1.11 o
   7   2  14         24.08         21.63         1.41 o
  -7   3  14          5.61          4.32         1.27 o
  -6   3  14        160.59        138.62         6.39 o
  -5   3  14         18.39         27.57         1.33 o
  -4   3  14        101.36        102.40         1.87 o
  -3   3  14        472.26        503.81         3.80 o
  -2   3  14        211.35        219.12         2.00 o
  -1   3  14        160.85        177.25         1.58 o
   0   3  14        588.89        681.88         4.19 o
   1   3  14        162.83        173.53         1.62 o
   2   3  14        209.07        215.65         2.29 o
   3   3  14        478.11        491.92         4.70 o
   4   3  14        100.92        101.96         2.82 o
   5   3  14         19.39         27.48         1.19 o
   6   3  14        161.11        157.73         3.56 o
   7   3  14          5.96          1.82         1.66 o
  -7   4  14         39.24         40.51         4.14 o
  -6   4  14        110.39        108.44         2.71 o
  -5   4  14         56.56         50.04         1.78 o
  -4   4  14        512.35        493.57         5.76 o
  -3   4  14        567.29        535.41         4.79 o
  -2   4  14        123.11        124.34         1.45 o
  -1   4  14        731.35        728.24         4.26 o
   0   4  14        903.91        963.84         5.76 o
   1   4  14        736.20        727.12         5.02 o
   2   4  14        121.86        122.46         1.66 o
   3   4  14        571.13        530.10         6.15 o
   4   4  14        510.69        487.66         9.72 o
   5   4  14         56.17         54.14         1.66 o
   6   4  14        110.92        104.30         3.01 o
   7   4  14         38.88         37.48         2.95 o
  -7   5  14         50.57         36.27         3.58 o
  -6   5  14          7.77          8.11         0.89 o
  -5   5  14         52.87         52.42         1.63 o
  -4   5  14        380.19        385.83         4.85 o
  -3   5  14         89.45         90.19         1.55 o
  -2   5  14        654.00        660.92         3.70 o
  -1   5  14        249.56        238.68         1.96 o
   0   5  14         56.46         51.43         0.91 o
   1   5  14        252.14        237.36         1.97 o
   2   5  14        650.00        644.55         5.50 o
   3   5  14         89.97         88.76         1.57 o
   4   5  14        381.03        368.28         5.43 o
   5   5  14         53.15         52.16         1.57 o
   6   5  14          7.65          8.46         0.91 o
  -6   6  14          0.74          3.51         0.64 o
  -5   6  14        170.86        155.80         2.88 o
  -4   6  14         61.17         70.12         1.58 o
  -3   6  14         55.54         72.87         1.38 o
  -2   6  14        324.20        321.99         2.82 o
  -1   6  14       1396.96       1450.93        11.60 o
   0   6  14         91.11         80.69         1.28 o
   1   6  14       1386.44       1441.14         8.26 o
   2   6  14        326.95        320.87         3.47 o
   3   6  14         56.07         67.95         1.42 o
   4   6  14         60.24         67.97         1.74 o
   5   6  14        172.67        171.26         3.71 o
   6   6  14          0.83          3.57         0.76 o
  -6   7  14          2.54          3.24         0.90 o
  -5   7  14        242.40        224.17         3.78 o
  -4   7  14         91.99         91.35         1.97 o
  -3   7  14        106.30        109.62         1.83 o
  -2   7  14        821.92        808.96         5.42 o
  -1   7  14         87.74         83.19         1.35 o
   0   7  14       1191.96       1224.88         7.23 o
   1   7  14         87.80         82.64         1.26 o
   2   7  14        819.05        795.75         7.18 o
   3   7  14        105.21        114.40         2.02 o
   4   7  14         90.20         92.56         1.80 o
   5   7  14        244.74        239.71         5.53 o
   6   7  14          2.47          3.08         0.86 o
  -6   8  14        230.77        197.57        11.31 o
  -5   8  14         12.04         16.75         0.97 o
  -4   8  14        902.22        889.88         6.15 o
  -3   8  14        458.81        477.16         3.72 o
  -2   8  14       1548.23       1593.22         7.07 o
  -1   8  14         66.31         79.89         1.33 o
   0   8  14       2867.72       2964.53        19.76 o
   1   8  14         66.62         82.20         1.40 o
   2   8  14       1553.51       1574.30        12.73 o
   3   8  14        460.51        468.92         5.69 o
   4   8  14        903.24        886.15         9.39 o
   5   8  14         12.55         17.90         1.23 o
   6   8  14        228.51        203.09         3.68 o
  -6   9  14         72.04         57.08        10.33 o
  -5   9  14        130.83        129.71         2.36 o
  -4   9  14        662.98        642.11         4.87 o
  -3   9  14          3.46          6.47         0.67 o
  -2   9  14        571.20        560.47         3.83 o
  -1   9  14        254.89        274.56         2.50 o
   0   9  14         52.38         56.56         1.40 o
   1   9  14        257.14        275.90         2.75 o
   2   9  14        574.04        568.79         3.85 o
   3   9  14          3.46          5.84         0.74 o
   4   9  14        662.70        652.94         5.69 o
   5   9  14        130.14        137.17         3.47 o
   6   9  14         72.32         65.17         3.95 o
  -5  10  14        106.77        102.95         2.38 o
  -4  10  14        552.79        551.42         4.44 o
  -3  10  14        200.04        203.91         2.49 o
  -2  10  14       1144.21       1140.42         6.47 o
  -1  10  14        444.46        452.31         3.96 o
   0  10  14        597.45        643.39         6.48 o
   1  10  14        442.86        457.36         5.51 o
   2  10  14       1136.42       1143.91         8.21 o
   3  10  14        198.84        203.65         2.59 o
   4  10  14        548.52        538.79         5.59 o
   5  10  14        106.07        101.35         2.07 o
  -5  11  14         51.96         51.15         2.28 o
  -4  11  14         42.06         47.24         1.37 o
  -3  11  14         52.96         55.25         1.41 o
  -2  11  14         72.94         69.14         1.41 o
  -1  11  14        211.18        199.04         2.63 o
   0  11  14        366.21        361.52         3.79 o
   1  11  14        209.87        197.57         3.23 o
   2  11  14         72.44         69.18         1.60 o
   3  11  14         52.67         53.77         1.41 o
   4  11  14         41.63         42.78         1.28 o
   5  11  14         52.61         47.86         1.49 o
  -5  12  14         33.24         26.95         1.73 o
  -4  12  14        153.50        143.37         2.23 o
  -3  12  14         38.77         40.26         1.19 o
  -2  12  14        128.81        120.98         1.99 o
  -1  12  14        276.69        263.78         3.43 o
   0  12  14         58.08         53.80         1.52 o
   1  12  14        274.69        268.61         3.49 o
   2  12  14        127.72        118.30         2.36 o
   3  12  14         38.45         41.24         1.40 o
   4  12  14        151.17        143.09         2.56 o
   5  12  14         33.41         23.86         2.66 o
  -4  13  14          8.56         10.97         0.83 o
  -3  13  14         43.78         38.40         1.30 o
  -2  13  14         80.56        103.04         2.09 o
  -1  13  14         49.18         51.48         1.91 o
   0  13  14          5.90          4.23         0.73 o
   1  13  14         49.58         50.63         1.59 o
   2  13  14         79.49        101.46         2.52 o
   3  13  14         43.71         41.51         1.51 o
   4  13  14          8.78          9.42         0.90 o
  -3  14  14         71.59         65.12         1.82 o
  -2  14  14          9.32          9.50         0.85 o
  -1  14  14        199.95        142.19        31.08 o
   0  14  14         13.01         10.50         0.87 o
   1  14  14        201.01        235.81         3.53 o
   2  14  14          9.32          6.97         1.33 o
   3  14  14         73.40         63.96         1.79 o
   4  14  14         15.51         12.46         2.03 o
  -2  15  14          2.69          2.61         0.81 o
  -1  15  14         15.81         15.84         1.01 o
   0  15  14         43.27         47.80         1.93 o
   1  15  14         15.70         15.56         0.99 o
   2  15  14          2.84          2.71         0.52 o
  -1  16  14         73.85         95.97         2.56 o
   0  16  14         12.05         11.21         1.23 o
   1  16  14         72.52         95.82         2.95 o
   2  16  14         29.98         28.21         2.90 o
   1   0  15          0.15          3.77         0.37 o
   2   0  15        380.99        334.32         2.94 o
   3   0  15       2248.23       2007.91        20.11 o
   4   0  15        267.84        295.47         4.58 o
   5   0  15        201.61        183.93         3.02 o
   6   0  15          2.87          2.41         0.89 o
   7   0  15          2.22          4.05         0.73 o
  -7   1  15         20.44         17.42         1.25 o
  -6   1  15         19.44         18.66         1.19 o
  -5   1  15         31.84         35.57         1.35 o
  -4   1  15         94.40         98.89         1.86 o
  -3   1  15        170.19        184.08         2.28 o
  -2   1  15        130.43        137.12         1.55 o
  -1   1  15        355.18        348.83         2.39 o
   0   1  15       1962.31       1979.53         8.81 o
   1   1  15        359.95        344.65         2.36 o
   2   1  15        130.97        132.77         1.63 o
   3   1  15        171.09        185.30         2.13 o
   4   1  15         95.13        100.02         2.15 o
   5   1  15         31.87         39.89         1.56 o
   6   1  15         19.98         20.87         1.10 o
   7   1  15         20.32         16.31         1.69 o
  -7   2  15          1.69          3.06         2.29 o
  -6   2  15          3.66          4.76         0.94 o
  -5   2  15         10.09         14.05         1.20 o
  -4   2  15        433.42        447.28         7.56 o
  -3   2  15        533.89        522.68         3.82 o
  -2   2  15        598.06        557.62         3.57 o
  -1   2  15        166.16        164.69         1.44 o
   0   2  15        872.57        891.91         4.45 o
   1   2  15        164.68        164.25         1.58 o
   2   2  15        598.04        551.72         4.33 o
   3   2  15        537.70        520.55         5.04 o
   4   2  15        430.11        455.95         7.14 o
   5   2  15         10.62         13.69         0.95 o
   6   2  15          3.70          5.23         0.73 o
   7   2  15          1.47          2.21         1.53 o
  -6   3  15         25.79         28.49         1.36 o
  -5   3  15         52.41         54.71         1.78 o
  -4   3  15        130.11        136.00         2.20 o
  -3   3  15         39.49         49.69         1.20 o
  -2   3  15        144.74        137.08         1.50 o
  -1   3  15        296.76        308.17         2.15 o
   0   3  15        275.50        266.58         2.28 o
   1   3  15        297.28        312.98         2.31 o
   2   3  15        142.35        131.61         1.79 o
   3   3  15         39.96         47.79         1.23 o
   4   3  15        130.66        138.04         2.66 o
   5   3  15         51.78         53.52         1.49 o
   6   3  15         25.55         32.05         1.17 o
   7   3  15         58.68         54.87         3.42 o
  -7   4  15        100.28         97.38         5.40 o
  -6   4  15         19.12         20.81         1.14 o
  -5   4  15         16.10         17.43         1.04 o
  -4   4  15        156.62        163.88         2.42 o
  -3   4  15        437.59        409.84         3.26 o
  -2   4  15        322.83        309.20         2.43 o
  -1   4  15          9.53         10.61         0.50 o
   0   4  15        626.94        679.55         3.53 o
   1   4  15         10.12         11.58         0.54 o
   2   4  15        322.55        305.31         3.36 o
   3   4  15        431.17        397.05         5.40 o
   4   4  15        156.49        165.59         2.97 o
   5   4  15         16.04         20.54         1.02 o
   6   4  15         19.52         22.39         1.17 o
  -6   5  15        103.79        101.56         2.87 o
  -5   5  15        379.23        364.37         6.96 o
  -4   5  15        536.91        541.15         5.87 o
  -3   5  15        208.74        198.11         2.23 o
  -2   5  15        202.22        217.12         2.08 o
  -1   5  15        317.44        304.68         2.55 o
   0   5  15        213.40        203.52         1.90 o
   1   5  15        307.74        307.36         2.49 o
   2   5  15        205.16        216.74         2.47 o
   3   5  15        212.40        199.98         2.71 o
   4   5  15        536.21        540.67         7.25 o
   5   5  15        382.39        391.21         4.55 o
   6   5  15        103.64        102.51         2.47 o
  -6   6  15        117.34        101.30         4.03 o
  -5   6  15        194.74        183.70         4.59 o
  -4   6  15        382.23        392.41         3.93 o
  -3   6  15         96.37        106.19         1.73 o
  -2   6  15         92.95         92.99         1.49 o
  -1   6  15        165.33        171.14         1.82 o
   0   6  15         41.59         44.24         1.11 o
   1   6  15        167.15        171.05         1.72 o
   2   6  15         92.63         89.60         1.54 o
   3   6  15         97.90        107.88         1.91 o
   4   6  15        380.20        374.77         3.77 o
   5   6  15        194.15        196.04         3.04 o
   6   6  15        117.30        117.44         2.38 o
  -6   7  15        196.52        181.70         6.86 o
  -5   7  15         69.60         75.69         1.64 o
  -4   7  15        646.99        661.20         5.79 o
  -3   7  15        220.77        207.68         2.34 o
  -2   7  15        975.18        987.01         5.69 o
  -1   7  15        101.16        111.54         1.51 o
   0   7  15          6.71          8.32         0.67 o
   1   7  15        100.10        114.37         1.52 o
   2   7  15        973.03        992.04         8.83 o
   3   7  15        221.41        205.13         2.85 o
   4   7  15        648.12        654.42         5.59 o
   5   7  15         70.95         76.63         1.83 o
   6   7  15        196.98        207.44         4.69 o
  -6   8  15        116.85        115.59         4.24 o
  -5   8  15        138.21        130.50         2.30 o
  -4   8  15        187.25        198.27         2.58 o
  -3   8  15         71.98         82.37         1.53 o
  -2   8  15        926.13        915.26         5.37 o
  -1   8  15        868.02        864.74         6.61 o
   0   8  15         98.96        108.59         1.88 o
   1   8  15        862.99        869.49         5.00 o
   2   8  15        924.62        923.05         9.04 o
   3   8  15         72.09         81.53         1.64 o
   4   8  15        185.18        200.14         3.12 o
   5   8  15        138.91        137.37         2.16 o
   6   8  15        114.90        113.81         3.29 o
  -6   9  15        129.46        115.61         5.72 o
  -5   9  15        314.23        306.03         3.42 o
  -4   9  15        202.34        206.64         2.49 o
  -3   9  15        685.94        669.74         4.53 o
  -2   9  15        230.83        216.43         2.32 o
  -1   9  15       1852.49       1842.18         9.87 o
   0   9  15       2986.42       2959.83        22.25 o
   1   9  15       1849.23       1828.91        12.21 o
   2   9  15        229.52        219.43         2.50 o
   3   9  15        682.60        671.35         5.69 o
   4   9  15        204.58        211.22         2.98 o
   5   9  15        313.30        306.03         4.88 o
  -5  10  15         50.13         48.43         1.79 o
  -4  10  15        284.19        300.47         3.51 o
  -3  10  15        145.39        142.39         1.99 o
  -2  10  15       1383.39       1360.94         7.49 o
  -1  10  15       1234.30       1265.77         7.45 o
   0  10  15       1628.32       1584.45        13.08 o
   1  10  15       1231.85       1265.50         7.67 o
   2  10  15       1391.00       1347.44         9.34 o
   3  10  15        144.47        142.67         2.37 o
   4  10  15        284.69        289.76         3.88 o
   5  10  15         50.54         52.95         1.64 o
  -5  11  15         57.57         54.65         2.16 o
  -4  11  15          5.94          7.26         0.74 o
  -3  11  15        307.38        318.56         3.38 o
  -2  11  15          3.99          7.29         0.71 o
  -1  11  15        224.20        234.25         2.97 o
   0  11  15         33.22         38.45         1.31 o
   1  11  15        224.02        237.12         3.24 o
   2  11  15          3.90          7.11         0.80 o
   3  11  15        309.54        326.08         3.52 o
   4  11  15          6.41          2.89         1.52 o
   5  11  15         57.63         51.01         1.95 o
  -4  12  15        103.10         82.39         2.00 o
  -3  12  15        100.59         93.54         2.12 o
  -2  12  15        124.29        132.35         2.31 o
  -1  12  15        291.48        321.86         3.67 o
   0  12  15        165.78        156.98         2.46 o
   1  12  15        293.38        322.20         4.09 o
   2  12  15        125.51        133.10         2.69 o
   3  12  15        100.12         99.72         2.15 o
   4  12  15        103.13         76.64         1.93 o
  -4  13  15        139.83        116.26         3.79 o
  -3  13  15         47.58         22.25         6.14 o
  -2  13  15        141.57        145.20         3.27 o
  -1  13  15        344.43        341.99         4.39 o
   0  13  15         75.78         67.30         1.68 o
   1  13  15        343.38        341.69         4.09 o
   2  13  15        142.54        145.36         3.36 o
   3  13  15         47.70         39.13         1.31 o
   4  13  15        139.98        117.01         2.91 o
  -3  14  15         15.60         12.96         1.00 o
  -2  14  15         20.72         24.66         1.21 o
  -1  14  15        136.44        136.14         3.38 o
   0  14  15         44.52         46.50         1.44 o
   1  14  15        138.09        144.16         2.61 o
   2  14  15         19.77         23.51         1.00 o
   3  14  15         15.92         11.57         0.97 o
  -2  15  15         20.82         17.75         1.25 o
  -1  15  15         35.59         35.78         1.42 o
   0  15  15         60.05         73.60         2.09 o
   1  15  15         36.11         24.62         4.37 o
   2  15  15         20.54         17.38         1.11 o
   0  16  15        203.57        229.86         6.11 o
   0   0  16         25.89         32.31         0.97 o
   1   0  16       2194.88       2202.44        10.42 o
   2   0  16         13.15         20.57         0.77 o
   3   0  16          0.02         12.32         0.95 o
   4   0  16         39.35         47.32         1.38 o
   5   0  16          9.08         12.68         0.96 o
   6   0  16         14.94         17.66         1.15 o
  -7   1  16          5.31          9.67         2.21 o
  -6   1  16         15.92         17.29         0.99 o
  -5   1  16         41.85         45.55         1.69 o
  -4   1  16        123.99        130.77         2.30 o
  -3   1  16        166.46        169.01         2.16 o
  -2   1  16        108.63        108.08         1.39 o
  -1   1  16        493.16        483.26         2.87 o
   0   1  16        362.37        367.95         2.43 o
   1   1  16        487.95        488.41         3.08 o
   2   1  16        106.86        102.55         1.47 o
   3   1  16        164.44        165.14         2.16 o
   4   1  16        122.19        126.13         2.15 o
   5   1  16         41.00         47.12         1.63 o
   6   1  16         15.51         18.17         1.15 o
  -7   2  16          6.46          6.37         1.84 o
  -6   2  16         29.12         30.98         1.31 o
  -5   2  16         71.12         82.04         2.39 o
  -4   2  16        507.94        521.81         6.89 o
  -3   2  16        670.20        679.59         4.51 o
  -2   2  16        306.11        284.17         2.33 o
  -1   2  16         61.58         62.55         0.98 o
   0   2  16         50.39         52.40         0.94 o
   1   2  16         61.85         65.94         1.09 o
   2   2  16        305.45        281.52         2.50 o
   3   2  16        663.88        681.93         7.08 o
   4   2  16        508.96        540.10         7.02 o
   5   2  16         70.20         85.37         3.10 o
   6   2  16         28.93         29.72         1.46 o
  -6   3  16        195.19        188.30         3.46 o
  -5   3  16          1.01          3.67         0.82 o
  -4   3  16        238.61        238.60         4.28 o
  -3   3  16        525.09        564.41         4.50 o
  -2   3  16        280.25        280.76         2.34 o
  -1   3  16        494.60        478.44         2.95 o
   0   3  16        300.17        332.79         2.46 o
   1   3  16        494.18        501.82         3.30 o
   2   3  16        279.78        281.75         2.75 o
   3   3  16        521.07        551.43         5.97 o
   4   3  16        235.69        232.85         3.49 o
   5   3  16          1.39          4.65         0.90 o
   6   3  16        194.59        179.44         6.44 o
  -6   4  16        132.18        144.46         2.93 o
  -5   4  16         76.86         97.91         2.00 o
  -4   4  16        219.88        234.65         3.17 o
  -3   4  16         41.89         54.87         1.16 o
  -2   4  16        412.14        397.02         2.85 o
  -1   4  16         25.39         21.96         0.72 o
   0   4  16       1441.36       1376.00         8.63 o
   1   4  16         24.75         24.24         0.77 o
   2   4  16        408.90        403.53         3.59 o
   3   4  16         42.44         50.15         1.31 o
   4   4  16        217.77        237.82         4.26 o
   5   4  16         76.30        106.47         2.16 o
   6   4  16        131.50        137.72         4.34 o
  -6   5  16         20.60         22.12         1.18 o
  -5   5  16         76.49         78.01         1.65 o
  -4   5  16        210.82        209.27         2.77 o
  -3   5  16         76.77         84.03         1.61 o
  -2   5  16         60.02         73.92         1.25 o
  -1   5  16        174.11        169.11         1.91 o
   0   5  16       1959.18       2005.66        11.14 o
   1   5  16        175.70        166.84         1.90 o
   2   5  16         60.25         72.06         1.31 o
   3   5  16         77.16         82.98         1.69 o
   4   5  16        212.05        205.54         4.51 o
   5   5  16         75.38         82.50         2.07 o
   6   5  16         20.41         25.70         1.59 o
  -6   6  16         21.66         19.80         1.41 o
  -5   6  16        194.62        198.36         4.02 o
  -4   6  16        216.35        228.07         3.28 o
  -3   6  16       1710.37       1699.70        13.15 o
  -2   6  16        495.20        496.69         3.46 o
  -1   6  16       1518.22       1521.38        10.12 o
   0   6  16       1334.48       1339.73         9.43 o
   1   6  16       1517.51       1542.79         7.65 o
   2   6  16        498.19        507.16         3.74 o
   3   6  16       1698.90       1639.69        20.36 o
   4   6  16        216.03        223.82         3.55 o
   5   6  16        191.83        193.37         3.04 o
   6   6  16         22.14         21.55         1.25 o
  -6   7  16         47.78         42.39         1.91 o
  -5   7  16        139.52        128.46         2.33 o
  -4   7  16        261.55        301.81         3.26 o
  -3   7  16        415.81        396.52         3.67 o
  -2   7  16       2136.72       2157.36         9.12 o
  -1   7  16        944.39        996.57         7.29 o
   0   7  16       2723.38       2764.45        17.46 o
   1   7  16        941.03       1012.59         7.03 o
   2   7  16       2136.27       2140.54        16.40 o
   3   7  16        414.99        403.87         3.80 o
   4   7  16        260.74        290.74         3.49 o
   5   7  16        139.99        139.40         2.70 o
   6   7  16         48.04         46.36         1.81 o
  -6   8  16         73.37         58.41         6.45 o
  -5   8  16        196.14        173.39         3.44 o
  -4   8  16         93.67         95.33         1.92 o
  -3   8  16        452.52        455.12         3.73 o
  -2   8  16        872.14        883.27         5.23 o
  -1   8  16       1167.54       1139.82         6.35 o
   0   8  16       1031.90       1064.51         9.79 o
   1   8  16       1167.57       1140.06         8.54 o
   2   8  16        869.32        885.32         6.03 o
   3   8  16        454.31        455.18         4.75 o
   4   8  16         93.24         92.20         1.86 o
   5   8  16        195.99        186.48         4.52 o
  -5   9  16         87.78         85.72         2.08 o
  -4   9  16        298.88        304.24         3.61 o
  -3   9  16        244.56        237.48         2.74 o
  -2   9  16       1008.02       1001.68         5.76 o
  -1   9  16        214.94        191.21         2.44 o
   0   9  16        381.85        365.81         3.60 o
   1   9  16        214.68        189.14         2.35 o
   2   9  16       1009.68       1020.21         7.67 o
   3   9  16        242.60        242.15         2.93 o
   4   9  16        302.16        296.38         4.32 o
   5   9  16         88.38         86.69         1.84 o
  -5  10  16         24.12         21.27         1.08 o
  -4  10  16        535.55        503.35         6.90 o
  -3  10  16          9.95         11.97         0.79 o
  -2  10  16         92.84         85.91         1.52 o
  -1  10  16         64.51         83.01         1.77 o
   0  10  16         10.19         19.31         1.03 o
   1  10  16         64.98         80.11         1.99 o
   2  10  16         91.01         91.80         1.87 o
   3  10  16         10.19         11.77         0.80 o
   4  10  16        531.50        485.57         6.87 o
   5  10  16         24.65         21.96         1.55 o
  -5  11  16         94.48         77.21         4.65 o
  -4  11  16         40.73         37.74         1.47 o
  -3  11  16        273.15        254.83         3.29 o
  -2  11  16         16.94         20.67         1.09 o
  -1  11  16       1648.28       1658.95         9.78 o
   0  11  16        166.73        169.29         2.89 o
   1  11  16       1650.25       1648.82        19.39 o
   2  11  16         15.95         19.13         1.12 o
   3  11  16        271.88        246.14         3.59 o
   4  11  16         41.11         37.80         1.76 o
   5  11  16         93.26         70.89         3.41 o
  -4  12  16        109.96        101.85         2.34 o
  -3  12  16         54.43         26.68         6.63 o
  -2  12  16         87.94         82.07         1.98 o
  -1  12  16         16.20         16.09         0.98 o
   0  12  16         67.27         85.33         1.78 o
   1  12  16         16.37         16.09         1.02 o
   2  12  16         88.83         84.18         2.06 o
   3  12  16         54.64         48.23         1.64 o
   4  12  16        109.93         98.09         2.30 o
  -4  13  16         36.15         27.76         3.32 o
  -3  13  16        110.86        104.46         2.54 o
  -2  13  16         15.97         17.36         1.29 o
  -1  13  16         31.27         33.66         1.33 o
   0  13  16        104.18        107.84         1.99 o
   1  13  16         32.06         36.03         1.36 o
   2  13  16         16.86         18.98         1.23 o
   3  13  16        110.00        102.66         2.28 o
   4  13  16         35.98         26.50         2.84 o
  -3  14  16         20.05         20.20         2.06 o
  -2  14  16        143.49        142.53         2.71 o
  -1  14  16        133.51        138.64         2.94 o
   0  14  16        132.93        142.06         2.55 o
   1  14  16        134.16        138.71         2.35 o
   2  14  16        144.47        140.36         2.43 o
   3  14  16         19.82         19.52         1.54 o
  -2  15  16          7.14          9.79         1.49 o
  -1  15  16          9.79          8.50         1.13 o
   0  15  16         65.37         79.31         1.91 o
   1  15  16          9.56          9.64         0.90 o
   2  15  16          7.93         11.09         2.05 o
   1   0  17        104.73         93.53         1.23 o
   2   0  17        371.48        407.75         3.20 o
   3   0  17        105.32         98.13         1.74 o
   4   0  17         20.00         33.13         1.19 o
   5   0  17        182.83        196.86         3.80 o
   6   0  17        203.83        204.64         5.10 o
  -6   1  17         95.48         94.18         2.60 o
  -5   1  17        334.45        354.65         5.36 o
  -4   1  17         84.30         88.29         1.74 o
  -3   1  17        204.24        209.41         2.26 o
  -2   1  17        292.52        284.29         2.44 o
  -1   1  17         19.98         22.03         0.68 o
   0   1  17         77.01        104.31         1.32 o
   1   1  17         18.19         22.57         0.76 o
   2   1  17        292.36        288.32         2.47 o
   3   1  17        207.68        215.88         4.10 o
   4   1  17         85.58         91.62         2.09 o
   5   1  17        334.57        350.05         4.91 o
   6   1  17         95.47         88.77         3.47 o
  -6   2  17         66.36         59.33         1.88 o
  -5   2  17          3.93          6.77         0.84 o
  -4   2  17        494.83        513.33         4.57 o
  -3   2  17        190.69        213.74         2.30 o
  -2   2  17        186.96        201.54         1.92 o
  -1   2  17        102.70        104.47         1.49 o
   0   2  17        515.73        448.68         2.97 o
   1   2  17        101.14        105.76         1.45 o
   2   2  17        186.95        202.21         2.23 o
   3   2  17        192.63        205.79         2.59 o
   4   2  17        497.02        520.92         8.25 o
   5   2  17          4.10          7.97         0.92 o
   6   2  17         66.89         69.45         2.42 o
  -6   3  17        101.35         92.21         2.57 o
  -5   3  17        303.62        291.63         3.44 o
  -4   3  17        352.49        348.96         4.39 o
  -3   3  17       1121.67       1124.77         9.63 o
  -2   3  17        992.33        991.15         5.30 o
  -1   3  17       2273.57       2161.82        10.29 o
   0   3  17        689.99        699.80         4.25 o
   1   3  17       2263.61       2211.90         8.82 o
   2   3  17        994.37        991.08         5.85 o
   3   3  17       1123.01       1093.08         8.14 o
   4   3  17        351.52        367.61         4.72 o
   5   3  17        306.26        292.58         5.40 o
   6   3  17        101.86         89.25         3.36 o
  -6   4  17         42.96         42.94         2.30 o
  -5   4  17          6.96          9.84         0.91 o
  -4   4  17         43.60         52.53         1.33 o
  -3   4  17        634.48        661.34         4.90 o
  -2   4  17        104.16        108.45         1.51 o
  -1   4  17        467.02        453.47         3.70 o
   0   4  17         49.88         57.36         1.19 o
   1   4  17        475.21        468.41         3.25 o
   2   4  17        105.43        109.03         1.64 o
   3   4  17        639.78        667.17         5.39 o
   4   4  17         44.14         49.67         1.59 o
   5   4  17          7.46         10.56         0.95 o
   6   4  17         42.10         49.92         1.52 o
  -6   5  17        460.79        415.53        18.02 o
  -5   5  17        420.18        419.59         6.01 o
  -4   5  17        206.00        206.80         3.34 o
  -3   5  17        162.45        161.62         2.07 o
  -2   5  17        647.40        663.53         4.58 o
  -1   5  17        669.81        675.54         4.67 o
   0   5  17        298.27        290.22         2.54 o
   1   5  17        680.21        677.80         4.08 o
   2   5  17        645.83        657.42         5.14 o
   3   5  17        165.81        165.30         2.34 o
   4   5  17        206.66        215.57         3.88 o
   5   5  17        419.36        433.27         9.99 o
   6   5  17        460.79        480.56         8.15 o
  -6   6  17         19.29         21.44         1.67 o
  -5   6  17        248.91        251.45         3.61 o
  -4   6  17         58.11         59.78         1.63 o
  -3   6  17       1254.80       1273.06         7.16 o
  -2   6  17        322.53        332.28         2.97 o
  -1   6  17       1620.26       1576.16         8.77 o
   0   6  17         27.67         32.25         1.02 o
   1   6  17       1627.95       1583.69        11.78 o
   2   6  17        321.94        330.95         3.04 o
   3   6  17       1260.50       1279.95        13.01 o
   4   6  17         57.52         57.15         1.74 o
   5   6  17        251.24        270.02         6.04 o
   6   6  17         19.16         23.99         1.43 o
  -5   7  17         47.76         44.87         1.28 o
  -4   7  17        442.56        437.22         3.65 o
  -3   7  17        146.68        143.76         2.07 o
  -2   7  17        226.47        214.93         2.38 o
  -1   7  17        207.09        189.10         2.26 o
   0   7  17        363.90        353.26         3.25 o
   1   7  17        208.54        184.86         2.14 o
   2   7  17        223.93        214.90         2.88 o
   3   7  17        148.89        150.57         2.41 o
   4   7  17        440.12        449.71         5.28 o
   5   7  17         47.63         47.09         1.54 o
   6   7  17        126.88        101.56         3.68 o
  -5   8  17         78.00         70.69         2.14 o
  -4   8  17         38.73         39.14         1.29 o
  -3   8  17        352.06        373.36         3.72 o
  -2   8  17         91.17         87.00         1.59 o
  -1   8  17        300.64        291.57         2.98 o
   0   8  17        441.47        458.80         4.01 o
   1   8  17        299.69        291.34         3.40 o
   2   8  17         92.50         93.16         1.78 o
   3   8  17        353.96        383.58         3.87 o
   4   8  17         38.91         42.95         1.35 o
   5   8  17         79.18         79.24         1.74 o
  -5   9  17         46.94         49.01         1.55 o
  -4   9  17         52.20         51.26         1.64 o
  -3   9  17         79.66         85.96         1.70 o
  -2   9  17        719.92        720.45         4.74 o
  -1   9  17        126.99        137.26         2.24 o
   0   9  17          3.55          5.46         0.71 o
   1   9  17        127.06        133.22         2.12 o
   2   9  17        717.19        738.56         7.57 o
   3   9  17         79.58         86.38         1.93 o
   4   9  17         51.57         51.81         1.55 o
   5   9  17         47.28         48.33         2.29 o
  -5  10  17        233.35        178.12         7.51 o
  -4  10  17         47.92         40.86         1.35 o
  -3  10  17        154.93        151.98         2.49 o
  -2  10  17        115.44        111.97         1.97 o
  -1  10  17        127.49        132.05         2.10 o
   0  10  17         80.15         61.32         1.58 o
   1  10  17        125.97        132.73         2.40 o
   2  10  17        114.10        115.59         2.14 o
   3  10  17        153.93        162.09         2.82 o
   4  10  17         48.27         41.36         1.38 o
   5  10  17        231.61        193.36         4.40 o
  -4  11  17         43.29         44.13         1.47 o
  -3  11  17        356.08        345.53         4.52 o
  -2  11  17        189.99        182.32         2.63 o
  -1  11  17          7.68          6.35         0.82 o
   0  11  17        279.89        298.45         3.42 o
   1  11  17          8.51          7.21         0.91 o
   2  11  17        191.26        186.17         3.24 o
   3  11  17        359.24        346.28         4.28 o
   4  11  17         43.47         43.24         1.84 o
  -4  12  17         54.89         49.24         1.79 o
  -3  12  17         80.33         74.60         2.32 o
  -2  12  17        319.80        302.89         3.70 o
  -1  12  17        199.08        226.79         2.92 o
   0  12  17        518.68        501.98         4.12 o
   1  12  17        199.68        227.81         3.60 o
   2  12  17        318.68        311.27         5.12 o
   3  12  17         79.57         74.55         1.99 o
   4  12  17         54.08         48.52         2.22 o
  -3  13  17          4.83          5.92         0.86 o
  -2  13  17        101.62        100.13         2.19 o
  -1  13  17         21.32         26.14         1.10 o
   0  13  17         56.47         70.46         1.49 o
   1  13  17         21.44         14.89         3.11 o
   2  13  17        102.32         98.14         2.15 o
   3  13  17          4.87          5.46         0.90 o
  -2  14  17          1.79          2.78         0.68 o
  -1  14  17        135.18        138.76         2.51 o
   0  14  17          0.17          0.63         0.43 o
   1  14  17        135.42        137.57         2.05 o
   2  14  17          1.99          3.88         0.74 o
  -1  15  17         29.85         25.42         2.84 o
   0  15  17          0.74          3.14         0.97 o
   1  15  17         29.29         31.77         3.16 o
   0   0  18        111.80        114.41         2.14 o
   1   0  18        298.55        324.20         2.42 o
   2   0  18       1675.06       1688.39         9.27 o
   3   0  18        374.64        399.23         3.40 o
   4   0  18        266.46        251.17         2.88 o
   5   0  18         18.13         25.48         1.05 o
   6   0  18         11.54         18.81         1.24 o
  -6   1  18          8.69         13.10         1.37 o
  -5   1  18         95.29        103.02         1.86 o
  -4   1  18         24.48         27.97         1.15 o
  -3   1  18        153.86        160.66         1.82 o
  -2   1  18        366.16        354.18         2.87 o
  -1   1  18        105.75        100.84         1.43 o
   0   1  18          2.12          2.98         0.43 o
   1   1  18        106.72         98.90         1.52 o
   2   1  18        361.93        356.69         3.02 o
   3   1  18        155.99        156.91         2.13 o
   4   1  18         23.75         31.13         1.26 o
   5   1  18         97.05        104.43         1.88 o
   6   1  18          9.01         16.86         1.18 o
  -6   2  18        213.37        227.42         3.71 o
  -5   2  18        141.51        143.10         2.16 o
  -4   2  18        236.62        240.92         2.70 o
  -3   2  18         47.63         63.68         1.32 o
  -2   2  18       1205.84       1216.45         6.69 o
  -1   2  18        304.33        316.86         2.76 o
   0   2  18       2306.81       2234.78        13.69 o
   1   2  18        304.87        322.96         2.59 o
   2   2  18       1208.24       1258.94         9.33 o
   3   2  18         48.12         66.42         1.58 o
   4   2  18        235.97        244.37         3.24 o
   5   2  18        140.99        147.95         2.34 o
   6   2  18        212.44        215.46         6.40 o
  -6   3  18         87.64         82.01         2.68 o
  -5   3  18         58.62         58.43         1.57 o
  -4   3  18         87.72         81.91         1.64 o
  -3   3  18        261.50        275.29         3.17 o
  -2   3  18       1325.77       1348.96         7.64 o
  -1   3  18        320.48        336.68         3.05 o
   0   3  18       1654.73       1672.24        11.54 o
   1   3  18        320.91        344.12         2.79 o
   2   3  18       1319.48       1361.65         6.81 o
   3   3  18        259.87        293.77         4.51 o
   4   3  18         86.20         89.85         2.06 o
   5   3  18         57.58         59.76         1.75 o
   6   3  18         86.04         89.81         2.53 o
  -6   4  18         13.36         12.93         1.52 o
  -5   4  18        152.28        147.96         3.21 o
  -4   4  18        241.67        263.58         3.03 o
  -3   4  18        772.82        768.44         4.45 o
  -2   4  18        656.34        691.80         4.32 o
  -1   4  18        556.24        515.70         4.40 o
   0   4  18        575.34        597.38         4.37 o
   1   4  18        551.52        531.67         3.84 o
   2   4  18        657.38        684.47         5.56 o
   3   4  18        770.98        794.48         7.88 o
   4   4  18        243.83        270.24         3.54 o
   5   4  18        153.00        152.83         2.74 o
   6   4  18         13.41         18.08         1.12 o
  -6   5  18        211.10        170.97         4.19 o
  -5   5  18         13.48          8.49         1.29 o
  -4   5  18        629.41        655.73         6.01 o
  -3   5  18       1048.75       1047.46         6.73 o
  -2   5  18       2181.43       2162.41        11.11 o
  -1   5  18         55.75         66.82         1.46 o
   0   5  18        446.93        481.17         3.89 o
   1   5  18         53.75         68.00         1.33 o
   2   5  18       2183.28       2177.13        15.55 o
   3   5  18       1043.43       1064.04         9.45 o
   4   5  18        628.12        661.51         6.04 o
   5   5  18         12.31         13.21         1.07 o
   6   5  18        212.34        202.30         4.69 o
  -5   6  18         62.90         70.98         1.69 o
  -4   6  18        264.48        268.02         3.49 o
  -3   6  18         54.35         48.65         1.31 o
  -2   6  18        690.92        692.03         4.93 o
  -1   6  18       1458.83       1432.10        10.76 o
   0   6  18       1094.09       1049.80         6.43 o
   1   6  18       1456.22       1432.24        10.05 o
   2   6  18        687.62        701.20         4.54 o
   3   6  18         53.99         49.04         1.37 o
   4   6  18        266.46        272.88         3.81 o
   5   6  18         62.22         74.04         1.77 o
   6   6  18        108.00        102.86         3.72 o
  -5   7  18        344.35        338.68         5.65 o
  -4   7  18         19.08         18.96         0.98 o
  -3   7  18        284.56        281.71         2.93 o
  -2   7  18        234.44        226.72         2.60 o
  -1   7  18       1117.19       1115.65         7.37 o
   0   7  18          6.92          7.90         0.70 o
   1   7  18       1117.73       1124.53         8.85 o
   2   7  18        233.74        229.38         2.87 o
   3   7  18        282.81        294.67         3.16 o
   4   7  18         20.37         20.88         0.96 o
   5   7  18        340.97        356.08         4.79 o
  -5   8  18         99.09         91.29         2.14 o
  -4   8  18        202.25        197.76         2.60 o
  -3   8  18        273.35        273.96         3.42 o
  -2   8  18        194.26        189.59         2.34 o
  -1   8  18        367.73        357.50         3.44 o
   0   8  18         34.76         26.52         1.04 o
   1   8  18        367.87        354.37         3.32 o
   2   8  18        196.85        193.72         2.90 o
   3   8  18        269.80        279.57         3.27 o
   4   8  18        203.31        203.28         3.02 o
   5   8  18         96.41         97.73         3.25 o
  -5   9  18         15.05         10.43         1.01 o
  -4   9  18         22.11         22.65         1.02 o
  -3   9  18          9.04         12.79         0.87 o
  -2   9  18        181.30        172.20         2.56 o
  -1   9  18        318.57        308.24         3.34 o
   0   9  18        343.35        327.98         3.70 o
   1   9  18        313.49        312.42         3.83 o
   2   9  18        183.36        182.20         2.62 o
   3   9  18          9.05         12.22         1.03 o
   4   9  18         22.02         22.03         1.02 o
   5   9  18         15.02         14.73         1.43 o
  -4  10  18        209.34        183.91         3.08 o
  -3  10  18         69.91         73.19         2.11 o
  -2  10  18        254.21        218.41         2.87 o
  -1  10  18        163.93        165.31         2.49 o
   0  10  18        310.04        303.21         3.47 o
   1  10  18        166.29        168.67         2.78 o
   2  10  18        253.91        229.09         3.62 o
   3  10  18         71.08         72.13         2.02 o
   4  10  18        209.38        188.23         4.13 o
  -4  11  18          2.85          2.23         0.63 o
  -3  11  18          1.67          2.66         0.98 o
  -2  11  18         75.61         79.62         1.78 o
  -1  11  18         59.19         65.06         1.62 o
   0  11  18         74.16         70.62         1.65 o
   1  11  18         58.36         65.84         1.96 o
   2  11  18         75.43         80.83         2.04 o
   3  11  18          1.74          3.89         0.86 o
   4  11  18          2.99          2.77         0.73 o
  -4  12  18         56.36         50.81         4.03 o
  -3  12  18         24.16         24.88         1.24 o
  -2  12  18        234.49        231.22         3.23 o
  -1  12  18         87.58         88.38         1.78 o
   0  12  18        302.75        296.29         3.51 o
   1  12  18         87.06         90.58         1.95 o
   2  12  18        233.17        243.16         3.53 o
   3  12  18         23.93         24.42         1.23 o
   4  12  18         56.17         42.14         3.62 o
  -3  13  18          9.73         10.32         0.99 o
  -2  13  18         58.88         56.36         1.62 o
  -1  13  18        142.72        143.67         2.39 o
   0  13  18        143.19        167.19         2.61 o
   1  13  18        143.21        145.05         2.19 o
   2  13  18         59.41         55.87         1.91 o
   3  13  18          9.68          9.87         1.23 o
  -2  14  18         46.20         39.25         3.03 o
  -1  14  18         20.54         19.75         1.11 o
   0  14  18         11.02         10.15         0.87 o
   1  14  18         18.66         18.10         1.08 o
   2  14  18         47.07         41.99         2.46 o
   1   0  19        461.82        422.13         3.18 o
   2   0  19        142.06        159.96         2.02 o
   3   0  19         33.25         48.46         1.15 o
   4   0  19        378.08        388.51         3.61 o
   5   0  19          1.42          1.78         0.62 o
   6   0  19        106.94         94.01         2.77 o
  -6   1  19         74.70         68.80         2.89 o
  -5   1  19         83.61         82.74         1.78 o
  -4   1  19        248.06        275.44         3.04 o
  -3   1  19        210.38        197.15         2.08 o
  -2   1  19         45.98         50.73         1.13 o
  -1   1  19         93.13        103.30         1.62 o
   0   1  19          2.44          3.20         0.52 o
   1   1  19         96.69        100.44         1.68 o
   2   1  19         46.07         50.03         1.16 o
   3   1  19        213.49        194.79         2.45 o
   4   1  19        246.65        277.40         3.20 o
   5   1  19         84.52         85.39         1.94 o
   6   1  19         74.91         71.52         3.28 o
  -6   2  19        107.21         98.24         2.49 o
  -5   2  19         90.77         99.70         1.81 o
  -4   2  19        151.55        144.31         2.41 o
  -3   2  19       1086.06       1098.48         5.79 o
  -2   2  19       1044.46       1051.12         5.66 o
  -1   2  19        409.61        394.17         3.64 o
   0   2  19        157.67        163.50         2.06 o
   1   2  19        411.10        395.58         3.23 o
   2   2  19       1045.82       1076.47         5.94 o
   3   2  19       1083.03       1116.51         9.41 o
   4   2  19        151.26        146.09         2.26 o
   5   2  19         90.85         96.13         1.73 o
   6   2  19        108.17        108.60         2.90 o
  -6   3  19        117.61        114.97         2.97 o
  -5   3  19        225.80        251.15         3.13 o
  -4   3  19        272.71        267.21         3.01 o
  -3   3  19       1017.58        950.82         5.57 o
  -2   3  19        297.30        301.17         2.83 o
  -1   3  19       2420.21       2379.52        23.08 o
   0   3  19        494.62        498.68         3.97 o
   1   3  19       2422.05       2357.23        11.87 o
   2   3  19        295.63        316.24         3.36 o
   3   3  19       1018.92        956.05        11.38 o
   4   3  19        274.19        266.80         3.72 o
   5   3  19        225.93        231.10         4.27 o
   6   3  19        118.65        133.02         4.67 o
  -6   4  19        162.78        134.26         6.48 o
  -5   4  19        284.23        287.50         4.01 o
  -4   4  19         93.40        101.29         1.87 o
  -3   4  19        924.45        926.02         5.67 o
  -2   4  19         22.79         30.13         1.04 o
  -1   4  19       1805.34       1726.93        15.62 o
   0   4  19        317.21        337.04         3.24 o
   1   4  19       1810.85       1742.01         9.67 o
   2   4  19         23.54         28.92         0.97 o
   3   4  19        931.04        965.57         9.05 o
   4   4  19         93.48        101.76         1.98 o
   5   4  19        289.16        301.46         3.77 o
   6   4  19        161.10        168.02         3.93 o
  -5   5  19         81.43         81.17         2.13 o
  -4   5  19         93.41         87.56         1.72 o
  -3   5  19          4.85          7.60         0.76 o
  -2   5  19        105.88        113.22         1.86 o
  -1   5  19        652.05        665.80         6.60 o
   0   5  19         26.33         36.72         1.13 o
   1   5  19        647.83        667.07         4.60 o
   2   5  19        107.50        121.13         1.82 o
   3   5  19          4.71          7.55         0.75 o
   4   5  19         93.98         93.97         1.90 o
   5   5  19         81.14         93.17         1.88 o
   6   5  19         60.32         41.90         2.35 o
  -5   6  19        214.10        189.58         3.54 o
  -4   6  19         30.55         31.40         1.12 o
  -3   6  19        502.76        479.27         4.89 o
  -2   6  19        297.19        278.84         3.14 o
  -1   6  19        336.83        326.49         3.23 o
   0   6  19         14.79         16.38         0.82 o
   1   6  19        337.20        322.42         3.08 o
   2   6  19        297.25        284.90         3.32 o
   3   6  19        499.78        483.44         4.45 o
   4   6  19         30.65         34.56         1.20 o
   5   6  19        212.03        214.77         2.80 o
  -5   7  19         94.90         97.13         2.85 o
  -4   7  19        124.42        127.91         2.40 o
  -3   7  19         42.27         41.39         1.20 o
  -2   7  19        160.85        158.61         2.30 o
  -1   7  19        107.48        108.14         1.87 o
   0   7  19          8.57         12.29         0.80 o
   1   7  19        109.61        105.18         1.82 o
   2   7  19        162.11        159.58         2.51 o
   3   7  19         41.52         45.15         1.30 o
   4   7  19        124.66        131.98         2.26 o
   5   7  19         96.25        109.58         2.85 o
  -5   8  19        106.48        103.36         2.96 o
  -4   8  19         23.10         26.60         1.15 o
  -3   8  19         98.83        102.14         1.82 o
  -2   8  19         72.17         68.62         1.53 o
  -1   8  19         95.38         93.72         1.75 o
   0   8  19        160.80        159.74         2.49 o
   1   8  19         97.42         95.08         1.89 o
   2   8  19         73.61         69.40         1.83 o
   3   8  19         99.25        109.85         1.91 o
   4   8  19         23.27         26.05         1.06 o
   5   8  19        107.17        102.61         3.26 o
  -5   9  19         14.24         17.02         2.50 o
  -4   9  19         11.75          9.09         0.76 o
  -3   9  19        116.22        121.11         2.34 o
  -2   9  19        206.11        187.79         2.68 o
  -1   9  19         55.38         50.93         1.36 o
   0   9  19        147.29        180.43         2.66 o
   1   9  19         55.71         49.74         1.56 o
   2   9  19        208.22        194.81         2.77 o
   3   9  19        118.40        124.11         2.59 o
   4   9  19         11.76         10.22         0.90 o
  -4  10  19         52.97         47.72         1.97 o
  -3  10  19         37.52         29.46         1.34 o
  -2  10  19        219.62        234.75         2.91 o
  -1  10  19         18.72         20.77         0.97 o
   0  10  19        115.66        127.32         2.17 o
   1  10  19         18.34         21.56         1.16 o
   2  10  19        219.81        249.06         3.83 o
   3  10  19         38.66         32.06         1.60 o
   4  10  19         54.53         52.20         1.60 o
  -4  11  19         16.15          9.22         2.27 o
  -3  11  19         16.99         18.74         1.12 o
  -2  11  19        158.83        154.39         3.01 o
  -1  11  19         73.32         66.24         1.59 o
   0  11  19         18.22         14.82         1.65 o
   1  11  19         74.30         69.45         1.79 o
   2  11  19        157.42        157.13         2.89 o
   3  11  19         16.63         18.38         1.11 o
   4  11  19         16.65         13.52         1.13 o
  -3  12  19         52.79         42.08         2.34 o
  -2  12  19        142.50        137.36         2.58 o
  -1  12  19         65.17         68.68         1.51 o
   0  12  19        148.56        158.20         2.42 o
   1  12  19         65.36         73.41         1.90 o
   2  12  19        143.26        141.42         2.80 o
   3  12  19         53.07         50.39         1.70 o
  -2  13  19        225.01        209.69         5.12 o
  -1  13  19         37.33         43.86         1.41 o
   0  13  19          0.00          0.27         0.39 o
   1  13  19         36.86         42.06         1.33 o
   2  13  19        223.76        217.74         3.86 o
  -1  14  19         24.68         24.00         2.92 o
   0  14  19         54.75         76.39         4.90 o
   0   0  20        237.99        265.32         4.52 o
   1   0  20        247.09        258.43         2.63 o
   2   0  20        732.76        738.16         4.66 o
   3   0  20        316.70        328.15         3.41 o
   4   0  20         26.26         27.46         1.06 o
   5   0  20          5.86         11.05         0.84 o
   6   0  20         11.55          8.83         1.65 o
  -6   1  20         63.30         56.82         4.00 o
  -5   1  20         12.24         11.11         0.86 o
  -4   1  20        147.86        160.41         2.31 o
  -3   1  20        264.24        258.90         2.55 o
  -2   1  20        297.67        305.51         3.16 o
  -1   1  20       1019.20        981.07         6.54 o
   0   1  20         79.73         83.48         1.59 o
   1   1  20       1016.86        985.27         5.88 o
   2   1  20        300.74        301.11         2.85 o
   3   1  20        264.05        257.35         3.03 o
   4   1  20        148.70        164.46         2.74 o
   5   1  20         11.87         13.38         0.81 o
   6   1  20         64.09         50.61         3.22 o
  -6   2  20         66.13         65.69         4.61 o
  -5   2  20        232.25        227.59         2.89 o
  -4   2  20         43.42         43.28         1.34 o
  -3   2  20        114.97        119.53         1.80 o
  -2   2  20        143.37        149.31         1.91 o
  -1   2  20        108.38         91.99         1.82 o
   0   2  20          2.05          2.97         0.59 o
   1   2  20        108.88         87.12         1.64 o
   2   2  20        145.46        149.91         2.05 o
   3   2  20        115.89        117.82         2.22 o
   4   2  20         42.71         44.90         1.28 o
   5   2  20        230.07        239.09         3.97 o
  -6   3  20        127.44        108.21         5.40 o
  -5   3  20         74.24         68.36         1.82 o
  -4   3  20        656.58        658.15         5.04 o
  -3   3  20         59.18         58.47         1.33 o
  -2   3  20       1188.33       1170.88         7.54 o
  -1   3  20        180.44        170.08         2.29 o
   0   3  20       2013.28       2020.46        12.75 o
   1   3  20        181.99        168.25         2.23 o
   2   3  20       1190.83       1212.06         8.15 o
   3   3  20         58.76         62.23         1.53 o
   4   3  20        657.16        662.84         8.27 o
   5   3  20         74.91         79.41         1.89 o
   6   3  20        127.41        121.99         3.99 o
  -5   4  20        576.51        567.16         5.78 o
  -4   4  20         69.55         69.68         1.54 o
  -3   4  20        707.52        634.85         7.07 o
  -2   4  20         90.13         83.91         1.70 o
  -1   4  20         14.10         23.60         1.08 o
   0   4  20         31.57         38.36         1.21 o
   1   4  20         13.59         23.17         0.96 o
   2   4  20         90.73         84.20         1.51 o
   3   4  20        705.91        650.06         8.90 o
   4   4  20         69.68         69.69         1.86 o
   5   4  20        574.66        592.79         6.03 o
  -5   5  20        153.37        163.05         3.18 o
  -4   5  20         92.05         72.87         1.69 o
  -3   5  20         18.02         21.77         1.06 o
  -2   5  20          7.13         13.35         0.89 o
  -1   5  20         21.10         24.43         1.12 o
   0   5  20         51.07         76.77         1.56 o
   1   5  20         20.24         24.42         1.01 o
   2   5  20          7.55         13.66         0.85 o
   3   5  20         19.53         23.96         0.98 o
   4   5  20         92.88         79.80         1.70 o
   5   5  20        152.98        163.25         2.70 o
  -5   6  20         75.25         69.11         1.85 o
  -4   6  20         45.02         45.02         1.40 o
  -3   6  20        315.00        327.22         3.30 o
  -2   6  20        176.66        172.76         2.48 o
  -1   6  20        135.68        140.33         2.23 o
   0   6  20        180.15        187.17         2.53 o
   1   6  20        135.04        141.36         2.56 o
   2   6  20        176.33        176.32         2.31 o
   3   6  20        317.35        341.83         4.84 o
   4   6  20         44.00         46.64         1.32 o
   5   6  20         74.93         78.48         2.79 o
  -5   7  20         29.96         22.08         1.23 o
  -4   7  20         98.11         91.10         2.02 o
  -3   7  20        346.39        351.55         3.56 o
  -2   7  20         56.37         51.50         1.35 o
  -1   7  20        138.27        150.48         2.25 o
   0   7  20         44.80         41.21         1.44 o
   1   7  20        139.37        149.05         2.50 o
   2   7  20         55.23         50.83         1.35 o
   3   7  20        348.72        349.61         4.18 o
   4   7  20         99.03        102.45         3.27 o
   5   7  20         30.25         25.92         1.55 o
  -5   8  20          3.88          4.27         1.63 o
  -4   8  20         22.57         21.50         1.06 o
  -3   8  20         23.88         21.68         1.14 o
  -2   8  20        120.42        115.30         2.08 o
  -1   8  20        180.18        162.81         2.41 o
   0   8  20         85.09         91.60         1.94 o
   1   8  20        181.04        167.70         2.59 o
   2   8  20        119.98        122.18         2.39 o
   3   8  20         24.82         22.13         1.08 o
   4   8  20         22.36         20.57         1.14 o
   5   8  20          3.79          4.53         1.61 o
  -4   9  20         15.71         14.34         0.95 o
  -3   9  20          6.94         10.83         0.93 o
  -2   9  20         35.09         41.00         1.41 o
  -1   9  20         96.60         97.72         1.89 o
   0   9  20          0.76          2.08         0.62 o
   1   9  20         99.00        100.44         2.26 o
   2   9  20         36.32         45.03         1.60 o
   3   9  20          6.71         10.56         1.05 o
   4   9  20         14.73         13.41         0.92 o
  -4  10  20          9.73         11.47         1.24 o
  -3  10  20         50.28         47.66         1.40 o
  -2  10  20         11.93          7.95         1.17 o
  -1  10  20         15.83         17.01         0.92 o
   0  10  20         20.56         24.73         1.11 o
   1  10  20         16.63         12.76         2.45 o
   2  10  20         11.79         11.60         1.03 o
   3  10  20         50.32         53.78         1.65 o
   4  10  20          9.84         11.47         1.05 o
  -3  11  20         30.00         31.30         1.66 o
  -2  11  20        542.98        528.16         4.85 o
  -1  11  20         14.85         18.74         1.00 o
   0  11  20        165.17        162.70         2.54 o
   1  11  20         14.84         11.31         2.49 o
   2  11  20        538.82        564.35         6.57 o
   3  11  20         29.83         32.52         1.36 o
  -2  12  20         37.68         30.34         1.60 o
  -1  12  20         19.98         20.23         0.97 o
   0  12  20         61.13         49.95         1.37 o
   1  12  20         20.42         22.17         1.14 o
   2  12  20         36.87         30.13         1.47 o
  -1  13  20         43.87         38.80         2.22 o
   0  13  20         12.29         13.70         1.25 o
   1  13  20         41.38         34.00         2.52 o
   1   0  21        109.12         85.99         1.80 o
   2   0  21          4.76          5.19         0.68 o
   3   0  21        229.94        223.56         4.04 o
   4   0  21         61.44         55.19         1.43 o
   5   0  21         61.10         75.37         2.03 o
  -5   1  21        319.25        330.51         6.61 o
  -4   1  21         88.84         86.29         1.82 o
  -3   1  21        389.42        373.02         3.69 o
  -2   1  21         11.63         13.31         0.88 o
  -1   1  21         89.61         83.73         1.74 o
   0   1  21         18.53         19.26         0.99 o
   1   1  21         91.25         83.90         1.76 o
   2   1  21         11.89         15.87         0.88 o
   3   1  21        393.99        389.99         5.27 o
   4   1  21         89.20         85.46         1.92 o
   5   1  21        316.47        338.32         7.62 o
  -5   2  21          6.51          7.16         0.86 o
  -4   2  21        168.71        154.96         2.41 o
  -3   2  21         16.51         19.10         0.91 o
  -2   2  21        800.92        739.06         5.66 o
  -1   2  21         79.57         93.81         1.89 o
   0   2  21        140.52        118.90         2.02 o
   1   2  21         78.89         90.99         1.79 o
   2   2  21        796.52        752.71         7.53 o
   3   2  21         16.03         18.02         1.10 o
   4   2  21        165.38        166.52         2.67 o
   5   2  21          6.11          5.72         0.83 o
  -5   3  21         95.03         81.70         2.12 o
  -4   3  21        210.38        202.49         3.82 o
  -3   3  21        187.59        177.25         2.59 o
  -2   3  21        484.88        465.66         4.47 o
  -1   3  21         26.49         27.66         1.15 o
   0   3  21       1022.15       1048.94         8.86 o
   1   3  21         25.62         27.36         1.10 o
   2   3  21        485.45        463.79         3.99 o
   3   3  21        186.30        175.19         2.42 o
   4   3  21        207.54        206.39         3.39 o
   5   3  21         95.48         87.58         1.96 o
  -5   4  21         37.42         31.95         1.48 o
  -4   4  21         30.67         31.32         1.35 o
  -3   4  21        781.19        752.55         9.31 o
  -2   4  21         49.94         55.26         1.55 o
  -1   4  21       3034.97       2947.33        22.31 o
   0   4  21        518.00        518.43         5.09 o
   1   4  21       3033.77       2901.18        18.90 o
   2   4  21         50.57         57.78         1.39 o
   3   4  21        781.41        766.67         7.39 o
   4   4  21         30.37         33.88         1.26 o
   5   4  21         36.72         37.03         1.34 o
  -5   5  21          1.78          2.38         0.75 o
  -4   5  21         19.80         16.66         0.91 o
  -3   5  21        134.98        144.66         3.35 o
  -2   5  21        129.38        115.71         1.99 o
  -1   5  21        446.09        468.54         4.67 o
   0   5  21        115.72         95.66         1.92 o
   1   5  21        447.22        462.91         4.41 o
   2   5  21        126.45        119.26         1.99 o
   3   5  21        138.02        140.93         2.19 o
   4   5  21         19.78         17.30         1.01 o
   5   5  21          1.98          3.11         0.79 o
  -5   6  21         22.48         20.12         1.51 o
  -4   6  21         11.96         13.28         0.87 o
  -3   6  21        144.15        143.77         2.36 o
  -2   6  21        221.75        227.23         3.01 o
  -1   6  21        152.70        138.16         2.63 o
   0   6  21        421.88        424.64         4.85 o
   1   6  21        150.71        134.26         2.64 o
   2   6  21        221.93        236.99         3.61 o
   3   6  21        143.02        147.29         2.65 o
   4   6  21         12.12         16.51         0.91 o
   5   6  21         22.22         22.29         1.29 o
  -4   7  21         15.82         11.64         1.20 o
  -3   7  21         60.01         68.55         1.76 o
  -2   7  21         63.98         64.49         1.64 o
  -1   7  21          5.10          6.24         0.69 o
   0   7  21         11.57         12.81         0.88 o
   1   7  21          5.13          5.96         0.94 o
   2   7  21         63.24         67.85         1.71 o
   3   7  21         59.88         71.97         1.78 o
   4   7  21         15.30         16.61         1.03 o
   5   7  21         27.60         25.41         1.89 o
  -4   8  21         12.88         14.89         1.02 o
  -3   8  21         77.96         83.60         2.45 o
  -2   8  21         34.47         36.57         1.36 o
  -1   8  21          7.88         10.47         0.86 o
   0   8  21         13.75         17.30         0.99 o
   1   8  21          8.39         10.60         0.87 o
   2   8  21         34.67         36.32         1.53 o
   3   8  21         78.69         87.13         2.41 o
   4   8  21         13.11         18.38         1.16 o
  -4   9  21         74.91         64.00         2.47 o
  -3   9  21        164.46        165.75         2.87 o
  -2   9  21         66.23         65.22         1.70 o
  -1   9  21         18.39         15.16         0.90 o
   0   9  21         74.83         51.03         8.51 o
   1   9  21         18.73         15.77         1.12 o
   2   9  21         66.55         65.37         1.90 o
   3   9  21        165.14        174.33         4.18 o
   4   9  21         75.70         67.85         2.84 o
  -3  10  21         11.57         14.82         1.10 o
  -2  10  21         34.51         37.94         1.43 o
  -1  10  21         35.96         32.44         1.22 o
   0  10  21          8.31          2.34         1.12 o
   1  10  21         36.33         35.42         1.60 o
   2  10  21         33.74         40.61         1.63 o
   3  10  21         12.05         16.68         1.08 o
  -3  11  21         98.32        104.42         2.90 o
  -2  11  21         45.19         45.59         1.53 o
  -1  11  21         26.20         29.52         1.27 o
   0  11  21         92.70        106.15         2.86 o
   1  11  21         26.46         28.94         1.16 o
   2  11  21         47.55         52.15         1.52 o
   3  11  21         99.61        102.35         2.37 o
  -2  12  21         23.60         26.30         2.22 o
  -1  12  21         23.33         36.71         2.19 o
   0  12  21        123.18        132.18         3.08 o
   1  12  21         23.09         31.71         2.16 o
   2  12  21         24.16         23.79         3.06 o
   0   0  22       2546.30       2424.28        39.34 o
   1   0  22        863.05        805.94         5.76 o
   2   0  22         32.93         27.86         1.12 o
   3   0  22        301.04        271.22         4.42 o
   4   0  22         77.81         79.28         1.83 o
   5   0  22         92.26         80.33         2.13 o
  -5   1  22          5.13          5.24         0.95 o
  -4   1  22         39.10         43.21         1.37 o
  -3   1  22        144.61        132.29         2.46 o
  -2   1  22         45.48         49.14         1.55 o
  -1   1  22        169.21        153.13         2.44 o
   0   1  22        106.29        100.01         2.14 o
   1   1  22        168.71        151.90         2.42 o
   2   1  22         45.34         48.76         1.32 o
   3   1  22        144.53        138.51         2.28 o
   4   1  22         39.07         47.03         1.76 o
   5   1  22          5.28          4.42         0.89 o
  -5   2  22        190.34        183.54         4.24 o
  -4   2  22        219.85        221.31         4.72 o
  -3   2  22        212.74        223.77         2.97 o
  -2   2  22        580.34        577.57         6.05 o
  -1   2  22         27.70         28.02         1.24 o
   0   2  22        134.43        132.85         2.49 o
   1   2  22         27.77         27.86         1.16 o
   2   2  22        581.55        581.49         5.50 o
   3   2  22        210.68        239.08         4.63 o
   4   2  22        219.54        223.16         3.10 o
   5   2  22        190.07        222.05         4.30 o
  -5   3  22         54.23         49.68         1.97 o
  -4   3  22         12.01          6.18         2.27 o
  -3   3  22         84.51         78.97         1.87 o
  -2   3  22          4.04          5.82         0.79 o
  -1   3  22        571.20        506.52         5.03 o
   0   3  22         10.82          7.55         0.78 o
   1   3  22        571.11        492.11         4.94 o
   2   3  22          3.73          5.85         0.67 o
   3   3  22         83.73         77.15         1.58 o
   4   3  22         11.65         12.13         0.91 o
   5   3  22         54.68         57.92         1.88 o
  -5   4  22         67.85         57.28         2.76 o
  -4   4  22         39.16         43.65         1.77 o
  -3   4  22        364.03        334.67         3.85 o
  -2   4  22        126.63        116.85         2.28 o
  -1   4  22        473.70        409.80         4.30 o
   0   4  22         16.55         12.18         1.01 o
   1   4  22        479.64        416.91         5.08 o
   2   4  22        125.78        121.77         2.06 o
   3   4  22        365.69        351.96         5.95 o
   4   4  22         38.43         33.09         4.43 o
   5   4  22         68.63         63.70         2.00 o
  -5   5  22         41.50         40.21         2.48 o
  -4   5  22          9.17         10.25         0.96 o
  -3   5  22        324.99        329.65         3.87 o
  -2   5  22         65.73         69.67         1.90 o
  -1   5  22         18.27         17.14         1.10 o
   0   5  22          3.14          2.43         0.74 o
   1   5  22         17.67         16.46         0.97 o
   2   5  22         65.15         72.15         1.68 o
   3   5  22        328.16        341.94         6.42 o
   4   5  22          8.94          9.04         1.19 o
   5   5  22         42.65         41.21         1.89 o
  -4   6  22        204.28        196.04         8.26 o
  -3   6  22          6.18         11.76         0.86 o
  -2   6  22        390.67        379.97         4.23 o
  -1   6  22         16.08         20.35         1.04 o
   0   6  22        218.53        222.20         3.49 o
   1   6  22         16.53         19.83         1.22 o
   2   6  22        391.79        382.22         5.72 o
   3   6  22          5.98         12.61         0.87 o
   4   6  22        205.28        236.48         4.20 o
  -4   7  22        180.20        157.58         4.88 o
  -3   7  22        164.91        173.44         3.23 o
  -2   7  22          0.99          0.86         0.44 o
  -1   7  22         18.65         20.41         1.09 o
   0   7  22         24.80         35.63         1.54 o
   1   7  22         18.65         20.62         1.29 o
   2   7  22          1.13          1.26         0.67 o
   3   7  22        165.57        180.85         3.79 o
   4   7  22        178.02        183.58         3.75 o
  -4   8  22          2.57          3.55         1.53 o
  -3   8  22        151.09        144.11         2.57 o
  -2   8  22         54.89         51.58         1.70 o
  -1   8  22         11.14         11.14         1.02 o
   0   8  22        185.08        194.15         3.15 o
   1   8  22         11.26         13.14         1.12 o
   2   8  22         54.91         52.04         1.69 o
   3   8  22        148.66        155.74         3.55 o
   4   8  22          2.46          3.71         0.74 o
  -3   9  22        116.36         99.90         3.90 o
  -2   9  22         77.77         79.52         2.22 o
  -1   9  22        267.56        250.32         3.81 o
   0   9  22         33.02         39.52         1.57 o
   1   9  22        266.67        264.70         4.05 o
   2   9  22         77.36         81.23         2.03 o
   3   9  22        112.78        114.52         3.49 o
  -3  10  22        164.39        156.41         5.71 o
  -2  10  22         45.84         51.31         1.78 o
  -1  10  22         22.74          9.83         4.28 o
   0  10  22         15.68         15.11         1.22 o
   1  10  22         23.46         26.52         1.48 o
   2  10  22         46.55         52.43         1.52 o
   3  10  22        166.83        158.79         6.27 o
  -2  11  22         36.38         34.64         2.56 o
  -1  11  22        122.81        162.53         2.97 o
   0  11  22         94.29         90.99         2.43 o
   1  11  22        122.41        165.08         3.31 o
   2  11  22         37.20         32.17         1.78 o
   0  12  22         38.63         54.53         4.32 o
   1   0  23         95.41         92.55         1.93 o
   2   0  23        122.02        109.08         2.38 o
   3   0  23          1.61          0.95         0.73 o
   4   0  23         87.91         88.95         2.40 o
   5   0  23          2.65          5.17         0.90 o
  -5   1  23         62.13         50.87         1.80 o
  -4   1  23         54.85         54.67         1.91 o
  -3   1  23        114.29        108.81         2.48 o
  -2   1  23        156.48        168.91         2.86 o
  -1   1  23         37.53         44.49         1.49 o
   0   1  23        183.91        165.31         2.99 o
   1   1  23         36.92         42.81         1.41 o
   2   1  23        155.26        163.64         2.42 o
   3   1  23        112.96        110.51         2.10 o
   4   1  23         54.46         57.76         1.93 o
   5   1  23         63.19         62.07         2.53 o
  -5   2  23         96.97         86.73         2.54 o
  -4   2  23         23.71         20.11         1.33 o
  -3   2  23         55.00         47.30         1.56 o
  -2   2  23          3.20          3.57         0.73 o
  -1   2  23          5.18          4.47         0.76 o
   0   2  23         56.27         30.96         1.35 o
   1   2  23          5.02          4.76         0.76 o
   2   2  23          2.75          2.73         0.65 o
   3   2  23         55.20         46.79         1.41 o
   4   2  23         23.40         19.27         1.06 o
   5   2  23         96.29         86.41         2.88 o
  -5   3  23         22.78         17.91         2.61 o
  -4   3  23          6.15          7.96         0.95 o
  -3   3  23        339.36        322.08         6.78 o
  -2   3  23         16.08         16.53         1.03 o
  -1   3  23        172.74        162.30         2.88 o
   0   3  23         24.02         36.97         1.49 o
   1   3  23        171.50        161.47         2.70 o
   2   3  23         15.22         14.69         0.86 o
   3   3  23        335.87        322.84         4.35 o
   4   3  23          6.00          7.43         0.76 o
   5   3  23         21.93         20.70         1.44 o
  -4   4  23         75.68         79.70         2.24 o
  -3   4  23         21.79         24.39         1.27 o
  -2   4  23        105.70        100.52         2.34 o
  -1   4  23        255.18        241.72         3.52 o
   0   4  23        189.19        227.31         3.59 o
   1   4  23        256.69        238.26         3.31 o
   2   4  23        105.27        103.65         1.89 o
   3   4  23         21.41         26.37         1.08 o
   4   4  23         74.68         76.67         1.98 o
  -4   5  23        124.94        118.29         3.31 o
  -3   5  23         46.22         48.78         1.55 o
  -2   5  23         12.87         10.10         0.98 o
  -1   5  23          0.62          1.49         0.71 o
   0   5  23        102.02         92.46         2.48 o
   1   5  23          0.77          1.88         0.72 o
   2   5  23         12.79          9.69         0.75 o
   3   5  23         47.61         52.03         1.36 o
   4   5  23        124.48        129.22         5.23 o
  -4   6  23         88.49         75.44         3.67 o
  -3   6  23         93.91         83.59         1.94 o
  -2   6  23         65.82         73.17         1.89 o
  -1   6  23         20.61         23.36         1.09 o
   0   6  23          0.07          0.46         0.71 o
   1   6  23         20.71         23.48         1.32 o
   2   6  23         65.18         72.17         1.77 o
   3   6  23         93.55         92.07         2.12 o
   4   6  23         88.44         81.42         2.39 o
  -4   7  23        117.92        102.35         3.57 o
  -3   7  23        134.13        145.34         3.61 o
  -2   7  23         30.96         29.28         1.23 o
  -1   7  23         31.45         28.22         4.62 o
   0   7  23         53.05         58.68         2.09 o
   1   7  23         31.10         42.08         1.84 o
   2   7  23         31.60         30.64         1.36 o
   3   7  23        131.71        164.28         3.66 o
   4   7  23        119.49        110.81         3.75 o
  -3   8  23          5.74          5.55         0.84 o
  -2   8  23         20.53         18.93         1.18 o
  -1   8  23         41.83         39.48         1.63 o
   0   8  23         40.16         49.38         2.86 o
   1   8  23         42.40         40.27         1.75 o
   2   8  23         20.61         13.31         3.02 o
   3   8  23          5.76          7.28         0.80 o
  -3   9  23         46.92         54.01         3.11 o
  -2   9  23          6.14          8.12         0.79 o
  -1   9  23         52.58         49.57         1.65 o
   0   9  23         48.39         37.07        10.95 o
   1   9  23         52.25         51.74         1.83 o
   2   9  23          5.75          7.70         0.83 o
   3   9  23         48.60         59.44         3.27 o
  -2  10  23          6.55          7.62         1.05 o
  -1  10  23         31.31         33.77         1.44 o
   0  10  23          0.07          0.04         0.78 o
   1  10  23         31.32         32.67         1.61 o
   2  10  23          6.40          6.71         1.10 o
   0  11  23          4.07          5.20         1.14 o
   1  11  23        200.24        256.52         6.86 o
   0   0  24        503.09        520.05         8.23 o
   1   0  24          1.32          1.94         0.73 o
   2   0  24          0.09          1.08         0.76 o
   3   0  24         39.38         34.95         1.34 o
   4   0  24         14.78         16.15         1.15 o
  -4   1  24        113.72        104.75         2.94 o
  -3   1  24         22.53         24.12         1.22 o
  -2   1  24        286.91        271.60         4.42 o
  -1   1  24         21.43         21.23         1.18 o
   0   1  24        195.56        188.54         3.37 o
   1   1  24         22.34         20.42         1.11 o
   2   1  24        285.79        274.18         3.91 o
   3   1  24         22.30         24.32         1.00 o
   4   1  24        113.48        105.48         2.65 o
  -4   2  24         22.18         23.23         1.40 o
  -3   2  24          1.21          0.65         0.32 o
  -2   2  24         26.21         26.16         1.53 o
  -1   2  24         46.23         39.40         1.57 o
   0   2  24        189.53        162.07         2.92 o
   1   2  24         46.18         38.58         1.44 o
   2   2  24         26.34         25.04         1.20 o
   3   2  24          1.11          0.82         0.62 o
   4   2  24         22.31         22.67         1.19 o
  -4   3  24         35.32         29.17         1.60 o
  -3   3  24         23.56         19.57         1.13 o
  -2   3  24         74.47         77.23         2.36 o
  -1   3  24          2.08          1.71         0.73 o
   0   3  24         84.24         85.61         2.23 o
   1   3  24          2.11          2.21         0.74 o
   2   3  24         73.20         74.89         2.54 o
   3   3  24         23.84         20.64         1.13 o
   4   3  24         34.99         31.96         1.54 o
  -4   4  24        109.46        116.48         4.84 o
  -3   4  24         75.58         70.78         2.54 o
  -2   4  24        258.84        269.96         5.73 o
  -1   4  24         21.73         19.52         1.25 o
   0   4  24        366.83        384.44         5.06 o
   1   4  24         21.36         23.73         1.16 o
   2   4  24        258.40        267.34         5.26 o
   3   4  24         76.07         69.90         1.88 o
   4   4  24        112.69        126.96         3.30 o
  -4   5  24          3.81          4.75         1.20 o
  -3   5  24          3.17          6.10         0.92 o
  -2   5  24         83.47         85.54         2.36 o
  -1   5  24         12.17         10.03         1.22 o
   0   5  24          0.04          0.64         0.71 o
   1   5  24         12.29         12.99         0.99 o
   2   5  24         82.91         83.80         1.87 o
   3   5  24          2.81          6.72         0.81 o
   4   5  24          4.11          4.28         0.93 o
  -4   6  24         29.78         19.41         2.71 o
  -3   6  24          9.12          8.93         0.81 o
  -2   6  24        114.12        122.55         2.22 o
  -1   6  24          5.05          4.43         0.70 o
   0   6  24        243.72        266.42         3.92 o
   1   6  24          5.19          6.23         0.78 o
   2   6  24        116.02        127.70         3.44 o
   3   6  24          9.55          8.89         0.83 o
   4   6  24         30.04         26.08         2.98 o
  -3   7  24         68.60         63.08         1.84 o
  -2   7  24         57.90         55.90         1.64 o
  -1   7  24         59.27         59.00         2.05 o
   0   7  24        221.85        246.08         4.98 o
   1   7  24         59.98         62.49         2.14 o
   2   7  24         58.06         64.19         2.37 o
   3   7  24         68.15         63.68         2.04 o
  -2   8  24          5.97          6.84         0.72 o
  -1   8  24        371.99        359.75         4.78 o
   0   8  24         80.44         79.19         2.22 o
   1   8  24        372.83        373.82         6.95 o
   2   8  24          6.30          7.67         1.01 o
   3   8  24         96.42         95.10         4.01 o
  -2   9  24         21.04         22.51         1.78 o
  -1   9  24        110.82        107.75         3.24 o
   0   9  24         18.66         17.39         1.20 o
   1   9  24        110.87        105.57         2.33 o
   2   9  24         20.94         24.34         1.29 o
  -1  10  24        107.97         99.56         7.80 o
   0  10  24          5.86          7.42         1.57 o
   1  10  24        109.32        117.06         6.51 o
   1   0  25          8.70          9.53         0.98 o
   2   0  25          2.20          3.47         0.79 o
   3   0  25         36.69         37.52         1.74 o
   4   0  25         15.62         22.26         3.32 o
  -4   1  25        161.39        147.97         4.18 o
  -3   1  25         27.93         25.97         1.45 o
  -2   1  25         50.65         49.31         1.80 o
  -1   1  25        195.48        174.64         2.86 o
   0   1  25         70.93         78.04         2.23 o
   1   1  25        193.25        175.68         2.83 o
   2   1  25         51.91         50.26         1.59 o
   3   1  25         27.92         25.29         1.26 o
   4   1  25        163.93        155.39         5.53 o
  -4   2  25          7.81          8.95         1.15 o
  -3   2  25         10.01          6.77         0.93 o
  -2   2  25         32.22         40.29         1.66 o
  -1   2  25          0.38          0.56         0.46 o
   0   2  25         76.63         87.51         2.37 o
   1   2  25          0.35          0.86         0.69 o
   2   2  25         32.17         40.88         1.40 o
   3   2  25          9.40          3.16         1.07 o
   4   2  25          8.35          9.30         1.91 o
  -4   3  25         63.17         60.37         3.19 o
  -3   3  25         27.17         27.94         1.67 o
  -2   3  25         36.93         38.63         1.52 o
  -1   3  25          2.58          1.99         0.51 o
   0   3  25         38.53         38.80         1.49 o
   1   3  25          2.35          3.29         0.71 o
   2   3  25         37.62         38.86         1.34 o
   3   3  25         27.86         25.62         1.24 o
   4   3  25         63.13         62.85         4.64 o
  -3   4  25         21.29         18.18         1.39 o
  -2   4  25         11.20          8.15         1.05 o
  -1   4  25          3.24          0.83         0.52 o
   0   4  25        146.79        122.20         2.62 o
   1   4  25          2.86          1.49         0.65 o
   2   4  25         10.79         11.22         1.00 o
   3   4  25         21.89         19.95         1.08 o
   4   4  25          5.00          4.23         1.12 o
  -3   5  25         14.77         11.25         1.09 o
  -2   5  25         38.71         38.57         1.60 o
  -1   5  25         27.74         11.79         3.95 o
   0   5  25        153.23        166.06         3.56 o
   1   5  25         28.30         24.19         1.18 o
   2   5  25         39.10         42.70         1.52 o
   3   5  25         15.61         12.26         1.15 o
  -3   6  25         32.01         33.97         2.01 o
  -2   6  25         30.16         27.63         1.29 o
  -1   6  25         14.05          7.12         2.38 o
   0   6  25        139.64        132.07         2.85 o
   1   6  25         14.03         12.14         0.94 o
   2   6  25         29.07         31.05         1.41 o
   3   6  25         33.18         40.75         2.00 o
  -2   7  25          6.98          7.58         1.06 o
  -1   7  25        122.94        126.72         3.01 o
   0   7  25         16.09         22.30         1.22 o
   1   7  25        123.30        131.51         3.45 o
   2   7  25          7.07          7.92         0.85 o
   3   7  25         64.43         63.52         3.07 o
  -2   8  25          3.07          4.50         1.44 o
  -1   8  25          4.79          7.82         1.18 o
   0   8  25         28.67         41.71         1.99 o
   1   8  25          4.80          7.65         0.83 o
   2   8  25          3.35          4.96         1.07 o
  -1   9  25         72.44         83.65         3.84 o
   0   9  25         15.13         16.42         1.64 o
   1   9  25         72.53         88.64         3.13 o
   0   0  26        230.16        250.03         6.61 o
   1   0  26        139.59        133.17         2.81 o
   2   0  26        301.92        296.24         4.73 o
   3   0  26         23.99         27.14         1.52 o
  -3   1  26        130.54        114.72         3.11 o
  -2   1  26         69.51         69.38         2.02 o
  -1   1  26         17.64          9.58         1.22 o
   0   1  26          0.88          3.97         0.86 o
   1   1  26         17.73         14.72         1.16 o
   2   1  26         71.76         70.04         1.95 o
   3   1  26        130.83        124.17         5.32 o
  -3   2  26          5.47          4.70         0.97 o
  -2   2  26          9.96          7.37         1.13 o
  -1   2  26          2.79          2.40         0.81 o
   0   2  26         14.86         21.64         1.25 o
   1   2  26          2.91          1.60         0.70 o
   2   2  26         10.22          9.86         1.06 o
   3   2  26          5.46          5.41         1.01 o
  -3   3  26         37.38         34.47         2.11 o
  -2   3  26         70.12         68.78         1.92 o
  -1   3  26         97.05         88.44         2.76 o
   0   3  26          1.66          1.29         0.56 o
   1   3  26         97.49         82.76         1.98 o
   2   3  26         68.71         73.29         2.01 o
   3   3  26         37.18         33.31         1.59 o
  -3   4  26         33.10         40.86         2.25 o
  -2   4  26         13.38         15.35         1.10 o
  -1   4  26         57.39         68.46         2.20 o
   0   4  26          0.64          2.05         0.86 o
   1   4  26         57.63         65.68         1.85 o
   2   4  26         14.11         15.22         1.02 o
   3   4  26         32.64         37.16         2.22 o
  -2   5  26         83.28         77.01         2.33 o
  -1   5  26         12.05          9.33         2.00 o
   0   5  26        445.96        480.39         6.76 o
   1   5  26         13.03         14.12         0.96 o
   2   5  26         83.45         84.48         2.41 o
   3   5  26         47.28         36.27         2.37 o
  -2   6  26         32.07         35.48         3.66 o
  -1   6  26         40.18         33.66         1.90 o
   0   6  26         35.74         37.17         1.44 o
   1   6  26         40.32         31.00         1.52 o
   2   6  26         31.66         33.43         1.49 o
  -2   7  26         24.67         26.81         3.24 o
  -1   7  26        114.86        119.87         3.42 o
   0   7  26         12.13         11.10         1.12 o
   1   7  26        112.95        122.28         5.72 o
   2   7  26         24.42         25.18         3.11 o
  -1   8  26         78.34         79.63         5.16 o
   0   8  26        204.01        223.87         9.06 o
   1   8  26         78.07        100.12         5.85 o
   1   0  27          8.92          3.16         0.71 o
   2   0  27          7.54          5.82         0.98 o
   3   0  27          6.12          6.98         2.08 o
  -3   1  27         15.03         23.47         3.08 o
  -2   1  27         17.42         17.45         1.17 o
  -1   1  27          5.40          3.53         0.72 o
   0   1  27        205.08        229.24         3.45 o
   1   1  27          5.31          2.87         0.71 o
   2   1  27         16.89         19.47         1.16 o
  -2   2  27         68.93         67.25         1.93 o
  -1   2  27        130.55        124.47         2.65 o
   0   2  27          6.26          7.12         1.00 o
   1   2  27        131.65        120.29         2.65 o
   2   2  27         68.98         67.86         2.44 o
  -2   3  27         28.31         26.72         1.81 o
  -1   3  27         20.91         18.38         1.28 o
   0   3  27         59.39         68.62         2.00 o
   1   3  27         20.29         19.10         1.29 o
   2   3  27         28.46         24.93         1.39 o
  -2   4  27          9.45          8.84         1.04 o
  -1   4  27         18.42         19.12         1.24 o
   0   4  27          1.69          2.58         0.71 o
   1   4  27         17.23         18.43         1.07 o
   2   4  27          9.65         11.54         1.90 o
  -2   5  27         24.27         25.14         2.21 o
  -1   5  27        141.30        128.97         3.39 o
   0   5  27          0.68          0.19         0.64 o
   1   5  27        141.25        128.90         3.26 o
   2   5  27         24.62         25.23         3.35 o
  -1   6  27         88.73        107.23         3.51 o
   0   6  27         17.27         16.68         1.28 o
   1   6  27         89.10        110.59         4.35 o
   0   0  28         14.49          9.00         1.26 o
   1   0  28         90.43         95.07         2.40 o
  -1   1  28          1.10          0.33         0.69 o
   0   1  28        328.32        350.78         6.38 o
   1   1  28          1.00          0.97         0.93 o
   2   1  28        151.43        165.97        10.71 o
  -1   2  28        153.37        161.09         3.06 o
   0   2  28         90.40         86.57         2.51 o
   1   2  28        151.72        154.52         4.60 o
   2   2  28         69.50         79.05         5.43 o
  -1   3  28          0.84          1.88         0.91 o
   0   3  28         21.81         16.88         1.15 o
   1   3  28          0.89          2.15         0.81 o
  -1   4  28        179.65        199.77         8.89 o
   0   4  28         18.36         19.14         1.31 o
   1   4  28        178.67        209.12         5.97 o
                                                
