# Supplementary material for: Enantioselectivity of chiral di­hydro­myricetin in multicomponent solid solutions regulated by subtle structural mutation
Source: IUCrJ. 2023 Jan 21;10(Pt 2):164–76. doi: 10.1107/S2052252523000118 (PMC9980384; doi:10.1107/S2052252523000118)
Supplement: Supplementary file 5 [file m-10-00164-Rac-DMY-THE-2sup5.hkl]

#
# h,k,l, Fc-squared, Fo-squared, sigma(Fo-squared), status flag
#
data_RAC-DMY-THE-2
_shelx_title ' 054876-sj-150-f in P212121 #19'
_shelx_refln_list_code          4
_shelx_F_calc_maximum      163.48
_exptl_crystal_F_000      1128.00
_reflns_d_resolution_high  0.7994

loop_
 _space_group_symop_operation_xyz
 'x, y, z'
 '-x+1/2, -y, z+1/2'
 'x+1/2, -y+1/2, -z'
 '-x, y+1/2, -z+1/2'

_cell_length_a     6.7430
_cell_length_b    15.2146
_cell_length_c    23.4508
_cell_angle_alpha  90.000
_cell_angle_beta   90.000
_cell_angle_gamma  90.000

_shelx_F_squared_multiplier     1.000

loop_
 _refln_index_h
 _refln_index_k
 _refln_index_l
 _refln_F_squared_calc
 _refln_F_squared_meas
 _refln_F_squared_sigma
 _refln_observed_status
   4   0   0      18079.67      16776.75       251.55 o
   6   0   0       1530.00       1522.57        24.27 o
   8   0   0          2.67         21.69         1.43 o
   1   1   0        155.48        141.29         1.62 o
   2   1   0      13861.27      12724.23        62.81 o
   3   1   0       1357.58       1264.61        12.33 o
   4   1   0       3677.59       3558.76        30.72 o
   5   1   0        466.90        441.63         3.71 o
   6   1   0         15.36        109.26         2.39 o
   7   1   0         21.50         23.73         1.07 o
   8   1   0         78.79        107.80         1.76 o
   0   2   0        507.57        494.79         9.33 o
   1   2   0       2591.81       2361.34         8.75 o
   2   2   0      12716.96      11942.60        85.80 o
   3   2   0         98.04        100.66         1.63 o
   4   2   0       3412.40       3456.61        35.98 o
   5   2   0         14.34         35.60         0.77 o
   6   2   0        130.54        164.36         3.70 o
   7   2   0         18.07         42.99         1.75 o
   8   2   0          7.28         23.98         1.39 o
   1   3   0       5475.11       4949.90        20.00 o
   2   3   0         12.54         48.81         0.88 o
   3   3   0        200.52        204.87         2.93 o
   4   3   0        119.21        128.72         1.42 o
   5   3   0         12.20         36.58         0.75 o
   6   3   0        194.41        207.94         3.28 o
   7   3   0         17.55         19.23         1.18 o
   8   3   0          1.45         18.89         1.12 o
   0   4   0       3607.69       3330.75        14.04 o
   1   4   0        992.77        942.35         6.09 o
   2   4   0          7.45         58.33         0.99 o
   3   4   0        244.68        269.72         2.45 o
   4   4   0        807.21        884.01         6.39 o
   5   4   0        497.93        468.46         3.18 o
   6   4   0        197.06        218.84         2.50 o
   7   4   0         43.22         37.53         1.70 o
   8   4   0        218.12        208.86         3.29 o
   1   5   0       2638.62       2406.50        12.16 o
   2   5   0       2014.22       1896.71        13.52 o
   3   5   0        638.77        642.97         5.20 o
   4   5   0       2444.31       2435.37        15.73 o
   5   5   0         80.81        106.47         1.42 o
   6   5   0        382.89        345.74         7.04 o
   7   5   0          0.49          2.77         0.49 o
   8   5   0         21.03         31.92         1.18 o
   0   6   0       1827.17       2022.59        23.49 o
   1   6   0        892.12        887.47         6.55 o
   2   6   0       1589.77       1646.01        11.96 o
   3   6   0         91.11        140.70         1.35 o
   4   6   0        208.54        192.39         2.06 o
   5   6   0        601.83        688.54         7.93 o
   6   6   0         13.07         20.14         0.69 o
   7   6   0         40.83         51.31         1.87 o
   8   6   0         12.26         12.72         1.08 o
   1   7   0          2.63          8.83         0.46 o
   2   7   0        580.88        700.79         7.10 o
   3   7   0        260.09        283.85         2.34 o
   4   7   0         70.44        105.54         1.34 o
   5   7   0        515.92        519.46         6.87 o
   6   7   0          8.71         12.88         0.69 o
   7   7   0          1.15          2.28         0.92 o
   0   8   0       3401.93       3661.99        18.50 o
   1   8   0       3468.47       3245.86        16.34 o
   2   8   0       1216.50       1358.19         9.44 o
   3   8   0        203.09        198.35         1.52 o
   4   8   0         39.09         56.94         0.85 o
   5   8   0         62.93         67.24         1.48 o
   6   8   0         48.99         55.85         1.16 o
   7   8   0          6.01         12.19         0.69 o
   1   9   0       1646.61       1671.49         5.58 o
   2   9   0          1.27         19.97         0.42 o
   3   9   0          2.11         13.29         0.39 o
   4   9   0        930.28        951.65         8.11 o
   5   9   0        188.37        190.54         2.23 o
   6   9   0        106.80        112.05         3.10 o
   7   9   0          9.69          8.29         0.78 o
   0  10   0        141.60        164.40         1.32 o
   1  10   0         21.86         33.39         0.47 o
   2  10   0        479.29        503.38         3.35 o
   3  10   0         32.78         49.30         0.77 o
   4  10   0        150.04        168.31         1.85 o
   5  10   0        284.04        315.88         3.51 o
   6  10   0          4.75          3.75         0.58 o
   7  10   0          6.77          7.58         0.77 o
   1  11   0       1491.37       1590.11         4.81 o
   2  11   0          0.83          8.81         0.34 o
   3  11   0         30.62         39.81         0.81 o
   4  11   0         89.65         81.47         1.12 o
   5  11   0         59.80        100.96         1.31 o
   6  11   0          1.04          2.91         0.33 o
   0  12   0         19.90         23.11         0.73 o
   1  12   0         74.30         71.21         0.79 o
   2  12   0        153.86        176.93         1.31 o
   3  12   0        198.06        205.47         1.72 o
   4  12   0          6.67         24.73         0.64 o
   5  12   0          7.70         27.37         0.64 o
   6  12   0          0.00          1.69         0.26 o
   1  13   0       3517.10       3470.86        16.13 o
   2  13   0          0.33          3.96         0.32 o
   3  13   0        959.09        952.95         7.83 o
   4  13   0        117.26        148.64         1.59 o
   5  13   0        276.23        256.28         3.69 o
   6  13   0         30.16         22.17         2.14 o
   0  14   0        333.09        351.76         2.92 o
   1  14   0        389.30        361.36         2.27 o
   2  14   0         96.53        104.95         1.18 o
   3  14   0         20.29         21.74         0.56 o
   4  14   0        174.21        173.67         2.52 o
   5  14   0         23.20         32.23         0.76 o
   1  15   0        245.24        258.29         2.01 o
   2  15   0          3.78          4.47         0.39 o
   3  15   0         39.76         36.38         0.80 o
   4  15   0        479.75        479.13         6.48 o
   5  15   0          0.01         11.37         0.68 o
   0  16   0         27.27         36.76         1.13 o
   1  16   0          0.18          2.64         0.34 o
   2  16   0          0.04          0.69         0.23 o
   3  16   0        194.87        194.33         1.80 o
   4  16   0          3.24          4.15         0.53 o
   1  17   0        104.42        102.43         1.28 o
   2  17   0          4.13          4.08         0.36 o
   3  17   0          7.32          9.12         0.59 o
   0  18   0         10.14         10.62         0.62 o
   1  18   0         32.07         33.91         0.75 o
   2  18   0          8.36          7.75         0.45 o
   1   0   1       3910.30       3462.24        44.01 o
   2   0   1      18946.79      17038.35       132.95 o
   3   0   1        271.14        322.38         4.33 o
   4   0   1      11372.98      10449.65       101.15 o
   5   0   1         63.18         53.07         0.91 o
   6   0   1       1556.68       1631.05        50.88 o
   7   0   1          0.02          4.41         0.70 o
   8   0   1        458.80        544.90         5.96 o
  -8   1   1        248.18        237.45         3.70 o
  -7   1   1         15.91         23.49         1.25 o
  -6   1   1       2033.05       1830.42        29.29 o
  -5   1   1         73.40         88.79         2.15 o
  -4   1   1       3890.97       3541.36        32.86 o
  -3   1   1       2212.90       1957.00        26.78 o
  -2   1   1       3103.59       2865.29        22.17 o
  -1   1   1       1249.28       1105.92         8.97 o
   0   1   1       1352.58       1264.04        11.61 o
   1   1   1       1250.55       1096.19         8.06 o
   2   1   1       3099.85       2863.17        67.27 o
   3   1   1       2215.31       2008.19        30.75 o
   4   1   1       3896.03       3464.86        66.19 o
   5   1   1         71.25         81.79         1.67 o
   6   1   1       2040.75       1933.37        37.35 o
   7   1   1         16.13         20.51         1.86 o
   8   1   1        249.04        224.09         3.65 o
  -8   2   1        773.78        881.78        68.61 o
  -7   2   1        108.47        104.52         2.35 o
  -6   2   1       2846.97       2657.85        64.91 o
  -5   2   1        434.51        408.71         3.90 o
  -4   2   1       3861.64       3799.55        46.28 o
  -3   2   1       1888.70       1945.60        20.83 o
  -2   2   1       2218.40       2260.66        17.72 o
   2   2   1       2212.81       2233.11        17.13 o
   3   2   1       1888.26       1960.81        14.91 o
   4   2   1       3858.94       3804.48        42.00 o
   5   2   1        435.40        433.15         5.72 o
   6   2   1       2838.05       2699.71        54.48 o
   7   2   1        108.46         96.95         2.47 o
   8   2   1        775.41        847.74         7.95 o
  -8   3   1        513.37        564.08         8.54 o
  -7   3   1         49.06         66.89         5.25 o
  -6   3   1        361.46        389.01         7.59 o
  -5   3   1        448.24        455.67         4.68 o
  -4   3   1         12.17         35.75         2.17 o
  -3   3   1        472.17        494.39         9.96 o
  -2   3   1         63.81         87.69         1.83 o
  -1   3   1       3200.16       3044.03        14.39 o
   0   3   1         29.78         33.54         0.67 o
   1   3   1       3180.95       3054.35        16.44 o
   2   3   1         60.76         87.80         1.23 o
   3   3   1        470.75        475.30         5.12 o
   4   3   1         13.13         41.95         2.05 o
   5   3   1        443.20        484.56         7.73 o
   6   3   1        364.33        371.21         6.62 o
   7   3   1         48.36         67.78         2.64 o
   8   3   1        516.03        571.81         5.94 o
  -8   4   1         64.63         78.52         2.79 o
  -7   4   1          3.77         11.41         1.29 o
  -6   4   1         64.40         63.37         1.95 o
  -5   4   1        125.60        129.80         1.59 o
  -4   4   1         73.84        125.62         2.29 o
  -3   4   1        216.43        226.73         2.48 o
  -2   4   1        429.06        431.61         3.83 o
  -1   4   1       6537.32       5998.96        42.17 o
   1   4   1       6512.81       5929.74        33.85 o
   2   4   1        424.89        442.25         5.29 o
   3   4   1        217.13        224.93         2.40 o
   4   4   1         74.99        131.85         2.02 o
   5   4   1        125.29        125.66         1.43 o
   6   4   1         67.04         59.87         1.20 o
   7   4   1          3.70          9.21         0.78 o
   8   4   1         63.26         62.06         1.73 o
  -8   5   1        172.61        154.91         3.64 o
  -7   5   1         40.56         26.15         1.81 o
  -6   5   1        145.02        160.72         3.16 o
  -5   5   1        264.55        283.05         5.55 o
  -4   5   1         77.13         83.50         1.73 o
  -3   5   1        120.17        143.06         1.81 o
  -2   5   1        711.18        716.88         4.70 o
  -1   5   1        477.51        471.26         3.62 o
   0   5   1         15.71         12.46         0.38 o
   1   5   1        480.58        477.09         2.15 o
   2   5   1        714.56        703.44         5.10 o
   3   5   1        121.12        140.84         1.66 o
   4   5   1         78.42         84.65         1.38 o
   5   5   1        268.34        295.85         5.91 o
   6   5   1        146.30        151.30         2.54 o
   7   5   1         39.99         30.81         1.32 o
   8   5   1        174.15        166.20         4.00 o
  -7   6   1         88.16         92.81         3.12 o
  -6   6   1        264.93        248.07         7.80 o
  -5   6   1         43.57         69.85         2.48 o
  -4   6   1        325.75        329.81         4.01 o
  -3   6   1         16.23         24.90         0.53 o
  -2   6   1        521.19        540.41         4.76 o
  -1   6   1        614.88        657.48         6.01 o
   0   6   1        927.15        935.05         5.86 o
   1   6   1        617.44        623.46         5.68 o
   2   6   1        517.26        546.16         3.80 o
   3   6   1         16.47         24.54         0.53 o
   4   6   1        326.60        328.15         3.45 o
   5   6   1         43.69         69.35         2.63 o
   6   6   1        265.30        238.01         2.79 o
   7   6   1         88.68         87.89         1.90 o
   8   6   1         16.82         18.30         1.22 o
  -7   7   1         15.44         15.15         0.92 o
  -6   7   1         61.27         70.61         2.51 o
  -5   7   1          3.35         15.83         0.61 o
  -4   7   1        150.76        164.59         2.65 o
  -3   7   1         64.81         68.79         1.38 o
  -2   7   1        257.76        292.42         3.12 o
  -1   7   1       3699.91       3769.00        13.11 o
   0   7   1        802.64        760.26         3.46 o
   1   7   1       3701.27       3787.06        21.94 o
   2   7   1        254.73        279.19         2.19 o
   3   7   1         65.57         69.87         1.59 o
   4   7   1        149.00        156.21         1.48 o
   5   7   1          3.07         16.01         0.61 o
   6   7   1         60.83         66.41         1.67 o
   7   7   1         15.39         13.23         1.13 o
  -7   8   1          3.32          4.58         0.58 o
  -6   8   1         49.30         42.30         1.30 o
  -5   8   1        294.67        309.99         5.27 o
  -4   8   1        208.86        235.45         4.01 o
  -3   8   1          3.22         14.58         0.41 o
  -2   8   1        739.93        771.35         6.39 o
  -1   8   1        274.28        323.24         3.17 o
   0   8   1       3464.24       3854.68        13.03 o
   1   8   1        278.73        311.52         2.33 o
   2   8   1        745.42        800.77         8.58 o
   3   8   1          3.26         14.75         0.37 o
   4   8   1        208.68        232.93         4.62 o
   5   8   1        292.10        314.69         3.05 o
   6   8   1         48.95         43.09         1.37 o
   7   8   1          3.44          4.26         0.55 o
  -7   9   1          3.80          6.10         0.54 o
  -6   9   1         44.24         44.68         1.51 o
  -5   9   1        255.13        278.21         6.54 o
  -4   9   1        395.20        420.88         5.15 o
  -3   9   1         15.20         29.29         1.29 o
  -2   9   1        464.71        451.36         2.78 o
  -1   9   1       1260.44       1243.06         5.64 o
   0   9   1       1097.05       1060.68         3.99 o
   1   9   1       1260.56       1243.60         5.53 o
   2   9   1        469.60        445.25         2.97 o
   3   9   1         14.65         27.68         0.71 o
   4   9   1        396.97        425.82         5.84 o
   5   9   1        251.24        256.34         3.59 o
   6   9   1         46.46         40.98         1.34 o
   7   9   1          3.35          5.01         0.70 o
  -7  10   1         12.04         19.41         1.90 o
  -6  10   1          3.81          4.27         0.43 o
  -5  10   1        153.67        168.41         2.83 o
  -4  10   1        246.62        248.75         3.03 o
  -3  10   1        304.99        326.81         2.11 o
  -2  10   1         14.91         20.21         0.55 o
  -1  10   1        859.26        848.40         2.92 o
   0  10   1        183.12        184.03         1.03 o
   1  10   1        858.33        849.98         2.88 o
   2  10   1         14.95         21.73         0.85 o
   3  10   1        305.76        327.33         2.52 o
   4  10   1        244.49        245.27         2.42 o
   5  10   1        152.86        173.34         2.12 o
   6  10   1          3.61          4.12         0.45 o
   7  10   1         12.31         20.04         1.55 o
  -6  11   1        225.68        207.40         2.66 o
  -5  11   1        582.93        572.33         6.61 o
  -4  11   1        689.40        691.92         6.01 o
  -3  11   1        300.66        304.28         2.83 o
  -2  11   1        634.28        651.56         3.59 o
  -1  11   1        288.54        283.75         1.44 o
   0  11   1        499.33        533.82         2.24 o
   1  11   1        285.16        284.57         1.42 o
   2  11   1        629.39        646.65         3.11 o
   3  11   1        295.97        307.72         2.07 o
   4  11   1        689.69        718.82         9.70 o
   5  11   1        578.63        575.78        12.82 o
   6  11   1        223.40        201.36         2.53 o
  -6  12   1         90.82         87.00         1.41 o
  -5  12   1        376.58        401.27         7.75 o
  -4  12   1        263.40        278.19         2.55 o
  -3  12   1        615.37        630.13         3.84 o
  -2  12   1         46.33         63.27         1.00 o
  -1  12   1        437.24        436.93         2.40 o
   0  12   1         15.83         13.02         0.41 o
   1  12   1        437.41        433.02         2.25 o
   2  12   1         45.65         58.57         0.81 o
   3  12   1        612.04        634.17         4.36 o
   4  12   1        266.10        290.46         3.20 o
   5  12   1        376.98        371.12         8.17 o
   6  12   1         91.04         87.77         2.50 o
  -6  13   1         32.24         34.38         4.57 o
  -5  13   1        144.97        129.38         3.18 o
  -4  13   1        230.53        235.25         3.05 o
  -3  13   1        178.73        177.82         3.68 o
  -2  13   1          8.35         17.09         0.47 o
  -1  13   1        719.40        709.69         3.88 o
   0  13   1         97.12        109.36         1.24 o
   1  13   1        718.49        714.70         4.42 o
   2  13   1          9.32         17.77         0.50 o
   3  13   1        177.64        197.41         2.45 o
   4  13   1        231.06        236.87         2.86 o
   5  13   1        142.88        141.32         2.61 o
   6  13   1         32.36         32.29         2.42 o
  -5  14   1        103.91         88.77         1.91 o
  -4  14   1         71.51         68.43         2.99 o
  -3  14   1         77.22         80.36         1.11 o
  -2  14   1         85.98         87.07         1.21 o
  -1  14   1        103.82        102.83         1.22 o
   0  14   1        353.18        358.87         2.18 o
   1  14   1        105.58        102.64         1.23 o
   2  14   1         86.94         79.96         1.32 o
   3  14   1         76.91         80.97         1.00 o
   4  14   1         71.72         73.95         1.56 o
   5  14   1        104.46         89.66         1.39 o
  -5  15   1        269.06        232.15         4.61 o
  -4  15   1         73.61         74.85         1.43 o
  -3  15   1        493.03        494.20         3.07 o
  -2  15   1        104.94        108.70         1.39 o
  -1  15   1         34.93         36.00         0.80 o
   0  15   1        126.19        130.41         1.52 o
   1  15   1         35.97         35.22         0.83 o
   2  15   1        106.26        108.26         1.38 o
   3  15   1        490.45        473.75         6.97 o
   4  15   1         73.01         74.22         1.38 o
   5  15   1        268.95        204.71         3.88 o
  -4  16   1         50.82         50.66         1.79 o
  -3  16   1         25.06         31.39         0.77 o
  -2  16   1         14.76         17.63         0.55 o
  -1  16   1        157.82        158.17         1.75 o
   0  16   1          5.13          8.36         0.45 o
   1  16   1        157.99        157.26         1.77 o
   2  16   1         14.94         18.49         0.66 o
   3  16   1         25.63         27.55         1.43 o
   4  16   1         51.32         46.96         1.50 o
  -3  17   1         29.25         23.98         0.71 o
  -2  17   1        126.89        151.12         1.65 o
  -1  17   1         20.67         20.54         0.62 o
   0  17   1        310.05        349.14         3.13 o
   1  17   1         20.93         21.32         0.62 o
   2  17   1        128.09        148.69         1.76 o
   3  17   1         30.11         24.52         0.92 o
  -2  18   1         22.19         24.72         0.73 o
  -1  18   1        154.79        140.64         3.90 o
   0  18   1         21.21         16.46         0.54 o
   1  18   1        156.21        146.33         2.37 o
   2  18   1         21.42         26.08         1.22 o
   0  19   1         85.26         92.56         3.06 o
   1   0   2       3517.79       3050.43        19.76 o
   3   0   2        420.46        418.31         8.76 o
   4   0   2       1719.02       1714.51        42.04 o
   5   0   2        120.28        150.63         1.66 o
   6   0   2         11.24         20.42         2.31 o
   7   0   2          7.59         10.92         0.90 o
   8   0   2         15.42         41.59         3.00 o
  -8   1   2         40.51         53.87         1.57 o
  -7   1   2          3.46         11.78         0.82 o
  -6   1   2       1248.96       1179.03         8.34 o
  -5   1   2         48.41         64.45         1.31 o
  -4   1   2       5679.83       5326.59        42.48 o
  -3   1   2        349.32        337.02         5.56 o
  -1   1   2        171.87        151.97         1.84 o
   1   1   2        174.45        148.19         2.59 o
   2   1   2      26727.10      24527.76       192.18 o
   3   1   2        349.20        348.70         8.92 o
   4   1   2       5702.56       5391.24        61.17 o
   5   1   2         48.29         57.36         1.03 o
   6   1   2       1254.00       1188.02        30.38 o
   7   1   2          3.64         11.72         0.92 o
   8   1   2         40.40         50.78         1.20 o
  -8   2   2        134.75        154.42         3.04 o
  -7   2   2         22.37         38.59         1.56 o
  -6   2   2        470.63        402.72        10.81 o
  -5   2   2         18.28         31.05         0.97 o
  -4   2   2        979.69        947.05         9.50 o
  -3   2   2         11.53         17.11         0.85 o
  -2   2   2       2263.37       2054.88        20.63 o
  -1   2   2        282.99        265.79         3.35 o
   0   2   2       3536.36       3111.31        23.82 o
   1   2   2        280.62        265.94         2.88 o
   2   2   2       2242.41       2025.45        25.85 o
   3   2   2         11.62         18.69         0.79 o
   4   2   2        976.97        960.00         9.22 o
   5   2   2         18.87         27.90         0.84 o
   6   2   2        472.40        453.88        15.44 o
   7   2   2         22.00         39.91         1.29 o
   8   2   2        135.44        162.52         2.93 o
  -8   3   2         14.50         21.95         1.21 o
  -7   3   2          0.80          2.37         0.61 o
  -6   3   2          0.68         35.32         1.56 o
  -5   3   2         89.38         92.90         2.52 o
  -4   3   2         91.44        134.09         2.13 o
  -3   3   2        230.83        173.63         3.01 o
  -2   3   2        524.25        546.57         4.15 o
  -1   3   2       1105.80       1072.86         6.56 o
   0   3   2       1927.50       1947.47        20.94 o
   1   3   2       1101.92       1079.32         5.36 o
   2   3   2        518.09        535.51         4.50 o
   3   3   2        234.35        181.29         3.03 o
   4   3   2         92.93        125.28         2.84 o
   5   3   2         88.84         86.04         1.66 o
   6   3   2          0.75         32.84         1.19 o
   7   3   2          0.89          2.96         0.64 o
   8   3   2         14.91         33.25         2.65 o
  -8   4   2         75.63         76.92         1.98 o
  -7   4   2         24.65         28.31         1.49 o
  -6   4   2        268.82        262.50         3.07 o
  -5   4   2        179.24        173.32         3.00 o
  -4   4   2         25.12         42.07         1.36 o
  -3   4   2        243.96        253.08         2.73 o
  -2   4   2       1423.16       1294.33        13.00 o
  -1   4   2       1614.03       1636.28        16.89 o
   0   4   2       5548.82       5480.26        47.03 o
   1   4   2       1612.57       1628.84        10.60 o
   2   4   2       1407.53       1327.83        10.35 o
   3   4   2        242.30        243.92         3.18 o
   4   4   2         24.64         46.88         1.13 o
   5   4   2        179.51        177.61         3.71 o
   6   4   2        268.14        269.45         5.88 o
   7   4   2         24.95         21.71         1.18 o
   8   4   2         75.28         71.86         3.87 o
  -8   5   2          8.12         10.34         0.76 o
  -7   5   2          9.77         10.11         1.06 o
  -6   5   2         26.29         45.15         1.06 o
  -5   5   2        174.65        190.05         2.74 o
  -4   5   2        172.30        188.54         2.28 o
  -3   5   2        474.65        414.10         5.29 o
  -2   5   2       1454.69       1416.50         9.13 o
  -1   5   2       1299.72       1320.02        10.82 o
   0   5   2       3852.57       3589.03        19.65 o
   1   5   2       1296.82       1298.58         6.75 o
   2   5   2       1453.68       1413.16         9.30 o
   3   5   2        468.12        431.70         9.07 o
   4   5   2        174.35        194.41         2.43 o
   5   5   2        174.32        183.49         1.76 o
   6   5   2         27.55         45.88         2.78 o
   7   5   2          9.83          9.19         1.99 o
   8   5   2          8.04         10.91         1.11 o
  -7   6   2         65.32         59.11         1.73 o
  -6   6   2          2.31          4.43         0.51 o
  -5   6   2        263.61        247.53         4.94 o
  -4   6   2         46.44         73.91         1.21 o
  -3   6   2        295.58        353.85         4.21 o
  -2   6   2        981.93        935.52         7.17 o
  -1   6   2       1108.60       1126.56         7.80 o
   0   6   2       1358.59       1400.03         7.12 o
   1   6   2       1109.72       1134.61         7.34 o
   2   6   2        975.85        964.10         8.48 o
   3   6   2        296.39        369.51         6.43 o
   4   6   2         46.71         72.76         1.08 o
   5   6   2        261.56        246.91         4.53 o
   6   6   2          2.54          3.37         0.49 o
   7   6   2         64.21         61.68         1.95 o
  -7   7   2         82.28         75.89         2.16 o
  -6   7   2         98.14         90.02         3.08 o
  -5   7   2         16.50         38.53         1.32 o
  -4   7   2        644.11        685.53         6.62 o
  -3   7   2        384.41        395.76         4.50 o
  -2   7   2        326.20        358.54         3.42 o
  -1   7   2       1496.25       1501.48        16.12 o
   0   7   2       4649.57       4611.67        19.54 o
   1   7   2       1501.36       1472.62         9.08 o
   2   7   2        329.56        386.45         5.04 o
   3   7   2        379.55        400.05         5.19 o
   4   7   2        639.73        694.15         5.95 o
   5   7   2         16.19         37.24         1.31 o
   6   7   2         97.28         91.53         1.71 o
   7   7   2         82.38         73.28         2.18 o
  -7   8   2         33.30         27.11         1.54 o
  -6   8   2         23.84         37.89         0.99 o
  -5   8   2        181.46        204.09         3.94 o
  -4   8   2        714.49        698.13         6.19 o
  -3   8   2        845.43        784.67         5.76 o
  -2   8   2        702.60        735.49         6.11 o
  -1   8   2        471.99        464.26         3.47 o
   0   8   2         18.18         32.83         0.77 o
   1   8   2        475.55        457.08         2.19 o
   2   8   2        711.59        729.62         3.98 o
   3   8   2        838.42        792.73         3.58 o
   4   8   2        715.81        695.76         7.84 o
   5   8   2        181.10        202.15         3.17 o
   6   8   2         24.03         37.51         0.98 o
   7   8   2         32.99         24.79         1.19 o
  -7   9   2         86.69         87.38         3.58 o
  -6   9   2        495.86        446.14        10.54 o
  -5   9   2        168.09        157.04         1.75 o
  -4   9   2        480.63        476.56         4.86 o
  -3   9   2        105.81        122.23         2.10 o
  -2   9   2        155.11        184.56         2.23 o
  -1   9   2       1154.39       1146.89         7.01 o
   0   9   2          4.69          8.26         0.60 o
   1   9   2       1163.78       1139.00         5.60 o
   2   9   2        152.50        186.10         1.66 o
   3   9   2        106.65        116.73         1.53 o
   4   9   2        479.10        481.55         4.96 o
   5   9   2        170.01        171.79         2.85 o
   6   9   2        497.13        447.22         5.04 o
   7   9   2         87.04         75.87         1.67 o
  -7  10   2         82.73         68.28         1.51 o
  -6  10   2         18.09         17.76         0.78 o
  -5  10   2        329.98        378.21         9.85 o
  -4  10   2         44.39         61.17         1.96 o
  -3  10   2        604.75        640.08         4.21 o
  -2  10   2         32.87         51.37         1.56 o
  -1  10   2       1315.15       1307.68         4.75 o
   0  10   2         40.64         51.77         0.61 o
   1  10   2       1322.42       1305.16         4.92 o
   2  10   2         32.24         55.64         1.47 o
   3  10   2        603.61        652.68         4.77 o
   4  10   2         42.86         66.08         2.60 o
   5  10   2        331.41        339.69         7.46 o
   6  10   2         18.05         18.43         1.07 o
   7  10   2         82.77         72.01         8.10 o
  -6  11   2         12.73         19.47         0.61 o
  -5  11   2         56.53         59.61         1.27 o
  -4  11   2         18.90         25.97         0.62 o
  -3  11   2         75.71         80.33         1.25 o
  -2  11   2        207.55        227.08         1.81 o
  -1  11   2        353.68        360.44         2.47 o
   0  11   2         32.96         24.35         0.49 o
   1  11   2        353.93        370.97         3.41 o
   2  11   2        209.00        221.61         1.42 o
   3  11   2         75.98         84.92         1.25 o
   4  11   2         18.13         27.14         0.76 o
   5  11   2         56.71         60.37         1.35 o
   6  11   2         12.48         17.18         0.63 o
  -6  12   2         72.47         66.52         1.21 o
  -5  12   2        325.41        298.55         4.66 o
  -4  12   2        865.49        918.61         9.47 o
  -3  12   2        416.27        443.00         3.81 o
  -2  12   2       1077.85       1093.37         6.14 o
  -1  12   2        245.08        251.34         2.38 o
   0  12   2       1250.00       1180.13         4.24 o
   1  12   2        242.19        239.90         2.42 o
   2  12   2       1079.07       1085.75         6.16 o
   3  12   2        418.21        428.15         4.09 o
   4  12   2        869.51        902.15         7.34 o
   5  12   2        326.61        304.16         2.83 o
   6  12   2         71.58         69.71         1.75 o
  -6  13   2         33.74         29.78         1.10 o
  -5  13   2        103.42        102.82         1.07 o
  -4  13   2        112.97        127.05         1.65 o
  -3  13   2        609.33        626.08         4.20 o
  -2  13   2        145.33        158.03         2.27 o
  -1  13   2       2096.96       2051.24        10.16 o
   0  13   2        163.03        174.61         3.06 o
   1  13   2       2090.24       2046.12         9.79 o
   2  13   2        141.96        163.20         2.31 o
   3  13   2        609.89        615.12         5.76 o
   4  13   2        114.78        124.97         2.38 o
   5  13   2        103.63        106.61         1.44 o
   6  13   2         35.63         34.10         1.29 o
  -5  14   2        105.49        100.35         6.68 o
  -4  14   2        169.00        163.54         3.47 o
  -3  14   2        431.60        425.15         6.62 o
  -2  14   2        778.79        773.26         4.12 o
  -1  14   2       1121.66       1120.96         6.02 o
   0  14   2        774.93        768.00         3.92 o
   1  14   2       1118.50       1104.94         8.36 o
   2  14   2        777.06        751.24         5.57 o
   3  14   2        432.38        434.64         3.67 o
   4  14   2        166.61        166.45         1.77 o
   5  14   2        106.10        108.56         2.01 o
  -5  15   2        194.98        159.70        13.04 o
  -4  15   2         30.97         29.37         0.81 o
  -3  15   2        290.94        311.61         2.52 o
  -2  15   2        234.58        244.04         2.09 o
  -1  15   2        140.85        151.71         1.56 o
   0  15   2        317.54        290.41         2.13 o
   1  15   2        140.89        150.28         1.64 o
   2  15   2        235.81        236.29         2.68 o
   3  15   2        289.25        297.74         4.32 o
   4  15   2         31.69         29.80         0.65 o
   5  15   2        193.64        144.95         3.86 o
  -4  16   2         46.59         46.18         1.61 o
  -3  16   2          3.13          7.59         0.38 o
  -2  16   2        142.85        150.55         1.46 o
  -1  16   2         25.62         29.22         0.67 o
   0  16   2        100.61        113.97         1.40 o
   1  16   2         27.06         30.37         0.82 o
   2  16   2        143.04        151.16         1.66 o
   3  16   2          3.38          6.80         0.43 o
   4  16   2         46.30         45.55         1.11 o
  -3  17   2         49.85         50.11         1.23 o
  -2  17   2         51.21         55.68         0.92 o
  -1  17   2         20.54         19.60         0.56 o
   0  17   2        181.21        197.18         1.95 o
   1  17   2         21.04         20.03         0.61 o
   2  17   2         48.65         56.21         0.93 o
   3  17   2         49.67         50.73         1.11 o
  -2  18   2         84.16         81.55         1.51 o
  -1  18   2         10.63         10.49         0.47 o
   0  18   2          6.74          2.40         0.29 o
   1  18   2         11.04          9.44         0.37 o
   2  18   2         85.62         80.63         1.94 o
   1   0   3        356.55        328.30         7.48 o
   2   0   3       9860.64       8991.77        82.13 o
   3   0   3        183.72        182.70         5.42 o
   4   0   3        317.62        429.33         4.46 o
   5   0   3         57.11         57.99         1.46 o
   6   0   3        138.79        122.49         3.64 o
   7   0   3         47.18         30.33         2.18 o
   8   0   3          0.52          4.43         0.50 o
  -8   1   3        104.26         94.06         2.31 o
  -7   1   3         92.15         94.25         5.60 o
  -6   1   3         47.13         81.87         1.92 o
  -5   1   3          2.69         15.55         0.65 o
  -4   1   3       1457.34       1589.92        16.58 o
  -3   1   3       1615.58       1606.72        18.41 o
  -2   1   3       1397.20       1431.61        15.64 o
  -1   1   3        272.16        294.20         4.86 o
   0   1   3         18.85         22.02         0.67 o
   1   1   3        272.88        299.25         2.73 o
   2   1   3       1405.13       1403.32        17.74 o
   3   1   3       1596.32       1616.78        12.11 o
   4   1   3       1467.55       1550.02        15.46 o
   5   1   3          2.78         13.20         0.48 o
   6   1   3         48.01         91.25         3.12 o
   7   1   3         90.55         85.70         2.56 o
   8   1   3        105.53        111.09         2.10 o
  -8   2   3        251.96        250.98         3.88 o
  -7   2   3         16.13         26.56         1.65 o
  -6   2   3        287.40        351.53        11.94 o
  -5   2   3        259.36        262.22         3.79 o
  -4   2   3        794.65        797.71         4.30 o
  -3   2   3        747.52        788.84        10.42 o
  -2   2   3        846.28        834.09        20.61 o
  -1   2   3        658.04        597.96        10.18 o
   0   2   3        128.08        152.51         1.39 o
   1   2   3        659.99        615.41         9.61 o
   2   2   3        848.53        886.04        13.87 o
   3   2   3        748.14        800.00         8.78 o
   4   2   3        799.43        774.18         8.39 o
   5   2   3        257.36        231.37         3.22 o
   6   2   3        290.90        329.11        12.14 o
   7   2   3         16.01         23.12         0.85 o
   8   2   3        252.31        289.76         5.15 o
  -8   3   3        185.89        214.01         8.37 o
  -7   3   3          7.97         13.66         0.98 o
  -6   3   3        652.98        729.53        12.72 o
  -5   3   3        238.09        197.54         2.12 o
  -4   3   3        331.99        364.32         6.82 o
  -3   3   3        241.36        232.12         3.13 o
  -2   3   3        149.28        147.62         4.23 o
  -1   3   3      10301.57       9251.29        61.95 o
   0   3   3        880.49        672.30         3.65 o
   1   3   3      10294.40       9393.53        43.27 o
   2   3   3        151.41        145.89         2.86 o
   3   3   3        241.62        234.93         2.52 o
   4   3   3        332.89        402.97         4.98 o
   5   3   3        239.30        205.11         3.05 o
   6   3   3        656.07        713.15        13.40 o
   7   3   3          7.64         11.64         0.81 o
   8   3   3        187.02        203.25        19.55 o
  -8   4   3         24.57         20.08         1.69 o
  -7   4   3        203.39        198.34         5.01 o
  -6   4   3         24.05         68.71         2.49 o
  -5   4   3        330.84        321.33         5.33 o
  -4   4   3       1124.11       1082.80         6.90 o
  -3   4   3         90.15        104.29         2.81 o
  -2   4   3       1774.32       1703.80        25.82 o
  -1   4   3       1488.99       1396.85         8.57 o
   0   4   3       4160.15       4029.15        19.12 o
   1   4   3       1470.87       1397.09         9.15 o
   2   4   3       1775.47       1748.47        14.81 o
   3   4   3         90.09        114.96         2.09 o
   4   4   3       1128.00       1078.36         8.30 o
   5   4   3        330.60        327.87         4.46 o
   6   4   3         24.69         63.01         1.95 o
   7   4   3        205.60        194.83         9.36 o
   8   4   3         26.00         36.69         1.86 o
  -8   5   3          3.36          3.78         0.68 o
  -7   5   3         32.66         36.61         2.13 o
  -6   5   3        112.51        129.20         5.12 o
  -5   5   3        132.32        133.34         1.84 o
  -4   5   3        132.94        133.26         1.16 o
  -3   5   3        219.59        219.30         1.58 o
  -2   5   3       1223.10       1186.82         6.63 o
  -1   5   3       3396.93       3112.62        22.24 o
   0   5   3      11257.55      10351.75        48.23 o
   1   5   3       3404.03       3123.19        19.26 o
   2   5   3       1225.33       1202.89        10.26 o
   3   5   3        220.63        218.45         1.79 o
   4   5   3        134.35        134.89         1.52 o
   5   5   3        131.55        132.36         1.86 o
   6   5   3        111.81        119.07         2.28 o
   7   5   3         34.20         36.51         1.09 o
   8   5   3          3.26          6.80         0.87 o
  -7   6   3         42.74         58.73         1.58 o
  -6   6   3         31.86         25.48         0.86 o
  -5   6   3        487.57        515.88         8.33 o
  -4   6   3        224.51        240.26         4.18 o
  -3   6   3        504.32        558.88         3.97 o
  -2   6   3       1352.12       1286.46         8.37 o
  -1   6   3        313.20        294.08         4.64 o
   0   6   3        441.63        498.97         2.98 o
   1   6   3        313.60        300.11         4.50 o
   2   6   3       1341.09       1294.94         5.54 o
   3   6   3        504.66        557.60         2.84 o
   4   6   3        222.24        234.08         2.98 o
   5   6   3        491.71        517.59         6.66 o
   6   6   3         31.86         28.65         1.32 o
   7   6   3         42.12         57.43         1.65 o
  -7   7   3        135.71        127.38         3.29 o
  -6   7   3        121.55        114.22         2.08 o
  -5   7   3        164.57        169.74         3.46 o
  -4   7   3        680.30        670.22         7.90 o
  -3   7   3         28.58         32.83         0.81 o
  -2   7   3       1914.75       1968.06        18.08 o
  -1   7   3        337.81        376.75         3.98 o
   0   7   3       4242.11       4304.15        23.40 o
   1   7   3        345.84        370.08         2.66 o
   2   7   3       1917.45       1970.39         9.48 o
   3   7   3         29.23         32.82         1.05 o
   4   7   3        678.88        689.13         7.08 o
   5   7   3        164.43        171.48         2.21 o
   6   7   3        123.00        119.57         2.74 o
   7   7   3        136.13        127.97         3.78 o
  -7   8   3         11.76         14.76         0.76 o
  -6   8   3          1.05          4.70         0.50 o
  -5   8   3         96.67         94.21         3.43 o
  -4   8   3        224.28        232.47         2.20 o
  -3   8   3         47.71         52.67         0.75 o
  -2   8   3       2045.04       2110.16        11.84 o
  -1   8   3        147.06        175.32         3.90 o
   0   8   3       3139.14       3207.42        13.87 o
   1   8   3        147.42        165.45         2.75 o
   2   8   3       2041.47       2112.93        14.22 o
   3   8   3         49.23         50.96         0.79 o
   4   8   3        223.23        233.87         2.55 o
   5   8   3         99.84         86.63         3.47 o
   6   8   3          1.30          4.89         0.46 o
   7   8   3         11.25         12.43         1.00 o
  -7   9   3         94.77         77.87         2.30 o
  -6   9   3         29.30         31.07         0.92 o
  -5   9   3        162.97        173.56         4.08 o
  -4   9   3        499.44        501.77         3.51 o
  -3   9   3        449.23        494.77         5.04 o
  -2   9   3       1166.16       1242.90         8.74 o
  -1   9   3        649.02        626.54         3.01 o
   0   9   3        285.48        267.16         1.89 o
   1   9   3        645.49        627.13         2.95 o
   2   9   3       1173.24       1250.46         8.38 o
   3   9   3        446.41        499.88         4.21 o
   4   9   3        505.25        507.43         5.88 o
   5   9   3        163.30        169.83         3.64 o
   6   9   3         29.18         28.48         0.80 o
   7   9   3         94.62         68.99         1.68 o
  -7  10   3         36.53         25.32         1.14 o
  -6  10   3         60.81         74.52         3.55 o
  -5  10   3         59.03         57.15         1.13 o
  -4  10   3        118.42        118.58         1.17 o
  -3  10   3         83.20         84.81         1.46 o
  -2  10   3        203.89        226.43         1.53 o
  -1  10   3          2.74         12.41         0.32 o
   0  10   3        279.67        252.57         1.32 o
   1  10   3          2.87         12.87         0.46 o
   2  10   3        208.75        223.86         1.47 o
   3  10   3         83.53         89.70         1.42 o
   4  10   3        121.72        125.53         2.03 o
   5  10   3         58.01         57.89         1.41 o
   6  10   3         61.57         75.77         1.89 o
   7  10   3         35.38         31.00         1.69 o
  -6  11   3        262.34        246.68         6.53 o
  -5  11   3         36.60         38.66         0.88 o
  -4  11   3         58.15         60.93         0.93 o
  -3  11   3        486.61        496.87         4.16 o
  -2  11   3        649.96        629.44         3.46 o
  -1  11   3       1092.50       1051.78         4.07 o
   0  11   3        415.95        415.96         2.55 o
   1  11   3       1090.88       1053.35         3.65 o
   2  11   3        657.75        636.65         3.33 o
   3  11   3        483.87        492.04         2.71 o
   4  11   3         57.31         59.60         0.99 o
   5  11   3         34.60         39.40         0.89 o
   6  11   3        263.86        268.14         5.40 o
  -6  12   3        160.86        149.77         7.69 o
  -5  12   3          7.93         11.60         0.71 o
  -4  12   3        250.25        267.31         2.45 o
  -3  12   3        105.08        110.68         1.25 o
  -2  12   3        332.85        347.32         2.30 o
  -1  12   3        384.17        366.87         3.44 o
   0  12   3         61.64         59.41         0.75 o
   1  12   3        386.21        367.72         2.77 o
   2  12   3        333.07        342.12         2.03 o
   3  12   3        107.61        107.98         1.38 o
   4  12   3        250.10        260.27         2.94 o
   5  12   3          7.70         10.05         0.55 o
   6  12   3        161.45        145.95         7.02 o
  -6  13   3         17.06         15.94         1.00 o
  -5  13   3        308.78        282.43         4.31 o
  -4  13   3        503.33        483.65         4.46 o
  -3  13   3        564.52        576.34         5.70 o
  -2  13   3        175.57        179.01         2.91 o
  -1  13   3        225.58        232.65         1.89 o
   0  13   3         81.13         94.53         1.09 o
   1  13   3        224.31        223.44         1.95 o
   2  13   3        175.57        188.04         3.12 o
   3  13   3        564.74        583.83         3.66 o
   4  13   3        506.02        491.84         3.63 o
   5  13   3        310.76        287.29         3.37 o
   6  13   3         16.48         17.76         4.70 o
  -5  14   3         58.97         59.00         1.58 o
  -4  14   3         65.97         55.56         6.02 o
  -3  14   3        490.94        496.92         3.82 o
  -2  14   3          7.84         14.02         0.58 o
  -1  14   3        473.50        465.80         2.76 o
   0  14   3        195.15        186.29         1.67 o
   1  14   3        472.81        460.69         3.06 o
   2  14   3          7.57         12.04         0.45 o
   3  14   3        494.82        487.67         4.15 o
   4  14   3         66.24         68.79         1.26 o
   5  14   3         59.99         54.99         1.06 o
  -5  15   3        197.80        154.83         2.82 o
  -4  15   3         26.67         26.15         0.73 o
  -3  15   3        105.65        120.12         1.36 o
  -2  15   3         83.62         76.16         1.12 o
  -1  15   3         92.50        100.05         1.28 o
   0  15   3          1.49          6.09         0.37 o
   1  15   3         90.93         96.22         1.35 o
   2  15   3         83.03         74.75         1.08 o
   3  15   3        105.25        114.06         1.98 o
   4  15   3         27.06         23.93         0.58 o
   5  15   3        195.54        138.61         3.58 o
  -4  16   3        107.41         92.23         2.14 o
  -3  16   3          1.08          1.44         0.18 o
  -2  16   3        119.41        117.99         1.28 o
  -1  16   3         49.81         44.57         0.84 o
   0  16   3          4.50          4.77         0.39 o
   1  16   3         52.00         44.14         0.98 o
   2  16   3        120.64        118.97         1.54 o
   3  16   3          1.32          1.87         0.39 o
   4  16   3        108.43         98.71         1.59 o
  -3  17   3         10.81          9.96         0.41 o
  -2  17   3        109.50        113.07         1.35 o
  -1  17   3         78.10         71.85         1.08 o
   0  17   3          2.29          3.55         0.59 o
   1  17   3         78.46         72.66         1.12 o
   2  17   3        110.72        114.85         1.32 o
   3  17   3         10.57          9.79         0.60 o
  -2  18   3         89.64         87.81         1.14 o
  -1  18   3         24.44         28.66         0.68 o
   0  18   3        200.27        224.81         2.15 o
   1  18   3         25.28         28.50         0.83 o
   2  18   3         90.05         89.17         1.52 o
   1   0   4       2301.35       2223.96        22.97 o
   2   0   4        857.14        727.64         6.07 o
   3   0   4       1867.11       1930.41        41.36 o
   4   0   4        760.83        639.91         8.60 o
   5   0   4        186.56        184.45         2.38 o
   6   0   4          7.41         63.31         2.48 o
   7   0   4         11.16         24.63         1.35 o
   8   0   4        110.98        118.12         2.01 o
  -8   1   4         14.47         30.99         1.44 o
  -7   1   4         43.79         56.43         3.21 o
  -6   1   4        385.74        434.95        10.07 o
  -5   1   4         76.01         94.35         2.76 o
  -4   1   4        252.08        277.93         4.97 o
  -3   1   4        965.00        933.88        17.65 o
  -2   1   4        283.97        306.14         5.57 o
  -1   1   4       1009.70        933.51        11.23 o
   1   1   4       1022.40        979.64         5.09 o
   2   1   4        285.85        302.38         4.42 o
   3   1   4        971.33        944.66         6.37 o
   4   1   4        255.13        318.07         5.72 o
   5   1   4         76.82        102.14         2.38 o
   6   1   4        386.97        414.91         7.57 o
   7   1   4         43.95         60.37         1.57 o
   8   1   4         14.94         25.76         1.13 o
  -8   2   4         34.16         36.81         1.42 o
  -7   2   4        109.59        125.33         5.77 o
  -6   2   4        226.24        235.36         2.47 o
  -5   2   4        347.43        340.05         4.64 o
  -4   2   4         69.69         70.23         3.14 o
  -3   2   4        137.07        157.73         4.29 o
  -2   2   4        473.24        502.32         6.27 o
  -1   2   4        784.13        757.68         8.55 o
   0   2   4       2789.96       2567.70        10.61 o
   1   2   4        778.48        740.38         4.20 o
   2   2   4        472.74        502.72         6.16 o
   3   2   4        139.53        156.24         2.08 o
   4   2   4         69.75         74.06         3.29 o
   5   2   4        347.47        340.84         4.34 o
   6   2   4        224.21        257.91         5.73 o
   7   2   4        109.93        114.07         1.84 o
   8   2   4         33.29         33.85         1.28 o
  -8   3   4         44.22         59.36         5.76 o
  -7   3   4          6.28         11.56         0.65 o
  -6   3   4        103.72        122.62         4.11 o
  -5   3   4         63.10         86.79         2.29 o
  -4   3   4       1009.16       1015.95         9.00 o
  -3   3   4       2209.18       2158.79        20.90 o
  -2   3   4       2841.39       2730.77        18.52 o
  -1   3   4       1971.36       1901.14        16.53 o
   0   3   4       8151.86       7360.94        84.02 o
   1   3   4       1977.14       1858.34         8.89 o
   2   3   4       2834.45       2740.77        22.34 o
   3   3   4       2214.76       2190.93        22.34 o
   4   3   4       1010.87       1040.65         9.40 o
   5   3   4         64.60         81.80         1.91 o
   6   3   4        103.30        124.53         4.28 o
   7   3   4          5.94          9.64         0.57 o
   8   3   4         43.58         66.63         2.48 o
  -8   4   4         65.45         60.73         2.90 o
  -7   4   4         28.28         44.69         3.05 o
  -6   4   4         95.85        103.42         2.76 o
  -5   4   4        295.55        282.24         2.69 o
  -4   4   4        694.65        650.88         6.48 o
  -3   4   4         27.38         28.78         1.01 o
  -2   4   4         10.84         21.40         1.12 o
  -1   4   4        287.78        290.00         4.86 o
   0   4   4       1595.22       1529.76         8.91 o
   1   4   4        292.36        297.36         4.25 o
   2   4   4         10.20         24.61         0.60 o
   3   4   4         27.42         33.65         1.03 o
   4   4   4        690.30        624.90         6.93 o
   5   4   4        294.70        274.50         2.67 o
   6   4   4         94.34         86.00         1.45 o
   7   4   4         28.21         40.16         2.41 o
   8   4   4         65.73         75.30         2.46 o
  -8   5   4          0.51          1.33         0.42 o
  -7   5   4         17.21         19.09         1.53 o
  -6   5   4        132.21        161.71         5.80 o
  -5   5   4         58.42         67.77         1.22 o
  -4   5   4        666.14        624.78         5.35 o
  -3   5   4        379.71        398.85         2.85 o
  -2   5   4       3536.02       3559.96        25.06 o
  -1   5   4        588.01        582.32         5.41 o
   0   5   4        150.30        157.34         1.41 o
   1   5   4        586.46        582.22         2.95 o
   2   5   4       3546.92       3561.49        29.51 o
   3   5   4        376.59        406.83         3.70 o
   4   5   4        666.39        622.91         4.77 o
   5   5   4         59.47         69.05         1.71 o
   6   5   4        131.96        146.74         3.44 o
   7   5   4         17.10         18.85         1.31 o
  -7   6   4         52.91         56.83         4.95 o
  -6   6   4          9.62         15.17         0.77 o
  -5   6   4        379.28        381.50         6.14 o
  -4   6   4         59.80         70.39         1.73 o
  -3   6   4        353.85        379.84         2.73 o
  -2   6   4         32.95         42.32         1.05 o
  -1   6   4       3697.45       3955.51        20.44 o
   0   6   4         12.25         25.53         0.71 o
   1   6   4       3712.89       3964.47        17.36 o
   2   6   4         31.76         41.23         1.05 o
   3   6   4        357.29        385.00         3.30 o
   4   6   4         59.93         72.99         1.95 o
   5   6   4        382.70        387.33         3.88 o
   6   6   4          9.65         17.81         0.97 o
   7   6   4         54.23         50.02         1.55 o
  -7   7   4         12.05         12.67         0.59 o
  -6   7   4        100.57         88.13         1.84 o
  -5   7   4        307.40        315.50         5.24 o
  -4   7   4        467.96        458.58         5.72 o
  -3   7   4        137.88        126.60         1.31 o
  -2   7   4       1673.29       1593.40         7.69 o
  -1   7   4       1149.17       1141.37         9.07 o
   0   7   4          2.02          7.60         0.69 o
   1   7   4       1140.73       1135.93         7.82 o
   2   7   4       1673.19       1612.80        12.06 o
   3   7   4        134.37        126.19         1.21 o
   4   7   4        467.22        466.31         4.61 o
   5   7   4        307.43        317.63         4.08 o
   6   7   4        100.86         89.16         2.69 o
   7   7   4         11.86         13.68         0.95 o
  -7   8   4         17.53         18.50         0.78 o
  -6   8   4         76.09         69.74         2.77 o
  -5   8   4        278.00        262.43         3.69 o
  -4   8   4        455.34        473.68         7.04 o
  -3   8   4       2244.83       2320.36        11.39 o
  -2   8   4        727.01        738.79         6.78 o
  -1   8   4       6241.55       6621.26        25.50 o
   0   8   4        361.73        426.17         3.53 o
   1   8   4       6220.64       6666.65        33.71 o
   2   8   4        733.42        746.48         5.52 o
   3   8   4       2237.47       2350.38        14.81 o
   4   8   4        459.98        470.54         4.97 o
   5   8   4        275.07        275.95         4.44 o
   6   8   4         75.84         70.01         1.67 o
   7   8   4         17.56         27.26         1.75 o
  -7   9   4         34.82         46.64         1.94 o
  -6   9   4        132.30        124.70         4.18 o
  -5   9   4         52.65         59.42         1.10 o
  -4   9   4        105.53        119.26         1.81 o
  -3   9   4        257.63        280.42         4.68 o
  -2   9   4        159.52        178.11         2.29 o
  -1   9   4       1496.45       1488.68         5.65 o
   0   9   4        312.24        344.99         1.57 o
   1   9   4       1488.03       1485.99         6.10 o
   2   9   4        161.48        176.79         2.11 o
   3   9   4        260.35        275.76         3.62 o
   4   9   4        107.73        118.64         1.60 o
   5   9   4         52.77         61.53         1.43 o
   6   9   4        135.14        121.77         3.81 o
   7   9   4         34.94         40.59         1.22 o
  -7  10   4         47.27         47.59         1.47 o
  -6  10   4         46.96         48.74         1.36 o
  -5  10   4        160.81        163.64         1.67 o
  -4  10   4         39.60         43.00         0.73 o
  -3  10   4        222.59        213.77         1.66 o
  -2  10   4        379.48        393.79         4.09 o
  -1  10   4        681.37        690.76         3.98 o
   0  10   4       1084.51       1204.56         3.34 o
   1  10   4        677.31        698.37         4.63 o
   2  10   4        371.45        392.64         2.79 o
   3  10   4        221.50        217.48         2.13 o
   4  10   4         39.97         43.70         0.94 o
   5  10   4        160.41        168.82         3.19 o
   6  10   4         47.07         50.53         1.20 o
  -6  11   4         20.63         21.37         0.97 o
  -5  11   4        195.26        185.04         2.48 o
  -4  11   4        161.70        168.20         1.74 o
  -3  11   4        359.19        365.79         2.38 o
  -2  11   4       1041.35       1082.10         3.94 o
  -1  11   4        539.62        516.15         2.73 o
   0  11   4        448.85        485.02         2.11 o
   1  11   4        539.95        518.07         2.49 o
   2  11   4       1036.85       1082.30         5.49 o
   3  11   4        356.24        370.75         2.37 o
   4  11   4        159.42        163.44         1.71 o
   5  11   4        195.48        190.03         3.70 o
   6  11   4         19.95         25.80         0.94 o
  -6  12   4         27.61         26.85         1.04 o
  -5  12   4         55.92         65.65         1.49 o
  -4  12   4        188.22        205.18         1.64 o
  -3  12   4        370.75        379.17         3.51 o
  -2  12   4        438.80        432.97         3.78 o
  -1  12   4       1552.03       1597.51         5.78 o
   0  12   4        444.27        438.08         2.14 o
   1  12   4       1550.98       1571.05         6.83 o
   2  12   4        444.80        423.93         3.61 o
   3  12   4        367.42        380.71         2.42 o
   4  12   4        189.41        203.75         1.75 o
   5  12   4         56.07         67.80         2.05 o
   6  12   4         27.91         27.43         0.91 o
  -6  13   4        100.60         81.52         2.81 o
  -5  13   4         70.64         69.66         2.58 o
  -4  13   4        122.82        122.51         1.81 o
  -3  13   4         85.43         77.12         1.66 o
  -2  13   4       1024.35       1040.26         7.69 o
  -1  13   4        148.70        192.40         2.12 o
   0  13   4       3307.91       3251.23        11.41 o
   1  13   4        150.13        181.95         2.92 o
   2  13   4       1016.95       1043.80         4.60 o
   3  13   4         84.50         81.34         1.26 o
   4  13   4        120.76        126.87         1.32 o
   5  13   4         69.49         77.88         2.41 o
   6  13   4        101.49        102.48         3.00 o
  -5  14   4        256.36        236.35         9.37 o
  -4  14   4        524.62        507.87         5.62 o
  -3  14   4        283.30        278.78         2.33 o
  -2  14   4        807.64        791.38         5.80 o
  -1  14   4        629.17        591.56         3.16 o
   0  14   4        374.24        347.78         2.48 o
   1  14   4        634.10        577.64         3.84 o
   2  14   4        808.63        774.85         6.26 o
   3  14   4        285.30        272.32         2.80 o
   4  14   4        523.94        508.12         4.89 o
   5  14   4        257.48        241.45         6.96 o
  -5  15   4         38.95         34.07         1.85 o
  -4  15   4        221.27        222.91         1.95 o
  -3  15   4         96.18        105.05         1.31 o
  -2  15   4         84.72        100.11         1.31 o
  -1  15   4         39.31         40.47         0.79 o
   0  15   4          1.90          1.70         0.30 o
   1  15   4         38.89         40.09         0.96 o
   2  15   4         85.31         97.37         1.30 o
   3  15   4         96.81        102.54         1.30 o
   4  15   4        222.88        218.82         3.75 o
   5  15   4         39.11         40.22         1.92 o
  -4  16   4         73.14         73.99         1.22 o
  -3  16   4          4.01          3.52         0.30 o
  -2  16   4        100.22         83.14         1.14 o
  -1  16   4          4.07          4.13         0.30 o
   0  16   4         10.66          6.29         0.40 o
   1  16   4          4.57          4.41         0.41 o
   2  16   4        101.03         84.61         1.28 o
   3  16   4          3.76          3.58         0.45 o
   4  16   4         72.87         74.63         1.78 o
  -3  17   4         65.94         71.83         2.57 o
  -2  17   4         79.70         76.14         1.01 o
  -1  17   4         28.72         32.63         0.74 o
   0  17   4         43.62         43.39         0.92 o
   1  17   4         28.40         32.71         0.73 o
   2  17   4         79.22         78.49         1.13 o
   3  17   4         68.77         71.67         1.33 o
  -2  18   4         36.16         40.64         1.08 o
  -1  18   4         18.92         16.11         0.52 o
   0  18   4          1.02          3.07         0.29 o
   1  18   4         19.26         16.64         0.50 o
   2  18   4         36.61         40.90         1.08 o
   1   0   5         96.84        111.73         1.05 o
   2   0   5       1137.37       1127.18        23.90 o
   3   0   5        325.12        312.86         8.09 o
   4   0   5         11.88         42.21         1.67 o
   5   0   5        165.18        165.23         2.23 o
   6   0   5        145.94        162.64         3.48 o
   7   0   5         18.84         36.35         2.27 o
   8   0   5          0.62          3.00         0.57 o
  -8   1   5         47.24         62.45         3.11 o
  -7   1   5        136.44        134.23         6.67 o
  -6   1   5         17.96         22.80         1.84 o
  -5   1   5        231.33        204.98         2.68 o
  -4   1   5        467.37        433.45         3.09 o
  -3   1   5        828.51        937.30        12.03 o
  -2   1   5       1571.68       1433.94        27.02 o
  -1   1   5        893.67        828.93         8.30 o
   0   1   5         41.60         30.40         0.85 o
   1   1   5        891.30        829.38         5.93 o
   2   1   5       1570.05       1469.80        11.89 o
   3   1   5        824.95        952.56         8.87 o
   4   1   5        464.12        411.57         5.63 o
   5   1   5        231.65        208.24         2.33 o
   6   1   5         17.45         20.84         1.62 o
   7   1   5        135.90        141.87         3.53 o
   8   1   5         47.39         60.08         1.61 o
  -8   2   5         31.16         19.39         1.40 o
  -7   2   5         42.72         38.81         2.67 o
  -6   2   5        627.31        591.97        15.35 o
  -5   2   5         74.39         76.68         1.13 o
  -4   2   5        706.67        668.56        10.72 o
  -3   2   5        363.41        373.32         4.50 o
  -2   2   5       3510.08       3323.04        20.27 o
  -1   2   5        987.19        926.41         8.01 o
   0   2   5       3921.47       3390.38        12.04 o
   1   2   5        995.66        919.91         5.13 o
   2   2   5       3514.36       3281.00        20.30 o
   3   2   5        361.57        376.76         5.73 o
   4   2   5        705.33        653.06         8.84 o
   5   2   5         75.40         79.16         1.35 o
   6   2   5        630.11        623.13         4.72 o
   7   2   5         42.34         37.83         1.66 o
   8   2   5         31.80         24.13         1.48 o
  -8   3   5         42.04         40.94         1.86 o
  -7   3   5         55.45         73.12         2.43 o
  -6   3   5        109.65        133.45         5.03 o
  -5   3   5         44.07         56.74         1.36 o
  -4   3   5        234.46        247.71         3.42 o
  -3   3   5        742.67        770.04        13.73 o
  -2   3   5        162.75        180.95         3.66 o
  -1   3   5         26.09         41.69         0.86 o
   0   3   5       1050.81        980.71         6.69 o
   1   3   5         26.65         40.81         0.90 o
   2   3   5        165.63        171.00         3.14 o
   3   3   5        736.65        832.62        15.71 o
   4   3   5        233.67        243.01         3.91 o
   5   3   5         42.49         54.55         0.98 o
   6   3   5        108.77        117.92         4.14 o
   7   3   5         55.33         65.98         2.97 o
   8   3   5         43.29         45.68         1.87 o
  -8   4   5        126.83         96.73         2.21 o
  -7   4   5          6.10         13.72         0.67 o
  -6   4   5        816.78        805.64        23.16 o
  -5   4   5        148.33        168.63         1.83 o
  -4   4   5        261.77        250.76         3.95 o
  -3   4   5       1175.22       1190.90        12.15 o
  -2   4   5        467.78        455.61         5.04 o
  -1   4   5       2860.17       2781.09        15.41 o
   0   4   5         24.98         25.38         1.15 o
   1   4   5       2848.14       2761.41        12.87 o
   2   4   5        462.14        453.42         9.55 o
   3   4   5       1171.35       1124.39        15.19 o
   4   4   5        264.00        249.17         2.43 o
   5   4   5        150.68        165.81         1.58 o
   6   4   5        822.58        763.37        10.95 o
   7   4   5          5.43         16.72         0.66 o
  -8   5   5          2.49          6.25         0.83 o
  -7   5   5         14.30         12.24         1.10 o
  -6   5   5        116.94        118.86         4.95 o
  -5   5   5        172.36        170.24         3.07 o
  -4   5   5        296.28        338.51         6.20 o
  -3   5   5        320.62        356.85         2.64 o
  -2   5   5        986.98       1035.02         9.45 o
  -1   5   5       2411.80       2304.83        10.79 o
   0   5   5       3785.83       3725.77        14.74 o
   1   5   5       2410.25       2275.62        11.01 o
   2   5   5        989.88       1058.90         8.37 o
   3   5   5        322.47        355.47         2.28 o
   4   5   5        299.86        329.63         7.67 o
   5   5   5        175.10        165.56         3.07 o
   6   5   5        118.79        115.33         2.78 o
   7   5   5         14.55         12.85         0.75 o
  -7   6   5        115.53         99.44         2.84 o
  -6   6   5        106.40        115.84         3.43 o
  -5   6   5        150.82        153.05         3.70 o
  -4   6   5        468.56        467.07         3.03 o
  -3   6   5       1137.67       1158.69         6.30 o
  -2   6   5       3188.07       3134.62        19.67 o
  -1   6   5       1208.46       1322.29        10.17 o
   0   6   5        590.94        648.85         8.33 o
   1   6   5       1211.22       1318.91         7.53 o
   2   6   5       3186.53       3216.22        18.98 o
   3   6   5       1145.39       1177.32         7.99 o
   4   6   5        466.68        471.30         6.07 o
   5   6   5        151.73        165.68         3.66 o
   6   6   5        105.92        104.20         2.07 o
   7   6   5        117.17        107.55         2.07 o
  -7   7   5         13.12         16.30         0.64 o
  -6   7   5         29.68         42.88         1.17 o
  -5   7   5        111.20         98.20         2.15 o
  -4   7   5        121.89        139.14         1.35 o
  -3   7   5         88.10         87.32         2.71 o
  -2   7   5       1122.74       1166.38         8.43 o
  -1   7   5        210.06        157.43         1.53 o
   0   7   5       3273.06       3433.79        11.95 o
   1   7   5        205.47        166.87         1.65 o
   2   7   5       1120.58       1182.13         5.17 o
   3   7   5         85.90         93.46         2.65 o
   4   7   5        121.43        138.04         1.46 o
   5   7   5        111.46        106.43         3.12 o
   6   7   5         29.39         41.91         0.95 o
   7   7   5         13.36         20.25         2.74 o
  -7   8   5        256.11        244.37         4.27 o
  -6   8   5         23.98         33.52         0.98 o
  -5   8   5        475.69        491.78         5.47 o
  -4   8   5         81.87         76.53         1.51 o
  -3   8   5        327.87        335.24         2.22 o
  -2   8   5        400.97        422.52         3.02 o
  -1   8   5        123.96        138.77         1.44 o
   0   8   5        342.49        371.71         1.89 o
   1   8   5        125.02        141.50         1.61 o
   2   8   5        401.22        431.82         3.87 o
   3   8   5        324.92        333.16         1.86 o
   4   8   5         83.34         78.43         1.01 o
   5   8   5        473.68        496.65         6.35 o
   6   8   5         25.56         32.08         1.42 o
   7   8   5        254.87        228.50         3.87 o
  -7   9   5        149.16        133.55         2.23 o
  -6   9   5        179.13        158.21         2.01 o
  -5   9   5        148.27        153.85         2.07 o
  -4   9   5        354.63        356.75         4.08 o
  -3   9   5        122.27        132.86         1.31 o
  -2   9   5       1783.68       1719.14         6.59 o
  -1   9   5        431.82        412.74         2.44 o
   0   9   5        276.43        328.63         1.46 o
   1   9   5        428.73        419.20         1.77 o
   2   9   5       1783.42       1720.82         7.71 o
   3   9   5        121.38        134.82         1.31 o
   4   9   5        355.73        359.91         2.53 o
   5   9   5        147.05        156.26         2.97 o
   6   9   5        177.44        156.38         3.89 o
   7   9   5        147.31        131.55         2.58 o
  -7  10   5          3.92          5.84         0.88 o
  -6  10   5         10.35         16.02         1.40 o
  -5  10   5         29.17         30.14         0.79 o
  -4  10   5         64.79         70.75         1.37 o
  -3  10   5        200.25        227.13         1.73 o
  -2  10   5         94.92        104.84         1.78 o
  -1  10   5        182.62        211.61         1.53 o
   0  10   5         38.26         48.43         0.57 o
   1  10   5        181.17        210.94         1.26 o
   2  10   5         94.88        102.44         1.54 o
   3  10   5        196.93        223.11         1.88 o
   4  10   5         63.48         68.24         1.67 o
   5  10   5         28.43         28.36         0.78 o
   6  10   5          9.54         13.16         0.84 o
  -6  11   5        197.76        176.98         4.36 o
  -5  11   5         31.19         34.60         0.78 o
  -4  11   5        263.72        278.12         2.44 o
  -3  11   5        393.16        383.73         2.35 o
  -2  11   5        950.94        962.64         3.73 o
  -1  11   5       1930.85       1943.88         8.29 o
   0  11   5        429.02        422.16         3.43 o
   1  11   5       1924.88       1935.70         6.68 o
   2  11   5        944.34        957.10         4.42 o
   3  11   5        392.09        382.31         2.79 o
   4  11   5        263.91        273.63         2.14 o
   5  11   5         31.36         33.06         0.78 o
   6  11   5        198.32        184.60         1.78 o
  -6  12   5         43.07         35.73         1.34 o
  -5  12   5        301.72        304.22         3.43 o
  -4  12   5        147.67        160.11         1.67 o
  -3  12   5       1361.49       1378.06        11.09 o
  -2  12   5         42.96         48.01         0.79 o
  -1  12   5       2988.72       3044.52        15.11 o
   0  12   5         21.55         31.82         0.64 o
   1  12   5       2999.58       3030.93         9.01 o
   2  12   5         41.40         49.74         0.76 o
   3  12   5       1369.57       1387.15         9.71 o
   4  12   5        147.52        156.03         1.57 o
   5  12   5        306.86        298.75         7.20 o
   6  12   5         43.24         36.11         1.24 o
  -5  13   5         42.40         45.20         1.75 o
  -4  13   5        257.23        257.07         2.19 o
  -3  13   5         27.21         36.65         0.85 o
  -2  13   5       1086.79       1105.19         5.43 o
  -1  13   5         66.90         62.75         0.95 o
   0  13   5         91.03         93.65         1.12 o
   1  13   5         66.64         59.34         0.85 o
   2  13   5       1094.52       1081.06         7.99 o
   3  13   5         27.43         36.50         0.77 o
   4  13   5        256.84        259.01         1.83 o
   5  13   5         41.27         47.55         0.86 o
  -5  14   5        173.23        146.60         1.77 o
  -4  14   5          6.69         13.38         0.46 o
  -3  14   5        315.01        333.13         4.25 o
  -2  14   5        913.03        877.99         6.42 o
  -1  14   5        653.72        654.67         4.74 o
   0  14   5       1064.43        994.21         4.25 o
   1  14   5        653.47        645.72         3.88 o
   2  14   5        907.38        862.73         7.58 o
   3  14   5        316.30        325.84         2.96 o
   4  14   5          6.75         11.88         0.42 o
   5  14   5        175.91        144.29         2.06 o
  -4  15   5         27.99         41.71         0.78 o
  -3  15   5         69.66         71.91         1.33 o
  -2  15   5        134.58        146.86         1.50 o
  -1  15   5        126.57        108.37         1.23 o
   0  15   5         62.91         71.56         1.06 o
   1  15   5        127.00        108.77         1.52 o
   2  15   5        135.94        140.51         2.08 o
   3  15   5         68.73         69.73         1.02 o
   4  15   5         29.44         40.94         0.90 o
  -4  16   5          8.60          7.10         0.52 o
  -3  16   5         24.75         21.65         0.83 o
  -2  16   5          3.66          4.93         0.36 o
  -1  16   5         16.69         26.06         0.56 o
   0  16   5          9.46          9.30         0.51 o
   1  16   5         16.49         26.30         0.70 o
   2  16   5          3.55          4.69         0.43 o
   3  16   5         25.61         22.79         0.66 o
   4  16   5          8.33          7.11         0.60 o
  -3  17   5          0.98          3.42         0.41 o
  -2  17   5         15.69         13.83         0.43 o
  -1  17   5        105.20         99.30         1.20 o
   0  17   5          7.59          8.96         0.48 o
   1  17   5        101.47         96.03         1.23 o
   2  17   5         16.74          8.37         2.06 o
   3  17   5          0.98          3.57         0.47 o
  -2  18   5          6.65          6.00         0.97 o
  -1  18   5         17.59         16.13         0.48 o
   0  18   5         17.53         20.16         0.58 o
   1  18   5         17.77         16.17         0.48 o
   2  18   5          6.42          7.90         1.07 o
   0   0   6        151.42        141.72         3.43 o
   1   0   6          4.35         19.66         0.47 o
   2   0   6         12.12         30.29         1.86 o
   3   0   6        105.97        132.97         3.30 o
   4   0   6          5.94          7.86         0.42 o
   5   0   6        187.71        188.54         3.01 o
   6   0   6        253.06        268.19         6.67 o
   7   0   6        158.30        144.53         5.77 o
   8   0   6         42.37         32.54         1.43 o
  -8   1   6         11.70         14.58         0.87 o
  -7   1   6         12.06         22.10         1.14 o
  -6   1   6        167.63        155.39         4.63 o
  -5   1   6         58.49         65.92         1.04 o
  -4   1   6        497.02        475.75         5.41 o
  -3   1   6         77.98        101.26         3.39 o
  -2   1   6       2913.08       2773.09        31.92 o
  -1   1   6        869.07        855.36         7.05 o
   1   1   6        865.92        867.20         6.44 o
   2   1   6       2903.74       2781.13        17.10 o
   3   1   6         75.66         94.95         2.62 o
   4   1   6        498.92        475.45         5.22 o
   5   1   6         57.28         64.56         1.09 o
   6   1   6        164.32        154.98         3.21 o
   7   1   6         12.36         24.88         1.26 o
   8   1   6         11.08         15.78         1.09 o
  -8   2   6         15.19         14.64         0.84 o
  -7   2   6         41.56         37.86         1.63 o
  -6   2   6         49.90         69.36         2.67 o
  -5   2   6         41.31         39.45         1.10 o
  -4   2   6        188.40        184.90         1.48 o
  -3   2   6       1035.34       1087.06         6.76 o
  -2   2   6        552.83        581.95         5.49 o
  -1   2   6        408.16        391.00         3.94 o
   0   2   6       5037.20       4630.49        16.90 o
   1   2   6        407.68        396.30         3.01 o
   2   2   6        554.02        580.59         5.08 o
   3   2   6       1038.95       1096.56         7.37 o
   4   2   6        191.17        175.71         2.74 o
   5   2   6         41.58         34.24         0.89 o
   6   2   6         51.18         64.08         1.79 o
   7   2   6         42.00         40.51         1.69 o
   8   2   6         15.25         16.12         1.10 o
  -8   3   6         25.25         28.94         1.44 o
  -7   3   6        106.10        107.89         3.12 o
  -6   3   6         64.76         52.16         1.09 o
  -5   3   6         60.89         68.61         1.03 o
  -4   3   6        407.36        376.32         3.57 o
  -3   3   6        226.99        292.57         4.50 o
  -2   3   6        127.53        144.48         6.10 o
  -1   3   6        495.25        505.96         3.55 o
   0   3   6       1200.39       1160.22         5.31 o
   1   3   6        494.53        520.73         3.86 o
   2   3   6        126.84        147.35         4.19 o
   3   3   6        227.70        305.19         3.48 o
   4   3   6        406.45        393.22         5.15 o
   5   3   6         61.10         65.93         1.03 o
   6   3   6         64.79         60.14         2.51 o
   7   3   6        107.07        103.86         4.01 o
  -7   4   6         69.25         76.10         3.71 o
  -6   4   6        439.33        460.07        10.59 o
  -5   4   6         17.40         24.17         0.80 o
  -4   4   6        993.81       1026.24        11.12 o
  -3   4   6        214.83        264.26         4.78 o
  -2   4   6       6599.70       6495.89        36.17 o
  -1   4   6       2226.64       2308.46        15.75 o
   0   4   6        568.77        488.92         3.16 o
   1   4   6       2229.82       2308.35        20.30 o
   2   4   6       6622.60       6464.38        40.88 o
   3   4   6        213.62        255.82         3.14 o
   4   4   6        992.92       1006.67        10.38 o
   5   4   6         17.16         28.51         1.12 o
   6   4   6        440.19        445.25         5.16 o
   7   4   6         69.40         84.26         2.63 o
  -7   5   6         10.99         20.34         1.09 o
  -6   5   6          2.36         16.88         0.78 o
  -5   5   6         90.00         93.40         1.86 o
  -4   5   6         90.44        102.23         1.76 o
  -3   5   6        351.10        320.61         5.22 o
  -2   5   6        196.87        203.24         4.23 o
  -1   5   6       1842.97       1678.60        11.17 o
   0   5   6       6985.61       6217.46        18.27 o
   1   5   6       1838.47       1667.61        10.99 o
   2   5   6        195.29        235.85         4.29 o
   3   5   6        354.56        308.23         3.99 o
   4   5   6         90.28         95.54         1.68 o
   5   5   6         90.92         84.61         1.73 o
   6   5   6          2.44         13.94         0.65 o
   7   5   6         11.03         19.71         2.28 o
  -7   6   6         89.41         74.17         1.60 o
  -6   6   6        128.18        136.42         2.95 o
  -5   6   6        542.31        532.73         5.98 o
  -4   6   6        167.43        180.36         2.25 o
  -3   6   6       2790.58       2964.92        20.95 o
  -2   6   6        385.80        413.57         5.03 o
  -1   6   6       2542.76       2757.88        11.91 o
   0   6   6         35.98         67.79         1.49 o
   1   6   6       2540.35       2766.93        15.88 o
   2   6   6        388.38        431.72         3.76 o
   3   6   6       2807.70       3021.81        19.79 o
   4   6   6        168.45        181.13         2.07 o
   5   6   6        549.00        529.16         8.40 o
   6   6   6        127.70        133.97         2.18 o
   7   6   6         89.23         83.46         2.45 o
  -7   7   6         25.44         45.65         1.78 o
  -6   7   6          3.12         12.32         0.74 o
  -5   7   6        113.74         98.08         2.13 o
  -4   7   6        155.12        184.62         4.23 o
  -3   7   6        810.02        817.12         6.54 o
  -2   7   6       1189.93       1264.54        13.02 o
  -1   7   6       4613.61       4671.95        21.56 o
   0   7   6       1085.34       1175.58         6.52 o
   1   7   6       4593.35       4720.81        25.22 o
   2   7   6       1185.89       1268.79         9.64 o
   3   7   6        811.45        827.31         5.59 o
   4   7   6        152.83        188.13         3.19 o
   5   7   6        114.17         97.73         2.43 o
   6   7   6          3.13         12.10         0.53 o
   7   7   6         25.87         38.98         1.39 o
  -7   8   6          4.99         11.05         1.72 o
  -6   8   6         82.11         99.03         2.73 o
  -5   8   6         97.71        109.14         1.83 o
  -4   8   6         44.27         49.71         0.91 o
  -3   8   6         67.29         99.41         1.26 o
  -2   8   6        294.14        314.88         4.10 o
  -1   8   6        113.08        119.21         1.91 o
   0   8   6        439.30        486.81         3.24 o
   1   8   6        112.73        116.83         1.02 o
   2   8   6        289.12        321.31         4.56 o
   3   8   6         64.88         98.53         1.23 o
   4   8   6         44.25         49.13         0.83 o
   5   8   6         97.36        109.52         1.90 o
   6   8   6         82.74         95.29         2.02 o
   7   8   6          5.14          8.36         0.47 o
  -7   9   6        148.09        103.99         2.31 o
  -6   9   6         46.41         56.37         1.21 o
  -5   9   6        147.80        162.02         2.21 o
  -4   9   6         32.32         36.78         0.79 o
  -3   9   6        546.76        559.67         3.67 o
  -2   9   6        200.86        233.17         1.55 o
  -1   9   6        690.48        665.43         3.33 o
   0   9   6        798.12        764.75         2.89 o
   1   9   6        690.78        669.40         3.34 o
   2   9   6        198.83        231.87         1.42 o
   3   9   6        545.94        565.97         3.80 o
   4   9   6         33.23         36.16         0.73 o
   5   9   6        147.69        162.62         2.33 o
   6   9   6         47.75         53.80         1.57 o
   7   9   6        148.05        109.21        17.89 o
  -6  10   6          9.32          6.89         0.37 o
  -5  10   6         50.73         52.54         0.82 o
  -4  10   6        141.90        148.37         2.21 o
  -3  10   6         27.45         32.12         0.62 o
  -2  10   6         33.05         38.21         0.70 o
  -1  10   6        251.02        248.50         1.65 o
   0  10   6          0.17          9.55         0.32 o
   1  10   6        251.15        247.69         1.37 o
   2  10   6         34.37         39.38         0.84 o
   3  10   6         25.86         32.11         0.64 o
   4  10   6        145.53        147.41         1.93 o
   5  10   6         49.50         51.51         0.91 o
   6  10   6          9.36          8.15         0.48 o
  -6  11   6        131.23        118.83         2.36 o
  -5  11   6         33.81         38.38         1.01 o
  -4  11   6        308.59        303.14         3.02 o
  -3  11   6        407.45        397.67         4.08 o
  -2  11   6        504.46        520.45         3.73 o
  -1  11   6        338.47        326.26         1.91 o
   0  11   6        186.26        188.82         2.15 o
   1  11   6        340.71        324.16         1.78 o
   2  11   6        507.17        518.56         2.70 o
   3  11   6        411.21        410.36         3.67 o
   4  11   6        308.18        297.46         2.84 o
   5  11   6         33.43         39.31         0.77 o
   6  11   6        130.81        116.60         1.66 o
  -6  12   6         91.95         67.51         1.67 o
  -5  12   6        279.87        288.03         3.28 o
  -4  12   6         72.36         82.05         1.03 o
  -3  12   6        749.44        756.43         6.10 o
  -2  12   6         14.02         17.29         0.65 o
  -1  12   6       1104.25       1104.01         4.99 o
   0  12   6         65.69         73.71         1.20 o
   1  12   6       1106.53       1092.17         4.08 o
   2  12   6         13.97         17.81         0.70 o
   3  12   6        753.96        763.87         4.72 o
   4  12   6         70.66         82.18         1.12 o
   5  12   6        282.53        291.05         6.00 o
   6  12   6         91.89         67.84         7.10 o
  -5  13   6         67.94         56.63         1.47 o
  -4  13   6         39.98         41.09         0.68 o
  -3  13   6        164.82        164.79         2.56 o
  -2  13   6       1046.83       1035.17         5.99 o
  -1  13   6        193.57        185.85         1.66 o
   0  13   6        773.86        788.54         4.18 o
   1  13   6        189.02        183.15         1.56 o
   2  13   6       1043.91       1025.69         4.98 o
   3  13   6        163.66        167.72         2.38 o
   4  13   6         39.07         40.87         0.79 o
   5  13   6         67.90         58.86         1.75 o
  -5  14   6         93.14         86.94         3.10 o
  -4  14   6        176.77        169.26         1.67 o
  -3  14   6        237.06        249.11         4.36 o
  -2  14   6        225.90        236.23         1.77 o
  -1  14   6        380.89        371.64         3.82 o
   0  14   6          0.03          2.35         0.34 o
   1  14   6        381.36        364.88         2.49 o
   2  14   6        229.63        233.81         2.79 o
   3  14   6        233.31        250.28         2.89 o
   4  14   6        177.19        164.84         1.79 o
   5  14   6         91.90         86.57         2.50 o
  -4  15   6          6.57          9.30         0.41 o
  -3  15   6        264.88        232.52         2.30 o
  -2  15   6        123.40        112.70         1.25 o
  -1  15   6        355.70        320.68         2.54 o
   0  15   6         89.58         86.62         1.43 o
   1  15   6        358.31        321.99         2.60 o
   2  15   6        123.88        112.97         2.09 o
   3  15   6        266.44        225.98         2.71 o
   4  15   6          6.44          9.19         0.46 o
  -4  16   6         11.01         10.23         1.04 o
  -3  16   6        150.56        143.52         1.98 o
  -2  16   6        122.46        118.33         1.25 o
  -1  16   6         90.02         83.24         2.50 o
   0  16   6          9.87         12.23         0.54 o
   1  16   6         86.04         87.07         1.19 o
   2  16   6        120.41        118.08         1.50 o
   3  16   6        150.79        146.46         2.78 o
   4  16   6         10.51         10.49         0.77 o
  -3  17   6         79.25         75.72         2.07 o
  -2  17   6         78.12         75.27         0.98 o
  -1  17   6        103.70        110.66         1.44 o
   0  17   6          0.13          0.58         0.27 o
   1  17   6        103.29        108.97         1.36 o
   2  17   6         78.12         74.85         1.26 o
   3  17   6         77.39         70.42         2.04 o
  -2  18   6        160.02        138.66         3.88 o
  -1  18   6         55.76         56.55         1.21 o
   0  18   6         30.24         28.61         0.61 o
   1  18   6         55.71         57.25         1.08 o
   1   0   7       1860.79       1647.74        12.95 o
   2   0   7        337.83        311.22         2.18 o
   3   0   7       1060.98       1205.38        10.42 o
   4   0   7          2.26          8.26         0.39 o
   5   0   7        169.85        182.57         1.76 o
   6   0   7        392.79        398.82        10.11 o
   7   0   7         10.62         17.70         0.73 o
   8   0   7        114.73        146.14         3.59 o
  -8   1   7         23.44         21.24         1.41 o
  -7   1   7         49.16         47.45         1.24 o
  -6   1   7         93.14        114.50         4.13 o
  -5   1   7         50.86         65.38         1.65 o
  -4   1   7         60.45         63.61         1.92 o
  -3   1   7         58.96         86.30         2.10 o
  -2   1   7       1119.61       1172.11         8.76 o
  -1   1   7        185.44        153.68         1.81 o
   0   1   7        226.65        165.47         1.66 o
   1   1   7        184.11        152.52         1.93 o
   2   1   7       1127.19       1161.31         8.18 o
   3   1   7         57.54         96.53         2.75 o
   4   1   7         61.35         66.94         2.15 o
   5   1   7         51.19         64.49         1.53 o
   6   1   7         93.72        112.29         4.54 o
   7   1   7         48.61         47.67         1.13 o
   8   1   7         23.39         27.60         1.55 o
  -8   2   7         20.99         26.10         1.55 o
  -7   2   7          5.66         17.93         0.87 o
  -6   2   7        166.99        190.16         6.81 o
  -5   2   7        284.73        265.16         3.21 o
  -4   2   7       1140.69       1085.39         8.13 o
  -3   2   7         76.91        102.88         2.34 o
  -2   2   7       1561.72       1507.65        11.24 o
  -1   2   7       2519.10       2260.94        20.86 o
   0   2   7       1586.66       1513.42        12.48 o
   1   2   7       2517.33       2246.14        17.10 o
   2   2   7       1560.20       1489.38         6.92 o
   3   2   7         78.84         97.92         1.99 o
   4   2   7       1145.23       1080.35        11.60 o
   5   2   7        285.69        255.27         3.78 o
   6   2   7        168.63        167.60         2.65 o
   7   2   7          5.63         13.35         0.76 o
  -8   3   7         56.10         57.81         2.15 o
  -7   3   7         45.64         51.69         2.52 o
  -6   3   7        233.43        245.08         4.81 o
  -5   3   7        339.72        349.93         2.83 o
  -4   3   7        497.89        481.00         3.16 o
  -3   3   7        138.48        172.75         6.05 o
  -2   3   7       1336.15       1360.13        10.23 o
  -1   3   7        419.41        461.10         2.64 o
   0   3   7       8108.93       7737.94        24.71 o
   1   3   7        422.69        458.32         5.11 o
   2   3   7       1344.33       1339.98        10.22 o
   3   3   7        137.24        172.57         6.65 o
   4   3   7        498.90        459.20         5.40 o
   5   3   7        339.63        340.70         3.01 o
   6   3   7        233.99        254.76         4.56 o
   7   3   7         44.48         49.63         1.10 o
  -7   4   7        227.14        219.44        12.47 o
  -6   4   7        221.95        229.06         5.25 o
  -5   4   7        453.18        450.17         6.21 o
  -4   4   7        316.46        321.02         2.81 o
  -3   4   7       2047.61       2044.21        11.65 o
  -2   4   7       2275.72       2148.02        14.66 o
  -1   4   7       2704.48       2625.98        12.04 o
   0   4   7       2540.88       2556.06        14.37 o
   1   4   7       2702.23       2599.70        14.45 o
   2   4   7       2277.60       2187.82         8.92 o
   3   4   7       2051.59       2036.18        16.26 o
   4   4   7        319.87        318.71         3.76 o
   5   4   7        452.88        440.24         4.56 o
   6   4   7        225.22        223.66         2.60 o
   7   4   7        227.52        211.83        10.67 o
  -7   5   7        216.72        215.31        11.65 o
  -6   5   7          1.18          4.35         0.43 o
  -5   5   7         89.14        100.65         1.34 o
  -4   5   7       1066.63       1089.72        10.22 o
  -3   5   7        472.98        515.21         3.25 o
  -2   5   7       2109.23       2146.72        12.71 o
  -1   5   7       1375.18       1448.91        11.92 o
   0   5   7       3756.86       3909.67        16.16 o
   1   5   7       1386.04       1441.68         9.62 o
   2   5   7       2118.42       2124.59        13.43 o
   3   5   7        473.47        518.55         3.66 o
   4   5   7       1064.64       1078.25         9.07 o
   5   5   7         91.80        100.67         2.24 o
   6   5   7          1.22          4.02         0.39 o
   7   5   7        217.29        246.43        10.66 o
  -7   6   7        158.43        184.93         3.86 o
  -6   6   7         84.04         83.82         1.30 o
  -5   6   7        215.19        227.59         3.94 o
  -4   6   7         57.07         69.41         1.21 o
  -3   6   7        182.32        181.88         1.64 o
  -2   6   7       1255.85       1220.19         8.63 o
  -1   6   7         90.71        102.33         2.18 o
   0   6   7        103.03        141.72         1.18 o
   1   6   7         93.34        100.28         1.74 o
   2   6   7       1251.26       1240.14         6.43 o
   3   6   7        183.85        191.60         1.72 o
   4   6   7         55.48         70.12         1.02 o
   5   6   7        216.63        227.24         3.56 o
   6   6   7         83.65         81.19         1.66 o
   7   6   7        159.12        194.71         3.82 o
  -7   7   7         73.31        109.85         2.67 o
  -6   7   7         81.38         86.49         1.45 o
  -5   7   7        106.82        117.55         3.13 o
  -4   7   7        117.53        128.92         1.40 o
  -3   7   7        234.59        227.62         2.08 o
  -2   7   7        417.51        477.37         2.47 o
  -1   7   7         85.23         86.80         0.96 o
   0   7   7        113.94        110.18         1.40 o
   1   7   7         85.15         91.16         1.11 o
   2   7   7        416.96        478.88         2.61 o
   3   7   7        235.50        223.97         2.43 o
   4   7   7        118.15        128.40         2.34 o
   5   7   7        107.06        119.71         3.02 o
   6   7   7         79.35         87.03         1.26 o
   7   7   7         73.49         85.15         1.70 o
  -7   8   7         84.88         66.72         4.29 o
  -6   8   7         10.08         12.62         0.77 o
  -5   8   7        104.90        102.51         1.36 o
  -4   8   7         37.04         35.63         0.84 o
  -3   8   7        217.86        229.67         1.99 o
  -2   8   7        284.66        237.33         1.46 o
  -1   8   7        304.76        328.31         2.00 o
   0   8   7       1022.37       1009.94         5.54 o
   1   8   7        302.60        330.73         2.55 o
   2   8   7        284.90        239.24         1.41 o
   3   8   7        216.79        226.92         1.91 o
   4   8   7         36.25         34.34         0.76 o
   5   8   7        104.33         97.10         1.76 o
   6   8   7          9.79         14.04         0.69 o
   7   8   7         84.16         71.07         6.84 o
  -6   9   7        111.58        101.61         1.32 o
  -5   9   7        250.95        256.43         2.08 o
  -4   9   7        265.53        264.51         2.25 o
  -3   9   7        356.27        354.95         2.34 o
  -2   9   7         61.01         65.18         1.14 o
  -1   9   7        173.88        178.81         1.30 o
   0   9   7       2111.43       1973.01         6.69 o
   1   9   7        171.74        180.18         1.12 o
   2   9   7         59.79         66.86         1.45 o
   3   9   7        354.47        354.07         2.35 o
   4   9   7        265.54        267.84         2.29 o
   5   9   7        248.24        251.42         3.26 o
   6   9   7        111.43         99.43         1.58 o
   7   9   7         79.94         80.08         2.71 o
  -6  10   7          2.24          3.83         0.32 o
  -5  10   7         98.93         97.10         1.43 o
  -4  10   7         11.23         13.66         0.51 o
  -3  10   7        177.95        186.93         1.92 o
  -2  10   7         97.77        100.11         1.13 o
  -1  10   7        166.97        155.26         1.25 o
   0  10   7        631.97        610.97         2.69 o
   1  10   7        167.77        158.40         1.15 o
   2  10   7         95.40        101.20         0.95 o
   3  10   7        178.75        195.45         1.95 o
   4  10   7         10.59         13.70         0.50 o
   5  10   7         98.95         95.25         2.77 o
   6  10   7          2.37          4.85         0.38 o
  -6  11   7         48.36         40.10         1.54 o
  -5  11   7        134.80        129.23         1.30 o
  -4  11   7         79.29         90.13         1.12 o
  -3  11   7         64.46         72.24         0.98 o
  -2  11   7         73.22         87.21         1.02 o
  -1  11   7        246.86        249.06         1.74 o
   0  11   7        124.09        102.83         1.22 o
   1  11   7        250.39        248.63         1.59 o
   2  11   7         73.48         87.63         0.94 o
   3  11   7         63.02         74.29         0.93 o
   4  11   7         79.44         89.86         1.94 o
   5  11   7        134.10        135.70         3.62 o
   6  11   7         48.85         37.51         0.86 o
  -6  12   7          3.26          7.70         0.83 o
  -5  12   7        292.64        287.73         2.71 o
  -4  12   7        131.88        139.43         2.23 o
  -3  12   7        841.04        840.28         5.56 o
  -2  12   7        242.92        256.92         1.85 o
  -1  12   7        681.03        681.84         3.94 o
   0  12   7         23.20         32.53         0.70 o
   1  12   7        675.16        679.37         3.32 o
   2  12   7        240.30        252.87         2.33 o
   3  12   7        841.41        840.22         3.64 o
   4  12   7        130.96        139.95         1.48 o
   5  12   7        292.26        268.32         3.78 o
  -5  13   7         43.08         42.53         2.29 o
  -4  13   7        128.67        124.57         1.30 o
  -3  13   7        438.39        446.51         4.47 o
  -2  13   7        306.83        317.94         2.23 o
  -1  13   7       1194.53       1113.63         6.50 o
   0  13   7        480.48        514.26         3.08 o
   1  13   7       1197.17       1106.22         7.26 o
   2  13   7        306.85        314.17         2.08 o
   3  13   7        440.30        435.56         5.55 o
   4  13   7        128.33        121.11         1.34 o
   5  13   7         43.12         38.03         1.57 o
  -5  14   7        118.76         90.04         1.95 o
  -4  14   7         22.67         24.68         0.60 o
  -3  14   7        151.53        142.53         1.45 o
  -2  14   7         17.70         18.39         1.01 o
  -1  14   7        151.89        158.40         2.12 o
   0  14   7        626.85        599.39         3.38 o
   1  14   7        150.84        156.02         1.76 o
   2  14   7         17.45         17.07         0.74 o
   3  14   7        152.89        139.76         1.50 o
   4  14   7         22.60         24.95         0.71 o
   5  14   7        120.22        101.78         3.37 o
  -4  15   7         52.02         41.75         1.19 o
  -3  15   7          0.40          7.77         0.40 o
  -2  15   7        142.60        126.81         1.36 o
  -1  15   7        112.86         97.17         1.22 o
   0  15   7         57.33         65.46         1.22 o
   1  15   7        111.08         95.98         1.32 o
   2  15   7        140.42        128.36         1.76 o
   3  15   7          0.55          7.55         0.40 o
   4  15   7         51.69         39.13         1.10 o
  -3  16   7        150.59        164.40         1.55 o
  -2  16   7        146.60        148.64         1.96 o
  -1  16   7         30.46         35.60         0.73 o
   0  16   7         35.98         37.52         0.87 o
   1  16   7         30.89         36.24         0.90 o
   2  16   7        146.01        146.62         2.44 o
   3  16   7        149.52        158.92         2.50 o
  -3  17   7         38.87         28.25         1.76 o
  -2  17   7         43.99         43.38         0.83 o
  -1  17   7         25.78         21.60         0.64 o
   0  17   7         19.37         21.84         0.55 o
   1  17   7         26.55         21.31         0.61 o
   2  17   7         43.34         43.11         1.22 o
  -1  18   7         22.62         26.08         1.04 o
   0  18   7          9.28         15.29         0.66 o
   1  18   7         21.90         25.43         1.68 o
   0   0   8       1109.43        966.85        14.94 o
   1   0   8       1141.28       1014.75         8.98 o
   2   0   8       1416.38       1460.68         9.33 o
   3   0   8         70.55         83.71         2.28 o
   4   0   8        614.11        586.80         6.72 o
   5   0   8        244.26        232.05         2.68 o
   6   0   8         60.13         83.18         1.47 o
   7   0   8         51.20         49.72         1.28 o
   8   0   8          0.37          4.77         0.76 o
  -8   1   8          3.19          9.94         0.95 o
  -7   1   8         11.53         18.99         0.96 o
  -6   1   8         12.52          9.86         0.54 o
  -5   1   8         73.33         78.44         1.40 o
  -4   1   8        171.87        194.24         1.73 o
  -3   1   8        102.51        146.65         3.20 o
  -2   1   8        286.05        259.43         3.20 o
  -1   1   8       1165.16       1101.16         9.47 o
   0   1   8        808.86        806.92         5.96 o
   1   1   8       1168.60       1125.41         9.50 o
   2   1   8        280.19        263.79         4.14 o
   3   1   8        100.40        159.45         3.84 o
   4   1   8        171.21        194.99         2.62 o
   5   1   8         72.42         79.16         1.26 o
   6   1   8         12.75          8.40         0.52 o
   7   1   8         11.21         14.20         1.09 o
  -8   2   8         18.41         20.58         1.28 o
  -7   2   8         44.51         28.39         1.62 o
  -6   2   8         58.74         62.79         1.47 o
  -5   2   8         80.21         77.08         1.98 o
  -4   2   8          2.77         21.45         0.47 o
  -3   2   8        179.33        183.08         2.11 o
  -2   2   8        481.30        445.31         3.76 o
  -1   2   8       1827.86       1844.67        17.78 o
   0   2   8          8.50         25.44         0.65 o
   1   2   8       1821.72       1894.62        12.43 o
   2   2   8        485.06        431.93         4.40 o
   3   2   8        180.85        178.40         2.41 o
   4   2   8          2.56         21.92         0.51 o
   5   2   8         80.14         73.08         1.80 o
   6   2   8         59.24         64.50         3.16 o
   7   2   8         43.98         32.90         0.98 o
  -7   3   8         81.76         69.54         3.05 o
  -6   3   8        100.26        113.06         2.10 o
  -5   3   8        359.14        306.61         3.31 o
  -4   3   8        152.94        186.83         2.43 o
  -3   3   8       2683.23       2634.02        17.07 o
  -2   3   8        399.54        417.48         3.57 o
  -1   3   8       1074.12       1050.07         7.85 o
   0   3   8          4.74         16.45         0.68 o
   1   3   8       1066.63       1071.78         5.44 o
   2   3   8        396.92        425.78         5.75 o
   3   3   8       2666.65       2673.48        28.68 o
   4   3   8        153.48        189.64         1.85 o
   5   3   8        355.24        292.25         3.63 o
   6   3   8        101.61        117.03         3.47 o
   7   3   8         80.86         81.30         2.60 o
  -7   4   8         51.24         47.90         2.08 o
  -6   4   8        192.77        179.35         2.53 o
  -5   4   8         74.90         72.22         1.21 o
  -4   4   8        779.54        794.71         8.90 o
  -3   4   8        805.09        835.84         6.22 o
  -2   4   8        365.80        365.42         2.77 o
  -1   4   8       2445.82       2393.84        14.88 o
   0   4   8        623.09        621.11         8.21 o
   1   4   8       2445.80       2362.17        21.66 o
   2   4   8        371.23        351.19         3.31 o
   3   4   8        806.23        839.31         8.17 o
   4   4   8        785.06        775.21         6.61 o
   5   4   8         73.63         72.35         1.83 o
   6   4   8        193.80        192.19         6.76 o
   7   4   8         50.85         45.50         2.23 o
  -7   5   8         59.89         57.86         2.03 o
  -6   5   8        111.27        120.63         2.80 o
  -5   5   8        177.96        182.25         2.58 o
  -4   5   8          8.55         33.30         0.82 o
  -3   5   8        781.54        737.76         6.32 o
  -2   5   8        615.38        634.02         3.40 o
  -1   5   8        823.61        942.03         7.02 o
   0   5   8        794.04        743.67         2.74 o
   1   5   8        825.39        931.71         7.46 o
   2   5   8        609.29        623.77         3.96 o
   3   5   8        783.73        756.40         4.73 o
   4   5   8          8.13         33.38         0.79 o
   5   5   8        179.02        188.13         4.18 o
   6   5   8        111.31        124.44         3.88 o
   7   5   8         60.13         60.37         2.55 o
  -7   6   8         72.54         98.94         8.26 o
  -6   6   8        120.55         97.35         1.38 o
  -5   6   8        369.87        361.01         5.00 o
  -4   6   8        352.92        334.03         4.01 o
  -3   6   8        578.10        591.63         3.89 o
  -2   6   8        105.82        118.36         1.91 o
  -1   6   8       3174.68       3061.11        13.13 o
   0   6   8         40.88         40.91         0.60 o
   1   6   8       3183.03       3089.80        16.90 o
   2   6   8        106.50        126.76         1.74 o
   3   6   8        579.06        605.40         5.96 o
   4   6   8        353.21        331.25         3.91 o
   5   6   8        371.18        366.54         5.56 o
   6   6   8        120.54         96.12         1.72 o
   7   6   8         73.01         79.18         4.29 o
  -7   7   8        254.63        277.12         2.87 o
  -6   7   8        107.97        109.91         2.31 o
  -5   7   8         83.97         89.67         1.31 o
  -4   7   8         80.16         94.95         1.70 o
  -3   7   8        805.21        854.57         6.52 o
  -2   7   8        166.94        205.10         1.79 o
  -1   7   8       3439.14       3630.66        15.20 o
   0   7   8        207.59        212.60         2.51 o
   1   7   8       3448.10       3592.18        16.66 o
   2   7   8        164.32        204.50         1.99 o
   3   7   8        805.37        864.99         6.47 o
   4   7   8         80.01         91.74         1.47 o
   5   7   8         84.88         85.96         1.45 o
   6   7   8        107.19        108.77         2.03 o
   7   7   8        254.18        236.37         3.66 o
  -7   8   8        125.16        130.71         2.18 o
  -6   8   8         46.31         44.22         1.25 o
  -5   8   8        202.56        206.68         2.54 o
  -4   8   8          3.86          5.80         0.44 o
  -3   8   8        314.89        329.07         3.44 o
  -2   8   8         60.37         61.13         0.72 o
  -1   8   8        166.93        161.92         1.05 o
   0   8   8          0.37          7.88         0.32 o
   1   8   8        164.87        162.41         1.52 o
   2   8   8         58.72         62.48         0.77 o
   3   8   8        314.23        332.57         2.69 o
   4   8   8          3.79          5.42         0.34 o
   5   8   8        199.44        203.50         2.45 o
   6   8   8         44.14         43.24         1.41 o
   7   8   8        124.48        143.43        10.09 o
  -7   9   8         62.08         79.61         2.72 o
  -6   9   8         13.45         18.33         0.61 o
  -5   9   8         71.13         82.84         2.10 o
  -4   9   8         95.30        106.58         1.45 o
  -3   9   8        242.63        220.91         1.67 o
  -2   9   8        570.96        589.61         2.78 o
  -1   9   8        154.69        166.89         1.43 o
   0   9   8       1006.50       1080.86         4.22 o
   1   9   8        156.27        166.41         1.10 o
   2   9   8        569.92        587.70         2.95 o
   3   9   8        241.77        223.25         1.57 o
   4   9   8         96.06        110.79         1.58 o
   5   9   8         70.22         75.79         2.03 o
   6   9   8         13.66         17.96         0.81 o
   7   9   8         62.17         64.47         2.30 o
  -6  10   8         60.70         63.43         1.09 o
  -5  10   8         53.70         60.72         0.89 o
  -4  10   8         25.17         29.05         0.68 o
  -3  10   8        224.37        246.41         2.30 o
  -2  10   8         69.05         78.98         0.96 o
  -1  10   8        200.76        203.38         1.38 o
   0  10   8         80.34         82.72         0.87 o
   1  10   8        200.70        205.05         1.46 o
   2  10   8         72.25         78.38         0.84 o
   3  10   8        224.48        244.10         2.12 o
   4  10   8         25.81         28.66         0.67 o
   5  10   8         53.80         61.27         1.30 o
   6  10   8         61.02         62.37         2.01 o
  -6  11   8        118.65        119.93         2.36 o
  -5  11   8        124.57        124.36         1.24 o
  -4  11   8         43.52         54.18         0.99 o
  -3  11   8         40.11         48.12         0.82 o
  -2  11   8        261.42        261.66         2.13 o
  -1  11   8        243.52        239.30         1.65 o
   0  11   8        230.00        237.78         1.68 o
   1  11   8        240.33        238.43         1.72 o
   2  11   8        260.21        262.65         1.89 o
   3  11   8         39.00         48.01         0.92 o
   4  11   8         44.34         56.50         1.34 o
   5  11   8        124.10        125.56         2.77 o
   6  11   8        120.16        108.71         5.96 o
  -6  12   8         82.86         63.34         2.58 o
  -5  12   8         88.05         83.11         1.74 o
  -4  12   8        131.79        142.79         1.95 o
  -3  12   8        180.85        177.10         1.57 o
  -2  12   8         42.47         38.93         0.73 o
  -1  12   8        883.81        824.69         3.70 o
   0  12   8          4.82          9.56         0.76 o
   1  12   8        884.02        821.84         3.53 o
   2  12   8         43.31         38.54         0.69 o
   3  12   8        182.09        180.37         1.58 o
   4  12   8        132.69        137.29         2.12 o
   5  12   8         88.62         81.96         1.38 o
   6  12   8         81.98         81.78         2.81 o
  -5  13   8         59.83         52.32         1.37 o
  -4  13   8         68.12         81.01         1.42 o
  -3  13   8        584.11        625.03         4.51 o
  -2  13   8        286.78        290.27         3.11 o
  -1  13   8        607.59        600.27         4.52 o
   0  13   8          2.81         13.41         0.51 o
   1  13   8        605.21        594.97         3.13 o
   2  13   8        288.10        284.19         3.09 o
   3  13   8        580.20        615.63         3.61 o
   4  13   8         68.44         78.06         1.04 o
   5  13   8         60.39         46.54         1.74 o
  -5  14   8        166.44        151.52         4.85 o
  -4  14   8        187.38        181.25         2.30 o
  -3  14   8        396.44        408.56         2.75 o
  -2  14   8        454.82        418.02         4.88 o
  -1  14   8        614.61        596.01         5.13 o
   0  14   8        626.49        562.94         4.58 o
   1  14   8        612.97        601.31         4.59 o
   2  14   8        454.48        411.85         4.44 o
   3  14   8        394.15        392.78         3.19 o
   4  14   8        188.36        183.30         3.32 o
   5  14   8        166.31        152.72        11.57 o
  -4  15   8         55.16         51.22         0.95 o
  -3  15   8         22.17         24.90         0.61 o
  -2  15   8         47.54         48.58         4.08 o
  -1  15   8         32.66         40.33         0.75 o
   0  15   8        132.17        114.79         1.56 o
   1  15   8         33.16         39.45         0.79 o
   2  15   8         47.54         57.05         1.50 o
   3  15   8         21.52         24.54         0.61 o
   4  15   8         54.66         51.44         1.08 o
  -3  16   8        127.88        124.62         1.61 o
  -2  16   8        196.80        191.66         2.33 o
  -1  16   8        196.19        190.60         1.77 o
   0  16   8         39.45         38.42         0.85 o
   1  16   8        198.04        190.47         1.94 o
   2  16   8        194.09        187.68         3.01 o
   3  16   8        130.54        122.30         1.98 o
  -3  17   8         83.86         58.64         2.40 o
  -2  17   8         22.37         22.60         0.84 o
  -1  17   8        104.66        114.80         2.38 o
   0  17   8         23.25         20.43         0.67 o
   1  17   8        106.25        112.55         2.97 o
   2  17   8         22.74         23.98         1.30 o
   0  18   8         75.98         65.04         2.32 o
   1   0   9       1370.03       1142.59        10.66 o
   2   0   9       1098.75        974.96         6.31 o
   3   0   9         65.09         86.23         1.31 o
   4   0   9        342.28        318.66         4.86 o
   5   0   9        120.83        111.98         1.41 o
   6   0   9        102.68         83.87         3.13 o
   7   0   9        330.35        326.87         4.04 o
  -7   1   9         16.44         18.99         0.80 o
  -6   1   9         34.63         29.67         0.93 o
  -5   1   9        272.64        252.24         2.64 o
  -4   1   9         15.59         15.26         0.47 o
  -3   1   9       1695.54       1784.19        18.96 o
  -2   1   9        689.26        763.09         4.40 o
  -1   1   9        493.55        484.99         4.66 o
   0   1   9       7511.36       7162.03        22.95 o
   1   1   9        496.25        489.35         7.59 o
   2   1   9        689.61        748.68         9.44 o
   3   1   9       1704.49       1755.70        11.63 o
   4   1   9         16.06         15.34         0.51 o
   5   1   9        274.87        255.94         2.73 o
   6   1   9         34.27         25.29         0.73 o
   7   1   9         17.31         21.95         0.84 o
  -7   2   9         60.32         54.46         1.30 o
  -6   2   9        307.56        293.21         8.69 o
  -5   2   9         35.74         38.58         0.95 o
  -4   2   9        855.62        829.99         7.55 o
  -3   2   9        834.30        853.67         5.13 o
  -2   2   9       1265.87       1165.13         7.84 o
  -1   2   9       3809.97       3596.74        32.49 o
   0   2   9       1286.92       1302.91         9.16 o
   1   2   9       3814.00       3645.57        19.82 o
   2   2   9       1265.34       1193.17        10.53 o
   3   2   9        837.65        856.02         9.07 o
   4   2   9        856.13        808.49         9.95 o
   5   2   9         35.65         36.16         0.83 o
   6   2   9        311.85        288.39         7.59 o
   7   2   9         59.33         66.53         2.45 o
  -7   3   9         63.66         42.07         3.44 o
  -6   3   9         90.03         87.12         3.21 o
  -5   3   9         19.67         30.82         0.89 o
  -4   3   9         44.05         51.21         0.74 o
  -3   3   9         92.94         95.40         1.37 o
  -2   3   9        415.14        404.72         2.76 o
  -1   3   9       1419.78       1407.32         8.06 o
   0   3   9        528.53        512.25         3.23 o
   1   3   9       1417.29       1409.10        10.07 o
   2   3   9        413.31        405.48         2.98 o
   3   3   9         93.16         96.55         2.07 o
   4   3   9         43.97         49.26         0.78 o
   5   3   9         18.53         28.66         0.91 o
   6   3   9         91.12         78.00         1.91 o
   7   3   9         61.39         50.19         1.55 o
  -7   4   9         54.29         58.78         4.58 o
  -6   4   9         39.94         45.44         0.98 o
  -5   4   9        141.06        134.39         1.63 o
  -4   4   9        254.11        256.43         2.96 o
  -3   4   9        544.37        555.84         6.88 o
  -2   4   9        972.77        984.83         5.12 o
  -1   4   9       1618.77       1683.39         8.77 o
   0   4   9       2530.40       2395.95        11.41 o
   1   4   9       1621.06       1633.93        18.48 o
   2   4   9        969.76       1009.39         9.54 o
   3   4   9        544.70        570.56         5.19 o
   4   4   9        252.33        243.82         4.17 o
   5   4   9        139.73        127.17         2.64 o
   6   4   9         39.39         44.09         1.45 o
   7   4   9         54.31         58.14         1.62 o
  -7   5   9         61.07         50.59         2.16 o
  -6   5   9         21.34         26.39         1.59 o
  -5   5   9        352.33        366.04         6.10 o
  -4   5   9        150.02        177.84         2.17 o
  -3   5   9        754.27        774.47         4.41 o
  -2   5   9        906.73        884.99         4.92 o
  -1   5   9       1483.25       1541.47         9.51 o
   0   5   9       3045.68       3171.84        13.06 o
   1   5   9       1480.04       1527.07         9.87 o
   2   5   9        902.80        874.29         5.03 o
   3   5   9        758.44        777.05         6.10 o
   4   5   9        151.51        173.92         2.03 o
   5   5   9        351.61        367.03         7.03 o
   6   5   9         20.53         26.05         0.93 o
   7   5   9         61.32         58.23         2.04 o
  -7   6   9         17.61         16.13         1.44 o
  -6   6   9         43.17         40.40         1.41 o
  -5   6   9         65.08         68.41         1.64 o
  -4   6   9        227.87        215.12         2.32 o
  -3   6   9        448.97        512.30         5.45 o
  -2   6   9        852.95        872.36         5.95 o
  -1   6   9        953.70        993.67         5.45 o
   0   6   9       1052.72       1184.69         5.66 o
   1   6   9        954.21        985.68         5.85 o
   2   6   9        851.82        888.44         4.06 o
   3   6   9        449.51        525.33         4.54 o
   4   6   9        228.23        215.39         3.84 o
   5   6   9         63.72         68.17         2.39 o
   6   6   9         42.38         40.34         1.60 o
   7   6   9         17.40         12.29         2.21 o
  -7   7   9         76.82         88.62         5.10 o
  -6   7   9          6.74          7.29         0.43 o
  -5   7   9         78.03         89.41         2.36 o
  -4   7   9        494.24        503.40         4.73 o
  -3   7   9        265.46        267.12         2.06 o
  -2   7   9          7.49         11.25         0.43 o
  -1   7   9        157.89        174.34         1.06 o
   0   7   9        174.93        191.02         1.16 o
   1   7   9        158.66        171.89         1.15 o
   2   7   9          7.56         10.43         0.32 o
   3   7   9        264.19        270.59         1.70 o
   4   7   9        495.40        499.59         5.38 o
   5   7   9         79.31         87.41         3.06 o
   6   7   9          6.53          6.55         0.40 o
   7   7   9         78.05         99.17        16.17 o
  -7   8   9         35.65         30.86         1.73 o
  -6   8   9         27.81         27.17         0.66 o
  -5   8   9        182.18        185.38         3.53 o
  -4   8   9        128.50        124.33         2.58 o
  -3   8   9        170.85        190.84         2.21 o
  -2   8   9        456.05        457.76         2.17 o
  -1   8   9        437.65        444.35         2.00 o
   0   8   9        194.50        193.15         1.13 o
   1   8   9        437.01        446.57         2.81 o
   2   8   9        454.20        462.47         2.21 o
   3   8   9        170.64        185.50         1.94 o
   4   8   9        127.28        123.78         1.81 o
   5   8   9        181.90        179.61         3.39 o
   6   8   9         26.97         25.62         0.60 o
   7   8   9         36.15         33.31         2.80 o
  -6   9   9         23.31         27.65         0.65 o
  -5   9   9         57.78         57.08         0.88 o
  -4   9   9          2.61          5.37         0.40 o
  -3   9   9        107.10        109.23         1.13 o
  -2   9   9        228.58        232.81         1.71 o
  -1   9   9        280.50        241.26         1.45 o
   0   9   9          0.21          2.71         0.20 o
   1   9   9        281.96        241.01         1.36 o
   2   9   9        228.12        229.62         1.70 o
   3   9   9        109.05        108.71         1.15 o
   4   9   9          2.92          5.13         0.34 o
   5   9   9         58.72         57.24         1.34 o
   6   9   9         23.71         26.20         1.11 o
  -6  10   9          5.30          5.55         0.78 o
  -5  10   9        161.38        160.99         2.48 o
  -4  10   9        141.58        130.33         1.96 o
  -3  10   9         17.77         15.66         0.48 o
  -2  10   9         12.86         12.80         0.44 o
  -1  10   9        233.37        231.21         1.48 o
   0  10   9         88.82         88.44         0.99 o
   1  10   9        235.31        233.77         1.77 o
   2  10   9         12.82         12.98         0.42 o
   3  10   9         17.93         15.24         0.47 o
   4  10   9        144.09        125.21         1.87 o
   5  10   9        160.97        155.45         2.17 o
   6  10   9          5.10          4.42         0.37 o
  -6  11   9         59.22         54.68         1.46 o
  -5  11   9        381.69        404.28         3.19 o
  -4  11   9        121.78        135.51         1.82 o
  -3  11   9        275.58        282.30         2.30 o
  -2  11   9        223.06        231.07         1.65 o
  -1  11   9        304.71        299.33         1.80 o
   0  11   9          1.59          2.14         0.26 o
   1  11   9        305.96        299.79         1.89 o
   2  11   9        224.11        230.65         1.52 o
   3  11   9        274.53        282.88         1.97 o
   4  11   9        121.77        138.05         2.36 o
   5  11   9        379.08        398.21         6.37 o
   6  11   9         58.66         55.94        10.65 o
  -5  12   9         88.45         80.77         1.73 o
  -4  12   9        402.69        379.74         4.22 o
  -3  12   9        170.76        170.13         1.44 o
  -2  12   9        901.18        890.62         6.79 o
  -1  12   9        214.21        212.96         1.92 o
   0  12   9        957.19        989.77         5.47 o
   1  12   9        215.67        210.37         1.69 o
   2  12   9        898.34        888.29         4.88 o
   3  12   9        170.00        172.94         1.54 o
   4  12   9        400.39        374.83         3.73 o
   5  12   9         89.11         79.80         2.62 o
   6  12   9         62.42         60.08         2.19 o
  -5  13   9        123.52         96.36         3.18 o
  -4  13   9         74.65         75.85         2.06 o
  -3  13   9        133.21        128.57         1.86 o
  -2  13   9         21.71         25.94         0.75 o
  -1  13   9        477.48        455.06         3.02 o
   0  13   9         13.02         10.79         0.46 o
   1  13   9        476.03        446.61         3.41 o
   2  13   9         20.68         25.61         0.88 o
   3  13   9        132.16        127.25         1.64 o
   4  13   9         72.56         71.38         3.65 o
   5  13   9        122.45         98.74         3.81 o
  -5  14   9         27.34         27.69         1.68 o
  -4  14   9        132.06        112.72         2.60 o
  -3  14   9         27.36         31.98         0.68 o
  -2  14   9         35.10         34.36         0.70 o
  -1  14   9         77.44         70.01         1.06 o
   0  14   9         26.30         23.86         0.74 o
   1  14   9         76.18         70.68         1.28 o
   2  14   9         35.73         33.50         0.69 o
   3  14   9         27.80         30.56         0.65 o
   4  14   9        132.29        117.37         2.55 o
   5  14   9         27.99         27.22         1.46 o
  -4  15   9          1.91          4.43         0.36 o
  -3  15   9         30.72         33.30         0.71 o
  -2  15   9          8.86          8.36         0.38 o
  -1  15   9        140.57        154.54         1.53 o
   0  15   9         10.59         19.35         0.72 o
   1  15   9        144.71        155.28         1.55 o
   2  15   9          8.77          8.98         0.47 o
   3  15   9         31.30         22.83         4.17 o
   4  15   9          1.90          3.96         0.50 o
  -3  16   9         72.30         66.25         1.14 o
  -2  16   9         52.28         41.75         4.09 o
  -1  16   9         29.12         31.14         0.66 o
   0  16   9          1.25          2.65         0.31 o
   1  16   9         30.68         30.90         0.74 o
   2  16   9         52.48         47.87         0.93 o
   3  16   9         72.25         65.91         1.56 o
  -2  17   9         86.23         76.89         1.28 o
  -1  17   9         11.48         12.82         0.54 o
   0  17   9        145.87        134.75         4.47 o
   1  17   9         10.26         11.89         0.54 o
   2  17   9         86.17         71.74         4.00 o
   0   0  10        599.16        722.20         7.94 o
   1   0  10        204.64        169.97         3.05 o
   2   0  10        605.04        717.36         5.38 o
   3   0  10        170.71        203.59         1.76 o
   4   0  10        764.66        764.22         6.88 o
   5   0  10        311.11        279.78         2.68 o
   6   0  10        411.38        388.34         8.29 o
   7   0  10          0.19          3.97         0.49 o
  -7   1  10         39.08         43.46         3.38 o
  -6   1  10         53.91         66.97         2.05 o
  -5   1  10         26.38         39.62         0.83 o
  -4   1  10        341.16        331.05         3.86 o
  -3   1  10        821.93        812.48         7.79 o
  -2   1  10         43.95         63.51         1.91 o
  -1   1  10       2677.19       2524.79        16.96 o
   0   1  10        820.73        876.36         3.66 o
   1   1  10       2684.28       2603.71        23.97 o
   2   1  10         43.07         58.20         1.95 o
   3   1  10        825.02        802.23         7.56 o
   4   1  10        337.84        330.77         2.57 o
   5   1  10         26.71         40.41         1.55 o
   6   1  10         54.41         65.86         1.68 o
   7   1  10         39.24         45.61         2.02 o
  -7   2  10         27.38         27.21         3.09 o
  -6   2  10         87.29         80.34         2.26 o
  -5   2  10        489.48        495.07         4.72 o
  -4   2  10         66.23         64.73         0.95 o
  -3   2  10       2140.55       2188.73        13.29 o
  -2   2  10         23.28         30.81         0.61 o
  -1   2  10       8100.64       8183.77        45.98 o
   0   2  10       1727.70       1811.64         9.84 o
   1   2  10       8115.42       8111.68        35.39 o
   2   2  10         24.87         33.06         0.64 o
   3   2  10       2137.24       2177.31        18.21 o
   4   2  10         65.43         63.46         0.94 o
   5   2  10        483.81        475.81         5.94 o
   6   2  10         85.75         74.43         1.18 o
   7   2  10         26.51         26.28         1.66 o
  -7   3  10          0.23          3.27         0.38 o
  -6   3  10        229.50        236.92         4.95 o
  -5   3  10         66.20         74.30         1.65 o
  -4   3  10         93.43         97.89         1.57 o
  -3   3  10        548.75        542.89         4.92 o
  -2   3  10        277.57        289.20         3.40 o
  -1   3  10       1047.32       1041.94         5.12 o
   0   3  10        745.22        881.63         4.32 o
   1   3  10       1034.53       1037.72         4.91 o
   2   3  10        279.14        282.39         3.50 o
   3   3  10        548.58        538.22         5.21 o
   4   3  10         93.65        103.36         1.20 o
   5   3  10         66.06         74.07         1.71 o
   6   3  10        229.08        237.61         3.19 o
   7   3  10          0.26          4.07         0.53 o
  -7   4  10         49.60         36.80         1.66 o
  -6   4  10        149.43        132.35         4.38 o
  -5   4  10         82.54        104.47         1.24 o
  -4   4  10        403.98        396.15         4.10 o
  -3   4  10         20.55         30.44         0.86 o
  -2   4  10       1032.06       1014.12         5.42 o
  -1   4  10       1771.08       1744.05         9.20 o
   0   4  10         32.20         62.89         0.76 o
   1   4  10       1757.42       1760.68        13.08 o
   2   4  10       1033.90       1016.76         8.16 o
   3   4  10         18.87         28.10         0.61 o
   4   4  10        402.62        392.48         3.28 o
   5   4  10         81.78        102.65         1.22 o
   6   4  10        148.43        134.34         4.06 o
   7   4  10         48.22         46.40         1.79 o
  -7   5  10         11.99          8.22         1.08 o
  -6   5  10         41.29         45.12         0.88 o
  -5   5  10        152.58        139.88         1.58 o
  -4   5  10         38.71         35.17         0.79 o
  -3   5  10        472.39        463.47         4.53 o
  -2   5  10          9.77         16.96         0.70 o
  -1   5  10       1283.73       1508.04         5.84 o
   0   5  10         45.19         38.43         0.69 o
   1   5  10       1288.15       1512.19        10.40 o
   2   5  10          9.99         14.07         0.65 o
   3   5  10        473.50        485.04         3.06 o
   4   5  10         38.72         34.43         0.67 o
   5   5  10        152.07        145.31         2.94 o
   6   5  10         41.06         45.22         1.03 o
   7   5  10         11.80          7.73         0.88 o
  -7   6  10         49.95         36.62         1.13 o
  -6   6  10         15.06         15.06         0.51 o
  -5   6  10          6.47         14.11         0.58 o
  -4   6  10         12.64         16.40         0.57 o
  -3   6  10        101.99        105.38         2.04 o
  -2   6  10        205.28        201.97         1.88 o
  -1   6  10       1451.58       1453.14         6.84 o
   0   6  10        252.85        241.84         1.29 o
   1   6  10       1457.02       1468.11         6.83 o
   2   6  10        204.94        199.78         1.73 o
   3   6  10        100.25        109.72         1.52 o
   4   6  10         13.15         18.84         0.77 o
   5   6  10          6.35         15.57         0.67 o
   6   6  10         14.76         14.23         0.47 o
   7   6  10         50.04         43.95         1.73 o
  -7   7  10         25.50         20.46         1.25 o
  -6   7  10         33.53         30.67         0.70 o
  -5   7  10        214.13        215.91         2.89 o
  -4   7  10         98.43        102.80         1.35 o
  -3   7  10        395.71        395.06         3.28 o
  -2   7  10         15.48         23.49         0.67 o
  -1   7  10         19.50         36.41         1.16 o
   0   7  10         89.04        100.53         0.75 o
   1   7  10         19.89         35.59         0.67 o
   2   7  10         15.39         24.24         0.77 o
   3   7  10        394.52        397.79         2.53 o
   4   7  10         99.87        104.37         1.24 o
   5   7  10        215.78        214.50         5.39 o
   6   7  10         34.56         29.78         0.64 o
   7   7  10         25.18         27.25         4.61 o
  -7   8  10        171.86        130.95        14.57 o
  -6   8  10        147.97        123.49         2.17 o
  -5   8  10        286.97        286.37         4.01 o
  -4   8  10        400.63        422.82         6.01 o
  -3   8  10         45.60         56.69         0.92 o
  -2   8  10        306.37        325.01         2.59 o
  -1   8  10          4.14          6.94         0.29 o
   0   8  10       1499.89       1531.09         5.92 o
   1   8  10          4.14          6.88         0.32 o
   2   8  10        308.99        326.89         1.70 o
   3   8  10         44.34         56.59         0.80 o
   4   8  10        402.02        407.38         4.47 o
   5   8  10        283.89        281.63         4.82 o
   6   8  10        148.80        114.82         1.36 o
   7   8  10        170.11        146.30         3.56 o
  -6   9  10          1.06          3.20         0.33 o
  -5   9  10        430.74        428.57         4.50 o
  -4   9  10         83.00         84.69         1.41 o
  -3   9  10        175.96        185.75         1.44 o
  -2   9  10         20.28         19.95         0.45 o
  -1   9  10        198.71        177.67         1.28 o
   0   9  10        145.18        128.42         1.04 o
   1   9  10        199.18        177.17         1.23 o
   2   9  10         21.08         20.72         0.49 o
   3   9  10        174.23        185.68         1.83 o
   4   9  10         82.26         89.66         1.78 o
   5   9  10        432.56        420.24         5.73 o
   6   9  10          1.01          2.57         0.51 o
  -6  10  10          0.50          7.23         0.60 o
  -5  10  10        228.44        225.81         3.35 o
  -4  10  10         16.26         24.19         0.64 o
  -3  10  10        426.15        443.34         5.23 o
  -2  10  10         68.22         59.25         0.83 o
  -1  10  10        974.31        983.17         4.77 o
   0  10  10         74.97         81.05         1.07 o
   1  10  10        975.03        982.28         5.41 o
   2  10  10         68.37         60.46         0.77 o
   3  10  10        430.99        450.21         6.90 o
   4  10  10         16.87         23.77         0.80 o
   5  10  10        230.88        232.67         6.66 o
   6  10  10          0.48          6.23         0.45 o
  -6  11  10         98.17         86.48         1.65 o
  -5  11  10        120.57        123.46         2.67 o
  -4  11  10         98.67        110.06         1.88 o
  -3  11  10         36.48         43.81         1.02 o
  -2  11  10          3.01          4.10         0.34 o
  -1  11  10          4.17          9.13         0.39 o
   0  11  10          1.31          2.43         0.28 o
   1  11  10          5.09          8.53         0.35 o
   2  11  10          2.69          4.13         0.33 o
   3  11  10         35.91         44.47         1.23 o
   4  11  10        100.22        110.52         2.14 o
   5  11  10        122.69        124.30         3.36 o
   6  11  10         99.39         80.15         1.84 o
  -5  12  10        266.78        259.76         5.87 o
  -4  12  10        362.28        348.20         4.89 o
  -3  12  10        378.26        373.24         2.91 o
  -2  12  10        301.12        285.75         2.40 o
  -1  12  10        579.01        568.79         3.52 o
   0  12  10       1315.72       1255.08         8.18 o
   1  12  10        576.85        565.92         3.34 o
   2  12  10        301.17        282.86         2.75 o
   3  12  10        376.93        369.67         2.71 o
   4  12  10        362.81        347.65         2.24 o
   5  12  10        266.60        269.67         2.57 o
  -5  13  10        302.98        283.45         3.09 o
  -4  13  10         71.37         82.15         3.07 o
  -3  13  10        174.32        168.06         3.38 o
  -2  13  10        160.63        168.60         2.66 o
  -1  13  10        500.20        453.31         3.58 o
   0  13  10        186.64        177.01         1.56 o
   1  13  10        500.36        450.05         4.69 o
   2  13  10        161.40        170.09         1.90 o
   3  13  10        173.12        163.62         2.18 o
   4  13  10         71.26         89.09         3.21 o
   5  13  10        300.19        241.34         4.39 o
  -4  14  10         46.35         49.83         1.52 o
  -3  14  10         35.36         35.44         0.67 o
  -2  14  10        571.98        563.44         3.15 o
  -1  14  10          4.54          8.21         0.39 o
   0  14  10        687.72        630.85         4.79 o
   1  14  10          4.79          7.82         0.43 o
   2  14  10        574.61        549.85         5.63 o
   3  14  10         36.32         24.98         3.31 o
   4  14  10         46.71         52.18         1.12 o
  -4  15  10         51.45         55.09         2.51 o
  -3  15  10         86.55         91.20         1.24 o
  -2  15  10         22.97         22.85         0.53 o
  -1  15  10         24.03         29.54         0.64 o
   0  15  10         80.56         83.55         1.12 o
   1  15  10         23.29         29.69         0.72 o
   2  15  10         22.80         23.35         0.64 o
   3  15  10         86.49         88.30         1.65 o
   4  15  10         52.41         49.49         2.45 o
  -3  16  10         86.75         81.72         2.23 o
  -2  16  10        119.82        113.23         1.49 o
  -1  16  10        139.00        150.32         2.35 o
   0  16  10        109.01        121.61         2.00 o
   1  16  10        139.71        148.30         2.47 o
   2  16  10        118.69        111.44         3.11 o
   3  16  10         89.25         78.80         1.89 o
  -2  17  10         32.80         33.18         0.80 o
  -1  17  10         21.17         17.88         0.67 o
   0  17  10          6.45         10.25         0.48 o
   1  17  10         21.58         19.05         0.87 o
   2  17  10         34.24         36.19         2.13 o
   1   0  11       2183.11       2181.58        14.11 o
   2   0  11        919.95        972.73         9.03 o
   3   0  11        307.12        373.27         8.07 o
   4   0  11         10.20         29.89         0.85 o
   5   0  11        525.38        560.17         8.60 o
   6   0  11        120.37        109.10         3.19 o
   7   0  11         60.32         46.09         1.30 o
  -7   1  11         77.67         53.87         4.84 o
  -6   1  11         56.65         65.81         3.00 o
  -5   1  11        489.10        488.47         5.24 o
  -4   1  11        426.05        452.28         3.00 o
  -3   1  11        728.93        757.04         5.98 o
  -2   1  11       4562.23       4390.54        28.71 o
  -1   1  11        779.28        857.64         9.79 o
   0   1  11      16854.88      16368.29        46.69 o
   1   1  11        791.13        811.89         4.56 o
   2   1  11       4574.12       4404.80        30.93 o
   3   1  11        731.68        757.75         4.23 o
   4   1  11        428.88        446.87         4.01 o
   5   1  11        491.56        492.97         9.25 o
   6   1  11         58.55         60.76         1.27 o
   7   1  11         78.61         65.74         1.94 o
  -7   2  11         93.89         62.49        10.55 o
  -6   2  11         58.58         73.33         1.39 o
  -5   2  11        125.74        120.27         2.22 o
  -4   2  11        154.17        178.87         2.73 o
  -3   2  11        337.33        349.89         2.84 o
  -2   2  11        938.41        940.00         6.20 o
  -1   2  11       1983.82       1983.00        10.96 o
   0   2  11        149.50        135.07         1.76 o
   1   2  11       1969.51       1926.43         8.55 o
   2   2  11        937.65        955.72         5.25 o
   3   2  11        335.45        354.14         2.23 o
   4   2  11        155.44        178.08         2.23 o
   5   2  11        125.70        125.67         2.58 o
   6   2  11         59.23         72.57         2.09 o
   7   2  11         94.06         85.16         4.01 o
  -7   3  11          2.78          5.29         0.88 o
  -6   3  11        154.83        132.29         2.47 o
  -5   3  11        101.56         91.21         1.35 o
  -4   3  11        526.82        497.60         2.98 o
  -3   3  11         22.90         19.99         0.49 o
  -2   3  11        795.46        854.18         5.85 o
  -1   3  11        867.13        916.40         4.24 o
   0   3  11       1053.43       1271.12         6.16 o
   1   3  11        868.17        881.14         5.74 o
   2   3  11        792.39        871.84         4.77 o
   3   3  11         23.29         19.04         0.45 o
   4   3  11        531.64        496.48         3.73 o
   5   3  11        102.79         91.79         1.47 o
   6   3  11        154.58        136.06         3.76 o
   7   3  11          2.94          6.07         0.70 o
  -7   4  11        185.03        162.45        14.11 o
  -6   4  11         45.00         50.80         1.01 o
  -5   4  11        261.11        261.72         2.50 o
  -4   4  11         51.83         59.44         1.07 o
  -3   4  11        173.93        179.10         1.74 o
  -2   4  11         40.48         43.78         0.72 o
  -1   4  11        181.47        207.90         1.74 o
   0   4  11        455.03        447.08         2.20 o
   1   4  11        179.78        200.57         1.86 o
   2   4  11         38.64         43.64         0.64 o
   3   4  11        173.09        181.38         1.79 o
   4   4  11         52.13         58.32         1.50 o
   5   4  11        258.21        259.78         3.70 o
   6   4  11         46.62         50.83         1.75 o
   7   4  11        182.93        200.02        10.89 o
  -7   5  11         26.64         24.80         1.28 o
  -6   5  11         35.84         40.37         1.02 o
  -5   5  11        254.16        241.16         4.02 o
  -4   5  11        312.63        327.96         4.16 o
  -3   5  11        245.96        258.38         3.46 o
  -2   5  11        293.63        281.88         2.95 o
  -1   5  11        119.23        117.47         1.10 o
   0   5  11       1345.22       1305.84         5.13 o
   1   5  11        119.16        115.72         1.16 o
   2   5  11        292.53        278.79         3.16 o
   3   5  11        244.08        255.64         3.12 o
   4   5  11        314.05        336.45         4.18 o
   5   5  11        256.34        232.75         4.36 o
   6   5  11         36.50         37.86         1.20 o
   7   5  11         26.66         27.46         1.40 o
  -7   6  11          4.18          2.02         0.31 o
  -6   6  11        101.79         91.37         1.50 o
  -5   6  11         25.98         43.25         1.25 o
  -4   6  11         97.75        110.22         2.36 o
  -3   6  11         66.52        101.03         1.30 o
  -2   6  11         77.78        109.31         1.63 o
  -1   6  11         48.89         67.14         0.66 o
   0   6  11        345.08        405.85         1.49 o
   1   6  11         49.21         66.95         0.96 o
   2   6  11         78.28        107.13         1.61 o
   3   6  11         68.07        102.66         1.56 o
   4   6  11         98.95        112.07         1.41 o
   5   6  11         26.44         44.20         1.95 o
   6   6  11        102.10         75.87         7.52 o
   7   6  11          4.30          2.52         0.45 o
  -7   7  11        154.07        101.78         1.87 o
  -6   7  11         10.50          8.42         0.43 o
  -5   7  11        320.04        329.67         4.28 o
  -4   7  11        189.72        196.40         3.33 o
  -3   7  11        138.76        144.83         1.92 o
  -2   7  11        381.21        362.59         2.15 o
  -1   7  11        395.88        401.36         1.70 o
   0   7  11          1.05          1.52         0.15 o
   1   7  11        393.11        404.28         1.73 o
   2   7  11        384.13        362.37         1.93 o
   3   7  11        137.07        145.83         2.03 o
   4   7  11        189.09        194.74         2.77 o
   5   7  11        319.22        319.20         4.90 o
   6   7  11         11.04          9.51         0.43 o
   7   7  11        154.13        127.00         9.08 o
  -6   8  11         46.73         46.33         0.77 o
  -5   8  11        307.89        317.32         5.22 o
  -4   8  11         27.94         40.10         0.99 o
  -3   8  11        504.55        499.85         4.49 o
  -2   8  11        620.89        628.90         2.84 o
  -1   8  11        218.94        223.76         1.48 o
   0   8  11          7.91          6.23         0.31 o
   1   8  11        219.15        219.59         1.37 o
   2   8  11        623.37        635.09         3.92 o
   3   8  11        500.30        515.04         3.73 o
   4   8  11         27.73         38.33         0.80 o
   5   8  11        305.69        325.98         9.74 o
   6   8  11         47.06         42.27         1.11 o
  -6   9  11        112.93        106.76         3.08 o
  -5   9  11         67.59         67.79         2.10 o
  -4   9  11         61.64         91.56         2.32 o
  -3   9  11        449.64        451.62         4.58 o
  -2   9  11        370.16        364.85         2.04 o
  -1   9  11        118.80        115.89         1.08 o
   0   9  11        128.56        110.80         0.99 o
   1   9  11        117.73        113.86         1.16 o
   2   9  11        365.62        368.00         2.15 o
   3   9  11        447.89        446.59         4.07 o
   4   9  11         60.68        100.96         2.87 o
   5   9  11         66.52         73.47         2.94 o
   6   9  11        112.58        100.44         2.31 o
  -6  10  11         86.72         84.93         2.35 o
  -5  10  11         89.41         90.30         3.05 o
  -4  10  11        165.84        164.90         1.98 o
  -3  10  11        266.87        281.70         2.68 o
  -2  10  11        225.63        239.85         2.31 o
  -1  10  11       1518.19       1535.24         7.65 o
   0  10  11         39.95         43.26         0.72 o
   1  10  11       1519.40       1539.12         9.48 o
   2  10  11        224.87        239.31         2.13 o
   3  10  11        268.95        288.67         2.25 o
   4  10  11        164.08        161.05         2.12 o
   5  10  11         90.32        101.21         3.27 o
   6  10  11         86.84         85.50         5.15 o
  -6  11  11         40.31         38.14         1.85 o
  -5  11  11         11.88         15.52         3.60 o
  -4  11  11        171.63        187.22         2.46 o
  -3  11  11         97.24        102.92         1.71 o
  -2  11  11         57.13         53.24         0.85 o
  -1  11  11        340.08        352.52         2.06 o
   0  11  11         20.21         19.81         0.55 o
   1  11  11        338.82        350.48         2.05 o
   2  11  11         58.68         52.51         0.86 o
   3  11  11         97.90        103.55         1.69 o
   4  11  11        172.75        185.93         2.13 o
   5  11  11         11.90         26.11         1.17 o
   6  11  11         40.45         48.93         2.05 o
  -5  12  11        267.01        243.31         4.04 o
  -4  12  11         13.43         15.59         0.97 o
  -3  12  11        202.19        198.08         1.95 o
  -2  12  11        111.77        112.71         1.27 o
  -1  12  11        827.03        782.19         3.39 o
   0  12  11         90.21         97.99         1.26 o
   1  12  11        821.43        774.02         4.84 o
   2  12  11        109.86        111.47         1.12 o
   3  12  11        200.03        199.47         2.92 o
   4  12  11         12.74         14.74         0.50 o
   5  12  11        264.88        244.03         2.75 o
  -5  13  11         24.66         28.24         2.69 o
  -4  13  11         77.71         75.67         1.82 o
  -3  13  11         20.77         25.87         0.65 o
  -2  13  11         35.18         35.95         0.73 o
  -1  13  11         19.07         20.02         0.55 o
   0  13  11         54.75         54.39         0.92 o
   1  13  11         18.27         19.97         0.61 o
   2  13  11         35.16         34.22         0.69 o
   3  13  11         20.78         26.94         0.67 o
   4  13  11         76.40         71.67         4.63 o
   5  13  11         26.46         23.98         0.89 o
  -4  14  11         72.89         68.92         1.27 o
  -3  14  11          1.00          3.01         0.32 o
  -2  14  11         80.58         74.99         1.10 o
  -1  14  11         68.60         72.63         1.03 o
   0  14  11          0.00          1.85         0.33 o
   1  14  11         70.20         71.77         1.18 o
   2  14  11         79.85         73.06         1.47 o
   3  14  11          1.06          2.40         0.31 o
   4  14  11         74.21         63.42         2.19 o
  -3  15  11         15.64         19.16         0.65 o
  -2  15  11         16.94         17.20         0.56 o
  -1  15  11          7.92          8.12         0.52 o
   0  15  11         32.05         35.61         0.80 o
   1  15  11          7.68          7.87         0.52 o
   2  15  11         16.47         18.65         0.72 o
   3  15  11         15.12         18.21         0.70 o
  -3  16  11         28.03         29.74         1.20 o
  -2  16  11        104.86        101.81         1.43 o
  -1  16  11        105.54        105.95         1.40 o
   0  16  11         10.94         14.74         0.59 o
   1  16  11        103.86        105.28         1.91 o
   2  16  11        105.53         97.50         3.21 o
  -1  17  11        113.42        121.54         1.97 o
   0  17  11          1.15          3.88         0.39 o
   1  17  11        113.48        126.39         3.13 o
   0   0  12        186.65        182.57         1.63 o
   1   0  12        247.47        221.82         3.00 o
   2   0  12       2892.83       2821.35        19.15 o
   3   0  12        319.62        304.12         4.91 o
   4   0  12       1436.42       1406.33        22.20 o
   5   0  12         90.54         97.63         1.26 o
   6   0  12        421.62        373.95         6.60 o
   7   0  12         19.85         18.88         1.49 o
  -7   1  12          8.31          9.04         0.61 o
  -6   1  12        102.99         92.99         3.85 o
  -5   1  12        133.87        126.59         2.06 o
  -4   1  12        575.09        600.87         6.28 o
  -3   1  12       1368.00       1365.60         8.26 o
  -2   1  12       2268.15       2219.47        17.58 o
  -1   1  12       3797.72       4070.02        19.54 o
   0   1  12       3490.26       3885.26        14.79 o
   1   1  12       3802.65       4096.41        23.48 o
   2   1  12       2258.22       2245.08        13.68 o
   3   1  12       1365.21       1363.93        14.90 o
   4   1  12        586.09        591.57         7.81 o
   5   1  12        133.89        123.06         1.53 o
   6   1  12        103.60         88.58         2.87 o
   7   1  12          8.64          9.62         0.61 o
  -7   2  12         14.12         20.55         1.56 o
  -6   2  12         47.98         45.25         1.27 o
  -5   2  12         11.41         22.87         0.86 o
  -4   2  12        204.12        219.85         3.50 o
  -3   2  12        185.32        204.87         1.57 o
  -2   2  12        251.73        306.58         4.64 o
  -1   2  12       1097.61       1160.81         5.57 o
   0   2  12         85.89        116.50         1.21 o
   1   2  12       1101.61       1155.18         6.49 o
   2   2  12        255.13        305.74         3.58 o
   3   2  12        187.00        202.24         2.22 o
   4   2  12        210.08        221.89         2.21 o
   5   2  12         10.75         23.55         0.94 o
   6   2  12         48.63         46.28         0.97 o
   7   2  12         13.58         16.43         1.06 o
  -7   3  12          6.30          4.90         0.49 o
  -6   3  12         56.15         60.51         1.46 o
  -5   3  12        196.21        185.44         2.02 o
  -4   3  12        586.31        593.28         6.86 o
  -3   3  12        521.15        537.60         6.70 o
  -2   3  12         29.09         30.49         0.79 o
  -1   3  12       1488.37       1501.95         7.65 o
   0   3  12        952.19        961.69         6.51 o
   1   3  12       1485.50       1469.45         5.89 o
   2   3  12         29.10         32.53         0.87 o
   3   3  12        523.61        540.91         4.04 o
   4   3  12        585.24        584.86         5.17 o
   5   3  12        199.53        188.65         2.79 o
   6   3  12         55.14         59.36         1.69 o
   7   3  12          6.25          7.04         0.62 o
  -7   4  12         12.21         11.25         0.63 o
  -6   4  12         40.82         44.27         1.01 o
  -5   4  12        224.66        214.14         2.51 o
  -4   4  12         17.58         25.14         1.13 o
  -3   4  12        936.68        939.85         8.73 o
  -2   4  12        202.98        224.67         2.35 o
  -1   4  12        952.92       1045.80         5.25 o
   0   4  12        618.33        590.58         2.72 o
   1   4  12        952.79       1039.58         4.50 o
   2   4  12        202.50        218.17         1.66 o
   3   4  12        933.98        955.54         7.72 o
   4   4  12         17.66         21.67         0.68 o
   5   4  12        223.70        213.55         3.32 o
   6   4  12         40.36         44.28         1.11 o
   7   4  12         12.94         15.22         1.06 o
  -7   5  12         18.14         12.95         0.65 o
  -6   5  12         19.69         15.22         0.82 o
  -5   5  12         88.68        100.57         1.40 o
  -4   5  12         81.91         88.66         1.16 o
  -3   5  12         44.42         44.41         1.01 o
  -2   5  12        182.64        197.78         1.45 o
  -1   5  12         75.53         80.20         0.74 o
   0   5  12        416.52        421.30         1.90 o
   1   5  12         74.52         80.26         0.81 o
   2   5  12        181.63        199.02         1.80 o
   3   5  12         44.91         45.58         1.07 o
   4   5  12         81.28         89.47         1.07 o
   5   5  12         89.24         97.60         1.89 o
   6   5  12         20.29         15.03         1.06 o
   7   5  12         18.23         12.73         1.64 o
  -7   6  12          9.13          6.81         0.51 o
  -6   6  12         81.19         73.34         1.22 o
  -5   6  12         11.43         15.25         0.57 o
  -4   6  12         10.30         13.58         0.58 o
  -3   6  12        116.42        122.50         1.25 o
  -2   6  12        183.43        203.93         1.41 o
  -1   6  12       1146.79       1217.38         4.10 o
   0   6  12         68.34        102.71         1.44 o
   1   6  12       1140.34       1197.53         5.29 o
   2   6  12        182.14        204.41         1.50 o
   3   6  12        116.61        124.57         1.70 o
   4   6  12         10.79         14.35         0.84 o
   5   6  12         11.20         15.92         0.58 o
   6   6  12         82.21         69.10         2.27 o
   7   6  12          9.55          9.84         0.83 o
  -6   7  12         53.81         61.45         1.21 o
  -5   7  12         63.57         86.88         1.61 o
  -4   7  12          1.25          5.34         0.42 o
  -3   7  12        368.15        382.38         3.46 o
  -2   7  12         66.65         69.38         0.84 o
  -1   7  12         67.37         80.97         0.76 o
   0   7  12        737.39        758.27         2.43 o
   1   7  12         68.17         78.67         0.81 o
   2   7  12         67.69         69.73         0.87 o
   3   7  12        372.31        386.50         2.40 o
   4   7  12          1.21          4.72         0.39 o
   5   7  12         63.40         87.79         2.00 o
   6   7  12         54.75         59.03         1.86 o
   7   7  12         20.16         19.68         1.32 o
  -6   8  12         29.76         31.49         2.51 o
  -5   8  12        108.55        117.90         3.29 o
  -4   8  12        220.14        204.70         2.40 o
  -3   8  12        748.53        783.82         5.22 o
  -2   8  12        318.91        350.23         2.01 o
  -1   8  12       2537.21       2568.83         9.21 o
   0   8  12        763.80        737.82         3.27 o
   1   8  12       2526.27       2547.44         9.89 o
   2   8  12        315.37        350.14         1.98 o
   3   8  12        747.73        790.69         5.02 o
   4   8  12        217.45        208.93         4.03 o
   5   8  12        107.56        105.40         1.78 o
   6   8  12         29.69         31.35         1.98 o
  -6   9  12        252.06        219.88         2.84 o
  -5   9  12        114.54        106.31         1.38 o
  -4   9  12         92.10        106.56         1.60 o
  -3   9  12         25.27         35.24         0.73 o
  -2   9  12        573.06        572.94         3.93 o
  -1   9  12        744.10        749.57         3.49 o
   0   9  12       1066.92       1087.80         4.66 o
   1   9  12        749.40        744.01         5.01 o
   2   9  12        570.29        582.81         3.32 o
   3   9  12         24.14         32.94         0.89 o
   4   9  12         93.24        115.42         3.10 o
   5   9  12        113.74        109.40         1.77 o
   6   9  12        252.27        215.55         3.56 o
  -6  10  12         16.18         16.03         0.62 o
  -5  10  12         39.64         38.59         1.69 o
  -4  10  12         66.73         76.28         1.92 o
  -3  10  12        249.64        264.46         3.20 o
  -2  10  12         50.12         55.07         0.87 o
  -1  10  12        322.63        351.70         2.30 o
   0  10  12          3.45          5.26         0.37 o
   1  10  12        322.44        354.42         2.01 o
   2  10  12         50.71         52.74         0.81 o
   3  10  12        250.47        265.33         1.93 o
   4  10  12         67.39         73.24         2.01 o
   5  10  12         39.91         34.31         0.97 o
   6  10  12         15.65         15.44         1.13 o
  -5  11  12         24.91         32.61         1.68 o
  -4  11  12        497.35        483.46         3.91 o
  -3  11  12        531.51        548.22         3.16 o
  -2  11  12         55.17         47.12         0.81 o
  -1  11  12        169.88        176.45         1.55 o
   0  11  12        113.45         99.29         1.31 o
   1  11  12        169.96        173.31         1.61 o
   2  11  12         57.24         45.65         0.82 o
   3  11  12        531.56        536.98         3.61 o
   4  11  12        499.35        470.70         5.87 o
   5  11  12         25.92         33.87         1.64 o
  -5  12  12         35.82         34.43         1.39 o
  -4  12  12          2.49          6.26         0.36 o
  -3  12  12         67.95         78.21         2.10 o
  -2  12  12        129.46        121.72         1.38 o
  -1  12  12         83.84         80.00         1.20 o
   0  12  12        131.82        105.46         1.57 o
   1  12  12         83.27         78.79         1.19 o
   2  12  12        127.90        119.62         1.26 o
   3  12  12         69.20         70.86         2.32 o
   4  12  12          2.65          5.85         0.42 o
   5  12  12         34.20         37.06         1.25 o
  -4  13  12         57.59         56.32         0.95 o
  -3  13  12         63.36         65.48         1.34 o
  -2  13  12        111.80        101.36         1.32 o
  -1  13  12         76.31         92.84         1.83 o
   0  13  12          6.10         16.29         0.59 o
   1  13  12         76.58         93.17         1.52 o
   2  13  12        113.63         94.32         2.47 o
   3  13  12         63.61         60.74         1.08 o
   4  13  12         57.87         53.30         0.93 o
  -4  14  12         38.00         33.12         1.52 o
  -3  14  12         29.69         37.20         0.77 o
  -2  14  12         32.75         42.62         0.83 o
  -1  14  12         87.46         81.33         1.12 o
   0  14  12        107.99        120.07         1.55 o
   1  14  12         86.54         79.37         1.18 o
   2  14  12         32.08         41.27         1.00 o
   3  14  12         29.39         35.22         0.80 o
   4  14  12         37.55         28.25         4.84 o
  -3  15  12         31.08         30.34         0.69 o
  -2  15  12         13.52         15.05         0.56 o
  -1  15  12         84.25         85.22         1.22 o
   0  15  12         94.13         91.95         1.29 o
   1  15  12         84.04         82.35         1.46 o
   2  15  12         13.27         14.39         0.62 o
   3  15  12         30.76         30.16         0.90 o
  -2  16  12         16.62         18.93         0.73 o
  -1  16  12        124.91        137.68         1.97 o
   0  16  12         42.21         44.86         0.86 o
   1  16  12        125.06        136.48         2.48 o
   2  16  12         16.07         20.05         1.07 o
  -1  17  12        201.08        174.83         4.51 o
   0  17  12         37.05         54.06         1.46 o
   1  17  12        200.61        181.61         4.67 o
   1   0  13       1577.85       1627.79         7.27 o
   2   0  13         69.11         95.61         2.79 o
   3   0  13         31.40         35.49         0.96 o
   4   0  13        459.76        458.78         4.79 o
   5   0  13         36.73         36.55         1.00 o
   6   0  13         11.47         23.54         1.11 o
   7   0  13         19.00         12.77         2.29 o
  -7   1  13         18.66         13.68         1.52 o
  -6   1  13         72.65         77.76         1.98 o
  -5   1  13         42.00         61.35         1.51 o
  -4   1  13        131.36        152.54         2.66 o
  -3   1  13        495.61        477.37         4.59 o
  -2   1  13        360.82        406.66         2.87 o
  -1   1  13         25.81         34.95         0.54 o
   0   1  13          1.69          5.78         0.26 o
   1   1  13         25.40         32.50         0.49 o
   2   1  13        361.45        405.27         2.64 o
   3   1  13        494.22        470.98         3.11 o
   4   1  13        132.44        155.20         1.82 o
   5   1  13         42.76         58.39         1.47 o
   6   1  13         72.31         79.88         1.34 o
   7   1  13         18.50         14.89         1.14 o
  -7   2  13         10.48         11.18         1.54 o
  -6   2  13         72.63         68.77         1.69 o
  -5   2  13         33.78         32.54         1.08 o
  -4   2  13        381.70        371.30         5.13 o
  -3   2  13        313.23        279.29         2.44 o
  -2   2  13        886.72        939.35         7.12 o
  -1   2  13        285.19        285.18         1.68 o
   0   2  13       1412.53       1393.08         8.52 o
   1   2  13        283.28        284.05         2.37 o
   2   2  13        883.97        919.04         7.11 o
   3   2  13        311.80        280.49         2.60 o
   4   2  13        378.67        378.39         4.04 o
   5   2  13         33.56         29.27         0.90 o
   6   2  13         72.10         70.04         1.95 o
   7   2  13         10.45          8.28         2.19 o
  -7   3  13         98.59         66.77         1.29 o
  -6   3  13        147.05        132.43         3.04 o
  -5   3  13         55.50         55.54         1.18 o
  -4   3  13        292.73        319.52         3.92 o
  -3   3  13         65.27         74.31         1.05 o
  -2   3  13        546.41        565.91         3.62 o
  -1   3  13        725.42        761.73         3.47 o
   0   3  13         20.13         42.29         0.80 o
   1   3  13        728.02        756.89         4.32 o
   2   3  13        544.77        562.82         6.57 o
   3   3  13         67.58         72.25         0.90 o
   4   3  13        289.48        313.59         5.09 o
   5   3  13         56.49         54.02         1.29 o
   6   3  13        146.47        131.79         3.50 o
   7   3  13        101.23         92.67         4.72 o
  -7   4  13         12.71          9.76         1.32 o
  -6   4  13        102.18         97.90         2.93 o
  -5   4  13         77.54         72.04         1.51 o
  -4   4  13        113.94        135.76         2.23 o
  -3   4  13        158.61        167.35         1.76 o
  -2   4  13        112.69        113.03         1.41 o
  -1   4  13        165.69        152.28         1.34 o
   0   4  13         19.98         30.22         0.46 o
   1   4  13        163.58        152.28         1.23 o
   2   4  13        115.75        108.55         1.86 o
   3   4  13        159.54        170.11         1.41 o
   4   4  13        115.99        133.06         1.84 o
   5   4  13         79.51         77.49         2.57 o
   6   4  13        102.60         97.74         3.32 o
   7   4  13         13.32         12.38         0.90 o
  -7   5  13         53.54         42.13         1.25 o
  -6   5  13        118.94        113.64         2.74 o
  -5   5  13        377.96        378.77         8.26 o
  -4   5  13         58.78         62.24         1.02 o
  -3   5  13        117.65        111.96         1.24 o
  -2   5  13        119.51        117.13         1.57 o
  -1   5  13         70.92         77.48         0.73 o
   0   5  13        739.93        744.30         2.99 o
   1   5  13         74.03         77.72         0.83 o
   2   5  13        120.08        116.02         1.38 o
   3   5  13        113.28        112.46         1.14 o
   4   5  13         59.71         65.56         1.42 o
   5   5  13        378.79        359.36         5.15 o
   6   5  13        119.50        109.78         2.77 o
   7   5  13         53.76         39.32         1.90 o
  -6   6  13         22.80         29.27         0.71 o
  -5   6  13         35.67         49.61         0.97 o
  -4   6  13         39.17         43.97         0.82 o
  -3   6  13         36.20         44.36         0.77 o
  -2   6  13         81.89         90.38         1.11 o
  -1   6  13        130.72        148.07         1.00 o
   0   6  13        237.60        239.81         1.34 o
   1   6  13        131.26        145.45         1.18 o
   2   6  13         81.55         87.78         0.92 o
   3   6  13         36.46         43.73         0.76 o
   4   6  13         39.94         45.38         0.91 o
   5   6  13         36.74         47.50         0.95 o
   6   6  13         22.76         27.83         0.70 o
   7   6  13          8.08          8.00         0.98 o
  -6   7  13         84.80         80.04         3.56 o
  -5   7  13         15.79         25.81         0.98 o
  -4   7  13        428.90        419.97         3.74 o
  -3   7  13        162.27        176.05         1.72 o
  -2   7  13         59.63         56.93         0.81 o
  -1   7  13        249.63        247.97         1.38 o
   0   7  13          1.22          3.54         0.22 o
   1   7  13        251.63        245.56         1.46 o
   2   7  13         63.62         54.85         0.84 o
   3   7  13        164.62        179.52         1.99 o
   4   7  13        435.02        426.24         5.37 o
   5   7  13         15.70         21.72         1.36 o
   6   7  13         84.87         76.70         4.01 o
  -6   8  13        216.84        183.87         3.45 o
  -5   8  13        152.48        183.06         2.58 o
  -4   8  13        615.84        609.50         8.73 o
  -3   8  13        122.28        114.34         1.27 o
  -2   8  13        235.44        251.09         1.91 o
  -1   8  13        628.58        664.66         2.82 o
   0   8  13       1524.19       1486.29         5.56 o
   1   8  13        636.25        654.92         3.72 o
   2   8  13        234.87        244.11         2.56 o
   3   8  13        121.68        114.59         1.22 o
   4   8  13        612.53        608.23         4.64 o
   5   8  13        151.92        175.53         1.79 o
   6   8  13        214.16        186.02         5.27 o
  -6   9  13         42.61         39.73         1.34 o
  -5   9  13        383.56        365.42         4.63 o
  -4   9  13        726.02        701.48         6.28 o
  -3   9  13       1123.61       1102.01         7.30 o
  -2   9  13       1250.59       1233.10         7.01 o
  -1   9  13       1176.74       1135.95         5.33 o
   0   9  13       1281.91       1189.70         4.64 o
   1   9  13       1170.42       1129.63         5.41 o
   2   9  13       1247.35       1239.96         6.04 o
   3   9  13       1120.07       1090.19         7.12 o
   4   9  13        722.05        712.98         6.68 o
   5   9  13        384.71        360.94         4.12 o
   6   9  13         42.55         39.69         1.07 o
  -6  10  13         83.97         78.80         2.74 o
  -5  10  13        243.55        225.71         2.12 o
  -4  10  13         64.47         71.83         2.76 o
  -3  10  13        409.30        441.34         5.93 o
  -2  10  13        569.19        583.76         2.89 o
  -1  10  13        243.08        277.20         2.09 o
   0  10  13       1076.23       1057.78         6.72 o
   1  10  13        245.92        270.50         2.79 o
   2  10  13        567.87        576.35         4.39 o
   3  10  13        408.85        426.82         4.63 o
   4  10  13         65.10         72.80         2.45 o
   5  10  13        240.28        220.38         3.00 o
   6  10  13         82.61         79.14         1.83 o
  -5  11  13         78.84         63.48         1.64 o
  -4  11  13        282.31        286.88         5.02 o
  -3  11  13        131.85        129.40         1.64 o
  -2  11  13        371.64        361.46         3.83 o
  -1  11  13        140.86        147.70         1.51 o
   0  11  13        604.05        562.80         4.48 o
   1  11  13        142.42        144.97         1.41 o
   2  11  13        373.41        356.44         4.61 o
   3  11  13        131.66        125.68         1.53 o
   4  11  13        284.10        267.72         5.17 o
   5  11  13         79.22         63.05         0.93 o
  -5  12  13         29.76         32.15         1.56 o
  -4  12  13         26.13         32.64         0.74 o
  -3  12  13          1.56          3.05         0.42 o
  -2  12  13        196.02        191.46         1.99 o
  -1  12  13         24.57         26.48         0.78 o
   0  12  13        145.94        125.41         1.70 o
   1  12  13         22.82         26.77         0.73 o
   2  12  13        193.37        188.08         2.51 o
   3  12  13          1.24          2.43         0.28 o
   4  12  13         24.79         34.61         0.87 o
   5  12  13         29.58         34.00         0.83 o
  -4  13  13        131.82        128.91         2.00 o
  -3  13  13        180.39        185.42         2.16 o
  -2  13  13         19.34         22.39         0.67 o
  -1  13  13        289.37        258.80         2.65 o
   0  13  13         44.84         44.80         0.92 o
   1  13  13        290.85        260.12         2.59 o
   2  13  13         19.97         23.08         0.74 o
   3  13  13        179.67        170.53         3.66 o
   4  13  13        134.79        117.82         3.57 o
  -4  14  13          1.51          3.57         0.44 o
  -3  14  13         39.43         39.61         0.82 o
  -2  14  13         34.45         41.47         1.33 o
  -1  14  13        271.75        270.44         2.50 o
   0  14  13        234.66        248.81         2.25 o
   1  14  13        268.00        268.80         4.08 o
   2  14  13         33.41         41.81         0.97 o
   3  14  13         38.70         38.81         0.97 o
   4  14  13          1.38          3.15         0.88 o
  -3  15  13         35.28         26.53         1.36 o
  -2  15  13         48.38         46.92         1.33 o
  -1  15  13          8.83          6.48         0.80 o
   0  15  13        409.72        407.61         4.08 o
   1  15  13          9.13          9.07         0.50 o
   2  15  13         48.51         46.59         0.97 o
   3  15  13         34.92         26.04         1.05 o
  -2  16  13         25.06         25.99         1.15 o
  -1  16  13         20.39         20.41         0.58 o
   0  16  13         73.43         60.68         1.21 o
   1  16  13         19.57         18.86         0.85 o
   2  16  13         26.30         25.79         2.58 o
   0   0  14       1559.41       1589.51         7.64 o
   1   0  14        555.10        522.25         2.48 o
   2   0  14        272.89        262.18         2.74 o
   3   0  14        473.82        447.19         5.08 o
   4   0  14        580.83        517.63         4.64 o
   5   0  14         33.65         37.76         0.78 o
   6   0  14          0.51         14.46         0.51 o
   7   0  14         55.22         44.59         2.14 o
  -7   1  14         28.42         30.53         2.89 o
  -6   1  14         69.69         71.39         1.93 o
  -5   1  14        132.23        120.92         2.00 o
  -4   1  14        431.71        439.25         4.73 o
  -3   1  14        371.83        324.00         3.73 o
  -2   1  14        880.21        943.07         4.67 o
  -1   1  14        299.22        298.31         2.04 o
   0   1  14       1538.35       1648.62         5.73 o
   1   1  14        300.12        293.06         1.86 o
   2   1  14        890.36        935.83         7.88 o
   3   1  14        370.14        329.26         3.62 o
   4   1  14        432.59        447.77         6.18 o
   5   1  14        131.76        121.63         1.44 o
   6   1  14         72.13         73.46         1.77 o
   7   1  14         28.88         28.08         1.75 o
  -7   2  14         28.19         23.79         6.35 o
  -6   2  14         38.19         34.97         0.95 o
  -5   2  14        159.59        162.97         2.86 o
  -4   2  14        389.55        382.28         3.32 o
  -3   2  14        194.75        209.64         3.48 o
  -2   2  14        170.54        179.24         1.23 o
  -1   2  14        238.59        244.82         1.43 o
   0   2  14         54.36         49.69         0.59 o
   1   2  14        238.03        245.44         1.78 o
   2   2  14        171.10        178.78         2.43 o
   3   2  14        191.90        208.23         2.37 o
   4   2  14        390.75        376.74         5.68 o
   5   2  14        159.31        162.05         2.18 o
   6   2  14         38.30         34.53         0.98 o
   7   2  14         28.29         23.89         1.21 o
  -7   3  14          5.23          3.06         0.91 o
  -6   3  14        191.72        174.13         2.33 o
  -5   3  14         20.00         39.29         1.47 o
  -4   3  14        155.35        164.89         2.80 o
  -3   3  14        488.28        520.18         4.02 o
  -2   3  14        211.90        227.38         2.46 o
  -1   3  14        155.42        173.60         1.53 o
   0   3  14        609.43        701.13         2.77 o
   1   3  14        157.51        171.64         1.35 o
   2   3  14        209.80        220.51         2.22 o
   3   3  14        494.57        508.25         4.04 o
   4   3  14        154.83        163.43         2.35 o
   5   3  14         20.92         39.36         1.33 o
   6   3  14        192.51        176.35         3.41 o
   7   3  14          5.55          4.34         0.98 o
  -7   4  14         34.12         27.06         1.30 o
  -6   4  14        130.72        110.98         2.30 o
  -5   4  14         50.47         46.99         0.94 o
  -4   4  14        625.93        611.93         8.15 o
  -3   4  14        642.16        627.69         5.50 o
  -2   4  14        126.49        128.44         1.07 o
  -1   4  14        702.53        719.98         4.27 o
   0   4  14        946.63        986.77         3.46 o
   1   4  14        707.49        719.88         3.81 o
   2   4  14        125.13        125.09         1.17 o
   3   4  14        646.36        636.83         5.50 o
   4   4  14        623.75        603.84         6.94 o
   5   4  14         49.90         47.50         1.11 o
   6   4  14        131.34        109.60         3.00 o
   7   4  14         33.66         32.18         1.82 o
  -6   5  14         12.37         14.30         0.55 o
  -5   5  14         47.29         42.74         1.27 o
  -4   5  14        404.07        414.97         9.30 o
  -3   5  14         97.81        112.39         1.73 o
  -2   5  14        632.77        655.30         3.01 o
  -1   5  14        274.52        265.81         1.46 o
   0   5  14         55.94         44.73         0.60 o
   1   5  14        277.23        264.18         1.60 o
   2   5  14        628.56        638.32         4.26 o
   3   5  14         98.27        107.79         1.14 o
   4   5  14        405.13        395.44         5.76 o
   5   5  14         47.63         43.25         1.43 o
   6   5  14         12.23         13.72         0.69 o
  -6   6  14          0.94          6.11         0.41 o
  -5   6  14        197.42        203.41         3.14 o
  -4   6  14         70.92         81.11         2.22 o
  -3   6  14         41.18         63.28         0.95 o
  -2   6  14        342.52        342.22         1.95 o
  -1   6  14       1469.92       1515.59         4.85 o
   0   6  14        104.66         94.10         1.60 o
   1   6  14       1458.79       1500.72         5.74 o
   2   6  14        345.10        336.86         1.87 o
   3   6  14         41.84         63.82         0.92 o
   4   6  14         69.87         76.29         2.15 o
   5   6  14        199.57        200.01         3.72 o
   6   6  14          0.84          6.32         0.41 o
  -6   7  14          1.73          4.22         0.38 o
  -5   7  14        313.19        295.87         4.62 o
  -4   7  14         88.11         85.50         1.92 o
  -3   7  14        130.35        135.43         1.43 o
  -2   7  14        867.65        856.97         3.25 o
  -1   7  14         77.09         71.05         0.77 o
   0   7  14       1157.40       1202.94         3.89 o
   1   7  14         77.12         68.61         1.03 o
   2   7  14        864.57        853.06         4.55 o
   3   7  14        129.15        136.93         1.33 o
   4   7  14         86.21         87.30         2.69 o
   5   7  14        316.09        278.07         5.62 o
   6   7  14          1.87          3.84         0.34 o
  -6   8  14        262.82        222.30         4.24 o
  -5   8  14         13.39         24.72         0.87 o
  -4   8  14        970.85        949.30        12.38 o
  -3   8  14        474.50        497.28         3.25 o
  -2   8  14       1637.73       1692.70         6.93 o
  -1   8  14         73.14         85.63         0.97 o
   0   8  14       3028.70       3048.56        10.12 o
   1   8  14         73.34         89.72         1.00 o
   2   8  14       1642.88       1655.79         9.69 o
   3   8  14        476.22        495.46         3.38 o
   4   8  14        971.92        978.59        12.83 o
   5   8  14         13.71         22.20         0.83 o
   6   8  14        260.14        225.49         7.16 o
  -6   9  14         87.80         79.48         2.58 o
  -5   9  14        168.74        176.43         3.38 o
  -4   9  14        789.94        770.48        13.13 o
  -3   9  14          8.21         12.42         0.53 o
  -2   9  14        660.76        651.26         6.11 o
  -1   9  14        275.93        308.20         2.82 o
   0   9  14         46.52         54.54         1.22 o
   1   9  14        278.20        304.27         3.07 o
   2   9  14        664.08        630.62         6.36 o
   3   9  14          8.10         13.20         0.49 o
   4   9  14        789.37        774.91         7.12 o
   5   9  14        167.70        168.74         2.51 o
   6   9  14         88.05         64.60         4.36 o
  -5  10  14        135.97        136.59         3.50 o
  -4  10  14        617.53        597.37         6.50 o
  -3  10  14        227.81        239.34         3.37 o
  -2  10  14       1249.52       1236.57         7.31 o
  -1  10  14        495.27        507.12         3.12 o
   0  10  14        615.32        641.18         3.56 o
   1  10  14        493.41        503.93         3.36 o
   2  10  14       1241.01       1237.31         6.71 o
   3  10  14        226.34        231.44         3.01 o
   4  10  14        612.72        611.10         7.22 o
   5  10  14        134.95        134.45         2.94 o
  -5  11  14         75.02         76.43         1.53 o
  -4  11  14         58.19         70.19         1.06 o
  -3  11  14         49.37         52.21         1.05 o
  -2  11  14         81.88         86.47         1.13 o
  -1  11  14        222.88        203.39         1.72 o
   0  11  14        403.90        381.91         3.84 o
   1  11  14        221.42        200.06         2.10 o
   2  11  14         81.21         84.06         1.64 o
   3  11  14         49.11         52.41         1.15 o
   4  11  14         57.66         65.41         0.91 o
   5  11  14         75.87         68.06         0.97 o
  -5  12  14         46.03         34.61         1.65 o
  -4  12  14        169.67        164.30         3.12 o
  -3  12  14         43.77         47.76         1.05 o
  -2  12  14        128.83        124.89         1.40 o
  -1  12  14        322.21        302.56         2.10 o
   0  12  14         56.92         52.79         1.10 o
   1  12  14        319.88        307.64         2.55 o
   2  12  14        127.52        120.57         1.48 o
   3  12  14         43.50         47.23         1.02 o
   4  12  14        167.00        169.21         2.53 o
   5  12  14         46.34         35.44         1.81 o
  -4  13  14          9.46         11.50         0.58 o
  -3  13  14         53.28         50.72         1.18 o
  -2  13  14         87.61        108.65         1.68 o
  -1  13  14         51.81         56.11         1.41 o
   0  13  14          4.90          6.28         0.44 o
   1  13  14         52.25         54.65         1.18 o
   2  13  14         86.34        109.90         1.60 o
   3  13  14         53.20         51.84         0.93 o
   4  13  14          9.76         11.47         0.78 o
  -3  14  14         77.87         80.31         1.58 o
  -2  14  14         12.04         12.81         0.47 o
  -1  14  14        231.46        255.13         2.39 o
   0  14  14         17.77         16.16         0.61 o
   1  14  14        232.84        258.80         2.20 o
   2  14  14         11.94         13.28         0.54 o
   3  14  14         79.94         80.22         1.58 o
  -3  15  14         15.86         14.29         0.89 o
  -2  15  14          2.16          3.36         0.34 o
  -1  15  14         19.46         20.08         0.61 o
   0  15  14         42.37         47.97         0.90 o
   1  15  14         19.27         19.72         0.68 o
   2  15  14          2.46          3.28         0.35 o
  -1  16  14         81.12         95.15         1.97 o
   0  16  14         15.55         13.96         0.73 o
   1  16  14         79.57        100.06         2.45 o
   1   0  15          0.15          2.43         0.18 o
   2   0  15        394.07        340.78         2.18 o
   3   0  15       2557.16       2284.11        12.37 o
   4   0  15        376.76        418.32         4.20 o
   5   0  15        212.05        180.42         4.94 o
   6   0  15         10.36          9.05         0.48 o
   7   0  15          2.97          4.72         0.99 o
  -7   1  15         24.86         20.47         1.59 o
  -6   1  15         26.95         26.95         0.87 o
  -5   1  15         45.89         51.54         1.29 o
  -4   1  15        133.69        145.06         2.49 o
  -3   1  15        174.82        194.17         1.93 o
  -2   1  15        126.31        136.35         1.67 o
  -1   1  15        367.92        346.17         1.67 o
   0   1  15       1894.98       1935.62         7.95 o
   1   1  15        372.74        345.13         2.08 o
   2   1  15        126.91        132.49         1.30 o
   3   1  15        175.56        196.77         3.15 o
   4   1  15        134.68        146.01         2.77 o
   5   1  15         45.76         50.60         0.87 o
   6   1  15         27.70         30.35         0.80 o
  -7   2  15          4.12          4.36         0.92 o
  -6   2  15          2.86          6.61         0.49 o
  -5   2  15         13.08         25.27         0.69 o
  -4   2  15        461.59        482.15         4.44 o
  -3   2  15        607.74        573.81         5.98 o
  -2   2  15        584.86        542.51         2.67 o
  -1   2  15        166.28        170.33         1.32 o
   0   2  15        895.60        911.78         4.05 o
   1   2  15        164.77        169.72         1.33 o
   2   2  15        584.56        542.78         3.75 o
   3   2  15        611.92        569.44         3.63 o
   4   2  15        457.86        475.84         5.02 o
   5   2  15         13.76         25.61         0.82 o
   6   2  15          2.84          7.54         0.74 o
   7   2  15          3.75          4.25         0.96 o
  -7   3  15         71.65         50.78         1.70 o
  -6   3  15         19.36         24.83         0.95 o
  -5   3  15         75.37         85.96         2.01 o
  -4   3  15        106.05        118.05         2.28 o
  -3   3  15         45.56         55.94         1.13 o
  -2   3  15        122.61        121.06         1.74 o
  -1   3  15        307.43        310.25         2.47 o
   0   3  15        305.23        294.36         1.44 o
   1   3  15        308.24        310.52         1.66 o
   2   3  15        120.47        125.06         2.01 o
   3   3  15         46.07         60.38         1.42 o
   4   3  15        106.56        116.34         2.87 o
   5   3  15         74.85         82.47         1.58 o
   6   3  15         19.12         28.47         0.78 o
   7   3  15         72.52         68.37         2.57 o
  -6   4  15         32.57         39.34         0.93 o
  -5   4  15         30.70         36.81         0.80 o
  -4   4  15        176.38        190.01         2.26 o
  -3   4  15        503.08        462.27         3.98 o
  -2   4  15        315.96        302.47         3.19 o
  -1   4  15         10.76         16.11         0.37 o
   0   4  15        613.90        652.27         2.66 o
   1   4  15         11.38         15.28         0.38 o
   2   4  15        315.85        302.28         2.92 o
   3   4  15        496.02        476.76         4.67 o
   4   4  15        176.17        188.48         3.83 o
   5   4  15         30.67         38.36         1.18 o
   6   4  15         33.01         41.42         0.78 o
  -6   5  15        107.43        113.53         1.60 o
  -5   5  15        469.37        430.31         5.69 o
  -4   5  15        651.68        656.96        11.47 o
  -3   5  15        258.93        253.06         3.73 o
  -2   5  15        243.39        259.26         1.99 o
  -1   5  15        338.43        336.06         2.22 o
   0   5  15        192.20        185.61         1.23 o
   1   5  15        328.37        340.18         2.18 o
   2   5  15        246.63        255.63         1.81 o
   3   5  15        263.15        248.34         2.49 o
   4   5  15        651.04        663.88         9.08 o
   5   5  15        472.75        430.35         7.19 o
   6   5  15        107.36        107.68         5.62 o
  -6   6  15        151.52        146.51         3.10 o
  -5   6  15        214.79        208.48         2.13 o
  -4   6  15        462.98        460.83         6.45 o
  -3   6  15        119.69        144.51         1.77 o
  -2   6  15         84.84         94.95         1.59 o
  -1   6  15        185.28        186.07         1.83 o
   0   6  15         60.49         65.02         0.75 o
   1   6  15        187.33        185.36         1.74 o
   2   6  15         84.53         97.74         1.61 o
   3   6  15        121.66        141.20         1.43 o
   4   6  15        460.79        456.69         3.88 o
   5   6  15        213.91        206.30         2.75 o
   6   6  15        151.43        136.98         4.69 o
  -6   7  15        240.74        222.40         2.98 o
  -5   7  15         58.83         61.45         1.85 o
  -4   7  15        788.78        800.04        13.27 o
  -3   7  15        227.79        217.91         1.80 o
  -2   7  15       1048.93       1101.29         6.09 o
  -1   7  15         96.75        110.63         1.05 o
   0   7  15          6.10          7.77         0.35 o
   1   7  15         95.62        109.00         1.27 o
   2   7  15       1046.80       1097.03         6.76 o
   3   7  15        228.50        225.10         1.96 o
   4   7  15        789.99        787.22         6.71 o
   5   7  15         60.07         62.92         1.15 o
   6   7  15        241.43        228.12         8.28 o
  -6   8  15        149.45        146.95         2.39 o
  -5   8  15        178.05        167.09         2.67 o
  -4   8  15        246.21        271.72         5.02 o
  -3   8  15         69.71         81.74         1.14 o
  -2   8  15       1029.25       1028.36         3.77 o
  -1   8  15        926.17        930.03         3.77 o
   0   8  15        106.48        112.26         1.09 o
   1   8  15        920.71        917.74         5.88 o
   2   8  15       1027.46       1019.44         5.30 o
   3   8  15         69.88         85.64         1.42 o
   4   8  15        243.49        263.92         3.30 o
   5   8  15        178.85        169.19         3.34 o
   6   8  15        147.16        131.53         2.78 o
  -6   9  15        151.72        127.43         3.44 o
  -5   9  15        333.24        318.30         9.47 o
  -4   9  15        229.14        230.79         4.18 o
  -3   9  15        726.34        709.52         4.58 o
  -2   9  15        241.88        229.49         2.82 o
  -1   9  15       1888.12       1852.94         6.37 o
   0   9  15       3112.99       3023.42        10.97 o
   1   9  15       1884.86       1834.98        13.76 o
   2   9  15        240.42        221.65         3.71 o
   3   9  15        722.87        714.70         5.77 o
   4   9  15        231.85        238.31         2.75 o
   5   9  15        332.38        328.26         3.07 o
  -5  10  15         63.06         69.75         2.11 o
  -4  10  15        282.26        300.71         7.48 o
  -3  10  15        163.67        161.89         1.60 o
  -2  10  15       1400.07       1387.22         6.17 o
  -1  10  15       1326.63       1312.29         8.46 o
   0  10  15       1666.59       1591.20        10.21 o
   1  10  15       1323.97       1322.64        10.08 o
   2  10  15       1408.45       1365.27        12.97 o
   3  10  15        162.54        157.44         1.80 o
   4  10  15        282.80        301.27         4.67 o
   5  10  15         63.70         71.58         3.10 o
  -5  11  15         58.52         59.15         2.65 o
  -4  11  15          9.57         16.09         0.90 o
  -3  11  15        337.69        354.09         3.32 o
  -2  11  15          2.58          7.75         0.43 o
  -1  11  15        247.70        251.22         2.04 o
   0  11  15         23.43         29.12         0.70 o
   1  11  15        247.45        248.52         2.68 o
   2  11  15          2.51          7.68         0.41 o
   3  11  15        340.06        350.88         3.26 o
   4  11  15         10.30         15.34         0.54 o
   5  11  15         58.44         53.55         1.93 o
  -4  12  15         98.22         83.71         3.12 o
  -3  12  15        116.76        110.89         1.58 o
  -2  12  15        132.82        144.78         1.47 o
  -1  12  15        321.28        341.83         2.34 o
   0  12  15        188.24        167.49         1.79 o
   1  12  15        323.40        341.10         3.82 o
   2  12  15        134.19        139.63         1.86 o
   3  12  15        116.39        109.99         1.93 o
   4  12  15         98.29         86.17         2.02 o
  -4  13  15        169.29        153.77         3.72 o
  -3  13  15         46.17         46.88         0.97 o
  -2  13  15        171.11        166.54         1.65 o
  -1  13  15        361.85        339.74         4.27 o
   0  13  15         94.40         80.77         1.18 o
   1  13  15        360.72        344.23         2.67 o
   2  13  15        172.23        167.74         1.90 o
   3  13  15         46.42         39.51         3.89 o
   4  13  15        169.45        152.63         9.43 o
  -3  14  15         14.81         14.26         0.80 o
  -2  14  15         25.62         28.94         0.75 o
  -1  14  15        135.26        139.09         1.64 o
   0  14  15         44.59         49.30         1.21 o
   1  14  15        137.00        135.90         1.84 o
   2  14  15         24.51         29.07         0.74 o
   3  14  15         15.14         14.29         0.61 o
  -2  15  15         30.11         25.90         0.77 o
  -1  15  15         43.20         42.74         0.86 o
   0  15  15         76.09         79.55         1.28 o
   1  15  15         43.77         43.05         0.89 o
   2  15  15         29.68         24.99         0.79 o
   0  16  15        242.29        237.65         7.12 o
   0   0  16         17.96         25.68         0.70 o
   1   0  16       2175.42       2179.94         6.41 o
   2   0  16          5.22         13.23         0.57 o
   3   0  16          0.14          5.71         0.49 o
   4   0  16         36.52         60.46         0.95 o
   5   0  16          3.51         14.85         0.55 o
   6   0  16         15.73         24.91         0.93 o
   7   0  16          1.20          1.34         0.67 o
  -7   1  16          4.37          6.52         0.90 o
  -6   1  16         26.98         24.57         1.11 o
  -5   1  16         58.62         64.19         1.37 o
  -4   1  16        169.65        181.28         2.84 o
  -3   1  16        171.31        169.95         2.88 o
  -2   1  16        123.60        127.40         1.51 o
  -1   1  16        528.76        529.91         2.17 o
   0   1  16        373.53        373.72         1.85 o
   1   1  16        523.25        531.52         2.07 o
   2   1  16        121.68        124.66         1.57 o
   3   1  16        168.88        169.18         2.45 o
   4   1  16        167.55        179.64         1.81 o
   5   1  16         57.97         64.32         1.16 o
   6   1  16         26.37         26.12         0.69 o
   7   1  16          3.96         10.08         1.06 o
  -6   2  16         29.69         32.40         0.90 o
  -5   2  16         87.78        104.86         1.67 o
  -4   2  16        557.34        585.02         6.09 o
  -3   2  16        708.74        719.89         6.06 o
  -2   2  16        281.55        273.25         2.95 o
  -1   2  16         63.76         70.03         1.14 o
   0   2  16         42.08         50.39         1.04 o
   1   2  16         64.23         70.55         1.12 o
   2   2  16        280.79        265.24         2.70 o
   3   2  16        701.93        747.49        11.11 o
   4   2  16        558.17        581.45         4.66 o
   5   2  16         86.60        104.52         1.85 o
   6   2  16         29.47         31.82         1.15 o
  -6   3  16        245.24        196.74         6.64 o
  -5   3  16          6.66         15.19         0.60 o
  -4   3  16        269.25        271.72         3.53 o
  -3   3  16        457.73        497.17         4.45 o
  -2   3  16        353.83        349.50         2.15 o
  -1   3  16        476.25        477.49         2.38 o
   0   3  16        288.15        335.64         1.85 o
   1   3  16        475.73        480.61         2.51 o
   2   3  16        353.29        346.59         2.08 o
   3   3  16        453.69        500.19         2.61 o
   4   3  16        266.18        270.16         2.98 o
   5   3  16          7.77         15.27         0.56 o
   6   3  16        244.47        199.69         5.52 o
  -6   4  16        141.87        156.79         2.55 o
  -5   4  16         88.55        118.34         1.94 o
  -4   4  16        222.88        238.81         2.25 o
  -3   4  16         49.80         70.11         1.03 o
  -2   4  16        400.80        408.35         5.51 o
  -1   4  16         29.20         30.98         0.53 o
   0   4  16       1522.11       1435.61         4.38 o
   1   4  16         28.56         31.13         0.55 o
   2   4  16        397.41        408.49         6.37 o
   3   4  16         50.42         70.75         1.10 o
   4   4  16        220.55        241.49         3.01 o
   5   4  16         87.81        123.37         2.39 o
   6   4  16        141.20        146.06         7.16 o
  -6   5  16         12.77         22.38         0.94 o
  -5   5  16         67.66         67.25         1.50 o
  -4   5  16        185.01        183.05         1.72 o
  -3   5  16         75.77         92.40         1.78 o
  -2   5  16         65.70         86.24         1.72 o
  -1   5  16        195.58        191.73         1.37 o
   0   5  16       1941.08       2009.98         6.71 o
   1   5  16        197.14        191.82         1.51 o
   2   5  16         66.02         83.70         1.42 o
   3   5  16         76.29         90.04         1.97 o
   4   5  16        186.09        185.26         2.47 o
   5   5  16         66.49         67.95         1.04 o
   6   5  16         12.47         24.32         0.78 o
  -6   6  16         30.71         35.70         1.24 o
  -5   6  16        186.71        175.13         2.44 o
  -4   6  16        230.74        238.80         3.02 o
  -3   6  16       1686.31       1652.27        14.38 o
  -2   6  16        486.74        505.57         5.05 o
  -1   6  16       1500.32       1500.97         6.54 o
   0   6  16       1387.42       1376.93         4.23 o
   1   6  16       1499.57       1511.15         5.83 o
   2   6  16        489.93        524.17         6.00 o
   3   6  16       1674.14       1690.40         9.98 o
   4   6  16        230.47        247.35         3.54 o
   5   6  16        183.79        173.88         1.73 o
   6   6  16         31.34         33.98         3.41 o
  -6   7  16         43.01         44.81         1.55 o
  -5   7  16        168.48        157.95         3.05 o
  -4   7  16        218.87        258.47         3.38 o
  -3   7  16        519.28        490.24         6.39 o
  -2   7  16       2139.38       2184.39        10.47 o
  -1   7  16       1019.55       1073.22         4.42 o
   0   7  16       2886.64       2849.57         9.62 o
   1   7  16       1016.45       1072.95         5.34 o
   2   7  16       2139.15       2186.86         7.99 o
   3   7  16        518.56        503.42         5.64 o
   4   7  16        218.11        266.14         2.73 o
   5   7  16        169.23        160.36         3.42 o
   6   7  16         43.37         39.51         1.14 o
  -6   8  16         79.84         71.15         2.16 o
  -5   8  16        211.21        198.79         4.17 o
  -4   8  16        109.37        117.03         2.18 o
  -3   8  16        507.02        524.34         4.74 o
  -2   8  16        903.13        912.79         5.76 o
  -1   8  16       1245.70       1202.77         5.33 o
   0   8  16       1046.71       1037.73         4.11 o
   1   8  16       1245.44       1204.40         6.81 o
   2   8  16        899.98        912.07         6.66 o
   3   8  16        508.86        516.89         4.78 o
   4   8  16        109.07        117.45         1.17 o
   5   8  16        210.88        193.89         2.83 o
   6   8  16         79.52         74.62         1.72 o
  -5   9  16        108.29        111.94         2.04 o
  -4   9  16        319.09        328.65         3.40 o
  -3   9  16        298.55        290.94         2.47 o
  -2   9  16       1074.35       1053.85         6.27 o
  -1   9  16        216.29        199.50         1.55 o
   0   9  16        362.40        339.50         2.13 o
   1   9  16        216.00        199.07         1.74 o
   2   9  16       1076.04       1057.35         6.93 o
   3   9  16        296.29        290.30         2.10 o
   4   9  16        322.62        314.65         3.64 o
   5   9  16        109.19        106.65         2.01 o
  -5  10  16         43.24         50.18         1.33 o
  -4  10  16        613.66        563.03         7.22 o
  -3  10  16          9.21         13.04         0.47 o
  -2  10  16        111.34        110.32         1.31 o
  -1  10  16         65.17         84.28         1.08 o
   0  10  16         15.25         23.56         0.60 o
   1  10  16         65.64         84.79         1.17 o
   2  10  16        109.26        106.45         1.26 o
   3  10  16          9.49         13.57         0.47 o
   4  10  16        609.26        579.29         5.74 o
   5  10  16         43.94         44.85         1.25 o
  -5  11  16        107.60         87.96         2.92 o
  -4  11  16         52.44         53.25         1.53 o
  -3  11  16        284.93        254.77         2.27 o
  -2  11  16         16.62         25.17         0.93 o
  -1  11  16       1729.88       1682.06        11.67 o
   0  11  16        197.67        189.79         1.66 o
   1  11  16       1732.11       1685.81        12.65 o
   2  11  16         15.52         23.37         0.69 o
   3  11  16        283.61        251.77         2.46 o
   4  11  16         52.95         53.24         1.06 o
  -4  12  16        133.86        112.74         7.50 o
  -3  12  16         62.38         56.29         1.01 o
  -2  12  16        107.70        104.15         1.35 o
  -1  12  16         13.61         15.42         0.51 o
   0  12  16         70.21         81.77         1.86 o
   1  12  16         13.75         16.44         0.57 o
   2  12  16        108.76        101.80         1.81 o
   3  12  16         62.48         55.41         1.06 o
   4  12  16        133.78        124.00         5.22 o
  -3  13  16        132.21        131.18         1.62 o
  -2  13  16         20.80         21.09         0.58 o
  -1  13  16         31.17         25.19         3.27 o
   0  13  16        127.15        126.85         1.38 o
   1  13  16         31.96         35.21         0.82 o
   2  13  16         21.98         21.72         0.76 o
   3  13  16        131.15        128.53         1.76 o
  -3  14  16         22.59         27.61         5.88 o
  -2  14  16        162.15        158.19         1.88 o
  -1  14  16        157.89        158.09         1.73 o
   0  14  16        147.39        153.77         1.95 o
   1  14  16        158.62        155.12         2.23 o
   2  14  16        163.40        158.68         1.74 o
   3  14  16         22.29         28.36         2.40 o
  -1  15  16         10.44          9.95         0.50 o
   0  15  16         72.92         79.15         1.84 o
   1  15  16         10.21         10.47         0.66 o
   1   0  17        105.21        101.98         0.91 o
   2   0  17        371.23        428.14         3.25 o
   3   0  17         95.90        111.01         3.48 o
   4   0  17         16.90         31.57         1.34 o
   5   0  17        212.49        213.74         2.12 o
   6   0  17        244.66        218.02         6.73 o
  -6   1  17        111.61         93.93         3.21 o
  -5   1  17        388.14        377.17         2.88 o
  -4   1  17        102.26        107.74         1.41 o
  -3   1  17        219.05        233.61         1.67 o
  -2   1  17        363.91        359.54         3.66 o
  -1   1  17         22.92         28.12         0.50 o
   0   1  17         69.40         96.24         0.99 o
   1   1  17         20.98         26.59         0.48 o
   2   1  17        363.66        368.42         3.20 o
   3   1  17        222.49        232.74         1.95 o
   4   1  17        103.63        105.71         1.24 o
   5   1  17        388.17        380.38         4.01 o
   6   1  17        111.54         99.75         3.37 o
  -6   2  17         80.15         65.89         2.51 o
  -5   2  17          9.51         14.83         0.62 o
  -4   2  17        570.65        593.54         3.63 o
  -3   2  17        163.50        181.51         1.66 o
  -2   2  17        196.89        213.91         3.28 o
  -1   2  17        105.41        109.85         1.01 o
   0   2  17        519.76        456.07         2.19 o
   1   2  17        103.77        111.47         1.03 o
   2   2  17        196.87        211.18         2.95 o
   3   2  17        165.40        181.00         1.87 o
   4   2  17        572.98        605.47         6.27 o
   5   2  17          9.80         15.33         0.52 o
   6   2  17         80.76         74.59         2.05 o
  -6   3  17        110.75         86.88         1.64 o
  -5   3  17        303.55        281.91         4.03 o
  -4   3  17        409.50        400.24         3.15 o
  -3   3  17       1139.73       1162.68        16.32 o
  -2   3  17       1073.56       1083.39         7.94 o
  -1   3  17       2301.29       2225.74         8.35 o
   0   3  17        715.96        719.40         3.28 o
   1   3  17       2290.94       2232.82         8.13 o
   2   3  17       1075.87       1072.09         7.42 o
   3   3  17       1141.35       1145.02        10.31 o
   4   3  17        408.18        402.67         3.68 o
   5   3  17        306.47        282.80         4.31 o
   6   3  17        111.24         80.91         4.06 o
  -6   4  17         71.68         77.11         1.28 o
  -5   4  17          3.46          9.06         0.44 o
  -4   4  17         51.66         59.68         1.16 o
  -3   4  17        593.13        607.97         3.76 o
  -2   4  17        101.90        112.41         1.26 o
  -1   4  17        478.63        461.49         3.19 o
   0   4  17         49.75         57.81         0.79 o
   1   4  17        487.03        472.68         2.61 o
   2   4  17        103.45        111.50         1.30 o
   3   4  17        598.11        611.36         3.97 o
   4   4  17         52.25         60.35         0.87 o
   5   4  17          3.76          8.87         0.49 o
   6   4  17         70.32         74.49         2.13 o
  -6   5  17        601.43        520.90        10.17 o
  -5   5  17        490.67        469.10         5.44 o
  -4   5  17        270.48        282.30         2.62 o
  -3   5  17        186.61        199.43         2.13 o
  -2   5  17        744.56        761.92         4.26 o
  -1   5  17        691.02        707.37         4.12 o
   0   5  17        317.57        312.56         1.81 o
   1   5  17        701.55        711.49         4.78 o
   2   5  17        742.93        761.29         3.98 o
   3   5  17        189.94        199.81         1.59 o
   4   5  17        271.22        290.40         2.81 o
   5   5  17        489.00        481.73         2.91 o
   6   5  17        601.46        522.03        23.30 o
  -6   6  17         22.00         33.38         1.10 o
  -5   6  17        274.18        282.82         2.78 o
  -4   6  17         62.33         81.34         1.80 o
  -3   6  17       1416.63       1463.00        10.78 o
  -2   6  17        347.58        387.16         4.24 o
  -1   6  17       1731.04       1690.48         5.91 o
   0   6  17         27.09         40.78         1.34 o
   1   6  17       1739.03       1709.46         7.64 o
   2   6  17        346.81        375.32         3.89 o
   3   6  17       1423.18       1480.77         8.14 o
   4   6  17         61.78         78.28         1.49 o
   5   6  17        276.63        269.53         3.48 o
   6   6  17         21.77         32.92         1.07 o
  -6   7  17        138.60        109.26         3.34 o
  -5   7  17         42.20         42.16         0.90 o
  -4   7  17        483.77        483.17         3.87 o
  -3   7  17        187.95        186.71         2.14 o
  -2   7  17        268.51        246.45         1.71 o
  -1   7  17        222.18        202.01         1.49 o
   0   7  17        373.76        353.84         2.22 o
   1   7  17        223.79        202.14         1.55 o
   2   7  17        265.92        243.25         1.74 o
   3   7  17        190.44        191.29         1.95 o
   4   7  17        481.56        496.42         3.91 o
   5   7  17         41.99         30.55         2.99 o
   6   7  17        136.48        109.85         2.64 o
  -5   8  17        104.50         99.65         1.85 o
  -4   8  17         46.85         52.93         1.05 o
  -3   8  17        395.43        410.04         3.33 o
  -2   8  17         95.37         94.64         1.79 o
  -1   8  17        327.82        318.17         1.97 o
   0   8  17        471.92        483.32         2.45 o
   1   8  17        326.65        316.58         2.64 o
   2   8  17         96.71         96.37         2.37 o
   3   8  17        397.50        430.47         2.93 o
   4   8  17         47.10         54.26         0.94 o
   5   8  17        105.94        101.66         1.42 o
  -5   9  17         48.00         47.36         2.47 o
  -4   9  17         65.78         65.60         1.07 o
  -3   9  17         64.11         75.61         1.01 o
  -2   9  17        786.23        770.94         4.38 o
  -1   9  17        117.54        116.55         1.27 o
   0   9  17          4.28          5.17         0.34 o
   1   9  17        117.57        118.17         1.43 o
   2   9  17        783.22        778.84         6.23 o
   3   9  17         63.91         75.91         1.00 o
   4   9  17         65.21         67.87         0.85 o
   5   9  17         48.24         47.74         1.74 o
  -5  10  17        263.29        219.98         6.46 o
  -4  10  17         55.88         48.50         1.91 o
  -3  10  17        170.87        183.87         3.61 o
  -2  10  17        119.55        118.15         1.43 o
  -1  10  17        153.24        158.95         2.11 o
   0  10  17         84.77         64.96         0.96 o
   1  10  17        151.65        158.44         2.72 o
   2  10  17        118.10        117.51         1.82 o
   3  10  17        170.00        174.54         3.07 o
   4  10  17         56.07         50.71         1.36 o
   5  10  17        261.21        209.75         8.53 o
  -4  11  17         50.15         53.14         1.63 o
  -3  11  17        411.32        405.92         2.87 o
  -2  11  17        189.18        179.21         1.79 o
  -1  11  17          9.64          9.96         0.50 o
   0  11  17        284.85        286.59         2.30 o
   1  11  17         10.64          9.72         0.46 o
   2  11  17        190.56        176.65         1.99 o
   3  11  17        414.58        400.30         5.57 o
   4  11  17         50.42         54.77         1.27 o
  -4  12  17         62.15         61.74         2.24 o
  -3  12  17         87.89         84.21         2.59 o
  -2  12  17        356.24        336.92         2.30 o
  -1  12  17        206.14        232.82         2.03 o
   0  12  17        571.83        526.94         2.94 o
   1  12  17        206.81        230.69         2.56 o
   2  12  17        355.07        332.47         4.97 o
   3  12  17         87.00         83.41         2.38 o
   4  12  17         61.21         58.39         1.50 o
  -3  13  17          4.84          8.63         0.61 o
  -2  13  17        114.40        110.82         2.02 o
  -1  13  17         21.58         22.53         0.65 o
   0  13  17         70.13         79.71         1.10 o
   1  13  17         21.65         22.71         0.65 o
   2  13  17        115.24        109.63         1.68 o
   3  13  17          4.88          8.51         0.60 o
  -2  14  17          1.07          2.96         0.33 o
  -1  14  17        151.82        145.49         2.08 o
   0  14  17          0.39          0.68         0.26 o
   1  14  17        152.07        150.03         2.34 o
   2  14  17          1.24          2.98         0.40 o
  -1  15  17         35.57         30.84         1.94 o
   0  15  17          0.18          1.47         0.76 o
   1  15  17         34.85         33.07         1.97 o
   0   0  18        118.46        118.37         1.60 o
   1   0  18        285.71        310.16         1.73 o
   2   0  18       1804.44       1815.91         8.38 o
   3   0  18        286.40        316.22         2.51 o
   4   0  18        266.85        255.96         1.98 o
   5   0  18         24.80         32.36         1.02 o
   6   0  18         31.53         41.99         1.43 o
  -6   1  18         16.02         22.67         0.72 o
  -5   1  18        126.30        124.83         1.87 o
  -4   1  18         26.15         29.89         1.03 o
  -3   1  18        188.57        223.76         1.76 o
  -2   1  18        418.89        419.14         5.45 o
  -1   1  18        113.29        107.88         1.09 o
   0   1  18          2.02          4.63         0.34 o
   1   1  18        114.28        108.49         1.02 o
   2   1  18        414.20        411.85         6.39 o
   3   1  18        191.05        226.52         2.00 o
   4   1  18         25.52         33.37         0.97 o
   5   1  18        128.37        125.48         1.89 o
   6   1  18         16.45         23.05         1.39 o
  -6   2  18        216.48        201.31         7.32 o
  -5   2  18        173.30        168.57         1.74 o
  -4   2  18        215.17        219.65         1.92 o
  -3   2  18         73.39         96.45         1.58 o
  -2   2  18       1176.31       1211.46        10.11 o
  -1   2  18        311.81        324.79         1.80 o
   0   2  18       2226.22       2201.60         7.30 o
   1   2  18        312.39        328.67         1.84 o
   2   2  18       1178.77       1237.45         6.92 o
   3   2  18         74.17         96.47         1.61 o
   4   2  18        214.19        219.22         1.67 o
   5   2  18        172.70        165.08         1.64 o
   6   2  18        215.22        221.04         3.72 o
  -6   3  18         87.97         74.34         1.47 o
  -5   3  18         76.76         79.97         1.65 o
  -4   3  18         81.36         74.99         2.08 o
  -3   3  18        355.93        380.45         3.77 o
  -2   3  18       1433.91       1426.38         6.03 o
  -1   3  18        312.76        339.77         1.97 o
   0   3  18       1631.42       1661.44         5.88 o
   1   3  18        313.20        346.76         1.88 o
   2   3  18       1427.10       1418.91         6.82 o
   3   3  18        353.87        391.70         3.68 o
   4   3  18         79.85         77.51         1.86 o
   5   3  18         75.43         79.81         1.03 o
   6   3  18         86.19         63.89         1.87 o
  -6   4  18         15.48         17.69         1.06 o
  -5   4  18        171.59        165.95         2.04 o
  -4   4  18        249.76        273.69         2.71 o
  -3   4  18        919.12        952.93        10.22 o
  -2   4  18        682.48        725.78         6.02 o
  -1   4  18        622.40        592.71         3.35 o
   0   4  18        652.65        660.91         2.87 o
   1   4  18        617.33        604.75         3.85 o
   2   4  18        683.51        712.74         9.20 o
   3   4  18        918.16        972.05         8.23 o
   4   4  18        252.19        273.98         2.02 o
   5   4  18        172.54        166.23         1.63 o
   6   4  18         15.56         15.62         1.38 o
  -6   5  18        207.21        158.04         4.12 o
  -5   5  18         10.38         13.07         0.94 o
  -4   5  18        627.87        667.91         4.24 o
  -3   5  18       1188.89       1187.17         9.07 o
  -2   5  18       2253.99       2269.85        14.04 o
  -1   5  18         59.50         74.20         1.02 o
   0   5  18        475.27        516.54         3.00 o
   1   5  18         57.33         75.87         1.09 o
   2   5  18       2256.00       2270.77        11.71 o
   3   5  18       1182.91       1192.46         7.43 o
   4   5  18        626.61        664.06         5.89 o
   5   5  18          9.50         13.99         0.48 o
   6   5  18        208.63        150.15        11.81 o
  -6   6  18        129.79        110.83         3.24 o
  -5   6  18         62.02         72.67         2.94 o
  -4   6  18        265.02        269.67         2.72 o
  -3   6  18         49.07         47.73         0.85 o
  -2   6  18        688.38        678.90         3.24 o
  -1   6  18       1518.73       1474.83         9.28 o
   0   6  18       1131.06       1063.59         4.60 o
   1   6  18       1516.00       1485.24         9.84 o
   2   6  18        684.92        686.75         3.46 o
   3   6  18         48.83         49.09         0.80 o
   4   6  18        267.02        277.05         3.55 o
   5   6  18         61.17         72.53         1.96 o
   6   6  18        129.42        111.25         6.73 o
  -5   7  18        409.78        401.42         5.56 o
  -4   7  18         18.04         22.72         0.82 o
  -3   7  18        305.03        313.40         2.21 o
  -2   7  18        276.57        279.93         2.75 o
  -1   7  18       1166.27       1144.04         5.49 o
   0   7  18          4.73          5.73         0.41 o
   1   7  18       1166.74       1149.27         6.93 o
   2   7  18        275.86        276.04         2.83 o
   3   7  18        303.14        315.83         2.44 o
   4   7  18         19.45         20.10         1.04 o
   5   7  18        405.65        398.46         4.36 o
  -5   8  18        109.40        107.17         5.70 o
  -4   8  18        223.54        213.43         2.06 o
  -3   8  18        297.11        295.18         2.76 o
  -2   8  18        216.65        217.34         1.81 o
  -1   8  18        367.57        352.36         2.21 o
   0   8  18         40.01         29.91         0.69 o
   1   8  18        367.71        355.36         3.03 o
   2   8  18        219.75        216.34         2.12 o
   3   8  18        292.93        303.24         2.06 o
   4   8  18        224.59        209.13         2.71 o
   5   8  18        106.38        103.54         4.05 o
  -5   9  18         12.71         12.32         0.62 o
  -4   9  18         24.73         25.90         0.82 o
  -3   9  18         13.68         26.05         0.91 o
  -2   9  18        197.97        186.80         2.09 o
  -1   9  18        342.78        336.67         2.14 o
   0   9  18        374.78        350.76         2.41 o
   1   9  18        337.35        341.10         2.73 o
   2   9  18        200.27        184.96         2.74 o
   3   9  18         13.74         23.71         1.00 o
   4   9  18         24.60         25.89         0.74 o
   5   9  18         12.73         10.99         0.68 o
  -4  10  18        238.51        201.89         6.01 o
  -3  10  18         69.60         75.64         1.16 o
  -2  10  18        268.21        245.03         1.94 o
  -1  10  18        175.95        177.54         1.56 o
   0  10  18        316.35        308.93         2.13 o
   1  10  18        178.51        178.76         1.90 o
   2  10  18        267.76        242.88         2.70 o
   3  10  18         70.86         75.26         1.44 o
   4  10  18        238.56        216.17         2.02 o
  -4  11  18          2.88          2.67         0.33 o
  -3  11  18          4.13          3.45         0.88 o
  -2  11  18         86.25         89.49         1.11 o
  -1  11  18         58.18         59.85         0.93 o
   0  11  18         86.47         77.36         1.03 o
   1  11  18         57.31         59.39         1.04 o
   2  11  18         86.09         90.65         1.25 o
   3  11  18          4.38          5.39         0.41 o
   4  11  18          3.02          2.94         0.37 o
  -4  12  18         60.77         52.75         2.16 o
  -3  12  18         27.60         30.63         1.09 o
  -2  12  18        257.53        251.83         2.35 o
  -1  12  18         97.09         96.21         1.42 o
   0  12  18        324.96        308.28         2.69 o
   1  12  18         96.46        100.69         1.42 o
   2  12  18        256.13        251.09         4.40 o
   3  12  18         27.42         29.86         1.28 o
  -3  13  18          9.13         12.97         0.93 o
  -2  13  18         68.76         67.39         1.24 o
  -1  13  18        156.81        153.97         1.70 o
   0  13  18        162.28        172.58         1.67 o
   1  13  18        157.26        154.60         1.76 o
   2  13  18         69.37         69.10         1.20 o
   3  13  18          8.98         11.50         1.02 o
  -2  14  18         48.68         45.81         2.24 o
  -1  14  18         26.89         23.78         0.81 o
   0  14  18          9.97         11.18         0.56 o
   1  14  18         24.67         23.35         1.04 o
   2  14  18         49.62         44.46         1.53 o
   1   0  19        498.80        462.99         2.63 o
   2   0  19        144.11        163.78         1.72 o
   3   0  19         33.45         54.96         1.38 o
   4   0  19        426.62        421.80         3.20 o
   5   0  19          5.28          8.65         0.42 o
   6   0  19        126.39        101.37         2.25 o
  -6   1  19         87.39         73.30         7.74 o
  -5   1  19         86.41         93.19         2.74 o
  -4   1  19        282.11        298.66         3.25 o
  -3   1  19        253.50        243.14         2.70 o
  -2   1  19         46.40         62.94         1.07 o
  -1   1  19         86.68         97.00         1.08 o
   0   1  19          5.98          8.05         0.48 o
   1   1  19         89.99         95.43         1.01 o
   2   1  19         46.70         58.47         1.34 o
   3   1  19        257.06        239.14         3.50 o
   4   1  19        280.47        295.02         2.37 o
   5   1  19         87.25         91.19         1.64 o
   6   1  19         87.60         67.66         1.74 o
  -6   2  19        122.93         95.47         8.83 o
  -5   2  19         81.96         84.70         1.42 o
  -4   2  19        165.59        156.63         1.69 o
  -3   2  19       1093.18       1117.25         6.20 o
  -2   2  19       1147.11       1185.15         5.60 o
  -1   2  19        399.18        399.22         2.17 o
   0   2  19        172.53        169.45         1.55 o
   1   2  19        400.88        398.51         2.59 o
   2   2  19       1148.78       1178.25         5.41 o
   3   2  19       1090.18       1149.76         7.23 o
   4   2  19        165.30        156.43         1.35 o
   5   2  19         82.22         86.19         1.80 o
   6   2  19        123.94         97.41         4.97 o
  -6   3  19        151.21        128.29         2.77 o
  -5   3  19        215.79        221.18         3.44 o
  -4   3  19        308.04        292.87         3.61 o
  -3   3  19       1106.30       1068.81        10.48 o
  -2   3  19        285.70        296.76         3.24 o
  -1   3  19       2469.99       2385.53         9.04 o
   0   3  19        457.37        450.61         2.35 o
   1   3  19       2471.90       2413.02        10.66 o
   2   3  19        284.02        305.27         3.48 o
   3   3  19       1108.50       1074.52         6.78 o
   4   3  19        309.76        288.98         2.48 o
   5   3  19        216.04        218.88         4.54 o
   6   3  19        152.67        132.03        15.51 o
  -6   4  19        195.11        171.59         4.14 o
  -5   4  19        258.13        260.48         4.62 o
  -4   4  19         89.40         92.87         2.06 o
  -3   4  19        963.91        994.15         5.99 o
  -2   4  19         27.06         36.90         0.70 o
  -1   4  19       1798.36       1694.39         9.66 o
   0   4  19        326.29        345.96         3.02 o
   1   4  19       1804.16       1719.59         7.71 o
   2   4  19         27.90         36.43         0.73 o
   3   4  19        970.74       1001.86         7.43 o
   4   4  19         89.38         92.78         2.04 o
   5   4  19        263.11        259.59         5.55 o
   6   4  19        192.97        157.00        10.70 o
  -5   5  19        101.16        106.84         3.75 o
  -4   5  19        142.19        140.26         1.54 o
  -3   5  19          3.04          5.64         0.45 o
  -2   5  19        123.97        144.61         1.70 o
  -1   5  19        665.71        680.90         3.05 o
   0   5  19         23.22         31.28         0.70 o
   1   5  19        661.50        681.84         3.09 o
   2   5  19        125.76        144.41         1.43 o
   3   5  19          2.97          4.84         0.34 o
   4   5  19        142.93        143.25         2.14 o
   5   5  19        100.69        107.48         2.17 o
  -5   6  19        229.22        218.80         3.17 o
  -4   6  19         40.27         43.14         1.38 o
  -3   6  19        521.69        512.57         4.61 o
  -2   6  19        325.86        320.00         2.08 o
  -1   6  19        367.11        347.64         2.09 o
   0   6  19         15.53         20.75         0.60 o
   1   6  19        367.41        355.18         2.47 o
   2   6  19        325.84        327.75         2.54 o
   3   6  19        518.29        516.15         4.87 o
   4   6  19         40.25         49.17         0.94 o
   5   6  19        227.16        206.42         4.03 o
  -5   7  19        114.17        112.52         3.86 o
  -4   7  19        116.18        125.44         1.43 o
  -3   7  19         53.33         55.55         1.52 o
  -2   7  19        162.23        167.82         1.49 o
  -1   7  19        117.03        117.63         1.21 o
   0   7  19          6.62         11.29         0.58 o
   1   7  19        119.31        121.20         1.36 o
   2   7  19        163.45        165.83         2.23 o
   3   7  19         52.39         58.95         0.93 o
   4   7  19        116.47        124.64         1.74 o
   5   7  19        115.96        115.71         2.05 o
  -5   8  19        139.12        127.56         2.95 o
  -4   8  19         26.88         31.81         0.87 o
  -3   8  19        125.39        137.27         1.56 o
  -2   8  19         77.36         73.82         1.03 o
  -1   8  19        105.20        103.23         1.33 o
   0   8  19        178.95        163.29         1.75 o
   1   8  19        107.36        103.25         1.62 o
   2   8  19         78.85         72.92         0.97 o
   3   8  19        125.82        145.16         1.45 o
   4   8  19         27.04         29.99         0.68 o
   5   8  19        139.89        122.92         2.83 o
  -5   9  19         22.29         24.67         1.44 o
  -4   9  19         11.41          9.85         0.55 o
  -3   9  19        121.28        127.18         1.89 o
  -2   9  19        223.99        211.96         2.07 o
  -1   9  19         57.37         53.74         0.81 o
   0   9  19        154.49        182.11         1.88 o
   1   9  19         57.79         54.10         0.99 o
   2   9  19        226.32        210.27         3.76 o
   3   9  19        123.60        124.96         1.87 o
   4   9  19         11.40          8.49         0.41 o
   5   9  19         21.60         24.78         1.47 o
  -4  10  19         63.20         61.99         1.73 o
  -3  10  19         39.81         34.96         0.83 o
  -2  10  19        243.97        258.86         2.47 o
  -1  10  19         21.81         25.25         0.58 o
   0  10  19        119.39        129.76         1.43 o
   1  10  19         21.43         25.20         0.65 o
   2  10  19        244.16        266.66         3.65 o
   3  10  19         41.08         33.95         0.80 o
   4  10  19         64.92         62.82         1.29 o
  -4  11  19         19.75         16.27         0.99 o
  -3  11  19         17.61         20.71         0.62 o
  -2  11  19        171.15        166.53         1.56 o
  -1  11  19         75.33         69.29         1.02 o
   0  11  19         23.17         22.86         0.69 o
   1  11  19         76.33         69.35         1.14 o
   2  11  19        169.81        171.02         2.21 o
   3  11  19         17.16         20.77         0.65 o
   4  11  19         20.38         18.29         2.04 o
  -3  12  19         63.89         62.18         1.39 o
  -2  12  19        160.97        155.88         2.42 o
  -1  12  19         71.95         74.19         1.07 o
   0  12  19        149.59        154.06         1.71 o
   1  12  19         72.24         76.77         1.16 o
   2  12  19        161.88        161.33         1.88 o
   3  12  19         64.25         54.45         1.85 o
  -2  13  19        254.32        236.91         2.74 o
  -1  13  19         43.82         46.22         1.07 o
   0  13  19          0.28          0.50         0.25 o
   1  13  19         43.24         47.16         0.87 o
   2  13  19        252.90        239.65         2.81 o
   0  14  19         64.39         65.19         1.91 o
   0   0  20        234.32        247.72         2.58 o
   1   0  20        283.18        297.03         2.00 o
   2   0  20        818.03        809.91         3.82 o
   3   0  20        333.82        335.04         2.21 o
   4   0  20         34.41         37.77         0.75 o
   5   0  20          7.39         14.65         0.48 o
   6   0  20         21.00         16.20         1.17 o
  -5   1  20         13.77         17.82         1.00 o
  -4   1  20        132.65        144.93         1.71 o
  -3   1  20        248.14        245.49         1.94 o
  -2   1  20        289.71        298.48         2.20 o
  -1   1  20       1024.20       1005.58         6.49 o
   0   1  20         67.63         75.53         1.10 o
   1   1  20       1021.67       1011.37         6.80 o
   2   1  20        293.07        296.64         3.03 o
   3   1  20        248.10        248.83         2.02 o
   4   1  20        133.53        147.19         1.42 o
   5   1  20         13.40         18.07         0.89 o
   6   1  20         60.01         39.43         1.81 o
  -5   2  20        275.68        263.74         4.86 o
  -4   2  20         52.47         53.69         0.98 o
  -3   2  20        116.29        124.70         2.19 o
  -2   2  20        141.93        150.29         1.59 o
  -1   2  20        114.87        103.53         1.29 o
   0   2  20          1.18          4.24         0.32 o
   1   2  20        115.33        100.64         1.75 o
   2   2  20        144.05        150.03         1.82 o
   3   2  20        117.21        121.67         1.20 o
   4   2  20         51.65         52.23         0.84 o
   5   2  20        272.69        262.16         2.61 o
   6   2  20         87.09         70.25         2.43 o
  -5   3  20        107.37         94.99         2.08 o
  -4   3  20        691.23        674.50         8.49 o
  -3   3  20         57.93         60.58         1.25 o
  -2   3  20       1156.16       1167.35         6.54 o
  -1   3  20        192.51        188.75         1.76 o
   0   3  20       2066.75       2050.09         8.10 o
   1   3  20        194.31        189.41         1.67 o
   2   3  20       1158.62       1174.34        10.28 o
   3   3  20         57.51         61.71         0.89 o
   4   3  20        691.82        662.60         6.68 o
   5   3  20        108.42         95.16         1.08 o
  -5   4  20        658.91        609.76        15.03 o
  -4   4  20         60.09         62.29         0.99 o
  -3   4  20        778.56        731.90         8.46 o
  -2   4  20        123.49        117.63         1.21 o
  -1   4  20         20.81         28.90         0.67 o
   0   4  20         21.43         30.69         0.64 o
   1   4  20         20.17         30.54         0.70 o
   2   4  20        124.21        120.12         1.22 o
   3   4  20        776.95        724.00         6.20 o
   4   4  20         60.30         60.45         1.43 o
   5   4  20        657.00        600.39         7.96 o
  -5   5  20        186.98        181.10         5.45 o
  -4   5  20        112.88         95.74         2.05 o
  -3   5  20         21.17         35.19         1.19 o
  -2   5  20          8.59         19.71         0.58 o
  -1   5  20         24.97         30.81         0.65 o
   0   5  20         44.97         79.47         1.19 o
   1   5  20         24.11         30.85         0.64 o
   2   5  20          8.84         20.06         0.58 o
   3   5  20         23.10         33.56         1.20 o
   4   5  20        113.86         95.76         1.45 o
   5   5  20        186.79        174.87         3.08 o
  -5   6  20         98.85        105.96         1.47 o
  -4   6  20         54.27         56.57         1.34 o
  -3   6  20        351.76        388.33         2.39 o
  -2   6  20        191.16        185.21         2.55 o
  -1   6  20        136.56        137.96         1.35 o
   0   6  20        193.25        192.58         1.76 o
   1   6  20        135.92        139.90         1.45 o
   2   6  20        190.93        193.49         1.70 o
   3   6  20        354.21        389.71         3.56 o
   4   6  20         53.06         57.70         0.83 o
   5   6  20         98.35        100.94         3.00 o
  -5   7  20         31.05         27.05         1.12 o
  -4   7  20        119.23        110.48         1.69 o
  -3   7  20        351.27        363.58         3.90 o
  -2   7  20         66.61         64.47         0.91 o
  -1   7  20        147.85        153.45         1.70 o
   0   7  20         38.95         39.54         0.88 o
   1   7  20        149.08        155.24         1.94 o
   2   7  20         65.42         64.28         0.96 o
   3   7  20        353.82        350.32         6.12 o
   4   7  20        120.44        116.22         1.45 o
   5   7  20         31.31         27.88         2.72 o
  -5   8  20          3.29          8.66         0.97 o
  -4   8  20         20.22         22.30         0.66 o
  -3   8  20         18.77         20.25         0.79 o
  -2   8  20        141.79        133.70         1.60 o
  -1   8  20        203.96        185.49         1.97 o
   0   8  20         91.63         92.30         1.30 o
   1   8  20        204.96        191.77         2.08 o
   2   8  20        141.19        131.86         2.07 o
   3   8  20         19.58         19.46         0.98 o
   4   8  20         20.02         21.55         0.96 o
  -4   9  20         13.66         16.00         0.71 o
  -3   9  20         10.95         16.64         0.70 o
  -2   9  20         38.31         50.70         0.88 o
  -1   9  20         93.46         96.81         1.12 o
   0   9  20          0.76          1.70         0.33 o
   1   9  20         95.88         98.21         1.43 o
   2   9  20         39.67         49.94         1.57 o
   3   9  20         10.65         10.88         1.75 o
   4   9  20         12.62         14.59         0.69 o
  -4  10  20          7.00         12.83         1.01 o
  -3  10  20         63.01         65.00         1.02 o
  -2  10  20         11.60         13.47         0.51 o
  -1  10  20         21.93         24.80         0.63 o
   0  10  20         19.82         27.23         0.68 o
   1  10  20         22.96         26.37         0.75 o
   2  10  20         11.46         13.84         0.52 o
   3  10  20         63.02         67.38         1.00 o
   4  10  20          7.03         11.20         0.65 o
  -3  11  20         40.19         38.49         1.11 o
  -2  11  20        602.08        576.15         4.49 o
  -1  11  20         15.37         20.46         0.69 o
   0  11  20        179.12        172.39         2.02 o
   1  11  20         15.41         20.53         0.65 o
   2  11  20        597.27        580.23         6.97 o
   3  11  20         39.97         39.39         1.60 o
  -2  12  20         36.93         34.11         1.41 o
  -1  12  20         28.30         30.00         0.65 o
   0  12  20         62.05         52.21         1.03 o
   1  12  20         28.99         30.35         0.74 o
   2  12  20         36.14         34.18         1.20 o
   3  12  20         82.21         74.37         2.60 o
  -1  13  20         44.40         34.40         2.63 o
   0  13  20         12.06         16.27         0.70 o
   1  13  20         41.75         34.29         1.15 o
   1   0  21        107.99         83.76         1.16 o
   2   0  21          5.88          7.24         0.52 o
   3   0  21        246.11        250.07         4.52 o
   4   0  21         76.64         74.49         1.60 o
   5   0  21         61.65         78.63         3.06 o
  -5   1  21        363.57        343.45         4.94 o
  -4   1  21         94.07         90.00         2.29 o
  -3   1  21        447.93        449.53         3.29 o
  -2   1  21         12.55         20.57         0.73 o
  -1   1  21        101.68         97.23         1.20 o
   0   1  21         29.32         31.95         0.66 o
   1   1  21        103.37         98.66         1.31 o
   2   1  21         12.65         20.21         0.54 o
   3   1  21        452.65        447.87         2.73 o
   4   1  21         94.43         91.50         1.31 o
   5   1  21        360.32        347.27         2.67 o
  -5   2  21          2.91          4.21         0.29 o
  -4   2  21        179.10        169.53         2.70 o
  -3   2  21         12.37         18.60         0.61 o
  -2   2  21        868.58        798.55         5.16 o
  -1   2  21         71.13         84.34         1.12 o
   0   2  21        149.63        134.90         2.12 o
   1   2  21         70.45         84.78         1.12 o
   2   2  21        864.01        791.83         4.43 o
   3   2  21         11.95         18.44         0.60 o
   4   2  21        175.24        168.84         2.28 o
   5   2  21          2.66          3.92         0.35 o
  -5   3  21         92.52         76.63         2.69 o
  -4   3  21        205.12        193.34         1.71 o
  -3   3  21        196.92        198.61         2.80 o
  -2   3  21        476.36        449.36         2.69 o
  -1   3  21         31.72         36.56         0.86 o
   0   3  21       1046.57       1060.73         5.90 o
   1   3  21         30.76         36.79         0.73 o
   2   3  21        476.84        445.21         3.79 o
   3   3  21        195.67        189.11         2.23 o
   4   3  21        202.14        188.00         1.73 o
   5   3  21         93.05         76.47         1.73 o
  -5   4  21         26.45         25.36         1.15 o
  -4   4  21         44.94         50.98         1.27 o
  -3   4  21        733.22        707.29         4.25 o
  -2   4  21         62.35         73.68         1.46 o
  -1   4  21       3124.67       2979.77        15.85 o
   0   4  21        514.20        498.66         2.93 o
   1   4  21       3123.46       2985.05        13.27 o
   2   4  21         63.09         77.20         1.38 o
   3   4  21        732.93        697.82         4.09 o
   4   4  21         44.45         53.29         1.39 o
   5   4  21         25.73         25.07         0.87 o
  -5   5  21          0.80          2.71         0.33 o
  -4   5  21         21.86         23.75         0.71 o
  -3   5  21        130.37        149.59         3.60 o
  -2   5  21        139.18        127.89         1.36 o
  -1   5  21        474.34        475.42         3.21 o
   0   5  21        116.10         97.19         1.32 o
   1   5  21        475.58        471.16         2.69 o
   2   5  21        136.15        129.47         1.38 o
   3   5  21        133.60        139.93         3.25 o
   4   5  21         21.88         26.42         0.82 o
   5   5  21          0.92          3.12         0.36 o
  -5   6  21         21.25         24.39         1.66 o
  -4   6  21         15.17         20.51         0.62 o
  -3   6  21        181.60        185.54         2.62 o
  -2   6  21        226.56        233.01         1.79 o
  -1   6  21        164.17        143.53         1.47 o
   0   6  21        424.52        431.75         2.56 o
   1   6  21        161.99        145.62         1.53 o
   2   6  21        226.77        236.88         2.15 o
   3   6  21        180.31        189.87         2.02 o
   4   6  21         15.14         20.21         0.51 o
   5   6  21         20.94         23.99         2.05 o
  -5   7  21         41.75         32.35         1.65 o
  -4   7  21         19.93         17.66         0.79 o
  -3   7  21         86.37        100.21         2.47 o
  -2   7  21         64.60         65.41         0.90 o
  -1   7  21          5.61          7.41         0.45 o
   0   7  21         18.02         18.11         0.59 o
   1   7  21          5.67          6.84         0.42 o
   2   7  21         63.86         65.09         1.02 o
   3   7  21         86.09        105.09         2.04 o
   4   7  21         19.31         18.49         0.56 o
   5   7  21         42.07         36.38         1.75 o
  -4   8  21         22.86         27.73         0.84 o
  -3   8  21        114.49        123.43         1.47 o
  -2   8  21         38.54         41.25         1.05 o
  -1   8  21          9.10         11.99         0.47 o
   0   8  21         14.89         20.17         0.62 o
   1   8  21          9.66         12.92         0.55 o
   2   8  21         38.77         40.50         0.80 o
   3   8  21        115.53        126.39         2.28 o
   4   8  21         23.14         26.35         0.63 o
  -4   9  21         77.96         68.10         1.87 o
  -3   9  21        205.90        200.44         5.57 o
  -2   9  21         63.49         64.34         1.06 o
  -1   9  21         19.73         17.55         0.56 o
   0   9  21         87.81         87.25         1.25 o
   1   9  21         20.08         17.20         0.61 o
   2   9  21         63.73         64.00         1.66 o
   3   9  21        206.82        210.86         4.16 o
   4   9  21         78.96         66.31         1.71 o
  -3  10  21         18.81         24.51         0.70 o
  -2  10  21         36.91         39.37         0.88 o
  -1  10  21         38.96         35.88         0.77 o
   0  10  21          7.61          6.27         0.37 o
   1  10  21         39.35         36.78         0.86 o
   2  10  21         36.12         39.27         1.38 o
   3  10  21         19.54         24.57         0.76 o
  -3  11  21        109.95        111.96         1.97 o
  -2  11  21         54.95         59.50         1.13 o
  -1  11  21         26.76         30.77         0.87 o
   0  11  21         92.08        103.47         1.37 o
   1  11  21         27.00         29.97         0.73 o
   2  11  21         57.71         65.31         1.42 o
   3  11  21        111.37        105.44         2.40 o
  -2  12  21         20.69         21.31         1.60 o
  -1  12  21         22.82         33.70         1.03 o
   0  12  21        128.27        124.40         1.59 o
   1  12  21         22.57         36.82         0.91 o
   2  12  21         21.29         23.01         0.78 o
   1  13  21         37.03         44.67         2.01 o
   0   0  22       2521.57       2360.70         8.65 o
   1   0  22        900.21        837.18         4.07 o
   2   0  22         21.23         22.42         0.64 o
   3   0  22        299.12        257.09         2.99 o
   4   0  22         71.69         68.73         1.07 o
   5   0  22        101.37         79.26         1.54 o
  -5   1  22          2.54          4.29         0.44 o
  -4   1  22         47.47         54.46         1.30 o
  -3   1  22        136.60        138.44         1.84 o
  -2   1  22         53.04         62.59         0.97 o
  -1   1  22        162.27        146.84         1.66 o
   0   1  22        109.50         96.92         1.08 o
   1   1  22        161.86        148.63         1.59 o
   2   1  22         52.85         59.67         1.16 o
   3   1  22        136.45        136.38         1.73 o
   4   1  22         47.50         54.10         1.29 o
   5   1  22          2.70          3.48         0.39 o
  -5   2  22        204.73        197.09         2.65 o
  -4   2  22        246.67        242.34         2.29 o
  -3   2  22        235.63        263.70         2.08 o
  -2   2  22        620.99        605.43         3.67 o
  -1   2  22         23.05         24.40         0.72 o
   0   2  22        147.22        137.73         1.36 o
   1   2  22         23.13         23.89         0.62 o
   2   2  22        622.34        610.02         4.24 o
   3   2  22        233.04        263.21         1.98 o
   4   2  22        246.53        238.53         2.02 o
   5   2  22        204.29        187.90         6.01 o
  -5   3  22         63.64         59.95         2.19 o
  -4   3  22         12.86         14.43         0.54 o
  -3   3  22         94.03         89.49         1.25 o
  -2   3  22          3.97          7.48         0.40 o
  -1   3  22        576.58        503.35         3.51 o
   0   3  22          4.93          3.44         0.32 o
   1   3  22        576.61        502.21         3.70 o
   2   3  22          3.64          6.61         0.45 o
   3   3  22         93.13         88.03         0.99 o
   4   3  22         12.49         13.89         0.60 o
   5   3  22         64.17         59.87         1.75 o
  -5   4  22         65.42         61.82         1.77 o
  -4   4  22         44.04         48.42         1.11 o
  -3   4  22        412.69        402.04         4.47 o
  -2   4  22        140.34        125.64         1.44 o
  -1   4  22        505.63        454.04         3.01 o
   0   4  22         21.18         17.87         0.58 o
   1   4  22        511.93        451.34         2.57 o
   2   4  22        139.35        127.24         1.35 o
   3   4  22        414.35        400.61         4.17 o
   4   4  22         43.14         45.59         0.87 o
   5   4  22         66.19         62.25         4.30 o
  -5   5  22         54.20         46.87         2.80 o
  -4   5  22         12.73         12.19         0.50 o
  -3   5  22        394.10        400.06         4.34 o
  -2   5  22         66.72         72.53         1.05 o
  -1   5  22         16.96         18.16         0.67 o
   0   5  22          0.22          2.23         0.32 o
   1   5  22         16.37         18.30         0.60 o
   2   5  22         66.15         72.16         1.02 o
   3   5  22        397.87        407.56         5.64 o
   4   5  22         12.42         13.03         0.47 o
   5   5  22         55.58         51.44         2.07 o
  -4   6  22        228.78        229.75         2.10 o
  -3   6  22         13.21         26.49         1.07 o
  -2   6  22        414.58        406.73         3.22 o
  -1   6  22         15.61         20.70         0.71 o
   0   6  22        219.12        215.07         1.94 o
   1   6  22         16.07         19.38         0.68 o
   2   6  22        416.05        411.57         4.38 o
   3   6  22         12.86         27.26         0.62 o
   4   6  22        229.89        227.90         3.25 o
  -4   7  22        202.85        180.34         3.60 o
  -3   7  22        205.73        216.08         2.05 o
  -2   7  22          1.59          2.10         0.32 o
  -1   7  22         15.98         19.05         0.72 o
   0   7  22         32.99         40.48         0.88 o
   1   7  22         15.97         17.97         0.66 o
   2   7  22          1.80          2.13         0.30 o
   3   7  22        206.57        215.39         3.22 o
   4   7  22        200.67        161.16         6.95 o
  -4   8  22          7.09          8.63         0.64 o
  -3   8  22        168.87        168.74         3.09 o
  -2   8  22         54.99         53.00         1.10 o
  -1   8  22         12.76         15.49         0.61 o
   0   8  22        185.79        197.89         1.86 o
   1   8  22         12.83         16.47         0.65 o
   2   8  22         55.01         54.58         0.97 o
   3   8  22        166.20        172.92         2.70 o
   4   8  22          6.72          8.87         0.76 o
  -3   9  22        123.97        108.62         1.34 o
  -2   9  22         83.45         83.40         1.14 o
  -1   9  22        268.82        251.14         2.25 o
   0   9  22         38.11         42.44         0.84 o
   1   9  22        267.93        260.35         2.36 o
   2   9  22         82.93         85.17         1.22 o
   3   9  22        120.08        109.88         1.96 o
  -3  10  22        184.72        169.34         3.27 o
  -2  10  22         51.14         57.84         0.90 o
  -1  10  22         23.64         28.30         0.74 o
   0  10  22         17.95         17.32         0.60 o
   1  10  22         24.40         28.32         0.86 o
   2  10  22         51.96         59.92         1.01 o
   3  10  22        187.54        174.14         2.57 o
  -2  11  22         38.60         38.75         2.21 o
  -1  11  22        137.60        169.13         2.64 o
   0  11  22         99.15         88.90         2.01 o
   1  11  22        137.27        175.47         1.91 o
   2  11  22         39.52         39.49         1.07 o
   0  12  22         47.16         55.75         3.37 o
   1  12  22         52.31         62.17         2.43 o
   1   0  23         99.33         95.22         1.29 o
   2   0  23        137.13        127.05         1.53 o
   3   0  23          1.34          1.77         0.22 o
   4   0  23         98.14         96.62         1.44 o
   5   0  23          1.68          3.57         0.76 o
  -4   1  23         61.57         64.20         1.28 o
  -3   1  23        120.02        112.90         1.75 o
  -2   1  23        168.14        181.19         1.78 o
  -1   1  23         35.31         43.72         0.88 o
   0   1  23        160.18        143.52         1.34 o
   1   1  23         34.68         43.55         0.84 o
   2   1  23        166.62        183.27         1.91 o
   3   1  23        118.75        115.19         1.26 o
   4   1  23         61.07         63.85         1.24 o
   5   1  23         58.37         42.07         1.94 o
  -4   2  23         24.78         21.09         0.55 o
  -3   2  23         62.31         54.83         1.03 o
  -2   2  23          3.83          4.69         0.41 o
  -1   2  23          7.52          6.62         0.44 o
   0   2  23         56.25         35.09         0.68 o
   1   2  23          7.31          6.43         0.38 o
   2   2  23          3.30          5.07         0.38 o
   3   2  23         62.60         56.40         1.21 o
   4   2  23         24.45         21.39         0.57 o
   5   2  23        112.57         80.74         2.62 o
  -4   3  23         10.17         14.39         0.47 o
  -3   3  23        360.71        332.20         2.38 o
  -2   3  23         22.00         24.90         0.72 o
  -1   3  23        195.26        178.44         1.69 o
   0   3  23         30.15         44.00         0.80 o
   1   3  23        193.93        176.48         2.15 o
   2   3  23         21.03         24.95         0.65 o
   3   3  23        357.13        337.73         3.51 o
   4   3  23         10.02         13.87         0.47 o
  -4   4  23         83.04         83.26         1.25 o
  -3   4  23         14.78         22.70         0.71 o
  -2   4  23        108.73        109.14         1.48 o
  -1   4  23        241.42        232.61         2.72 o
   0   4  23        195.49        220.25         1.91 o
   1   4  23        243.03        231.74         3.00 o
   2   4  23        108.37        108.05         1.20 o
   3   4  23         14.32         22.44         0.85 o
   4   4  23         81.99         82.18         1.08 o
  -4   5  23        137.73        134.77         3.07 o
  -3   5  23         52.36         57.78         1.00 o
  -2   5  23         10.95         10.26         0.46 o
  -1   5  23          0.85          5.65         0.44 o
   0   5  23        103.07         93.62         1.21 o
   1   5  23          1.07          4.97         0.34 o
   2   5  23         10.88         10.22         0.44 o
   3   5  23         53.74         57.78         0.88 o
   4   5  23        137.33        131.65         2.28 o
  -4   6  23        100.22         88.16         3.22 o
  -3   6  23        110.05         98.61         1.68 o
  -2   6  23         73.71         87.06         1.22 o
  -1   6  23         24.92         29.70         0.86 o
   0   6  23          0.00          0.60         0.26 o
   1   6  23         25.05         28.90         0.89 o
   2   6  23         73.03         84.14         1.15 o
   3   6  23        109.49        100.35         1.53 o
   4   6  23        100.31         85.88         1.81 o
  -4   7  23        134.08        117.77         3.52 o
  -3   7  23        148.96        168.27         1.96 o
  -2   7  23         33.81         33.16         1.26 o
  -1   7  23         39.75         50.11         0.89 o
   0   7  23         60.73         63.62         1.04 o
   1   7  23         39.27         52.73         1.20 o
   2   7  23         34.54         34.60         0.92 o
   3   7  23        146.21        168.79         2.50 o
   4   7  23        136.05        115.47         2.32 o
  -3   8  23          9.19          9.21         0.46 o
  -2   8  23         24.37         23.17         0.62 o
  -1   8  23         40.27         46.58         0.91 o
   0   8  23         42.20         54.23         1.09 o
   1   8  23         40.88         46.79         1.00 o
   2   8  23         24.46         24.05         0.67 o
   3   8  23          9.19          8.86         0.46 o
  -3   9  23         57.94         62.91         1.50 o
  -2   9  23          9.60         13.95         0.48 o
  -1   9  23         60.66         60.57         1.26 o
   0   9  23         64.58         71.90         1.16 o
   1   9  23         60.40         65.04         1.12 o
   2   9  23          9.12         13.91         0.51 o
   3   9  23         60.10         64.00         2.36 o
  -2  10  23          7.38          8.16         0.55 o
  -1  10  23         35.75         38.83         1.06 o
   0  10  23          0.04          1.10         0.29 o
   1  10  23         35.72         39.73         0.97 o
   2  10  23          7.22          8.74         0.44 o
  -1  11  23        210.61        242.68         5.34 o
   0  11  23          5.40          6.04         0.85 o
   1  11  23        208.67        239.15         4.03 o
   0   0  24        508.07        496.40         3.84 o
   1   0  24          0.92          3.63         0.33 o
   2   0  24          0.15          0.74         0.30 o
   3   0  24         50.83         44.98         0.87 o
   4   0  24         16.36         18.07         0.52 o
  -4   1  24        113.98        103.18         1.33 o
  -3   1  24         26.29         30.94         0.76 o
  -2   1  24        294.74        270.79         2.78 o
  -1   1  24         21.81         20.16         0.59 o
   0   1  24        199.74        185.62         1.75 o
   1   1  24         22.74         21.11         0.55 o
   2   1  24        293.57        273.26         2.37 o
   3   1  24         26.05         30.53         0.68 o
   4   1  24        113.61        103.36         1.70 o
  -4   2  24         22.31         26.19         0.79 o
  -3   2  24          0.66          1.89         0.31 o
  -2   2  24         28.11         28.70         0.81 o
  -1   2  24         57.64         44.84         0.86 o
   0   2  24        196.50        154.22         1.50 o
   1   2  24         57.51         44.58         0.83 o
   2   2  24         28.20         28.50         0.69 o
   3   2  24          0.53          1.73         0.27 o
   4   2  24         22.41         23.86         0.88 o
  -4   3  24         38.45         33.20         0.86 o
  -3   3  24         25.83         25.66         0.73 o
  -2   3  24         76.02         77.67         1.23 o
  -1   3  24          2.11          2.88         0.31 o
   0   3  24         74.65         76.44         1.17 o
   1   3  24          2.13          2.74         0.30 o
   2   3  24         74.59         78.32         1.10 o
   3   3  24         26.09         25.44         0.61 o
   4   3  24         38.08         29.28         1.26 o
  -4   4  24        115.47        125.03         2.27 o
  -3   4  24         78.60         79.67         1.11 o
  -2   4  24        266.36        282.74         2.58 o
  -1   4  24         25.47         26.26         0.68 o
   0   4  24        369.03        386.39         3.23 o
   1   4  24         25.08         25.76         0.68 o
   2   4  24        265.94        273.86         3.28 o
   3   4  24         79.17         77.19         1.04 o
   4   4  24        118.90        122.47         3.50 o
  -4   5  24          4.55          7.30         0.60 o
  -3   5  24          3.79          5.63         0.43 o
  -2   5  24         90.63         93.42         1.35 o
  -1   5  24         13.29         15.70         0.67 o
   0   5  24          1.62          2.86         0.31 o
   1   5  24         13.44         15.84         0.56 o
   2   5  24         89.95         93.16         1.85 o
   3   5  24          3.44          5.95         0.39 o
   4   5  24          4.95          6.71         0.97 o
  -4   6  24         23.40         17.62         1.33 o
  -3   6  24          8.61          8.84         0.49 o
  -2   6  24        110.09        126.14         1.51 o
  -1   6  24          4.44          7.17         0.46 o
   0   6  24        237.51        260.25         2.92 o
   1   6  24          4.62          6.92         0.43 o
   2   6  24        111.94        125.47         1.55 o
   3   6  24          9.01          8.26         0.38 o
  -3   7  24         68.87         62.89         1.95 o
  -2   7  24         53.69         56.33         1.42 o
  -1   7  24         61.88         69.63         1.11 o
   0   7  24        241.88        255.51         2.22 o
   1   7  24         62.67         69.17         1.18 o
   2   7  24         53.90         60.13         1.06 o
   3   7  24         68.51         62.30         2.36 o
  -3   8  24         90.98         88.39         1.51 o
  -2   8  24         10.70         12.67         0.49 o
  -1   8  24        372.34        366.87         4.47 o
   0   8  24         84.61         79.67         1.19 o
   1   8  24        373.18        383.18         3.54 o
   2   8  24         11.06         12.07         0.45 o
   3   8  24         92.22         81.03         2.76 o
  -2   9  24         22.89         26.04         0.80 o
  -1   9  24        116.76        107.51         2.51 o
   0   9  24         21.86         20.08         0.70 o
   1   9  24        116.77        110.74         1.52 o
   2   9  24         22.78         25.15         0.71 o
  -1  10  24        117.32        115.09         5.61 o
   0  10  24          7.29         10.84         0.61 o
   1  10  24        118.87        112.62         5.16 o
   1   0  25          8.31          8.14         0.68 o
   2   0  25          3.09          7.03         0.40 o
   3   0  25         39.51         45.56         0.98 o
   4   0  25         15.75         28.78         1.69 o
  -4   1  25        188.32        174.30         3.92 o
  -3   1  25         26.89         26.82         0.77 o
  -2   1  25         54.06         57.22         0.99 o
  -1   1  25        206.34        180.71         1.57 o
   0   1  25         93.83         98.05         1.27 o
   1   1  25        203.98        180.08         2.02 o
   2   1  25         55.49         56.81         0.99 o
   3   1  25         26.91         26.42         0.62 o
   4   1  25        191.31        182.59         3.61 o
  -4   2  25         10.51         14.57         0.54 o
  -3   2  25         13.66         10.50         0.49 o
  -2   2  25         31.27         41.41         0.82 o
  -1   2  25          0.38          0.67         0.26 o
   0   2  25         75.04         82.28         1.34 o
   1   2  25          0.34          0.92         0.23 o
   2   2  25         31.20         40.62         0.83 o
   3   2  25         12.88         10.12         0.40 o
   4   2  25         11.02         15.39         0.86 o
  -4   3  25         76.52         67.27         1.54 o
  -3   3  25         31.19         34.93         1.29 o
  -2   3  25         38.89         42.20         0.91 o
  -1   3  25          3.68          3.27         0.34 o
   0   3  25         31.24         32.84         0.82 o
   1   3  25          3.46          3.14         0.33 o
   2   3  25         39.62         41.38         0.81 o
   3   3  25         31.98         32.47         0.84 o
   4   3  25         76.38         66.04         2.42 o
  -3   4  25         32.65         33.21         0.80 o
  -2   4  25         15.91         17.73         0.68 o
  -1   4  25          3.54          2.11         0.27 o
   0   4  25        154.75        121.65         1.53 o
   1   4  25          3.28          1.51         0.29 o
   2   4  25         15.39         16.44         0.53 o
   3   4  25         33.42         29.45         0.77 o
  -3   5  25         21.76         19.09         0.65 o
  -2   5  25         39.93         47.19         1.01 o
  -1   5  25         31.10         26.73         0.76 o
   0   5  25        161.95        168.56         2.34 o
   1   5  25         31.68         26.91         0.76 o
   2   5  25         40.30         41.49         3.27 o
   3   5  25         22.89         17.16         0.74 o
  -3   6  25         42.12         50.16         1.47 o
  -2   6  25         33.43         33.71         0.89 o
  -1   6  25         15.81         14.92         0.49 o
   0   6  25        140.97        130.41         1.68 o
   1   6  25         15.76         16.61         0.65 o
   2   6  25         32.27         33.29         1.05 o
   3   6  25         43.48         52.09         1.88 o
  -2   7  25          7.35         10.42         0.49 o
  -1   7  25        135.38        135.19         1.62 o
   0   7  25         14.61         24.95         0.78 o
   1   7  25        135.68        138.69         2.13 o
   2   7  25          7.45          9.26         0.41 o
  -2   8  25          2.98          5.91         0.56 o
  -1   8  25          3.99          6.95         0.50 o
   0   8  25         32.10         44.70         0.98 o
   1   8  25          4.00          6.99         0.37 o
   2   8  25          3.25          5.21         0.48 o
  -1   9  25         71.44         87.39         2.37 o
   0   9  25         18.45         16.51         0.86 o
   1   9  25         71.54         86.19         1.86 o
   0   0  26        229.09        263.80         3.12 o
   1   0  26        146.16        143.02         1.60 o
   2   0  26        284.85        266.46        12.63 o
   3   0  26         27.28         30.09         0.66 o
  -3   1  26        152.51        134.37         2.62 o
  -2   1  26         72.02         75.64         1.05 o
  -1   1  26         25.95         20.27         0.56 o
   0   1  26          0.68          5.21         0.33 o
   1   1  26         26.01         19.06         0.64 o
   2   1  26         74.30         74.52         1.20 o
   3   1  26        152.78        133.59         1.48 o
  -3   2  26          7.64          9.97         0.78 o
  -2   2  26         10.15         10.12         0.46 o
  -1   2  26          3.55          4.67         0.34 o
   0   2  26         16.76         24.77         0.83 o
   1   2  26          3.70          4.68         0.38 o
   2   2  26         10.40          9.98         0.42 o
   3   2  26          7.67          9.26         0.47 o
  -3   3  26         46.10         41.01         1.02 o
  -2   3  26         78.50         82.55         1.34 o
  -1   3  26        106.56         95.53         1.22 o
   0   3  26          3.66          2.57         0.48 o
   1   3  26        106.91         98.79         1.54 o
   2   3  26         77.06         79.61         2.10 o
   3   3  26         45.89         38.66         1.30 o
  -3   4  26         30.92         39.34         0.89 o
  -2   4  26         13.54         19.44         0.63 o
  -1   4  26         56.93         68.47         1.06 o
   0   4  26          0.23          1.90         0.31 o
   1   4  26         57.20         69.48         1.18 o
   2   4  26         14.27         11.71         3.16 o
   3   4  26         30.44         35.71         2.12 o
  -3   5  26         51.53         38.66         1.91 o
  -2   5  26         70.29         76.73         1.37 o
  -1   5  26         15.99         20.45         0.64 o
   0   5  26        473.63        510.05         4.10 o
   1   5  26         17.00         20.69         0.66 o
   2   5  26         70.43         73.97         1.12 o
  -2   6  26         35.71         38.56         1.00 o
  -1   6  26         42.26         32.71         0.77 o
   0   6  26         44.85         41.28         1.16 o
   1   6  26         42.43         32.27         0.87 o
   2   6  26         35.37         41.16         1.34 o
  -2   7  26         29.13         30.03         2.72 o
  -1   7  26        113.68        121.10         2.34 o
   0   7  26         18.57         15.61         0.64 o
   1   7  26        111.67        122.71         3.30 o
   2   7  26         28.87         29.38         1.28 o
  -1   8  26         79.49         86.80         2.36 o
   0   8  26        216.77        216.96         2.96 o
   1   0  27         11.47          9.08         0.48 o
   2   0  27          6.74          7.49         0.41 o
   3   0  27          6.40          8.49         0.77 o
  -3   1  27         21.53         29.28         1.26 o
  -2   1  27         15.52         19.78         0.64 o
  -1   1  27          5.90          3.71         0.34 o
   0   1  27        209.28        243.45         2.59 o
   1   1  27          5.81          3.72         0.38 o
   2   1  27         15.08         19.48         0.59 o
   3   1  27         21.24         26.54         1.21 o
  -3   2  27         46.36         48.69         2.16 o
  -2   2  27         71.77         75.41         2.83 o
  -1   2  27        135.87        127.83         1.71 o
   0   2  27          7.66         10.48         0.58 o
   1   2  27        137.12        128.74         1.88 o
   2   2  27         71.71         73.57         3.23 o
  -2   3  27         24.36         23.45         0.66 o
  -1   3  27         18.46         19.75         0.61 o
   0   3  27         64.67         70.15         1.13 o
   1   3  27         17.93         19.30         0.62 o
   2   3  27         24.50         24.36         1.04 o
  -2   4  27          9.05         10.91         0.55 o
  -1   4  27         20.03         22.96         0.68 o
   0   4  27          1.66          2.41         0.34 o
   1   4  27         18.72         22.16         0.67 o
   2   4  27          9.23         10.77         0.63 o
  -2   5  27         28.88         28.71         1.06 o
  -1   5  27        149.31        138.19         2.11 o
   0   5  27          0.83          0.65         0.30 o
   1   5  27        149.19        137.68         3.42 o
   2   5  27         29.30         33.24         1.93 o
  -1   6  27        101.14        121.02         2.18 o
   0   6  27         16.56         17.42         0.75 o
   1   6  27        101.56        135.12         4.06 o
   0   0  28         15.01         10.02         0.72 o
   1   0  28         82.57         96.17         2.10 o
   2   0  28         29.14         29.12         1.74 o
  -2   1  28        148.17        144.04         3.75 o
  -1   1  28          0.42          0.60         0.32 o
   0   1  28        327.19        357.54         4.45 o
   1   1  28          0.36          1.00         0.41 o
   2   1  28        148.75        176.49         4.29 o
  -1   2  28        174.62        180.36         3.48 o
   0   2  28         89.57         79.94         2.78 o
   1   2  28        172.68        181.14         2.44 o
   2   2  28         71.94         80.37         2.81 o
  -1   3  28          2.03          4.77         0.54 o
   0   3  28         24.41         17.06         0.87 o
   1   3  28          2.13          4.07         0.53 o
   2   3  28         38.56         41.36         1.96 o
  -1   4  28        199.36        217.44         7.77 o
   0   4  28         19.27         17.65         1.19 o
   1   4  28        198.22        218.08         5.22 o
   0   5  28          8.20         14.31         1.32 o
                                                
