# Supplementary material for: Enantioselectivity of chiral di­hydro­myricetin in multicomponent solid solutions regulated by subtle structural mutation
Source: IUCrJ. 2023 Jan 21;10(Pt 2):164–76. doi: 10.1107/S2052252523000118 (PMC9980384; doi:10.1107/S2052252523000118)
Supplement: Supplementary file 6 [file m-10-00164-Scalemic-DMY-THE-3sup6.hkl]

#
# h,k,l, Fc-squared, Fo-squared, sigma(Fo-squared), status flag
#
data_Scalemic-DMY-THE-3
_shelx_title ' 1_a.res in P2(1)2(1)2(1)'
_shelx_refln_list_code          4
_shelx_F_calc_maximum      114.84
_exptl_crystal_F_000      1128.00
_reflns_d_resolution_high  0.8292

loop_
 _space_group_symop_operation_xyz
 'x, y, z'
 '-x+1/2, -y, z+1/2'
 '-x, y+1/2, -z+1/2'
 'x+1/2, -y+1/2, -z'

_cell_length_a     6.7719
_cell_length_b    15.2411
_cell_length_c    23.4707
_cell_angle_alpha  90.000
_cell_angle_beta   90.000
_cell_angle_gamma  90.000

_shelx_F_squared_multiplier     1.000

loop_
 _refln_index_h
 _refln_index_k
 _refln_index_l
 _refln_F_squared_calc
 _refln_F_squared_meas
 _refln_F_squared_sigma
 _refln_observed_status
   4   0   0      13188.60      14869.40       498.21 o
   6   0   0        542.21        545.27        25.23 o
   8   0   0          8.56          1.03         6.98 o
   1   1   0        185.08        156.56         6.87 o
   3   1   0       1286.66       1308.02        29.43 o
   4   1   0       2425.19       2602.66        54.33 o
   5   1   0        395.91        365.02         9.89 o
   6   1   0         15.08         17.02         3.76 o
   7   1   0         20.38         20.22         6.52 o
   8   1   0         16.66         21.59         4.15 o
   0   2   0        545.06        449.56        15.39 o
   1   2   0       2889.43       2662.35       155.25 o
   3   2   0        204.29        196.34         4.73 o
   4   2   0       2702.06       2760.70        51.24 o
   5   2   0         56.67         73.88         5.96 o
   6   2   0         30.94         30.36         2.86 o
   7   2   0         18.02         31.54         4.37 o
   8   2   0          9.31         10.73         4.66 o
   1   3   0       5669.02       3863.00       159.13 o
   2   3   0          1.84         14.22         0.95 o
   3   3   0        264.17        274.30         5.60 o
   4   3   0         68.28         84.64         2.57 o
   5   3   0         46.68         59.63         3.56 o
   6   3   0        110.06        122.59         9.19 o
   7   3   0          2.90          5.31         3.43 o
   8   3   0          2.99          3.99         4.01 o
   1   4   0        939.98        875.66        19.66 o
   2   4   0          0.21          8.98         1.23 o
   3   4   0        161.49        150.78         3.31 o
   4   4   0        777.98        851.10        20.51 o
   5   4   0        405.18        372.77         9.45 o
   6   4   0        112.97        118.33         5.66 o
   7   4   0         36.24         22.50         3.92 o
   1   5   0       2209.02       2037.40        49.38 o
   2   5   0       1943.86       1842.98        34.27 o
   3   5   0        691.79        669.60        12.40 o
   4   5   0       1882.74       1835.42        36.43 o
   5   5   0         14.93         14.56         3.06 o
   6   5   0        228.68        197.55         7.67 o
   7   5   0          2.02          8.16         8.63 o
   0   6   0       1413.06       1397.42        36.91 o
   1   6   0        886.18        839.63        23.29 o
   2   6   0       1346.40       1377.77        30.92 o
   3   6   0         69.48         83.42         2.97 o
   4   6   0        134.11        132.40         3.77 o
   5   6   0        587.69        607.92        16.07 o
   6   6   0          8.80         11.94         2.89 o
   7   6   0         30.36         31.19         4.38 o
   1   7   0          7.91          7.18         0.65 o
   2   7   0        570.25        664.74        15.02 o
   3   7   0        272.73        261.86         5.34 o
   4   7   0         38.89         44.21         2.66 o
   5   7   0        313.57        299.30         9.25 o
   6   7   0          2.53          2.18         2.92 o
   7   7   0          0.27          1.85         3.67 o
   0   8   0       3378.05       3766.18        98.31 o
   1   8   0       2998.50       2965.61        57.04 o
   2   8   0       1039.06       1160.35        22.18 o
   3   8   0        148.05        149.59         6.50 o
   4   8   0         74.44         66.24         4.65 o
   5   8   0         60.11         58.70         8.03 o
   6   8   0         18.52         23.86         3.85 o
   7   8   0          3.65          5.01         4.01 o
   1   9   0       1520.34       1536.28        29.17 o
   2   9   0          1.93          4.91         1.08 o
   3   9   0          2.02          7.53         1.35 o
   4   9   0        711.74        706.58        18.22 o
   5   9   0        170.02        183.14         7.32 o
   6   9   0        108.55        127.99         7.53 o
   7   9   0         10.25          9.50         4.85 o
   0  10   0        196.77        236.38         7.09 o
   1  10   0         12.75         15.81         1.18 o
   2  10   0        470.57        477.76        11.61 o
   3  10   0         28.51         30.58         2.05 o
   4  10   0        194.65        198.77         6.26 o
   5  10   0        243.71        270.95        13.46 o
   6  10   0          0.28          0.79         3.54 o
   1  11   0       1312.07       1405.62        28.05 o
   2  11   0          0.76          4.82         1.29 o
   3  11   0         23.59         26.64         2.08 o
   4  11   0         21.93         17.31         3.25 o
   5  11   0         42.74         40.38         4.38 o
   6  11   0          1.98          4.83         4.30 o
   0  12   0         39.55         40.80         3.46 o
   1  12   0         46.07         46.90         2.60 o
   2  12   0        179.91        189.25         5.60 o
   3  12   0        122.73        114.91         5.82 o
   4  12   0          4.97          5.22         2.42 o
   5  12   0         35.68         31.25         4.18 o
   6  12   0          0.66         -4.71         4.71 o
   1  13   0       2896.37       2878.59        64.31 o
   2  13   0          0.30          0.43         1.45 o
   3  13   0        659.76        656.31        17.32 o
   4  13   0         58.52         79.31         7.19 o
   5  13   0        171.02        164.72        15.43 o
   0  14   0        353.44        356.36        20.01 o
   1  14   0        232.35        222.00         8.57 o
   2  14   0        106.88        123.37         5.77 o
   3  14   0         11.44         11.61         3.92 o
   4  14   0        194.81        210.08        11.62 o
   5  14   0         14.61         13.65         5.07 o
   1  15   0        240.37        252.59         9.04 o
   2  15   0          0.61          4.10         2.50 o
   3  15   0         26.78         14.01         4.42 o
   4  15   0        280.90        273.36        13.75 o
   0  16   0          8.57         17.63         5.29 o
   1  16   0          0.35          3.31         2.66 o
   2  16   0          2.11          5.20         4.20 o
   3  16   0        143.60        135.21         9.68 o
   4  16   0          3.83         19.92         7.37 o
   1  17   0         84.40         75.72         6.37 o
   2  17   0          2.29          5.09         4.22 o
   3  17   0          3.46          9.38         5.07 o
   0  18   0          4.02          1.75         4.94 o
   1  18   0         17.24         18.36         4.65 o
   3   0   1        145.85        179.91         4.84 o
   4   0   1      12415.60      11273.13       267.17 o
   5   0   1         22.43         16.78         1.75 o
   6   0   1       1538.10       1580.78        56.36 o
   7   0   1          0.48          3.78         2.94 o
   8   0   1        327.49        324.03        12.78 o
  -8   1   1        162.08        139.70        12.52 o
  -7   1   1          4.83          9.21         3.25 o
  -6   1   1       1780.86       1730.09        46.21 o
  -5   1   1         55.80         66.54         3.49 o
  -4   1   1       4116.84       3918.33        96.91 o
  -3   1   1       1964.76       1830.47        43.39 o
  -2   1   1       3620.62       3100.75        62.01 o
  -1   1   1       1211.03       1103.13        31.45 o
   0   1   1       1396.61       1072.92       146.55 o
   1   1   1       1210.86       1113.81        26.31 o
   2   1   1       3621.06       3151.66        68.35 o
   3   1   1       1964.51       1714.69        36.16 o
   4   1   1       4115.98       3878.50        79.63 o
   5   1   1         56.04         73.34         3.28 o
   6   1   1       1779.93       1738.92        52.30 o
   7   1   1          4.82         10.43         4.03 o
   8   1   1        162.00        134.26         8.23 o
  -8   2   1        457.30        419.12        15.36 o
  -7   2   1         57.38         53.77         4.83 o
  -6   2   1       2215.97       2154.22        58.32 o
  -5   2   1        353.40        375.81         9.93 o
  -4   2   1       3758.73       3659.89        67.72 o
  -3   2   1       1705.30       1675.28        33.30 o
  -2   2   1       2277.59       2111.17        43.43 o
   2   2   1       2278.46       2094.69        40.93 o
   3   2   1       1705.29       1725.21        35.35 o
   4   2   1       3759.16       3692.32        72.15 o
   5   2   1        353.28        369.17        10.12 o
   6   2   1       2216.98       2241.18        65.69 o
   7   2   1         57.38         49.40         4.70 o
   8   2   1        457.15        422.67        15.39 o
  -8   3   1        289.80        294.03        14.62 o
  -7   3   1         26.08         33.23         5.95 o
  -6   3   1        244.84        268.24        10.26 o
  -5   3   1        342.68        380.18        11.30 o
  -4   3   1         21.43         26.81         2.33 o
  -3   3   1        411.46        422.38         7.94 o
  -2   3   1         65.36         70.57         2.95 o
  -1   3   1       3007.50       2953.91        56.29 o
   0   3   1         22.11         21.45         1.67 o
   1   3   1       3010.11       2835.97        99.96 o
   2   3   1         65.76         73.82         2.20 o
   3   3   1        411.62        403.67         9.71 o
   4   3   1         21.38         24.14         1.61 o
   5   3   1        343.20        371.40         8.39 o
   6   3   1        244.49        266.19         9.30 o
   7   3   1         26.13         36.11         4.42 o
   8   3   1        289.58        294.97        13.56 o
  -7   4   1          0.81          1.07         3.45 o
  -6   4   1         20.55         17.78         2.84 o
  -5   4   1         82.89         85.13         4.57 o
  -4   4   1         56.83         70.88         3.32 o
  -3   4   1        229.19        224.18         4.99 o
  -2   4   1        487.52        424.16         8.04 o
  -1   4   1       6108.22       5419.18       155.70 o
   1   4   1       6111.47       5413.61       233.31 o
   2   4   1        488.15        443.97        10.22 o
   3   4   1        229.12        225.99         4.60 o
   4   4   1         56.70         72.33         3.35 o
   5   4   1         82.92         89.28         3.36 o
   6   4   1         20.36         25.09         3.47 o
   7   4   1          0.83          0.78         3.49 o
  -7   5   1         31.33         26.62         4.41 o
  -6   5   1        103.01        128.84         5.95 o
  -5   5   1        184.03        168.57         6.69 o
  -4   5   1        114.35        106.20         3.01 o
  -3   5   1        101.45        107.25         3.44 o
  -2   5   1        569.87        511.58        11.81 o
  -1   5   1        445.18        435.01        10.11 o
   0   5   1         13.20         10.12         0.58 o
   1   5   1        444.82        411.94         9.10 o
   2   5   1        569.47        498.16        16.17 o
   3   5   1        101.35        106.18         3.94 o
   4   5   1        114.12        105.33         3.02 o
   5   5   1        183.59        168.40         7.16 o
   6   5   1        102.87        114.08         5.88 o
   7   5   1         31.41         30.23         4.25 o
  -7   6   1         49.07         58.50         5.32 o
  -6   6   1        178.83        165.49         7.07 o
  -5   6   1         33.51         47.14         7.36 o
  -4   6   1        318.74        310.63         7.81 o
  -3   6   1         21.36         21.11         1.17 o
  -2   6   1        596.71        614.42        15.17 o
  -1   6   1        564.81        621.88        12.23 o
   0   6   1        817.56        837.49        21.21 o
   1   6   1        564.46        591.44        13.93 o
   2   6   1        597.33        599.56        12.38 o
   3   6   1         21.32         23.47         1.29 o
   4   6   1        318.56        321.15         8.69 o
   5   6   1         33.51         42.43         3.65 o
   6   6   1        178.77        164.02         7.02 o
   7   6   1         49.04         57.63         5.68 o
  -7   7   1         17.82          9.73         3.96 o
  -6   7   1         61.67         67.37         4.62 o
  -5   7   1          9.74         12.87         2.27 o
  -4   7   1        122.27        133.77         6.33 o
  -3   7   1         27.05         27.47         1.46 o
  -2   7   1        192.84        222.89         5.11 o
  -1   7   1       3550.92       3547.70        64.23 o
   0   7   1        680.20        645.12        15.89 o
   1   7   1       3550.56       3431.80        95.47 o
   2   7   1        193.18        223.75         5.05 o
   3   7   1         26.97         26.35         1.95 o
   4   7   1        122.48        125.82         5.51 o
   5   7   1          9.79          9.25         2.34 o
   6   7   1         61.72         62.27         7.36 o
   7   7   1         17.84         13.68         3.94 o
  -7   8   1          0.15         -0.10         4.12 o
  -6   8   1         35.66         26.71         4.43 o
  -5   8   1        271.65        280.83         9.37 o
  -4   8   1        178.91        186.42         6.77 o
  -3   8   1          5.78          7.88         1.35 o
  -2   8   1        742.12        778.31        21.78 o
  -1   8   1        247.01        279.91         7.10 o
   0   8   1       3412.92       3874.58        68.07 o
   1   8   1        246.48        284.43         6.02 o
   2   8   1        741.34        754.08        15.67 o
   3   8   1          5.77         10.94         1.49 o
   4   8   1        178.94        186.90         6.56 o
   5   8   1        271.97        266.55        14.48 o
   6   8   1         35.68         26.00         3.64 o
   7   8   1          0.15          4.28         4.69 o
  -7   9   1          1.43         -3.97         4.31 o
  -6   9   1         14.15         21.89         3.99 o
  -5   9   1        139.01        128.39         6.54 o
  -4   9   1        287.35        277.79        12.79 o
  -3   9   1          5.17         10.91         1.37 o
  -2   9   1        399.99        376.22         8.11 o
  -1   9   1       1017.92       1000.11        19.67 o
   0   9   1       1020.14        966.78        21.16 o
   1   9   1       1017.93       1032.12        26.46 o
   2   9   1        399.31        378.81         9.54 o
   3   9   1          5.23          8.08         1.32 o
   4   9   1        287.20        295.34         8.43 o
   5   9   1        139.35        137.91         7.27 o
   6   9   1         14.05          8.43         3.63 o
   7   9   1          1.45          3.76         4.89 o
  -6  10   1          1.21          3.35         3.65 o
  -5  10   1        168.34        165.77         7.26 o
  -4  10   1        235.88        233.25         8.56 o
  -3  10   1        306.79        303.79         8.00 o
  -2  10   1         16.08         17.86         1.64 o
  -1  10   1        760.79        785.69        16.63 o
   0  10   1        107.28         98.99         2.82 o
   1  10   1        761.04        815.90        16.51 o
   2  10   1         16.07         14.97         1.51 o
   3  10   1        306.71        305.00         9.38 o
   4  10   1        236.15        230.28        10.82 o
   5  10   1        168.41        173.38        10.47 o
   6  10   1          1.22          0.37         3.79 o
  -6  11   1        151.63        147.18         7.88 o
  -5  11   1        404.85        404.39        18.37 o
  -4  11   1        485.01        491.53        15.34 o
  -3  11   1        205.19        201.00         9.71 o
  -2  11   1        521.15        559.50        15.09 o
  -1  11   1        197.60        205.67         5.32 o
   0  11   1        472.68        445.91        12.10 o
   1  11   1        197.95        191.21         4.81 o
   2  11   1        521.74        574.62        13.80 o
   3  11   1        205.67        207.28         6.52 o
   4  11   1        485.03        504.09        12.61 o
   5  11   1        405.23        412.70        15.71 o
   6  11   1        151.83        163.77        10.01 o
  -6  12   1         78.87         84.18         6.87 o
  -5  12   1        328.11        349.51        12.25 o
  -4  12   1        265.90        267.23         9.84 o
  -3  12   1        591.32        593.25        19.58 o
  -2  12   1         35.72         44.33         3.14 o
  -1  12   1        428.97        441.12        13.22 o
   0  12   1         14.26         10.39         1.38 o
   1  12   1        428.92        427.41        11.85 o
   2  12   1         35.76         36.30         3.33 o
   3  12   1        591.76        595.18        15.80 o
   4  12   1        265.58        274.04         7.95 o
   5  12   1        328.07        367.90        21.25 o
   6  12   1         78.86         70.50         9.14 o
  -5  13   1         87.30         80.70         7.28 o
  -4  13   1        134.71        138.76         7.44 o
  -3  13   1        181.53        183.06        11.93 o
  -2  13   1         10.81         18.09         2.60 o
  -1  13   1        592.91        597.60        15.78 o
   0  13   1         66.32         68.80         3.16 o
   1  13   1        593.04        592.64        13.55 o
   2  13   1         10.68         14.52         1.83 o
   3  13   1        181.63        185.79         6.38 o
   4  13   1        134.64        135.44         9.14 o
   5  13   1         87.48         73.64         6.75 o
  -5  14   1         88.46         66.34         6.75 o
  -4  14   1         60.29         54.89         4.88 o
  -3  14   1         55.85         58.71         5.58 o
  -2  14   1         69.86         71.59         4.42 o
  -1  14   1         62.41         58.84         4.02 o
   0  14   1        230.91        248.13         7.39 o
   1  14   1         62.25         58.43         3.44 o
   2  14   1         69.76         61.36         3.89 o
   3  14   1         55.89         58.47         4.80 o
   4  14   1         60.31         54.88        12.08 o
   5  14   1         88.40         78.57         9.02 o
  -4  15   1         49.59         46.37         5.72 o
  -3  15   1        345.88        371.76        13.77 o
  -2  15   1         82.55         81.27         6.24 o
  -1  15   1         24.13         27.48         2.98 o
   0  15   1         99.99        103.63         4.71 o
   1  15   1         24.03         21.66         3.25 o
   2  15   1         82.43         87.88         7.09 o
   3  15   1        346.14        360.62        16.80 o
   4  15   1         49.65         57.78        10.67 o
  -3  16   1         10.84         10.34         4.32 o
  -2  16   1         12.71         13.77         3.48 o
  -1  16   1         96.16         91.91         5.05 o
   0  16   1          2.88          2.20         2.35 o
   1  16   1         96.18         88.49        10.09 o
   2  16   1         12.67         11.54         4.45 o
   3  16   1         10.80         15.94         5.06 o
  -3  17   1         14.25         17.36         4.62 o
  -2  17   1         82.10         86.92         7.90 o
  -1  17   1         17.27         12.27         2.94 o
   0  17   1        213.50        250.10        14.64 o
   1  17   1         17.24         12.26         3.97 o
   2  17   1         82.00         93.46        10.42 o
   3  17   1         14.18         21.08         5.43 o
  -1  18   1         90.82         79.86         6.64 o
   0  18   1          7.68          5.51         3.73 o
   1  18   1         90.70         99.90         8.88 o
   1   0   2       3736.03       3117.62       128.13 o
   3   0   2        517.53        485.33        11.49 o
   4   0   2       1149.55       1194.90        44.22 o
   5   0   2         39.48         51.99         3.05 o
   6   0   2         15.96         33.34         4.02 o
   7   0   2         12.12          9.72         4.03 o
   8   0   2          0.61          8.22         4.15 o
  -8   1   2         13.82         14.97         4.12 o
  -7   1   2          9.37         11.29         3.42 o
  -6   1   2        755.65        706.70        19.04 o
  -5   1   2         34.75         40.41         2.68 o
  -4   1   2       4219.22       4115.91        79.91 o
  -3   1   2        360.69        330.64         9.78 o
  -1   1   2        179.21        162.47         4.75 o
   1   1   2        178.83        149.44         5.63 o
   3   1   2        360.67        336.92         7.19 o
   4   1   2       4216.77       4151.37        81.54 o
   5   1   2         34.74         39.40         3.13 o
   6   1   2        755.21        702.15        18.02 o
   7   1   2          9.35         11.66         3.10 o
   8   1   2         13.81          9.41         4.33 o
  -8   2   2        117.84        112.79        10.47 o
  -7   2   2          9.60         16.00         3.79 o
  -6   2   2        177.92        153.65         6.43 o
  -5   2   2          8.62         13.52         2.61 o
  -4   2   2        676.39        646.45        13.53 o
  -3   2   2          2.55          8.24         1.22 o
  -2   2   2       2184.79       1959.90        43.37 o
  -1   2   2        241.94        234.47         6.29 o
   1   2   2        242.15        237.79         9.39 o
   2   2   2       2187.64       1968.45        43.39 o
   3   2   2          2.49         10.57         1.10 o
   4   2   2        676.66        630.33        13.99 o
   5   2   2          8.56         14.61         1.64 o
   6   2   2        177.77        154.87         8.39 o
   7   2   2          9.64         10.78         3.67 o
   8   2   2        117.70        107.41         6.71 o
  -8   3   2          0.75          3.31         4.46 o
  -7   3   2          2.85          0.89         3.18 o
  -6   3   2          7.47         12.68         2.56 o
  -5   3   2         80.81         80.64         4.31 o
  -4   3   2         99.10        122.34         3.49 o
  -3   3   2        197.98        151.61         3.28 o
  -2   3   2        481.71        460.51        10.59 o
  -1   3   2       1169.69       1128.23        26.73 o
   0   3   2       1954.89       1848.93        48.02 o
   1   3   2       1170.24       1101.41        27.02 o
   2   3   2        482.56        436.43        10.27 o
   3   3   2        197.52        151.06         3.72 o
   4   3   2         98.84        132.05         3.89 o
   5   3   2         80.88         78.68         4.52 o
   6   3   2          7.47         19.51         2.97 o
   7   3   2          2.85          2.36         3.35 o
   8   3   2          0.73          3.13         4.27 o
  -7   4   2         14.15         17.80         3.84 o
  -6   4   2        216.40        217.94         8.14 o
  -5   4   2        104.49         94.99         4.19 o
  -4   4   2         32.69         33.03         2.25 o
  -3   4   2        179.08        182.84         4.32 o
  -2   4   2       1188.41       1043.57        22.42 o
  -1   4   2       1382.80       1345.21        23.63 o
   0   4   2       5592.24       5691.81       233.77 o
   1   4   2       1382.99       1330.10        41.27 o
   2   4   2       1190.39       1026.65        21.71 o
   3   4   2        179.29        179.70         4.07 o
   4   4   2         32.75         34.37         2.05 o
   5   4   2        104.46        101.99         4.01 o
   6   4   2        216.43        225.74         8.19 o
   7   4   2         14.13         15.15         4.01 o
  -7   5   2          4.02          3.65         3.46 o
  -6   5   2         16.18         27.78         3.26 o
  -5   5   2        131.89        140.30         5.14 o
  -4   5   2        131.61        135.43         3.44 o
  -3   5   2        384.20        332.40         7.24 o
  -2   5   2       1343.14       1285.67        27.14 o
  -1   5   2       1226.02       1181.90        20.30 o
   0   5   2       3606.17       3088.48        74.13 o
   1   5   2       1226.42       1212.42        22.40 o
   2   5   2       1343.14       1270.86        28.82 o
   3   5   2        385.04        335.47         6.36 o
   4   5   2        131.35        129.42         3.53 o
   5   5   2        131.94        134.78         4.92 o
   6   5   2         16.07         15.64         3.04 o
   7   5   2          4.00          0.97         3.81 o
  -7   6   2         32.43         36.26         4.81 o
  -6   6   2          5.58          4.77         2.67 o
  -5   6   2        230.86        223.86         8.20 o
  -4   6   2         31.94         40.99         2.05 o
  -3   6   2        214.13        258.91         7.04 o
  -2   6   2        829.25        811.52        16.26 o
  -1   6   2       1067.63       1069.57        20.64 o
   0   6   2       1482.68       1493.72        25.30 o
   1   6   2       1067.61       1030.19        20.82 o
   2   6   2        830.01        789.27        15.42 o
   3   6   2        214.04        262.93         5.27 o
   4   6   2         31.87         41.41         2.03 o
   5   6   2        231.07        217.53         5.91 o
   6   6   2          5.53          4.33         2.75 o
   7   6   2         32.50         32.83         5.33 o
  -7   7   2         47.02         41.16         5.50 o
  -6   7   2         83.35         66.81         5.71 o
  -5   7   2         11.99         17.48         4.82 o
  -4   7   2        552.83        541.77        13.37 o
  -3   7   2        274.43        265.30         5.99 o
  -2   7   2        256.05        272.11         7.76 o
  -1   7   2       1404.41       1280.17        22.56 o
   0   7   2       4245.64       4357.04        76.47 o
   1   7   2       1403.77       1277.71        24.08 o
   2   7   2        255.66        294.53         6.70 o
   3   7   2        275.00        286.91         5.63 o
   4   7   2        553.44        569.39        13.66 o
   5   7   2         11.99         12.01         2.21 o
   6   7   2         83.45         72.76         5.42 o
   7   7   2         47.00         46.90         6.50 o
  -7   8   2         20.38         14.52         4.09 o
  -6   8   2         20.31         26.92         4.02 o
  -5   8   2        132.07        138.92         6.28 o
  -4   8   2        548.81        544.86        15.61 o
  -3   8   2        734.29        675.16        15.44 o
  -2   8   2        665.78        694.64        13.69 o
  -1   8   2        377.39        372.27         6.89 o
   0   8   2         30.55         39.37         1.36 o
   1   8   2        376.95        373.38         8.32 o
   2   8   2        664.61        710.02        18.25 o
   3   8   2        735.12        642.19        16.71 o
   4   8   2        548.64        556.83        15.26 o
   5   8   2        132.08        148.63         6.37 o
   6   8   2         20.30         29.32         3.84 o
   7   8   2         20.40         12.61         4.85 o
  -7   9   2         49.69         53.89         6.39 o
  -6   9   2        340.05        314.50        12.77 o
  -5   9   2        121.72        125.25         9.62 o
  -4   9   2        402.94        389.80        13.69 o
  -3   9   2         79.41         86.19         3.53 o
  -2   9   2        129.42        143.29         4.96 o
  -1   9   2        969.88       1019.73        25.16 o
   0   9   2          7.86          5.06         0.86 o
   1   9   2        968.70        992.75        29.14 o
   2   9   2        129.72        145.23         4.83 o
   3   9   2         79.29         77.41         2.83 o
   4   9   2        403.12        388.30        10.49 o
   5   9   2        121.49        129.69         6.10 o
   6   9   2        339.83        343.99        13.18 o
   7   9   2         49.65         65.23         6.70 o
  -6  10   2          4.89          8.20         4.19 o
  -5  10   2        223.38        235.06        10.14 o
  -4  10   2         23.91         29.55         3.09 o
  -3  10   2        497.40        498.55        13.65 o
  -2  10   2          8.91         13.21         1.43 o
  -1  10   2       1079.70       1126.95        24.67 o
   0  10   2         33.65         40.62         2.13 o
   1  10   2       1078.85       1093.96        24.07 o
   2  10   2          8.96         14.40         1.34 o
   3  10   2        497.51        535.55        11.88 o
   4  10   2         24.05         32.55         3.49 o
   5  10   2        223.25        241.00         9.06 o
   6  10   2          4.90          8.45         3.94 o
  -6  11   2         21.82         16.15         4.29 o
  -5  11   2         25.54         25.51         3.59 o
  -4  11   2         20.91         20.40         3.08 o
  -3  11   2         57.01         60.17         3.00 o
  -2  11   2        178.75        186.78         5.43 o
  -1  11   2        298.45        316.76         8.12 o
   0  11   2         27.26         21.63         1.60 o
   1  11   2        298.43        320.47         7.91 o
   2  11   2        178.63        190.01         5.04 o
   3  11   2         56.98         64.94         3.13 o
   4  11   2         21.02         25.95         2.39 o
   5  11   2         25.55         20.51         5.41 o
   6  11   2         21.88         25.70         6.23 o
  -6  12   2         19.97         17.45         6.34 o
  -5  12   2        181.33        171.27         8.25 o
  -4  12   2        576.51        611.36        17.65 o
  -3  12   2        268.41        273.06        11.45 o
  -2  12   2        806.82        781.41        25.91 o
  -1  12   2        236.70        255.10         7.35 o
   0  12   2        998.86        976.31        20.93 o
   1  12   2        237.07        235.97         6.19 o
   2  12   2        806.64        828.31        20.93 o
   3  12   2        268.22        262.28        11.27 o
   4  12   2        576.10        556.24        20.62 o
   5  12   2        181.21        181.93        11.36 o
   6  12   2         20.00         20.41         5.66 o
  -5  13   2         64.25         67.15         7.54 o
  -4  13   2         74.25         83.08        10.26 o
  -3  13   2        452.17        493.61        24.06 o
  -2  13   2        118.66        115.93         6.76 o
  -1  13   2       1652.66       1626.83        49.76 o
   0  13   2        153.68        147.43         6.08 o
   1  13   2       1653.32       1622.32        40.00 o
   2  13   2        119.06        121.42         4.67 o
   3  13   2        452.04        468.08        18.96 o
   4  13   2         74.08         76.60        10.43 o
   5  13   2         64.23         71.43         6.93 o
  -5  14   2         61.73         78.48         7.46 o
  -4  14   2        100.37        102.40         8.35 o
  -3  14   2        304.90        313.78        12.41 o
  -2  14   2        656.42        682.09        22.60 o
  -1  14   2        868.10        887.90        25.34 o
   0  14   2        686.81        668.99        17.97 o
   1  14   2        868.42        891.27        21.09 o
   2  14   2        656.66        678.23        16.50 o
   3  14   2        304.88        320.65        10.72 o
   4  14   2        100.59         95.30        11.14 o
   5  14   2         61.68         79.15         7.55 o
  -4  15   2         20.29         15.73         4.53 o
  -3  15   2        228.02        238.23        10.19 o
  -2  15   2        138.71        136.24         7.47 o
  -1  15   2        119.57        120.26         6.31 o
   0  15   2        247.37        223.30         7.87 o
   1  15   2        119.53        126.05         5.06 o
   2  15   2        138.60        134.39         7.59 o
   3  15   2        228.20        241.61        13.65 o
   4  15   2         20.22         19.43         5.06 o
  -3  16   2          2.10          6.16         4.02 o
  -2  16   2         93.82         95.48         5.70 o
  -1  16   2         19.90         19.29         2.83 o
   0  16   2         67.93         76.61         4.85 o
   1  16   2         19.78         19.95         4.26 o
   2  16   2         93.79         88.13         6.40 o
   3  16   2          2.05          4.15         4.46 o
  -3  17   2         24.54         14.90         5.96 o
  -2  17   2         33.34         29.33         5.10 o
  -1  17   2         13.49          9.51         3.03 o
   0  17   2        134.26        137.93        12.70 o
   1  17   2         13.45         11.49         3.72 o
   2  17   2         33.58         24.80         8.90 o
   3  17   2         24.57         30.70         7.00 o
  -1  18   2          6.92          1.19         4.21 o
   0  18   2          6.30          3.46         3.87 o
   1  18   2          6.88          1.75         4.06 o
   1   0   3        394.87        341.57         9.20 o
   2   0   3      10574.81      10103.26       414.28 o
   3   0   3        302.45        261.35         4.98 o
   4   0   3        438.88        543.98        12.68 o
   5   0   3         45.57         43.91         2.82 o
   6   0   3        105.02         77.17         4.45 o
   7   0   3         15.90          7.34         3.03 o
   8   0   3          0.25         10.38         4.93 o
  -8   1   3         80.30         65.59         5.93 o
  -7   1   3         46.80         37.90         4.10 o
  -6   1   3         56.40         72.55         5.56 o
  -5   1   3          0.78          8.67         2.32 o
  -4   1   3       1593.66       1762.58        35.64 o
  -3   1   3       1427.90       1487.49        32.31 o
  -2   1   3       1495.81       1333.77        32.65 o
  -1   1   3        273.63        269.56         8.56 o
   0   1   3         20.12         20.70         1.01 o
   1   1   3        273.52        290.33         7.17 o
   2   1   3       1494.43       1404.03        28.45 o
   3   1   3       1430.39       1448.72        26.15 o
   4   1   3       1592.07       1792.57        36.99 o
   5   1   3          0.79          5.14         1.74 o
   6   1   3         56.29         72.67         5.13 o
   7   1   3         46.93         38.14         4.61 o
   8   1   3         80.20         63.77         5.80 o
  -8   2   3        163.20        162.68         8.60 o
  -7   2   3         11.55         11.04         3.55 o
  -6   2   3        304.12        331.61         9.42 o
  -5   2   3        191.37        169.45         6.35 o
  -4   2   3        825.64        809.16        16.80 o
  -3   2   3        683.17        711.95        15.04 o
  -2   2   3       1064.42        901.63        31.70 o
  -1   2   3        624.95        543.05        10.41 o
   0   2   3        121.41        127.60         4.28 o
   1   2   3        624.71        569.72        12.73 o
   2   2   3       1064.13        975.27        20.59 o
   3   2   3        683.05        701.49        12.88 o
   4   2   3        825.00        818.10        16.61 o
   5   2   3        191.61        184.39         5.88 o
   6   2   3        303.69        311.04        15.83 o
   7   2   3         11.57         16.35         3.54 o
   8   2   3        163.19        153.55         7.99 o
  -8   3   3        113.08        113.73         9.44 o
  -7   3   3          8.49          9.35         3.39 o
  -6   3   3        552.75        605.23        17.49 o
  -5   3   3        201.33        208.67         7.09 o
  -4   3   3        228.55        263.69         7.10 o
  -3   3   3        215.98        207.39         4.81 o
  -2   3   3         99.69         80.35         2.52 o
   0   3   3        903.17        653.13        18.97 o
   2   3   3         99.40         86.80         2.76 o
   3   3   3        215.96        210.46         4.52 o
   4   3   3        228.55        267.99         6.52 o
   5   3   3        201.22        201.06         5.44 o
   6   3   3        552.51        611.80        18.12 o
   7   3   3          8.50          7.53         3.46 o
   8   3   3        113.00        117.61         7.83 o
  -7   4   3        145.23        125.62         8.13 o
  -6   4   3         20.33         30.42         3.44 o
  -5   4   3        279.54        267.45         9.51 o
  -4   4   3        902.58        923.17        17.61 o
  -3   4   3         96.67         85.73         2.65 o
  -2   4   3       1664.71       1559.50        38.33 o
  -1   4   3       1538.05       1453.12        25.48 o
   0   4   3       4014.90       3815.56       115.37 o
   1   4   3       1540.61       1427.65        35.60 o
   2   4   3       1664.62       1556.52        35.87 o
   3   4   3         96.71         92.82         2.35 o
   4   4   3        902.15        877.79        17.43 o
   5   4   3        279.54        256.01         7.66 o
   6   4   3         20.28         25.68         4.24 o
   7   4   3        145.01        136.85         7.70 o
  -7   5   3         18.46         12.76         4.08 o
  -6   5   3        108.55        119.06         5.92 o
  -5   5   3        103.38         99.43         4.28 o
  -4   5   3         96.19        101.10         3.49 o
  -3   5   3        234.51        235.48         5.93 o
  -2   5   3       1045.68       1025.17        19.47 o
  -1   5   3       3221.04       2904.68        50.68 o
   0   5   3      10613.89       8954.32       520.18 o
   1   5   3       3220.05       2919.63        66.28 o
   2   5   3       1045.36       1050.88        23.17 o
   3   5   3        234.43        224.20         6.87 o
   4   5   3         95.99        103.48         3.34 o
   5   5   3        103.50         94.61         3.46 o
   6   5   3        108.63        119.97         5.92 o
   7   5   3         18.31         21.14         4.40 o
  -7   6   3         41.41         41.39         4.50 o
  -6   6   3         15.19          9.83         2.78 o
  -5   6   3        420.35        454.05        12.23 o
  -4   6   3        167.69        165.59         5.91 o
  -3   6   3        498.76        565.07        12.48 o
  -2   6   3       1094.70       1094.20        19.57 o
  -1   6   3        296.21        289.37         5.59 o
   0   6   3        453.99        506.83        10.36 o
   1   6   3        296.15        289.64         5.42 o
   2   6   3       1096.16       1069.06        21.71 o
   3   6   3        498.67        564.61        14.88 o
   4   6   3        167.96        167.81         4.53 o
   5   6   3        419.89        440.24        10.46 o
   6   6   3         15.18         14.66         3.08 o
   7   6   3         41.46         47.58        11.68 o
  -7   7   3         81.42         85.04         7.11 o
  -6   7   3         68.05         74.18         4.84 o
  -5   7   3        154.24        158.38         5.72 o
  -4   7   3        509.89        504.48        14.57 o
  -3   7   3         31.91         25.59         1.60 o
  -2   7   3       1536.99       1634.94        29.10 o
  -1   7   3        337.48        373.38         6.94 o
   0   7   3       3667.36       4029.07        74.20 o
   1   7   3        336.38        358.15         7.63 o
   2   7   3       1536.66       1596.76        47.55 o
   3   7   3         31.81         32.38         1.96 o
   4   7   3        509.96        493.53        12.06 o
   5   7   3        154.29        149.56         5.02 o
   6   7   3         67.89         76.40         7.51 o
   7   7   3         81.41         74.90         6.60 o
  -7   8   3          7.48         10.48         4.18 o
  -6   8   3          7.37          6.22         3.97 o
  -5   8   3         40.79         37.35         3.02 o
  -4   8   3        133.88        142.83         5.18 o
  -3   8   3         18.88         18.87         1.60 o
  -2   8   3       1772.45       1836.73        53.25 o
  -1   8   3        104.23        111.31         5.12 o
   0   8   3       2985.87       3153.18        70.01 o
   1   8   3        104.17        116.74         4.00 o
   2   8   3       1772.86       1713.89        33.07 o
   3   8   3         18.75         16.81         1.71 o
   4   8   3        134.01        148.40         4.84 o
   5   8   3         40.53         30.01         2.44 o
   6   8   3          7.31          3.75         3.22 o
   7   8   3          7.53          2.14         4.28 o
  -7   9   3         62.81         51.63         5.53 o
  -6   9   3         12.54         10.86         3.67 o
  -5   9   3        124.21        128.17         8.44 o
  -4   9   3        297.18        314.80        10.14 o
  -3   9   3        413.81        464.26        12.29 o
  -2   9   3        967.51       1045.83        22.27 o
  -1   9   3        599.17        585.96        14.75 o
   0   9   3        242.80        247.23         5.19 o
   1   9   3        599.59        585.31        13.93 o
   2   9   3        966.58       1042.70        21.25 o
   3   9   3        414.14        459.59        11.31 o
   4   9   3        296.64        299.14         8.68 o
   5   9   3        124.17        124.15         7.00 o
   6   9   3         12.58         14.02         5.07 o
   7   9   3         62.82         45.02         7.42 o
  -6  10   3         42.28         38.42         4.56 o
  -5  10   3         24.23         23.12         4.98 o
  -4  10   3        101.14        111.81         5.42 o
  -3  10   3         62.24         61.45         2.90 o
  -2  10   3        167.75        182.68         5.66 o
  -1  10   3          7.52          8.73         1.15 o
   0  10   3        195.62        167.09         3.98 o
   1  10   3          7.50          5.90         1.07 o
   2  10   3        167.16        186.96         4.86 o
   3  10   3         62.21         72.77         3.02 o
   4  10   3        100.83        108.49         4.23 o
   5  10   3         24.29         19.03         3.81 o
   6  10   3         42.24         52.80         6.05 o
  -6  11   3        174.91        195.02         9.67 o
  -5  11   3         15.15         17.43         3.43 o
  -4  11   3         52.67         50.90         4.02 o
  -3  11   3        286.04        303.71        13.89 o
  -2  11   3        508.36        479.18        14.22 o
  -1  11   3        856.48        855.64        21.95 o
   0  11   3        383.95        374.82         9.17 o
   1  11   3        856.64        876.59        20.24 o
   2  11   3        507.52        475.71        14.05 o
   3  11   3        286.29        281.17        11.02 o
   4  11   3         52.72         55.95         5.78 o
   5  11   3         15.32         14.53         4.01 o
   6  11   3        174.79        194.10        10.11 o
  -6  12   3        123.14        128.07         9.28 o
  -5  12   3         13.26          6.92         3.57 o
  -4  12   3        244.98        249.54        14.74 o
  -3  12   3         85.12         99.54         5.76 o
  -2  12   3        286.21        291.49        11.17 o
  -1  12   3        328.53        322.86        11.82 o
   0  12   3         52.75         54.53         3.75 o
   1  12   3        328.25        339.55         9.13 o
   2  12   3        286.25        291.42         8.77 o
   3  12   3         84.85         94.88         4.40 o
   4  12   3        244.96        250.15        15.29 o
   5  12   3         13.29         14.23         5.46 o
   6  12   3        123.06        126.24         9.32 o
  -5  13   3        221.41        220.48        11.66 o
  -4  13   3        362.93        371.32        13.70 o
  -3  13   3        466.89        496.63        21.46 o
  -2  13   3        158.18        158.77        11.30 o
  -1  13   3        199.32        207.76         7.71 o
   0  13   3         87.22         97.58         3.44 o
   1  13   3        199.45        217.04         5.75 o
   2  13   3        158.17        159.19         6.86 o
   3  13   3        466.90        488.55        16.82 o
   4  13   3        362.71        355.01        11.77 o
   5  13   3        221.24        239.34        12.42 o
  -5  14   3         34.82         39.30        13.49 o
  -4  14   3         65.61         57.76         5.78 o
  -3  14   3        386.38        391.56        14.55 o
  -2  14   3          4.27          8.55         2.45 o
  -1  14   3        410.13        373.90        14.13 o
   0  14   3        157.75        163.98         6.63 o
   1  14   3        410.20        389.14         9.34 o
   2  14   3          4.28          6.90         2.04 o
   3  14   3        385.96        395.94        12.65 o
   4  14   3         65.57         65.11         9.47 o
   5  14   3         34.73         31.19         6.13 o
  -4  15   3         16.07         10.06         3.71 o
  -3  15   3         67.71         71.84        10.41 o
  -2  15   3         73.00         72.33         7.83 o
  -1  15   3         90.02         95.58         4.84 o
   0  15   3          2.93          8.20         2.40 o
   1  15   3         90.21         90.58         5.28 o
   2  15   3         73.09         66.12         3.98 o
   3  15   3         67.76         83.69         6.42 o
   4  15   3         16.02         19.36         4.92 o
  -3  16   3          0.78          2.48         3.17 o
  -2  16   3         72.71         73.37         6.21 o
  -1  16   3         30.26         28.76         3.50 o
   0  16   3          3.46          2.31         2.39 o
   1  16   3         30.05         37.49         6.69 o
   2  16   3         72.58         71.23         7.07 o
   3  16   3          0.76          3.09         4.76 o
  -2  17   3         92.15         92.42         7.35 o
  -1  17   3         49.76         46.88         5.56 o
   0  17   3          2.02          5.36         2.49 o
   1  17   3         49.71         44.34         5.86 o
   2  17   3         92.03         93.48        10.18 o
  -1  18   3         17.92         23.93         5.34 o
   0  18   3        135.76        156.24         8.90 o
   1  18   3         17.85         18.95         4.40 o
   1   0   4       2232.32       2094.87        49.78 o
   2   0   4        817.26        679.33        14.23 o
   3   0   4       1532.48       1619.90        32.18 o
   4   0   4        684.88        620.96        15.47 o
   5   0   4        201.88        190.81         7.29 o
   6   0   4          8.40         15.87         2.65 o
   7   0   4         28.25         37.60         3.82 o
   8   0   4         63.55         59.29         5.40 o
  -8   1   4          5.94         11.94         4.09 o
  -7   1   4         37.38         39.92         5.12 o
  -6   1   4        353.77        416.16        14.13 o
  -5   1   4         69.23         76.48         4.87 o
  -4   1   4        258.76        281.28        11.85 o
  -3   1   4        950.52        888.18        16.99 o
  -2   1   4        277.59        279.08         6.83 o
  -1   1   4        994.43        876.73        18.64 o
   1   1   4        992.62        873.14        21.02 o
   2   1   4        277.37        291.91         6.48 o
   3   1   4        949.67        902.43        15.54 o
   4   1   4        258.40        327.39         8.20 o
   5   1   4         69.12         70.95         3.70 o
   6   1   4        353.55        404.21        12.38 o
   7   1   4         37.37         42.84         4.00 o
   8   1   4          5.89         12.07         4.39 o
  -8   2   4         33.36         21.23         4.29 o
  -7   2   4         88.36         91.02         6.17 o
  -6   2   4        196.25        215.76         7.77 o
  -5   2   4        292.22        321.15         9.82 o
  -4   2   4         22.40         18.59         2.02 o
  -3   2   4        145.52        150.33         3.53 o
  -2   2   4        530.35        538.23        12.32 o
  -1   2   4        782.63        749.19        18.11 o
   0   2   4       2840.10       2541.19        85.50 o
   1   2   4        783.37        737.31        15.97 o
   2   2   4        530.40        535.35        10.31 o
   3   2   4        145.15        149.98         3.61 o
   4   2   4         22.42         17.28         2.23 o
   5   2   4        292.16        306.02         8.14 o
   6   2   4        196.42        203.31         6.75 o
   7   2   4         88.28         84.09         6.97 o
   8   2   4         33.45         27.14         4.63 o
  -7   3   4          5.23          7.36         3.76 o
  -6   3   4         96.02         99.30         7.11 o
  -5   3   4         65.27         75.66         4.55 o
  -4   3   4        842.37        864.32        18.13 o
  -3   3   4       2061.45       2008.03        52.32 o
  -2   3   4       2615.33       2549.17        61.98 o
  -1   3   4       1941.57       1782.79        33.08 o
   1   3   4       1940.77       1823.98        36.87 o
   2   3   4       2616.41       2647.82        50.33 o
   3   3   4       2060.87       1966.89        33.62 o
   4   3   4        842.20        888.69        18.91 o
   5   3   4         65.08         73.16         3.43 o
   6   3   4         96.06        100.89         7.81 o
   7   3   4          5.25          4.38         3.64 o
  -7   4   4         22.69         31.23         3.84 o
  -6   4   4         63.38         59.38         4.62 o
  -5   4   4        238.64        231.41        10.56 o
  -4   4   4        460.11        414.63         9.09 o
  -3   4   4         47.66         45.92         2.72 o
  -2   4   4          6.37          9.72         0.75 o
  -1   4   4        253.24        240.73         4.41 o
   0   4   4       1529.90       1454.65        25.68 o
   1   4   4        252.65        240.82         5.90 o
   2   4   4          6.44          9.58         0.92 o
   3   4   4         47.61         45.98         1.51 o
   4   4   4        460.55        389.71         8.35 o
   5   4   4        238.70        233.48         6.09 o
   6   4   4         63.48         57.68         4.16 o
   7   4   4         22.68         24.53         4.20 o
  -7   5   4          7.27         10.39         3.39 o
  -6   5   4        131.07        139.98         6.36 o
  -5   5   4         29.80         33.97         2.72 o
  -4   5   4        540.80        475.71        12.02 o
  -3   5   4        316.94        336.54        12.51 o
  -2   5   4       3018.41       2962.33        49.79 o
  -1   5   4        528.23        552.48         9.77 o
   0   5   4        138.36        142.90         3.31 o
   1   5   4        528.48        537.16        12.57 o
   2   5   4       3017.11       2932.17        60.83 o
   3   5   4        317.35        337.91        10.37 o
   4   5   4        540.82        480.48        14.81 o
   5   5   4         29.77         31.01         2.13 o
   6   5   4        131.06        138.70         6.44 o
   7   5   4          7.30         10.60         4.16 o
  -7   6   4         33.76         29.49         4.89 o
  -6   6   4          5.78          5.64         2.81 o
  -5   6   4        265.94        276.60         8.44 o
  -4   6   4         65.64         74.31         4.04 o
  -3   6   4        271.31        289.90         7.42 o
  -2   6   4         33.26         29.34         1.67 o
  -1   6   4       3401.72       3649.74        64.20 o
   0   6   4          7.20         13.15         0.80 o
   1   6   4       3399.64       3668.14        67.45 o
   2   6   4         33.40         32.64         2.20 o
   3   6   4        270.97        281.72         7.38 o
   4   6   4         65.59         78.24         3.89 o
   5   6   4        265.58        285.71         7.77 o
   6   6   4          5.79          4.64         2.83 o
   7   6   4         33.65         25.56         6.27 o
  -7   7   4          2.56          3.90         4.50 o
  -6   7   4         53.70         55.75         4.35 o
  -5   7   4        217.53        233.52         7.48 o
  -4   7   4        427.54        402.81        11.04 o
  -3   7   4        154.04        143.12         3.76 o
  -2   7   4       1704.87       1578.42        29.73 o
  -1   7   4       1157.89       1121.09        23.59 o
   0   7   4          9.08          8.43         0.71 o
   1   7   4       1159.11       1120.48        21.12 o
   2   7   4       1705.04       1610.73        30.82 o
   3   7   4        154.55        148.49         3.96 o
   4   7   4        427.62        410.04         9.57 o
   5   7   4        217.55        230.56         6.72 o
   6   7   4         53.67         47.45         5.89 o
   7   7   4          2.57          6.40         4.33 o
  -7   8   4          1.45          5.41         4.44 o
  -6   8   4         47.91         45.52         7.35 o
  -5   8   4        185.28        193.24         6.80 o
  -4   8   4        382.54        389.83        11.55 o
  -3   8   4       1965.11       1978.50        47.81 o
  -2   8   4        684.64        750.19        14.30 o
  -1   8   4       5537.25       5971.79       125.33 o
   0   8   4        421.64        482.98        11.30 o
   1   8   4       5539.94       6032.26       157.40 o
   2   8   4        683.85        722.67        13.13 o
   3   8   4       1965.95       1966.47        52.11 o
   4   8   4        382.04        393.37        13.83 o
   5   8   4        185.54        191.12         6.02 o
   6   8   4         47.95         38.17         5.60 o
   7   8   4          1.43          3.51         4.54 o
  -7   9   4         15.70         18.46         5.04 o
  -6   9   4         93.92         84.88         7.20 o
  -5   9   4         31.83         32.80         3.55 o
  -4   9   4         86.71         98.37         4.97 o
  -3   9   4        148.94        160.97         6.91 o
  -2   9   4        141.52        150.12         5.20 o
  -1   9   4       1327.94       1300.39        30.32 o
   0   9   4        291.96        333.51         8.64 o
   1   9   4       1328.96       1378.97        28.65 o
   2   9   4        141.30        148.93         4.42 o
   3   9   4        148.68        157.12         4.79 o
   4   9   4         86.43         94.57         3.83 o
   5   9   4         31.79         33.40         2.80 o
   6   9   4         93.62         88.06         9.35 o
   7   9   4         15.70          8.01         7.45 o
  -6  10   4         23.53         28.40         4.60 o
  -5  10   4        140.38        142.42         6.92 o
  -4  10   4         19.88         27.36         4.28 o
  -3  10   4        193.76        179.01         7.69 o
  -2  10   4        340.39        355.40        14.23 o
  -1  10   4        574.12        614.80        16.97 o
   0  10   4        951.95       1075.29        21.88 o
   1  10   4        574.61        613.58        14.53 o
   2  10   4        341.39        341.39        10.49 o
   3  10   4        193.89        174.41         6.15 o
   4  10   4         19.86         20.55         2.27 o
   5  10   4        140.45        148.38         5.87 o
   6  10   4         23.54         20.76         4.73 o
  -6  11   4         15.41         15.70         4.47 o
  -5  11   4        139.46        130.97         6.67 o
  -4  11   4        117.56        112.48         5.77 o
  -3  11   4        311.64        351.67        12.97 o
  -2  11   4        898.91        866.29        30.63 o
  -1  11   4        484.80        501.96        13.16 o
   0  11   4        354.87        387.81         9.66 o
   1  11   4        484.77        485.61        11.94 o
   2  11   4        899.47        941.84        23.31 o
   3  11   4        312.00        352.08        12.72 o
   4  11   4        117.84        106.87         4.85 o
   5  11   4        139.46        137.39         6.52 o
   6  11   4         15.45         12.22         4.65 o
  -6  12   4         15.71         10.94         5.30 o
  -5  12   4         60.05         62.81         5.22 o
  -4  12   4        112.58        128.06        10.80 o
  -3  12   4        331.15        350.75        12.72 o
  -2  12   4        370.22        365.90        13.17 o
  -1  12   4       1332.67       1366.15        41.94 o
   0  12   4        359.67        355.11        10.45 o
   1  12   4       1332.89       1359.92        38.73 o
   2  12   4        369.49        366.74        15.41 o
   3  12   4        331.52        334.76        11.03 o
   4  12   4        112.46        121.89         5.74 o
   5  12   4         60.00         64.54         6.53 o
   6  12   4         15.70         14.70         5.58 o
  -5  13   4         42.70         41.93         4.55 o
  -4  13   4         90.88         91.54         6.91 o
  -3  13   4         52.17         41.11         4.83 o
  -2  13   4        818.05        877.61        29.09 o
  -1  13   4        131.14        168.08         6.54 o
   0  13   4       2746.67       2684.91        71.39 o
   1  13   4        130.94        158.31         7.98 o
   2  13   4        818.93        884.81        20.90 o
   3  13   4         52.26         56.91         3.84 o
   4  13   4         91.01         96.64         5.24 o
   5  13   4         42.79         50.98         6.35 o
  -5  14   4        191.02        187.37         9.14 o
  -4  14   4        357.65        359.55        13.58 o
  -3  14   4        199.17        220.68         9.21 o
  -2  14   4        619.99        640.16        28.10 o
  -1  14   4        523.26        474.31        20.28 o
   0  14   4        267.21        256.36         8.05 o
   1  14   4        522.79        473.00        12.05 o
   2  14   4        619.80        610.33        21.98 o
   3  14   4        198.96        192.33         9.12 o
   4  14   4        357.73        361.20        12.01 o
   5  14   4        190.90        191.07        11.23 o
  -4  15   4        130.62        144.99         8.33 o
  -3  15   4         65.12         62.57         6.90 o
  -2  15   4         46.15         59.12         4.58 o
  -1  15   4         28.95         24.23         2.80 o
   0  15   4          7.38          4.52         2.18 o
   1  15   4         28.98         30.37         3.16 o
   2  15   4         46.13         50.23         3.40 o
   3  15   4         65.09         63.01         4.44 o
   4  15   4        130.49        140.46         9.90 o
  -3  16   4          3.35          0.49         2.82 o
  -2  16   4         54.82         42.22         3.89 o
  -1  16   4          4.54          0.66         2.49 o
   0  16   4          7.16          3.27         2.19 o
   1  16   4          4.49         -1.81         3.18 o
   2  16   4         54.74         36.90         5.37 o
   3  16   4          3.40         -1.96         4.60 o
  -2  17   4         44.26         40.32         4.06 o
  -1  17   4         14.14         15.05         3.14 o
   0  17   4         32.89         28.72         3.16 o
   1  17   4         14.18         13.07         4.75 o
   2  17   4         44.31         41.54         6.65 o
  -1  18   4         10.53          7.88         3.80 o
   0  18   4          0.00         -2.73         3.75 o
   1  18   4         10.51          6.52         4.27 o
   1   0   5        106.49        129.06         2.58 o
   2   0   5       1038.99        995.61        19.53 o
   3   0   5        322.96        308.42         6.62 o
   4   0   5          0.37          7.60         1.25 o
   5   0   5        158.40        145.18         6.15 o
   6   0   5        136.32        136.05         6.13 o
   7   0   5          9.30         12.30         2.86 o
   8   0   5          2.28         -0.77         4.35 o
  -8   1   5         16.68         22.16         4.47 o
  -7   1   5         98.80        101.66         5.49 o
  -6   1   5          1.67          6.45         2.54 o
  -5   1   5        185.18        175.75         8.31 o
  -4   1   5        337.91        307.56         7.20 o
  -3   1   5        758.60        885.21        17.63 o
  -2   1   5       1282.96       1224.28        26.77 o
  -1   1   5        820.60        738.00        13.61 o
   0   1   5         40.20         26.71         0.94 o
   1   1   5        820.96        725.37        12.05 o
   2   1   5       1283.14       1171.54        26.80 o
   3   1   5        759.02        864.19        16.60 o
   4   1   5        338.24        306.67         6.57 o
   5   1   5        185.14        175.87         6.27 o
   6   1   5          1.67          6.66         2.53 o
   7   1   5         98.86        109.74         8.26 o
   8   1   5         16.67         17.34         4.43 o
  -7   2   5         20.19         16.37         3.42 o
  -6   2   5        470.55        466.85        15.29 o
  -5   2   5         64.65         79.40         4.04 o
  -4   2   5        637.34        601.76        12.51 o
  -3   2   5        320.90        324.95         7.44 o
  -2   2   5       3387.93       3200.23        61.94 o
  -1   2   5        967.47        908.89        18.12 o
   0   2   5       3971.43       3141.89        82.30 o
   1   2   5        966.29        911.81        16.60 o
   2   2   5       3387.29       3174.52        56.00 o
   3   2   5        321.18        322.19         6.32 o
   4   2   5        637.50        581.35        13.10 o
   5   2   5         64.51         75.92         3.54 o
   6   2   5        470.26        460.45        12.57 o
   7   2   5         20.22         16.25         3.36 o
  -7   3   5         31.24         39.51         4.05 o
  -6   3   5        100.77        106.96        14.93 o
  -5   3   5         21.46         25.97         2.54 o
  -4   3   5        239.38        255.91         7.04 o
  -3   3   5        673.76        745.03        17.08 o
  -2   3   5        226.27        246.14         7.04 o
  -1   3   5         26.24         36.56         1.88 o
   0   3   5        972.73        940.36        22.54 o
   1   3   5         26.15         34.15         1.04 o
   2   3   5        225.79        221.43         4.49 o
   3   3   5        674.56        725.66        15.69 o
   4   3   5        239.48        237.54         7.21 o
   5   3   5         21.60         25.22         2.04 o
   6   3   5        100.85        104.25         5.51 o
   7   3   5         31.25         39.00         5.10 o
  -7   4   5          2.78          3.00         3.28 o
  -6   4   5        627.38        644.26        18.62 o
  -5   4   5        107.51        113.50         7.34 o
  -4   4   5        269.43        263.79         6.40 o
  -3   4   5        990.06        990.46        21.39 o
  -2   4   5        407.30        375.44        10.14 o
  -1   4   5       2668.70       2573.33        49.59 o
   0   4   5         36.33         28.69         1.06 o
   1   4   5       2670.35       2544.90        71.88 o
   2   4   5        407.99        408.65        12.56 o
   3   4   5        990.63        973.66        15.18 o
   4   4   5        269.15        248.43         6.49 o
   5   4   5        107.27        116.77         4.11 o
   6   4   5        626.81        622.10        15.41 o
   7   4   5          2.83          2.42         3.65 o
  -7   5   5          7.83         -0.64         3.51 o
  -6   5   5         71.28         77.86         4.94 o
  -5   5   5        116.01        117.28         5.72 o
  -4   5   5        246.54        273.97         7.17 o
  -3   5   5        277.72        307.60         8.17 o
  -2   5   5        868.29        898.63        15.73 o
  -1   5   5       2208.92       2127.93        39.19 o
   0   5   5       3376.89       3386.71        65.81 o
   1   5   5       2209.15       2113.72        50.76 o
   2   5   5        867.90        907.95        18.19 o
   3   5   5        277.57        312.39         6.95 o
   4   5   5        246.14        258.05         8.65 o
   5   5   5        115.73        116.56         5.41 o
   6   5   5         71.09         80.12         3.90 o
   7   5   5          7.81          6.97         4.51 o
  -7   6   5         88.40         56.35         7.00 o
  -6   6   5         75.84         68.66         5.31 o
  -5   6   5        167.85        154.83         5.68 o
  -4   6   5        307.38        307.88         8.86 o
  -3   6   5       1150.48       1142.53        27.98 o
  -2   6   5       2865.75       2984.93        54.49 o
  -1   6   5       1226.77       1353.19        27.97 o
   0   6   5        571.17        631.08        11.99 o
   1   6   5       1226.31       1338.68        22.09 o
   2   6   5       2865.73       2873.08        65.69 o
   3   6   5       1149.28       1100.68        26.16 o
   4   6   5        307.55        320.56         8.32 o
   5   6   5        167.66        156.18         4.73 o
   6   6   5         75.85         77.42         4.32 o
   7   6   5         88.22         64.05         7.52 o
  -7   7   5          4.12          5.65         4.40 o
  -6   7   5         34.10         31.48         4.01 o
  -5   7   5         82.57         84.04         5.00 o
  -4   7   5        118.03        120.01         4.82 o
  -3   7   5         83.84         82.08         6.26 o
  -2   7   5        976.55       1035.69        18.75 o
  -1   7   5        203.88        168.20         3.95 o
   0   7   5       3054.50       3170.28        53.43 o
   1   7   5        204.48        175.58         3.35 o
   2   7   5        976.90       1008.97        21.85 o
   3   7   5         84.13         86.40         4.90 o
   4   7   5        118.16        121.97         4.26 o
   5   7   5         82.56         90.83         3.81 o
   6   7   5         34.14         34.43         4.35 o
   7   7   5          4.11         -0.50         4.33 o
  -7   8   5        197.56        191.50        10.88 o
  -6   8   5         13.36         13.49         3.65 o
  -5   8   5        438.32        445.04        12.68 o
  -4   8   5         55.48         47.18         4.00 o
  -3   8   5        337.12        316.95         9.83 o
  -2   8   5        390.80        393.76         9.06 o
  -1   8   5         85.69         96.86         2.88 o
   0   8   5        379.06        403.66         7.76 o
   1   8   5         85.57         95.15         3.23 o
   2   8   5        390.79        399.44         9.76 o
   3   8   5        337.54        317.70        12.36 o
   4   8   5         55.31         51.64         3.40 o
   5   8   5        438.58        460.67        12.63 o
   6   8   5         13.21         15.37         4.30 o
   7   8   5        197.69        203.94        11.25 o
  -6   9   5         90.02         87.07         7.03 o
  -5   9   5         98.55        110.44         5.85 o
  -4   9   5        294.39        325.37        14.95 o
  -3   9   5         83.31         92.37         4.38 o
  -2   9   5       1523.04       1515.16        37.01 o
  -1   9   5        401.67        389.67         9.08 o
   0   9   5        231.19        288.82         6.85 o
   1   9   5        402.06        396.05         8.19 o
   2   9   5       1523.09       1489.29        34.09 o
   3   9   5         83.41         90.80         3.42 o
   4   9   5        294.23        313.83         9.30 o
   5   9   5         98.67        110.77         4.91 o
   6   9   5         90.16         80.68         7.10 o
  -6  10   5          8.91         10.43         4.08 o
  -5  10   5         13.00         19.06         3.32 o
  -4  10   5         41.28         45.43         4.41 o
  -3  10   5        155.14        169.42         9.24 o
  -2  10   5         86.20         91.83         5.02 o
  -1  10   5        172.78        181.61         6.00 o
   0  10   5         56.09         65.33         2.26 o
   1  10   5        172.97        186.54         6.00 o
   2  10   5         86.20         90.70         3.56 o
   3  10   5        155.49        154.63         6.75 o
   4  10   5         41.41         36.44         2.71 o
   5  10   5         13.05         13.12         2.53 o
   6  10   5          9.00         10.57         4.27 o
  -6  11   5        152.09        139.66         9.39 o
  -5  11   5         16.56         16.71         3.40 o
  -4  11   5        197.95        212.52         8.22 o
  -3  11   5        267.22        244.11         9.94 o
  -2  11   5        653.36        704.60        22.77 o
  -1  11   5       1585.98       1651.47        43.22 o
   0  11   5        308.46        302.22         9.29 o
   1  11   5       1586.64       1538.95        38.83 o
   2  11   5        654.14        708.70        18.36 o
   3  11   5        267.32        259.84        11.36 o
   4  11   5        197.91        213.22         7.21 o
   5  11   5         16.54         13.10         2.86 o
   6  11   5        152.03        136.40         8.44 o
  -5  12   5        177.89        186.31         9.49 o
  -4  12   5        124.07        130.05         7.08 o
  -3  12   5       1073.76       1044.27        34.34 o
  -2  12   5         28.54         22.95         3.09 o
  -1  12   5       2345.65       2434.32        59.53 o
   0  12   5         29.99         35.83         2.83 o
   1  12   5       2344.35       2465.72        59.43 o
   2  12   5         28.67         28.56         3.08 o
   3  12   5       1072.82       1131.83        30.54 o
   4  12   5        124.09        124.12         6.33 o
   5  12   5        177.45        175.38         9.41 o
   6  12   5         26.52         13.18         6.82 o
  -5  13   5         32.83         29.23         4.21 o
  -4  13   5        238.66        233.74        10.07 o
  -3  13   5         21.38         24.12         3.37 o
  -2  13   5        954.09        949.06        27.14 o
  -1  13   5         44.96         34.16         3.23 o
   0  13   5        120.26        139.48         5.95 o
   1  13   5         44.98         41.20         2.78 o
   2  13   5        953.27        980.94        27.38 o
   3  13   5         21.36         25.13         2.88 o
   4  13   5        238.77        235.11         8.61 o
   5  13   5         32.95         34.44         5.83 o
  -5  14   5        106.80         87.06         6.39 o
  -4  14   5         10.85         11.42         4.06 o
  -3  14   5        268.63        278.40        11.31 o
  -2  14   5        609.21        602.94        23.76 o
  -1  14   5        540.37        511.32        18.34 o
   0  14   5        858.49        829.05        26.86 o
   1  14   5        540.41        547.86        13.52 o
   2  14   5        609.79        586.84        17.57 o
   3  14   5        268.50        288.72         9.94 o
   4  14   5         10.86          8.99         2.91 o
   5  14   5        106.56        110.75         8.78 o
  -4  15   5         16.67         18.23         3.76 o
  -3  15   5         51.77         36.34         5.12 o
  -2  15   5         87.39         91.02         6.31 o
  -1  15   5        101.04         82.32         4.69 o
   0  15   5         42.46         52.07         4.11 o
   1  15   5        100.98         90.25         4.16 o
   2  15   5         87.27         78.68         4.33 o
   3  15   5         51.82         44.46         3.67 o
   4  15   5         16.54         22.85         6.07 o
  -3  16   5          8.15          4.24         3.08 o
  -2  16   5          0.81          2.97         2.72 o
  -1  16   5         12.88         14.60         3.36 o
   0  16   5          6.15         10.76         2.76 o
   1  16   5         12.91         13.18         2.52 o
   2  16   5          0.81          1.40         3.14 o
   3  16   5          8.14         -0.73         4.75 o
  -2  17   5          8.68          8.38         3.16 o
  -1  17   5         53.01         53.82         4.53 o
   0  17   5          4.37          5.82         2.57 o
   1  17   5         53.32         59.57         5.63 o
   2  17   5          8.59          8.89         5.69 o
   0  18   5         12.74         10.43         4.12 o
   0   0   6        182.29        167.62         4.45 o
   2   0   6         21.85         22.62         1.29 o
   3   0   6         85.50        104.71         3.25 o
   4   0   6          8.10          9.55         1.66 o
   5   0   6        101.16        104.52         5.95 o
   6   0   6        176.72        200.96         8.43 o
   7   0   6        128.28        105.07         5.11 o
  -7   1   6          7.54         12.45         2.98 o
  -6   1   6        128.04        128.39         8.03 o
  -5   1   6         57.50         62.76         4.12 o
  -4   1   6        400.16        396.86         9.18 o
  -3   1   6        122.62        122.51         5.49 o
  -2   1   6       2682.35       2430.84        48.02 o
  -1   1   6        859.98        819.89        16.23 o
   1   1   6        860.36        823.78        14.56 o
   2   1   6       2683.47       2514.15        48.37 o
   3   1   6        122.98        117.47         9.77 o
   4   1   6        399.95        405.49         9.13 o
   5   1   6         57.67         63.96         3.82 o
   6   1   6        128.42        122.75         6.25 o
   7   1   6          7.52          8.30         2.82 o
  -7   2   6         31.59         19.62         3.54 o
  -6   2   6         26.75         26.77         3.03 o
  -5   2   6         24.87         25.85         4.11 o
  -4   2   6        118.28        112.93         2.81 o
  -3   2   6        961.82        954.84        19.64 o
  -2   2   6        525.28        556.40        12.03 o
  -1   2   6        415.35        389.19         7.17 o
   0   2   6       4772.74       4377.40        96.15 o
   1   2   6        415.45        380.76         7.79 o
   2   2   6        525.15        544.34         9.70 o
   3   2   6        961.32        987.68        16.18 o
   4   2   6        117.97        108.98         3.09 o
   5   2   6         24.84         21.64         2.16 o
   6   2   6         26.69         32.33         3.31 o
   7   2   6         31.55         21.54         3.35 o
  -7   3   6         74.46         63.37         7.21 o
  -6   3   6         47.22         35.94         3.78 o
  -5   3   6         75.73         78.30         4.15 o
  -4   3   6        379.04        343.00        10.58 o
  -3   3   6        170.35        197.17         4.84 o
  -2   3   6        125.24        129.63         6.13 o
  -1   3   6        440.73        421.33         8.25 o
   0   3   6       1155.71       1168.93        22.98 o
   1   3   6        440.86        427.50         7.85 o
   2   3   6        125.44        127.15         4.02 o
   3   3   6        170.29        200.33         4.09 o
   4   3   6        379.16        351.30         9.12 o
   5   3   6         75.72         76.08         3.22 o
   6   3   6         47.23         40.19         2.81 o
   7   3   6         74.38         60.76         4.56 o
  -7   4   6         73.52         66.04         4.67 o
  -6   4   6        286.53        288.15        12.88 o
  -5   4   6         11.62         10.64         2.27 o
  -4   4   6        875.55        865.45        22.88 o
  -3   4   6        134.97        148.25        12.47 o
  -2   4   6       6270.84       5928.07       117.46 o
  -1   4   6       1972.32       1981.85        42.08 o
   0   4   6        551.66        463.07         9.49 o
   1   4   6       1971.93       2089.81        39.89 o
   2   4   6       6267.59       6153.81       116.64 o
   3   4   6        135.10        147.91         4.97 o
   4   4   6        875.66        845.64        18.49 o
   5   4   6         11.61          9.71         2.02 o
   6   4   6        286.51        302.81         8.39 o
   7   4   6         73.50         71.99         6.43 o
  -7   5   6          2.45         -1.65         3.26 o
  -6   5   6          3.93          9.84         2.94 o
  -5   5   6         67.98         67.87         3.76 o
  -4   5   6        108.97        117.94         5.25 o
  -3   5   6        332.19        299.81        12.68 o
  -2   5   6        123.96        122.69         3.05 o
  -1   5   6       1698.88       1502.64        32.13 o
   0   5   6       6348.97       5701.75       113.69 o
   1   5   6       1699.36       1578.35        28.83 o
   2   5   6        124.15        126.30         3.56 o
   3   5   6        331.70        295.94         5.78 o
   4   5   6        108.99        103.63         3.56 o
   5   5   6         67.84         65.99         3.17 o
   6   5   6          3.92          4.56         2.06 o
   7   5   6          2.45          2.06         4.44 o
  -7   6   6         45.82         31.91         4.17 o
  -6   6   6        111.39        117.92         7.75 o
  -5   6   6        322.99        293.38         9.43 o
  -4   6   6        156.76        158.92         5.23 o
  -3   6   6       2317.71       2279.99        55.88 o
  -2   6   6        388.89        419.40        11.01 o
  -1   6   6       2426.70       2682.59        57.66 o
   0   6   6         38.75         61.34         2.00 o
   1   6   6       2427.09       2558.25        50.29 o
   2   6   6        388.53        407.03         8.26 o
   3   6   6       2315.78       2318.97        43.20 o
   4   6   6        156.75        148.11         4.66 o
   5   6   6        322.45        293.36         7.50 o
   6   6   6        111.49        117.54         6.59 o
   7   6   6         45.90         63.77         7.37 o
  -7   7   6         24.69         34.24         5.18 o
  -6   7   6          1.17          3.73         2.90 o
  -5   7   6         60.89         49.57         4.00 o
  -4   7   6        124.70        134.94         5.13 o
  -3   7   6        629.26        625.48        16.07 o
  -2   7   6       1014.66       1094.98        19.70 o
  -1   7   6       4102.52       4299.61        87.59 o
   0   7   6        946.21       1024.17        19.38 o
   1   7   6       4105.09       4231.17        68.89 o
   2   7   6       1015.04       1070.37        22.15 o
   3   7   6        629.06        577.10        13.35 o
   4   7   6        124.93        135.10         4.64 o
   5   7   6         60.83         58.06         4.00 o
   6   7   6          1.17          4.93         2.54 o
   7   7   6         24.64         30.92         5.26 o
  -7   8   6          4.65         10.25         4.52 o
  -6   8   6         60.83         68.10         7.76 o
  -5   8   6         56.48         56.65         3.61 o
  -4   8   6         34.56         37.06         2.73 o
  -3   8   6         60.27         82.79         8.26 o
  -2   8   6        248.21        264.36         9.19 o
  -1   8   6        141.88        148.99         3.85 o
   0   8   6        341.46        407.18         7.87 o
   1   8   6        141.92        145.03         3.74 o
   2   8   6        248.83        268.31         8.03 o
   3   8   6         60.53         76.25         6.41 o
   4   8   6         34.55         33.33         2.43 o
   5   8   6         56.49         63.88         4.08 o
   6   8   6         60.74         57.98         4.65 o
   7   8   6          4.65          6.64         4.87 o
  -6   9   6         33.25         31.57         4.91 o
  -5   9   6         97.67        102.39         5.75 o
  -4   9   6         28.92         27.34         2.61 o
  -3   9   6        389.47        418.81        12.57 o
  -2   9   6        152.37        176.42         5.47 o
  -1   9   6        537.68        545.75        13.55 o
   0   9   6        747.54        778.25        16.94 o
   1   9   6        537.59        557.91        12.41 o
   2   9   6        152.60        164.15         4.79 o
   3   9   6        389.49        410.00        12.11 o
   4   9   6         28.81         26.51         2.74 o
   5   9   6         97.66        103.25         4.80 o
   6   9   6         33.15         36.55         4.82 o
  -6  10   6          4.33          5.04         3.95 o
  -5  10   6         37.39         35.38         3.77 o
  -4  10   6        101.98         99.35         7.41 o
  -3  10   6         30.18         31.62         4.33 o
  -2  10   6         29.67         29.17         3.07 o
  -1  10   6        203.66        201.30         6.55 o
   0  10   6          1.62          9.24         1.19 o
   1  10   6        203.65        208.87         6.18 o
   2  10   6         29.51         32.03         2.19 o
   3  10   6         30.39         37.43         2.94 o
   4  10   6        101.61        102.23         4.49 o
   5  10   6         37.52         34.04         2.98 o
   6  10   6          4.32          4.86         4.33 o
  -6  11   6         70.32         72.68        13.87 o
  -5  11   6         25.07         15.92         3.79 o
  -4  11   6        226.68        242.25         9.81 o
  -3  11   6        348.33        366.68        21.02 o
  -2  11   6        425.81        455.62        18.74 o
  -1  11   6        259.86        260.81         8.43 o
   0  11   6        147.63        156.56         4.87 o
   1  11   6        259.57        246.97         8.92 o
   2  11   6        425.51        452.95        13.60 o
   3  11   6        347.94        335.21        10.92 o
   4  11   6        226.73        223.45         8.51 o
   5  11   6         25.15         19.48         2.84 o
   6  11   6         70.37         70.27         8.39 o
  -5  12   6        216.42        226.71         9.95 o
  -4  12   6         57.68         60.11         4.96 o
  -3  12   6        565.35        597.74        20.22 o
  -2  12   6         17.52         16.26         3.09 o
  -1  12   6        912.35        936.78        30.15 o
   0  12   6         72.45         72.75         3.51 o
   1  12   6        912.07        921.98        25.62 o
   2  12   6         17.53         20.32         2.39 o
   3  12   6        564.95        594.47        17.64 o
   4  12   6         57.86         67.10         4.35 o
   5  12   6        216.19        221.91         9.70 o
  -5  13   6         44.81         26.86         4.34 o
  -4  13   6         12.99         15.21         4.26 o
  -3  13   6        140.78        147.33         7.88 o
  -2  13   6        716.32        725.39        27.14 o
  -1  13   6        145.19        151.88         6.37 o
   0  13   6        656.97        648.12        17.13 o
   1  13   6        145.71        155.31         7.95 o
   2  13   6        716.66        740.21        19.19 o
   3  13   6        140.94        138.20         6.18 o
   4  13   6         13.04         10.01         2.70 o
   5  13   6         44.80         32.18         6.63 o
  -4  14   6        125.36        111.65         6.68 o
  -3  14   6        173.95        180.59         8.55 o
  -2  14   6        211.63        214.83         8.64 o
  -1  14   6        309.68        301.41        10.26 o
   0  14   6          0.61          0.39         1.61 o
   1  14   6        309.66        303.78         9.98 o
   2  14   6        211.16        208.51         7.14 o
   3  14   6        174.37        176.59         7.25 o
   4  14   6        125.30        113.97         7.09 o
  -4  15   6          4.89          4.83         3.35 o
  -3  15   6        186.16        166.58         8.05 o
  -2  15   6         78.10         78.32         5.06 o
  -1  15   6        278.04        250.85         9.15 o
   0  15   6         81.03         78.01         4.39 o
   1  15   6        277.78        250.92         7.87 o
   2  15   6         78.04         70.60         5.00 o
   3  15   6        185.97        163.20         7.20 o
   4  15   6          4.90          7.73         3.98 o
  -3  16   6         90.16         81.65         9.66 o
  -2  16   6         64.58         68.83         8.83 o
  -1  16   6         67.43         60.96         4.19 o
   0  16   6          5.21          5.93         3.13 o
   1  16   6         67.84         58.33         4.40 o
   2  16   6         64.72         56.48         7.07 o
   3  16   6         90.12         87.55        13.32 o
  -2  17   6         50.72         53.24         4.51 o
  -1  17   6         69.26         78.88         5.17 o
   0  17   6          0.37         -1.20         2.45 o
   1  17   6         69.29         69.38         7.47 o
   2  17   6         50.73         56.57         8.21 o
   1   0   7       1867.93       1601.77        25.98 o
   2   0   7        387.44        386.62         8.08 o
   3   0   7       1014.73       1115.27        22.22 o
   4   0   7         17.42         21.37         1.47 o
   5   0   7        135.19        150.18         5.86 o
   6   0   7        312.87        333.77        12.41 o
   7   0   7         13.68         13.32         2.68 o
  -7   1   7         47.20         46.88         4.80 o
  -6   1   7         74.29         89.44        11.95 o
  -5   1   7         51.54         64.69         6.54 o
  -4   1   7         66.17         75.33         3.11 o
  -3   1   7         63.50         80.90         4.57 o
  -2   1   7       1010.23       1062.56        19.69 o
  -1   1   7        179.77        144.77         2.96 o
   0   1   7        230.93        168.30         3.18 o
   1   1   7        179.95        142.71         2.71 o
   2   1   7       1009.24       1033.62        17.99 o
   3   1   7         63.66         78.78         2.77 o
   4   1   7         66.02         65.53         2.49 o
   5   1   7         51.55         67.61         4.00 o
   6   1   7         74.18         82.04        10.23 o
   7   1   7         47.26         38.11         3.29 o
  -7   2   7          3.10          4.95         3.39 o
  -6   2   7         98.02        110.54         7.12 o
  -5   2   7        229.35        243.09         9.27 o
  -4   2   7        892.48        912.55        17.55 o
  -3   2   7         79.89         85.54         7.82 o
  -2   2   7       1415.25       1398.41        28.55 o
  -1   2   7       2469.07       2230.00        39.11 o
   0   2   7       1475.70       1351.45        27.73 o
   1   2   7       2469.31       2211.85        37.44 o
   2   2   7       1415.52       1337.11        21.39 o
   3   2   7         79.62         73.14         2.94 o
   4   2   7        891.90        914.77        20.85 o
   5   2   7        229.23        253.04         7.59 o
   6   2   7         97.85         92.48         4.96 o
   7   2   7          3.12          5.60         2.90 o
  -7   3   7         17.50         12.76         3.31 o
  -6   3   7        156.33        174.39         7.69 o
  -5   3   7        242.38        258.71         9.26 o
  -4   3   7        422.42        393.67        10.04 o
  -3   3   7        132.37        149.56         7.66 o
  -2   3   7       1228.95       1256.44        25.66 o
  -1   3   7        375.09        420.55         8.15 o
   0   3   7       7736.28       7571.96       219.94 o
   1   3   7        374.68        406.00         7.27 o
   2   3   7       1227.86       1208.79        20.17 o
   3   3   7        132.53        146.54         4.31 o
   4   3   7        422.33        426.52        10.07 o
   5   3   7        242.40        239.32         9.20 o
   6   3   7        156.31        157.61         6.99 o
   7   3   7         17.57         15.03         3.32 o
  -7   4   7        134.41        142.97         8.25 o
  -6   4   7        148.43        148.98         7.16 o
  -5   4   7        354.61        348.10        12.90 o
  -4   4   7        225.53        228.49         6.86 o
  -3   4   7       1983.91       1953.77        46.44 o
  -2   4   7       2040.34       1935.25        37.84 o
  -1   4   7       2774.22       2646.75        55.13 o
   0   4   7       2557.48       2443.25        43.09 o
   1   4   7       2774.62       2676.80        46.85 o
   2   4   7       2040.25       1929.35        31.53 o
   3   4   7       1983.50       1901.59        35.79 o
   4   4   7        225.11        227.54         6.18 o
   5   4   7        354.67        349.47         9.85 o
   6   4   7        148.09        138.30         6.29 o
   7   4   7        134.41        142.06         8.03 o
  -7   5   7        160.48        178.96         8.80 o
  -6   5   7          0.41          1.70         2.80 o
  -5   5   7         82.89         85.43         4.26 o
  -4   5   7        867.37        851.45        21.18 o
  -3   5   7        427.92        467.63        11.01 o
  -2   5   7       1924.21       1887.77        34.93 o
  -1   5   7       1249.22       1286.22        25.17 o
   0   5   7       3624.97       3644.10        64.07 o
   1   5   7       1247.84       1264.90        24.19 o
   2   5   7       1922.99       1846.86        31.78 o
   3   5   7        427.83        478.57         8.70 o
   4   5   7        867.52        825.08        18.07 o
   5   5   7         82.58         90.75         3.83 o
   6   5   7          0.40         -1.18         2.10 o
   7   5   7        160.44        145.92        11.26 o
  -7   6   7        154.22        169.97         9.21 o
  -6   6   7         46.92         52.21         5.24 o
  -5   6   7        224.82        227.75         7.95 o
  -4   6   7         25.40         28.16         3.16 o
  -3   6   7        115.95        121.95         4.16 o
  -2   6   7       1068.74       1023.97        20.65 o
  -1   6   7         52.70         52.77         1.91 o
   0   6   7         84.94        107.78         2.31 o
   1   6   7         52.45         53.32         1.67 o
   2   6   7       1069.44       1018.47        17.72 o
   3   6   7        115.85        109.00         4.80 o
   4   6   7         25.55         32.17         2.27 o
   5   6   7        224.59        237.19         7.04 o
   6   6   7         46.93         50.09         3.52 o
   7   6   7        154.08        171.99        15.37 o
  -7   7   7         39.48         36.00         5.00 o
  -6   7   7         62.86         65.79         4.73 o
  -5   7   7        105.22        108.47         5.13 o
  -4   7   7         91.10         96.07         4.72 o
  -3   7   7        245.60        233.94         8.64 o
  -2   7   7        369.72        404.04         9.32 o
  -1   7   7         87.08         92.81         2.66 o
   0   7   7        102.48        101.82         2.26 o
   1   7   7         87.10         94.81         2.21 o
   2   7   7        369.84        404.32         8.88 o
   3   7   7        245.43        256.32         7.06 o
   4   7   7         91.03        102.60         4.05 o
   5   7   7        105.17        125.43         4.92 o
   6   7   7         63.06         67.99         5.61 o
   7   7   7         39.46         32.72         6.74 o
  -7   8   7         68.66         51.65         5.97 o
  -6   8   7          2.89          3.82         3.34 o
  -5   8   7         98.38         99.40         5.67 o
  -4   8   7         19.26         19.33         2.29 o
  -3   8   7        186.23        182.38         7.46 o
  -2   8   7        234.05        201.45         6.79 o
  -1   8   7        261.92        286.72         6.30 o
   0   8   7        848.09        848.01        15.80 o
   1   8   7        262.18        277.41         5.99 o
   2   8   7        234.05        202.27         4.91 o
   3   8   7        186.38        194.27         5.94 o
   4   8   7         19.35         21.09         2.17 o
   5   8   7         98.47         96.85         5.88 o
   6   8   7          2.92          3.41         3.03 o
   7   8   7         68.74         64.73         6.44 o
  -6   9   7         70.46         55.79         7.00 o
  -5   9   7        175.15        194.56         7.81 o
  -4   9   7        200.93        201.80         7.32 o
  -3   9   7        269.14        266.87        10.41 o
  -2   9   7         56.31         57.25         4.09 o
  -1   9   7        156.01        151.54         5.05 o
   0   9   7       1684.40       1586.91        26.29 o
   1   9   7        156.28        150.25         3.57 o
   2   9   7         56.44         58.26         2.54 o
   3   9   7        269.32        268.36         8.33 o
   4   9   7        200.96        205.94         6.70 o
   5   9   7        175.43        184.36         6.67 o
   6   9   7         70.47         63.95         9.10 o
  -6  10   7          8.07          5.58         4.44 o
  -5  10   7         73.55         70.01         4.86 o
  -4  10   7          4.79          0.87         2.45 o
  -3  10   7        119.62        131.13         7.79 o
  -2  10   7         77.80         80.27         3.90 o
  -1  10   7        145.20        141.16         4.82 o
   0  10   7        558.11        501.39        10.70 o
   1  10   7        145.11        145.06         5.24 o
   2  10   7         78.09         70.80         3.46 o
   3  10   7        119.55        128.36         5.94 o
   4  10   7          4.85          4.35         1.88 o
   5  10   7         73.57         71.24         4.84 o
   6  10   7          8.04          3.91         4.26 o
  -6  11   7         24.12         16.32         5.14 o
  -5  11   7         98.10         98.60         7.55 o
  -4  11   7         56.73         68.14         5.22 o
  -3  11   7         52.97         57.61         5.62 o
  -2  11   7         60.57         63.00         5.00 o
  -1  11   7        219.35        223.54         7.14 o
   0  11   7         85.39         77.52         3.26 o
   1  11   7        218.95        224.23        11.62 o
   2  11   7         60.52         65.67         3.71 o
   3  11   7         53.16         58.84         4.61 o
   4  11   7         56.71         64.42         4.52 o
   5  11   7         98.16         99.62         5.09 o
   6  11   7         24.09          9.21         4.90 o
  -5  12   7        196.45        197.91         9.42 o
  -4  12   7         84.03         86.24         5.92 o
  -3  12   7        690.80        704.26        23.36 o
  -2  12   7        178.37        182.31        15.08 o
  -1  12   7        634.61        632.79        15.92 o
   0  12   7         24.93         25.93         2.13 o
   1  12   7        635.27        656.37        19.78 o
   2  12   7        178.63        192.38         6.30 o
   3  12   7        690.67        708.19        23.26 o
   4  12   7         84.13         91.78         5.54 o
   5  12   7        196.41        188.91         9.51 o
  -5  13   7         18.84         11.86         4.19 o
  -4  13   7         79.63         83.00         6.00 o
  -3  13   7        297.83        292.49        13.16 o
  -2  13   7        293.13        332.64        13.06 o
  -1  13   7       1024.56        953.72        22.27 o
   0  13   7        404.86        372.40        13.82 o
   1  13   7       1024.26        919.17        23.86 o
   2  13   7        293.11        308.20        10.57 o
   3  13   7        297.60        279.75        11.50 o
   4  13   7         79.66         70.36         6.15 o
   5  13   7         18.83         15.76         3.76 o
  -4  14   7         15.93         14.75         3.54 o
  -3  14   7        144.88        146.99         7.06 o
  -2  14   7         19.27         18.73         3.72 o
  -1  14   7        144.24        130.02         6.64 o
   0  14   7        528.22        508.35        14.01 o
   1  14   7        144.34        145.62         5.86 o
   2  14   7         19.28         17.52         2.24 o
   3  14   7        144.71        132.71         7.31 o
   4  14   7         15.92         12.91         2.86 o
  -4  15   7         35.49         25.66         3.74 o
  -3  15   7          0.91         -0.34         2.81 o
  -2  15   7        127.13        127.68         9.86 o
  -1  15   7         74.98         53.55         3.86 o
   0  15   7         36.79         44.49         3.19 o
   1  15   7         75.16         70.38         3.67 o
   2  15   7        127.42        116.66         5.59 o
   3  15   7          0.90          6.35         2.60 o
   4  15   7         35.53         22.45         3.89 o
  -3  16   7        102.08        118.01        10.56 o
  -2  16   7         98.65        105.48        12.52 o
  -1  16   7         20.36         20.97         3.07 o
   0  16   7         28.70         35.36         3.69 o
   1  16   7         20.33         25.22         2.72 o
   2  16   7         98.73        102.79         6.63 o
   3  16   7        102.15        106.53         7.44 o
  -2  17   7         23.98         18.91         3.34 o
  -1  17   7         14.64          7.80         2.86 o
   0  17   7         21.85         17.83         2.93 o
   1  17   7         14.58          9.16         3.76 o
   2  17   7         24.06         18.54        10.12 o
   0   0   8       1117.69        949.75        23.00 o
   1   0   8       1046.32        907.61        16.55 o
   2   0   8       1376.94       1348.65        25.30 o
   3   0   8         86.03         87.67         3.81 o
   4   0   8        593.89        579.23        14.77 o
   5   0   8        181.71        182.90         6.31 o
   6   0   8         36.35         54.64         4.84 o
   7   0   8         37.39         35.95         3.21 o
  -7   1   8          2.63          1.44         2.58 o
  -6   1   8          8.19          2.75         2.58 o
  -5   1   8         81.74         82.64         5.02 o
  -4   1   8        116.41        127.37         3.72 o
  -3   1   8        110.42        125.00         4.23 o
  -2   1   8        305.57        313.05         6.33 o
  -1   1   8       1061.84       1012.96        18.85 o
   0   1   8        669.19        679.13        12.26 o
   1   1   8       1061.38        997.56        15.90 o
   2   1   8        306.35        312.20         5.80 o
   3   1   8        110.72        136.87         3.35 o
   4   1   8        116.50        131.06         3.80 o
   5   1   8         81.82         85.82         5.05 o
   6   1   8          8.16          6.87         2.30 o
   7   1   8          2.65          4.35         2.66 o
  -7   2   8         17.43          6.33         3.28 o
  -6   2   8         57.07         60.72         4.45 o
  -5   2   8         39.55         33.69         3.32 o
  -4   2   8         10.46          8.15         1.29 o
  -3   2   8        197.33        190.88         4.70 o
  -2   2   8        409.35        376.51         7.16 o
  -1   2   8       1507.64       1504.62        29.63 o
   0   2   8          1.32         10.55         0.70 o
   1   2   8       1508.41       1517.87        22.95 o
   2   2   8        408.89        379.96         6.18 o
   3   2   8        197.13        178.35         3.84 o
   4   2   8         10.57         11.03         1.28 o
   5   2   8         39.58         36.61         3.87 o
   6   2   8         57.02         61.18         4.37 o
   7   2   8         17.47         10.13         3.06 o
  -7   3   8         45.40         42.81         4.92 o
  -6   3   8         86.22         88.86         5.09 o
  -5   3   8        238.93        206.13         9.64 o
  -4   3   8        108.97        131.40         4.43 o
  -3   3   8       2311.75       2211.95        43.58 o
  -2   3   8        481.28        485.53         9.56 o
  -1   3   8       1109.20       1093.33        20.44 o
   1   3   8       1110.24       1075.50        21.62 o
   2   3   8        481.68        487.27         8.06 o
   3   3   8       2313.77       2200.61        39.09 o
   4   3   8        108.88        115.06         3.53 o
   5   3   8        239.32        194.15         5.99 o
   6   3   8         86.08         83.29         8.03 o
   7   3   8         45.45         42.79         4.63 o
  -7   4   8         39.95         29.69         4.30 o
  -6   4   8        155.41        143.26         7.22 o
  -5   4   8         71.70         74.76         4.37 o
  -4   4   8        734.80        733.96        20.62 o
  -3   4   8        718.30        759.60        19.41 o
  -2   4   8        344.56        335.25         6.57 o
  -1   4   8       2231.41       2149.24        39.47 o
   0   4   8        492.44        455.58        10.03 o
   1   4   8       2231.47       2107.29        37.60 o
   2   4   8        343.81        337.37         6.28 o
   3   4   8        718.16        775.61        12.62 o
   4   4   8        734.15        749.60        16.23 o
   5   4   8         71.88         71.73         3.51 o
   6   4   8        155.25        137.97         5.81 o
   7   4   8         39.98         36.50         3.96 o
  -7   5   8         20.06         18.78         3.88 o
  -6   5   8         73.37         83.41         5.77 o
  -5   5   8        142.98        150.26         6.28 o
  -4   5   8          9.08         14.09         2.50 o
  -3   5   8        734.03        702.99        15.83 o
  -2   5   8        635.57        639.60        12.63 o
  -1   5   8        741.73        865.47        18.68 o
   0   5   8        694.67        637.15        11.77 o
   1   5   8        741.44        880.59        17.53 o
   2   5   8        636.37        656.07        12.54 o
   3   5   8        733.74        696.54        12.52 o
   4   5   8          9.18         15.80         2.44 o
   5   5   8        142.90        156.46         5.61 o
   6   5   8         73.38         75.63         4.22 o
   7   5   8         20.04         17.02         4.76 o
  -7   6   8         33.17         37.94         6.24 o
  -6   6   8         89.91         75.02         7.17 o
  -5   6   8        260.87        250.13         8.16 o
  -4   6   8        327.73        291.95         8.74 o
  -3   6   8        509.42        528.78        13.57 o
  -2   6   8        109.19        111.24         3.00 o
  -1   6   8       3010.88       3030.30        58.09 o
   0   6   8         30.67         30.74         1.30 o
   1   6   8       3009.74       2881.68        54.32 o
   2   6   8        109.07        116.39         3.29 o
   3   6   8        509.25        508.39        14.36 o
   4   6   8        327.67        307.30         8.51 o
   5   6   8        260.67        280.25         8.24 o
   6   6   8         89.92         76.20         5.55 o
   7   6   8         33.14         50.89         8.67 o
  -7   7   8        163.79        169.40         9.14 o
  -6   7   8         65.81         63.91         6.30 o
  -5   7   8         60.27         57.87         4.00 o
  -4   7   8         44.62         48.02         3.42 o
  -3   7   8        729.00        780.47        22.36 o
  -2   7   8        142.51        177.91         4.80 o
  -1   7   8       3147.33       3357.38        67.01 o
   0   7   8        199.21        196.31         4.06 o
   1   7   8       3146.20       3488.72        63.58 o
   2   7   8        142.83        172.60         3.97 o
   3   7   8        728.99        795.09        20.09 o
   4   7   8         44.64         49.82         4.01 o
   5   7   8         60.17         63.61         3.56 o
   6   7   8         65.90         70.46         6.57 o
   7   7   8        163.83        175.50        10.32 o
  -6   8   8         30.18         27.30         4.10 o
  -5   8   8        133.76        132.35         5.64 o
  -4   8   8          0.69          4.31         2.27 o
  -3   8   8        236.63        258.97         9.92 o
  -2   8   8         51.27         46.83         2.19 o
  -1   8   8        132.41        127.55         3.53 o
   0   8   8          6.91         13.32         1.01 o
   1   8   8        132.65        122.36         2.82 o
   2   8   8         51.48         48.31         2.20 o
   3   8   8        236.70        259.50         7.56 o
   4   8   8          0.70          1.85         1.65 o
   5   8   8        134.05        130.87         5.31 o
   6   8   8         30.38         27.15         3.21 o
  -6   9   8          9.18          8.98         4.35 o
  -5   9   8         50.37         49.30         3.69 o
  -4   9   8         86.31         88.33         4.47 o
  -3   9   8        181.63        161.50        19.84 o
  -2   9   8        495.99        500.63        13.17 o
  -1   9   8        125.71        117.84         3.86 o
   0   9   8        894.83        982.25        22.43 o
   1   9   8        125.53        119.94         3.70 o
   2   9   8        496.08        491.80        12.06 o
   3   9   8        181.72        163.30         5.48 o
   4   9   8         86.18         94.63         4.24 o
   5   9   8         50.44         54.17         4.50 o
   6   9   8          9.15          4.26         3.29 o
  -6  10   8         32.62         46.66         6.40 o
  -5  10   8         35.36         41.29         4.65 o
  -4  10   8         17.99         14.46         3.09 o
  -3  10   8        189.37        208.93        11.51 o
  -2  10   8         56.84         69.84         3.37 o
  -1  10   8        169.75        165.54         5.07 o
   0  10   8         46.53         52.55         2.39 o
   1  10   8        169.74        173.20         6.89 o
   2  10   8         56.47         66.08         3.21 o
   3  10   8        189.33        186.63         7.33 o
   4  10   8         17.94         15.51         2.52 o
   5  10   8         35.34         32.39         3.50 o
   6  10   8         32.62         44.46         5.73 o
  -6  11   8         89.16         92.60         8.98 o
  -5  11   8         75.54         73.49         7.85 o
  -4  11   8         34.31         43.05         4.20 o
  -3  11   8         26.46         30.92         4.22 o
  -2  11   8        176.59        181.26         9.28 o
  -1  11   8        192.92        204.13        12.65 o
   0  11   8        191.41        211.46         6.41 o
   1  11   8        193.27        188.62         6.73 o
   2  11   8        176.73        180.78         6.60 o
   3  11   8         26.58         30.27         2.76 o
   4  11   8         34.23         40.19         4.68 o
   5  11   8         75.60         72.38         4.77 o
   6  11   8         89.02         99.81         8.28 o
  -5  12   8         57.11         57.66         4.99 o
  -4  12   8        121.73        141.47        17.56 o
  -3  12   8        113.15        106.03         7.89 o
  -2  12   8         36.28         29.74         3.55 o
  -1  12   8        641.96        616.15        15.34 o
   0  12   8          1.74          3.59         2.57 o
   1  12   8        641.93        591.90        17.57 o
   2  12   8         36.18         30.28         2.41 o
   3  12   8        113.04        115.57         5.45 o
   4  12   8        121.66        137.64         6.22 o
   5  12   8         57.10         56.93         8.50 o
  -5  13   8         51.19         37.14         4.89 o
  -4  13   8         46.42         45.98         4.82 o
  -3  13   8        441.68        452.56        14.80 o
  -2  13   8        224.06        212.94        12.53 o
  -1  13   8        502.68        491.77        12.03 o
   0  13   8          1.19          6.28         1.78 o
   1  13   8        502.96        498.90        20.12 o
   2  13   8        223.90        211.85         7.10 o
   3  13   8        442.11        449.31        15.87 o
   4  13   8         46.37         39.99         3.57 o
   5  13   8         51.16         37.97         6.11 o
  -4  14   8        141.73        134.65         7.35 o
  -3  14   8        293.64        292.30        11.05 o
  -2  14   8        384.29        342.72        12.55 o
  -1  14   8        436.54        474.32        14.92 o
   0  14   8        495.55        442.60        17.08 o
   1  14   8        436.68        425.88        13.63 o
   2  14   8        384.25        350.97        10.43 o
   3  14   8        293.86        307.13        10.46 o
   4  14   8        141.64        127.57         6.26 o
  -4  15   8         36.28         29.41         3.70 o
  -3  15   8          9.57         12.56         2.98 o
  -2  15   8         28.45         30.52         3.43 o
  -1  15   8         18.36         23.10         3.51 o
   0  15   8        109.22         88.78         4.49 o
   1  15   8         18.31         23.24         3.10 o
   2  15   8         28.45         27.54         4.02 o
   3  15   8          9.61         12.90         2.90 o
   4  15   8         36.32         27.80         4.01 o
  -3  16   8         87.96         82.41         5.66 o
  -2  16   8        120.07        116.03         6.36 o
  -1  16   8        155.65        145.34         6.93 o
   0  16   8         32.41         22.49         3.77 o
   1  16   8        155.46        140.76         5.48 o
   2  16   8        120.28        119.56         5.75 o
   3  16   8         87.71         76.90         8.07 o
  -2  17   8          9.89         14.59         5.33 o
  -1  17   8         60.77         73.24         5.66 o
   0  17   8         13.80         10.31         2.83 o
   1  17   8         60.61         64.32         6.79 o
   2  17   8          9.86          5.49         6.74 o
   1   0   9       1171.93        951.41        15.73 o
   2   0   9        895.65        805.40        14.08 o
   3   0   9         64.99         85.19         2.35 o
   4   0   9        198.75        191.57         5.86 o
   5   0   9         81.04         74.69         3.93 o
   6   0   9         37.05         36.39         3.61 o
   7   0   9        160.62        154.28         5.88 o
  -7   1   9         13.39         16.36         2.87 o
  -6   1   9         17.99         22.55         3.31 o
  -5   1   9        174.70        159.42         6.02 o
  -4   1   9          9.48         13.06         1.53 o
  -3   1   9       1547.28       1636.25        31.61 o
  -2   1   9        602.79        677.84        11.82 o
  -1   1   9        544.57        529.61         8.86 o
   0   1   9       7065.38       6757.92       148.37 o
   1   1   9        544.15        516.13         9.01 o
   2   1   9        602.71        665.93        10.54 o
   3   1   9       1546.06       1546.41        29.68 o
   4   1   9          9.45          8.91         1.51 o
   5   1   9        174.47        165.77         6.01 o
   6   1   9         18.02         20.91         2.61 o
   7   1   9         13.31         10.87         2.93 o
  -7   2   9         48.09         52.26         5.26 o
  -6   2   9        209.97        213.88        10.41 o
  -5   2   9         21.64         29.08         3.72 o
  -4   2   9        688.02        700.91        16.78 o
  -3   2   9        753.53        793.41        16.50 o
  -2   2   9       1229.10       1115.98        22.45 o
  -1   2   9       3487.18       3207.02        59.97 o
   0   2   9       1026.04       1051.27        19.79 o
   1   2   9       3486.61       3280.78        48.90 o
   2   2   9       1229.12       1139.21        19.46 o
   3   2   9        753.03        819.41        16.46 o
   4   2   9        687.95        729.27        15.78 o
   5   2   9         21.61         32.51         3.77 o
   6   2   9        209.52        207.72         7.12 o
   7   2   9         48.21         46.33         4.15 o
  -7   3   9         49.91         38.90         3.88 o
  -6   3   9         44.91         42.93         3.76 o
  -5   3   9         30.75         36.09         3.44 o
  -4   3   9         35.66         46.57         2.38 o
  -3   3   9         62.38         63.22         3.70 o
  -2   3   9        393.95        381.47         7.86 o
  -1   3   9       1350.33       1335.81        26.29 o
   0   3   9        605.28        598.58        11.25 o
   1   3   9       1350.60       1309.17        23.46 o
   2   3   9        394.19        391.34         7.07 o
   3   3   9         62.39         64.34         2.41 o
   4   3   9         35.68         43.19         2.91 o
   5   3   9         30.95         31.29         2.49 o
   6   3   9         44.83         39.02         3.32 o
   7   3   9         50.15         34.41         3.64 o
  -7   4   9         35.67         43.62         4.31 o
  -6   4   9         54.38         59.59         4.84 o
  -5   4   9         97.00         84.33         4.61 o
  -4   4   9        138.69        142.27         4.98 o
  -3   4   9        479.25        518.57        14.33 o
  -2   4   9        847.79        829.79        17.02 o
  -1   4   9       1563.49       1636.12        33.35 o
   0   4   9       2157.83       2037.33        37.98 o
   1   4   9       1563.18       1563.75        27.09 o
   2   4   9        848.15        841.94        14.43 o
   3   4   9        479.18        486.00         9.54 o
   4   4   9        138.86        140.53         4.73 o
   5   4   9         97.14         85.09         4.07 o
   6   4   9         54.46         55.04         5.42 o
   7   4   9         35.68         42.99         4.35 o
  -7   5   9         39.33         27.16         4.20 o
  -6   5   9         11.23         11.59         3.34 o
  -5   5   9        272.35        261.46        10.51 o
  -4   5   9        128.68        136.30         6.12 o
  -3   5   9        660.50        667.08        16.98 o
  -2   5   9        776.26        804.65        16.07 o
  -1   5   9       1379.59       1422.95        27.87 o
   0   5   9       2827.19       2927.78        54.33 o
   1   5   9       1380.02       1379.43        26.31 o
   2   5   9        776.78        775.70        13.29 o
   3   5   9        659.97        662.20        12.49 o
   4   5   9        128.49        147.37         4.57 o
   5   5   9        272.41        265.88         8.08 o
   6   5   9         11.30          8.12         2.31 o
   7   5   9         39.31         33.11         4.83 o
  -7   6   9         10.03          8.79         4.73 o
  -6   6   9         33.70         30.40         4.96 o
  -5   6   9         52.63         51.33         3.60 o
  -4   6   9        158.01        161.26         7.09 o
  -3   6   9        399.12        434.39        14.33 o
  -2   6   9        679.55        713.52        15.47 o
  -1   6   9        852.21        882.74        17.63 o
   0   6   9       1030.23       1157.73        23.09 o
   1   6   9        852.10        851.60        16.66 o
   2   6   9        679.69        712.35        12.60 o
   3   6   9        399.04        443.03        11.13 o
   4   6   9        158.01        161.87         7.49 o
   5   6   9         52.81         54.46         3.65 o
   6   6   9         33.81         33.39         3.90 o
   7   6   9         10.03         15.36         4.64 o
  -7   7   9         44.16         50.89         8.24 o
  -6   7   9          4.22          5.46         3.38 o
  -5   7   9         89.81         93.71         4.85 o
  -4   7   9        371.48        394.59        12.05 o
  -3   7   9        292.83        294.73         8.61 o
  -2   7   9          3.30          4.19         0.98 o
  -1   7   9        150.12        165.66         4.07 o
   0   7   9        134.92        151.30         3.68 o
   1   7   9        149.95        167.15         3.80 o
   2   7   9          3.29          4.06         0.86 o
   3   7   9        292.99        297.20         8.51 o
   4   7   9        371.35        390.19        11.93 o
   5   7   9         89.66         98.96         4.53 o
   6   7   9          4.24          2.02         2.46 o
   7   7   9         44.04         46.18         5.77 o
  -6   8   9         23.01         25.78         6.51 o
  -5   8   9        145.91        146.02         6.20 o
  -4   8   9        108.80        113.87         5.49 o
  -3   8   9        169.70        173.74         7.75 o
  -2   8   9        385.05        373.38         8.60 o
  -1   8   9        425.32        441.67        10.48 o
   0   8   9        152.37        139.02         3.30 o
   1   8   9        425.39        441.17         8.99 o
   2   8   9        385.31        375.51         9.90 o
   3   8   9        169.71        173.35         5.68 o
   4   8   9        108.95        117.00         4.65 o
   5   8   9        145.97        136.42         5.53 o
   6   8   9         23.09         22.38         3.11 o
  -6   9   9          8.42         11.57         4.81 o
  -5   9   9         22.96         15.42         3.14 o
  -4   9   9          0.67          0.85         2.70 o
  -3   9   9         77.35         75.39         5.10 o
  -2   9   9        197.00        209.10         6.86 o
  -1   9   9        219.55        203.47         5.10 o
   0   9   9          5.93          7.41         1.15 o
   1   9   9        219.36        201.79         5.36 o
   2   9   9        197.08        190.76         5.59 o
   3   9   9         77.12         66.93         3.45 o
   4   9   9          0.65          2.21         1.82 o
   5   9   9         22.88         21.52         2.71 o
   6   9   9          8.41          8.96         3.35 o
  -6  10   9          0.99         -1.05         4.90 o
  -5  10   9        105.05         97.27         7.23 o
  -4  10   9         92.24         88.36         6.95 o
  -3  10   9          9.74          8.47         3.33 o
  -2  10   9          9.01          7.38         1.62 o
  -1  10   9        189.16        184.65         5.62 o
   0  10   9         59.53         57.71         3.27 o
   1  10   9        188.94        196.63         5.98 o
   2  10   9          9.02          9.45         1.64 o
   3  10   9          9.74          6.82         1.78 o
   4  10   9         91.97         82.76         4.34 o
   5  10   9        105.10        103.26         4.98 o
   6  10   9          1.01          4.30         4.26 o
  -5  11   9        258.42        272.11        11.23 o
  -4  11   9         59.57         70.87         5.48 o
  -3  11   9        236.97        231.08        11.62 o
  -2  11   9        149.53        162.87         7.56 o
  -1  11   9        196.01        203.96         6.39 o
   0  11   9          0.02          0.82         1.29 o
   1  11   9        195.90        205.05         7.25 o
   2  11   9        149.42        153.31         5.45 o
   3  11   9        237.08        229.39         8.21 o
   4  11   9         59.58         66.10         4.28 o
   5  11   9        258.61        269.39         9.57 o
  -5  12   9         53.10         56.52         6.19 o
  -4  12   9        285.74        279.34        15.71 o
  -3  12   9        115.86        102.74         8.38 o
  -2  12   9        694.62        725.94        24.79 o
  -1  12   9        152.79        148.82         6.02 o
   0  12   9        707.72        789.70        20.41 o
   1  12   9        152.65        154.35         5.47 o
   2  12   9        694.98        741.39        19.25 o
   3  12   9        115.93        115.56         5.42 o
   4  12   9        286.04        269.26         9.53 o
   5  12   9         53.03         52.27         4.48 o
  -5  13   9         77.15         56.76         8.98 o
  -4  13   9         46.16         46.96         4.34 o
  -3  13   9        105.25        100.17         6.20 o
  -2  13   9         16.02         14.05         3.25 o
  -1  13   9        371.21        343.81        11.51 o
   0  13   9         21.79         21.27         2.70 o
   1  13   9        371.33        356.62        11.14 o
   2  13   9         16.14         17.82         2.22 o
   3  13   9        105.32         90.45         5.09 o
   4  13   9         46.36         36.04         3.70 o
   5  13   9         77.23         54.51         4.74 o
  -4  14   9        102.44        107.07         6.58 o
  -3  14   9         19.37         20.40         3.23 o
  -2  14   9         31.83         29.31         5.16 o
  -1  14   9         47.87         40.32         3.95 o
   0  14   9          7.71          4.06         1.96 o
   1  14   9         47.98         40.63         3.20 o
   2  14   9         31.75         33.02         3.42 o
   3  14   9         19.34         23.52         2.97 o
   4  14   9        102.41         98.59         7.55 o
  -3  15   9         20.66         16.87         4.44 o
  -2  15   9          8.29          8.15         2.94 o
  -1  15   9         83.17         98.12         5.85 o
   0  15   9          6.06          9.43         2.66 o
   1  15   9         82.76        101.82         4.96 o
   2  15   9          8.30          5.11         2.57 o
   3  15   9         20.61         19.03         3.03 o
  -3  16   9         48.27         48.92         7.80 o
  -2  16   9         42.31         42.52         5.73 o
  -1  16   9         12.42         16.58         4.07 o
   0  16   9          0.17          1.08         2.65 o
   1  16   9         12.30         13.88         2.17 o
   2  16   9         42.30         36.49         3.39 o
   3  16   9         48.30         48.02         5.45 o
  -1  17   9          7.01         10.74         3.32 o
   0  17   9        116.16        110.34         6.39 o
   1  17   9          7.12         10.22         3.98 o
   0   0  10        470.52        537.60        12.41 o
   1   0  10        119.02        101.75         2.14 o
   2   0  10        677.46        774.39        14.22 o
   3   0  10        177.70        177.19         4.43 o
   4   0  10        750.70        765.59        16.66 o
   5   0  10        198.60        172.48         6.68 o
   6   0  10        351.85        392.25        12.65 o
   7   0  10          6.39          7.60         2.83 o
  -7   1  10         28.25         26.37         3.21 o
  -6   1  10         23.91         27.59         3.33 o
  -5   1  10         14.30         20.53         2.39 o
  -4   1  10        361.67        327.67         8.72 o
  -3   1  10        601.33        600.45        13.12 o
  -2   1  10         53.68         57.08         1.74 o
  -1   1  10       2452.53       2378.65        38.33 o
   0   1  10        681.75        740.63        11.90 o
   1   1  10       2451.63       2334.78        36.84 o
   2   1  10         53.99         56.60         1.68 o
   3   1  10        600.99        586.23        11.07 o
   4   1  10        362.03        362.28         7.91 o
   5   1  10         14.24         21.05         2.26 o
   6   1  10         23.90         18.23         2.87 o
   7   1  10         28.22         24.71         3.17 o
  -7   2  10         10.77          5.61         2.92 o
  -6   2  10         88.69         78.33         4.98 o
  -5   2  10        380.66        392.48        12.61 o
  -4   2  10         81.33         72.61         3.22 o
  -3   2  10       1838.64       1912.10        46.67 o
  -2   2  10         13.67         15.50         0.96 o
  -1   2  10       7289.01       7428.40       149.89 o
   0   2  10       1740.25       1764.99        32.87 o
   1   2  10       7287.11       7170.41       112.34 o
   2   2  10         13.51         15.01         0.86 o
   3   2  10       1839.09       1940.03        36.13 o
   4   2  10         81.43         78.77         3.50 o
   5   2  10        381.26        426.88        10.15 o
   6   2  10         88.86         83.91         4.98 o
   7   2  10         10.83         11.41         3.12 o
  -7   3  10          0.96          4.63         3.43 o
  -6   3  10        168.18        187.54         7.66 o
  -5   3  10         35.53         36.98         3.82 o
  -4   3  10         65.18         73.73         3.30 o
  -3   3  10        475.19        485.73        12.32 o
  -2   3  10        222.94        222.24         8.56 o
  -1   3  10       1012.11        993.72        18.29 o
   0   3  10        684.16        832.98        15.21 o
   1   3  10       1013.83       1022.75        16.71 o
   2   3  10        222.72        212.87         4.25 o
   3   3  10        475.20        458.92         9.80 o
   4   3  10         65.14         68.72         2.82 o
   5   3  10         35.52         37.44         2.98 o
   6   3  10        168.18        178.70         7.17 o
   7   3  10          0.98          1.49         2.95 o
  -7   4  10         16.77         12.22         3.69 o
  -6   4  10         93.60         77.45         5.69 o
  -5   4  10         53.29         56.81         5.33 o
  -4   4  10        346.31        326.98        10.11 o
  -3   4  10         20.81         28.15         2.05 o
  -2   4  10        940.31        891.79        17.01 o
  -1   4  10       1606.85       1650.97        34.39 o
   0   4  10         44.24         74.02         2.14 o
   1   4  10       1608.52       1634.57        34.48 o
   2   4  10        940.08        880.31        15.51 o
   3   4  10         21.04         30.41         1.71 o
   4   4  10        346.50        321.96         7.42 o
   5   4  10         53.35         66.84         3.65 o
   6   4  10         93.72         83.27         4.79 o
   7   4  10         16.85         10.38         3.32 o
  -7   5  10          3.02          2.38         3.35 o
  -6   5  10         28.73         31.18         4.19 o
  -5   5  10         74.50         70.68         8.09 o
  -4   5  10         42.01         38.62         2.74 o
  -3   5  10        358.34        362.61         9.97 o
  -2   5  10          4.97          5.11         0.96 o
  -1   5  10       1179.14       1465.54        28.54 o
   0   5  10         22.59         21.65         1.51 o
   1   5  10       1178.62       1384.34        32.12 o
   2   5  10          4.92          3.37         0.76 o
   3   5  10        358.25        363.04         7.52 o
   4   5  10         42.02         37.04         2.16 o
   5   5  10         74.57         66.09         3.99 o
   6   5  10         28.75         33.74         3.06 o
   7   5  10          3.03          3.42         3.39 o
  -7   6  10         31.80         25.55         6.52 o
  -6   6  10         13.52         12.61         3.45 o
  -5   6  10          5.62          8.98         2.54 o
  -4   6  10          5.15          5.38         2.36 o
  -3   6  10         60.34         72.30         3.47 o
  -2   6  10        229.51        231.31         5.23 o
  -1   6  10       1258.28       1256.69        25.63 o
   0   6  10        194.74        206.34         4.49 o
   1   6  10       1257.56       1306.79        25.70 o
   2   6  10        229.56        216.31         5.25 o
   3   6  10         60.51         65.46         3.14 o
   4   6  10          5.10          5.06         1.62 o
   5   6  10          5.60          4.75         2.07 o
   6   6  10         13.56          9.19         3.09 o
   7   6  10         31.80         27.62         5.31 o
  -6   7  10         18.29         11.67         3.78 o
  -5   7  10        127.46        125.15         5.90 o
  -4   7  10         83.29         77.36         4.62 o
  -3   7  10        328.28        330.45        10.58 o
  -2   7  10         23.96         27.08         2.42 o
  -1   7  10         33.49         48.78         2.40 o
   0   7  10         83.94         95.15         2.90 o
   1   7  10         33.49         51.51         1.89 o
   2   7  10         23.98         28.02         1.43 o
   3   7  10        328.41        330.44         9.27 o
   4   7  10         83.13         80.41         4.03 o
   5   7  10        127.29        119.29         5.09 o
   6   7  10         18.19         19.22         2.81 o
  -6   8  10         87.05         85.83         7.93 o
  -5   8  10        204.86        209.30         8.05 o
  -4   8  10        301.73        324.98        12.84 o
  -3   8  10         38.16         37.90         7.92 o
  -2   8  10        269.54        271.83         9.98 o
  -1   8  10          5.39          7.75         1.24 o
   0   8  10       1284.98       1256.64        22.95 o
   1   8  10          5.44          7.07         1.10 o
   2   8  10        269.20        265.92        10.61 o
   3   8  10         38.33         36.89         2.70 o
   4   8  10        301.58        295.67         9.05 o
   5   8  10        205.18        223.16         8.55 o
   6   8  10         86.95         77.75         4.47 o
  -6   9  10          3.99          7.41         4.61 o
  -5   9  10        356.88        370.02        13.01 o
  -4   9  10         70.53         73.99         5.66 o
  -3   9  10        195.17        207.37         9.25 o
  -2   9  10         17.58         17.35         1.80 o
  -1   9  10        167.11        147.47         4.08 o
   0   9  10        142.71        127.11         3.58 o
   1   9  10        167.07        148.74         5.15 o
   2   9  10         17.52         17.69         1.69 o
   3   9  10        195.40        226.53         6.54 o
   4   9  10         70.64         68.07         4.96 o
   5   9  10        356.66        364.69        10.91 o
   6   9  10          4.02          4.54         3.18 o
  -6  10  10          0.79          7.20         5.28 o
  -5  10  10        116.58        127.38         8.07 o
  -4  10  10         12.87          9.66         3.87 o
  -3  10  10        289.24        280.25        13.37 o
  -2  10  10         40.49         35.21         2.76 o
  -1  10  10        798.50        766.53        17.36 o
   0  10  10         55.57         54.84         3.09 o
   1  10  10        798.42        807.21        19.78 o
   2  10  10         40.46         40.37         2.76 o
   3  10  10        288.73        304.87        12.67 o
   4  10  10         12.79         15.92         2.31 o
   5  10  10        116.41        114.46         5.50 o
   6  10  10          0.78          1.42         4.05 o
  -5  11  10        109.10        101.29         7.51 o
  -4  11  10         49.43         47.87         4.51 o
  -3  11  10         15.09         12.86         5.07 o
  -2  11  10          2.30          3.25         1.69 o
  -1  11  10          2.41          2.75         1.44 o
   0  11  10          2.27          1.36         1.33 o
   1  11  10          2.33          3.56         1.51 o
   2  11  10          2.31          2.72         1.51 o
   3  11  10         15.13         20.31         2.44 o
   4  11  10         49.26         57.68         4.03 o
   5  11  10        108.89        107.37         5.75 o
  -5  12  10        163.53        168.77         9.88 o
  -4  12  10        272.28        256.55        10.79 o
  -3  12  10        289.39        272.77        14.65 o
  -2  12  10        231.16        216.64        10.94 o
  -1  12  10        477.60        457.37        12.05 o
   0  12  10       1036.47       1063.59        26.94 o
   1  12  10        477.84        450.56        13.75 o
   2  12  10        231.14        217.35         7.13 o
   3  12  10        289.52        301.52        10.02 o
   4  12  10        272.23        257.95        11.72 o
   5  12  10        163.53        180.31         8.83 o
  -5  13  10        180.36        168.74        17.10 o
  -4  13  10         32.79         31.77         5.25 o
  -3  13  10        142.19        138.06         7.05 o
  -2  13  10        105.33         91.57         5.89 o
  -1  13  10        391.13        338.16         9.16 o
   0  13  10        130.54        131.70         6.52 o
   1  13  10        391.11        376.85        12.37 o
   2  13  10        105.27        114.66         4.76 o
   3  13  10        142.30        130.78         6.32 o
   4  13  10         32.81         34.64         4.26 o
  -4  14  10         27.58         30.45         3.69 o
  -3  14  10         17.96         17.07         3.35 o
  -2  14  10        410.27        372.51        17.18 o
  -1  14  10          2.49          4.57         1.95 o
   0  14  10        522.25        480.44        18.34 o
   1  14  10          2.49          2.98         1.83 o
   2  14  10        409.99        387.25        26.97 o
   3  14  10         17.88         15.34         3.48 o
   4  14  10         27.55         21.25         3.52 o
  -3  15  10         53.28         42.63         4.28 o
  -2  15  10          9.64          6.67         2.94 o
  -1  15  10         12.96         16.37         3.50 o
   0  15  10         40.38         45.79         3.31 o
   1  15  10         13.04         17.31         2.46 o
   2  15  10          9.64          6.71         3.09 o
   3  15  10         53.31         47.88         8.60 o
  -2  16  10         71.90         69.43         6.50 o
  -1  16  10         97.93        103.36         6.29 o
   0  16  10         71.77         81.80         6.61 o
   1  16  10         97.86        106.20         4.68 o
   2  16  10         72.01         61.31         5.02 o
  -1  17  10         13.07         10.66         5.18 o
   0  17  10          3.49          4.92         2.86 o
   1  17  10         13.02          7.91         4.74 o
   1   0  11       2022.21       1985.23        30.11 o
   2   0  11        723.78        755.13        13.27 o
   3   0  11        249.65        298.90         6.84 o
   4   0  11          3.40          5.59         1.28 o
   5   0  11        435.80        453.62        14.41 o
   6   0  11        180.38        154.95         6.16 o
   7   0  11         43.24         34.53         4.44 o
  -7   1  11         44.41         40.04         4.46 o
  -6   1  11         35.33         32.68         3.48 o
  -5   1  11        440.28        461.56        11.14 o
  -4   1  11        301.15        347.54        10.73 o
  -3   1  11        766.44        809.41        16.91 o
  -2   1  11       4079.73       4208.86        72.55 o
  -1   1  11        823.24        848.38        14.39 o
   1   1  11        821.53        880.42        13.44 o
   2   1  11       4078.03       4035.80        72.54 o
   3   1  11        766.06        842.24        16.03 o
   4   1  11        300.78        326.69         8.13 o
   5   1  11        440.04        460.60        12.85 o
   6   1  11         35.15         38.71         3.82 o
   7   1  11         44.34         46.16         4.47 o
  -7   2  11         65.95         70.05         8.02 o
  -6   2  11         43.39         54.60         9.10 o
  -5   2  11        124.04        113.71         5.07 o
  -4   2  11        128.51        138.47         4.65 o
  -3   2  11        344.35        330.07         8.77 o
  -2   2  11        872.59        903.78        16.59 o
  -1   2  11       1993.28       1973.89        34.48 o
   0   2  11        179.18        174.08         3.74 o
   1   2  11       1995.15       2068.75        30.79 o
   2   2  11        872.72        910.93        15.24 o
   3   2  11        344.54        362.55         8.12 o
   4   2  11        128.31        142.49         4.75 o
   5   2  11        124.05        114.92         4.22 o
   6   2  11         43.33         48.83         4.02 o
   7   2  11         65.94         70.36         5.32 o
  -7   3  11          1.72          1.84         3.30 o
  -6   3  11         70.73         63.63         8.22 o
  -5   3  11         70.43         66.14         4.80 o
  -4   3  11        399.69        359.32         9.55 o
  -3   3  11         15.81         13.85         1.83 o
  -2   3  11        729.47        781.84        16.14 o
  -1   3  11        848.55        858.62        16.87 o
   0   3  11        948.13       1123.19        21.29 o
   1   3  11        848.42        902.22        15.32 o
   2   3  11        729.88        792.93        13.32 o
   3   3  11         15.79          8.34         1.12 o
   4   3  11        399.20        376.16         8.87 o
   5   3  11         70.35         59.31         3.14 o
   6   3  11         70.76         57.87         9.05 o
   7   3  11          1.71          5.36         3.24 o
  -7   4  11        105.16        116.87        13.63 o
  -6   4  11         49.43         47.28         4.20 o
  -5   4  11        188.58        193.94         7.54 o
  -4   4  11         49.02         55.28         3.18 o
  -3   4  11        156.15        154.00         5.64 o
  -2   4  11         29.21         29.07         1.71 o
  -1   4  11        156.42        175.81         4.22 o
   0   4  11        331.03        318.90         6.31 o
   1   4  11        156.66        171.45         5.57 o
   2   4  11         29.43         30.35         1.30 o
   3   4  11        156.28        162.94         4.05 o
   4   4  11         48.98         49.83         2.69 o
   5   4  11        188.93        212.09        10.42 o
   6   4  11         49.24         47.72         4.70 o
   7   4  11        105.35        109.15         6.70 o
  -7   5  11         16.02         12.72         4.51 o
  -6   5  11         13.74         14.09         3.49 o
  -5   5  11        223.34        210.55         8.76 o
  -4   5  11        257.69        269.65         8.81 o
  -3   5  11        246.25        265.47         7.60 o
  -2   5  11        253.43        237.84         5.98 o
  -1   5  11         89.61         89.35         2.51 o
   0   5  11       1178.22       1167.79        22.82 o
   1   5  11         89.61         88.92         2.52 o
   2   5  11        253.55        241.56         5.52 o
   3   5  11        246.51        247.66         8.00 o
   4   5  11        257.54        258.76         7.84 o
   5   5  11        223.10        209.94         7.72 o
   6   5  11         13.68         14.71         2.67 o
   7   5  11         16.02         19.13         3.86 o
  -7   6  11          1.66         -0.13         4.06 o
  -6   6  11         77.48         74.31         5.44 o
  -5   6  11         22.45         17.77         3.21 o
  -4   6  11         71.44         80.86         4.87 o
  -3   6  11         83.14         95.93         4.50 o
  -2   6  11         96.10        124.34         3.84 o
  -1   6  11         38.46         51.02         1.90 o
   0   6  11        364.52        413.21         8.58 o
   1   6  11         38.41         51.31         1.99 o
   2   6  11         96.01        120.18         4.36 o
   3   6  11         82.91        109.49         3.45 o
   4   6  11         71.29         77.88         3.76 o
   5   6  11         22.40         29.82         2.89 o
   6   6  11         77.46         73.50         4.14 o
   7   6  11          1.66         -4.15         4.15 o
  -6   7  11          3.00          4.79         4.06 o
  -5   7  11        294.73        299.51        10.04 o
  -4   7  11        157.80        164.48         7.70 o
  -3   7  11         88.46        101.08         6.84 o
  -2   7  11        316.56        292.10         6.62 o
  -1   7  11        324.08        338.81         7.96 o
   0   7  11          0.93          1.55         0.83 o
   1   7  11        324.43        338.84         8.53 o
   2   7  11        316.20        275.77         6.38 o
   3   7  11         88.68         81.31         5.82 o
   4   7  11        157.87        153.69         5.58 o
   5   7  11        294.78        301.63        12.68 o
   6   7  11          2.97         -0.53         2.36 o
  -6   8  11         37.28         33.62         7.68 o
  -5   8  11        196.21        209.27         9.16 o
  -4   8  11         43.75         48.65        10.03 o
  -3   8  11        415.77        434.25        13.52 o
  -2   8  11        458.59        464.56         9.97 o
  -1   8  11        217.43        218.04         5.30 o
   0   8  11         18.21         14.39         1.24 o
   1   8  11        217.40        216.27         5.52 o
   2   8  11        458.30        438.25         9.64 o
   3   8  11        416.22        442.18        12.10 o
   4   8  11         43.80         43.89         2.99 o
   5   8  11        196.39        231.11        10.23 o
   6   8  11         37.23         37.39         3.51 o
  -6   9  11         61.28         80.29         8.50 o
  -5   9  11         35.90         35.07         4.87 o
  -4   9  11         38.97         56.22         4.57 o
  -3   9  11        331.09        348.84        13.92 o
  -2   9  11        296.97        308.08         7.37 o
  -1   9  11        104.37        103.63         3.28 o
   0   9  11         92.33         80.72         2.81 o
   1   9  11        104.49        102.87         3.20 o
   2   9  11        297.52        298.55         8.68 o
   3   9  11        331.21        301.05         8.55 o
   4   9  11         39.06         50.23         3.35 o
   5   9  11         35.98         29.25         3.50 o
   6   9  11         61.28         63.07         5.52 o
  -6  10  11         54.82         51.21         6.81 o
  -5  10  11         57.17         55.08         5.91 o
  -4  10  11        122.01        130.31         7.68 o
  -3  10  11        219.77        239.54        13.28 o
  -2  10  11        185.39        203.13         6.93 o
  -1  10  11       1219.70       1226.43        25.72 o
   0  10  11         38.93         41.55         2.82 o
   1  10  11       1219.52       1257.92        28.41 o
   2  10  11        185.47        201.32         7.20 o
   3  10  11        219.53        226.51         7.57 o
   4  10  11        122.19        116.87         5.60 o
   5  10  11         57.07         51.16         3.59 o
   6  10  11         54.81         50.80         4.71 o
  -5  11  11         12.37          7.85         3.99 o
  -4  11  11        140.95        141.60         7.91 o
  -3  11  11         64.74         69.73         6.50 o
  -2  11  11         64.64         53.43         4.97 o
  -1  11  11        241.62        265.26         6.71 o
   0  11  11         40.59         36.69         2.33 o
   1  11  11        241.73        248.47         7.78 o
   2  11  11         64.46         60.90         4.16 o
   3  11  11         64.69         57.59         4.69 o
   4  11  11        140.86        159.72         6.65 o
   5  11  11         12.35         10.71         2.85 o
  -5  12  11        199.49        202.54        11.75 o
  -4  12  11         10.84         12.80         3.61 o
  -3  12  11        153.46        157.13         8.33 o
  -2  12  11         96.83         86.20         6.69 o
  -1  12  11        651.12        598.66        14.85 o
   0  12  11         79.53         82.15         3.92 o
   1  12  11        651.69        593.53        25.36 o
   2  12  11         97.07         97.36         4.39 o
   3  12  11        153.70        151.01         6.19 o
   4  12  11         10.92         10.90         3.25 o
   5  12  11        199.71        174.44         9.37 o
  -4  13  11         49.67         45.02         4.24 o
  -3  13  11          8.59         10.86         3.26 o
  -2  13  11         20.49         23.44         3.64 o
  -1  13  11         14.69         14.41         2.10 o
   0  13  11         41.97         44.20         3.22 o
   1  13  11         14.80         16.04         2.34 o
   2  13  11         20.51         20.47         2.37 o
   3  13  11          8.56          7.32         2.52 o
   4  13  11         49.81         52.01         5.62 o
  -4  14  11         59.59         54.35         4.64 o
  -3  14  11          0.33          2.32         2.81 o
  -2  14  11         51.32         57.85         9.86 o
  -1  14  11         48.59         45.55         3.14 o
   0  14  11          0.63          0.07         1.88 o
   1  14  11         48.42         47.69         3.54 o
   2  14  11         51.39         58.32         3.83 o
   3  14  11          0.32          0.73         2.57 o
   4  14  11         59.45         50.70         8.35 o
  -3  15  11          5.97          4.19         2.93 o
  -2  15  11         10.42          8.90         2.96 o
  -1  15  11          6.06          3.57         4.10 o
   0  15  11         19.05         18.98         2.44 o
   1  15  11          6.08          4.99         2.05 o
   2  15  11         10.46         10.31         2.70 o
   3  15  11          6.00          6.66         3.07 o
  -2  16  11         70.81         79.08         6.26 o
  -1  16  11         75.09         72.32         8.12 o
   0  16  11          3.88          8.32         2.85 o
   1  16  11         75.26         76.29         5.64 o
   2  16  11         70.76         67.14         5.91 o
   0   0  12        249.25        242.89         7.21 o
   1   0  12        168.68        146.32         2.74 o
   2   0  12       2683.90       2626.16        54.48 o
   3   0  12        234.65        250.34         6.27 o
   4   0  12       1271.77       1304.18        29.95 o
   5   0  12         74.04         71.06         3.70 o
   6   0  12        283.96        266.97         8.67 o
   7   0  12         18.79         13.85         3.31 o
  -7   1  12          1.01          3.27         3.03 o
  -6   1  12         49.17         50.13         6.86 o
  -5   1  12         52.88         62.02         3.74 o
  -4   1  12        451.24        454.25        14.33 o
  -3   1  12       1060.92       1030.56        24.57 o
  -2   1  12       2271.50       2227.47        45.84 o
  -1   1  12       3527.94       3752.19        62.61 o
   0   1  12       3375.51       3551.21        53.49 o
   1   1  12       3527.32       3694.36        58.12 o
   2   1  12       2272.97       2167.95        49.08 o
   3   1  12       1061.25       1105.35        24.27 o
   4   1  12        450.16        493.65        12.80 o
   5   1  12         52.89         57.60         3.56 o
   6   1  12         49.14         49.24         3.59 o
   7   1  12          0.99          5.01         2.89 o
  -7   2  12          6.46          5.96         3.06 o
  -6   2  12         36.76         31.99         3.49 o
  -5   2  12         10.18         13.19         2.01 o
  -4   2  12        201.71        206.23         6.07 o
  -3   2  12        146.66        160.20         5.21 o
  -2   2  12        255.85        296.16         6.29 o
  -1   2  12       1082.40       1131.72        19.79 o
   0   2  12        139.89        162.08         3.77 o
   1   2  12       1081.82       1149.50        16.51 o
   2   2  12        255.31        302.53         5.73 o
   3   2  12        146.46        174.40         4.96 o
   4   2  12        200.97        200.42         5.28 o
   5   2  12         10.26         13.31         1.99 o
   6   2  12         36.71         27.84         5.36 o
   7   2  12          6.50          5.96         3.31 o
  -7   3  12          2.34         -0.34         3.33 o
  -6   3  12         50.49         52.50         4.92 o
  -5   3  12        166.04        138.90         6.35 o
  -4   3  12        530.13        527.93        13.19 o
  -3   3  12        447.65        478.81        12.49 o
  -2   3  12         24.22         24.60         1.57 o
  -1   3  12       1293.16       1265.93        23.36 o
   0   3  12        837.19        818.83        15.07 o
   1   3  12       1293.52       1321.56        25.47 o
   2   3  12         24.23         26.20         1.24 o
   3   3  12        447.41        460.47         9.51 o
   4   3  12        530.24        533.67        11.48 o
   5   3  12        165.68        164.90         5.57 o
   6   3  12         50.62         48.76         4.09 o
   7   3  12          2.33          4.70         3.16 o
  -7   4  12          3.56          6.41         4.20 o
  -6   4  12         33.49         31.48         3.44 o
  -5   4  12        117.95        120.30         5.61 o
  -4   4  12         16.13         14.59         2.21 o
  -3   4  12        712.99        770.54        23.84 o
  -2   4  12        143.36        149.61         3.95 o
  -1   4  12        833.77        925.63        17.82 o
   0   4  12        521.40        480.92         9.61 o
   1   4  12        833.85        916.68        17.66 o
   2   4  12        143.39        142.03         4.08 o
   3   4  12        713.32        761.17        15.73 o
   4   4  12         16.12         17.28         1.72 o
   5   4  12        118.03        110.53         5.71 o
   6   4  12         33.52         36.62         3.88 o
   7   4  12          3.53          4.48         3.43 o
  -7   5  12         14.16         12.14         4.60 o
  -6   5  12         13.11         11.22         3.21 o
  -5   5  12         55.01         59.16         5.34 o
  -4   5  12         71.69         77.40         5.62 o
  -3   5  12         34.47         30.53         2.66 o
  -2   5  12        173.97        187.38         4.62 o
  -1   5  12         74.45         83.00         3.17 o
   0   5  12        362.84        341.95         7.56 o
   1   5  12         74.59         75.65         2.71 o
   2   5  12        174.12        179.08         4.46 o
   3   5  12         34.41         32.72         2.29 o
   4   5  12         71.74         69.55         3.52 o
   5   5  12         54.95         62.24         3.77 o
   6   5  12         13.05          5.57         2.48 o
   7   5  12         14.16          5.37         3.63 o
  -6   6  12         43.24         39.48        10.01 o
  -5   6  12         12.77         18.45         3.87 o
  -4   6  12          9.17          6.79         2.50 o
  -3   6  12         93.02        104.05         4.91 o
  -2   6  12        180.78        201.56         5.27 o
  -1   6  12       1017.58       1119.44        22.62 o
   0   6  12         61.56         80.40         2.56 o
   1   6  12       1018.35       1134.74        23.99 o
   2   6  12        180.98        201.93         5.62 o
   3   6  12         92.99         94.95         3.37 o
   4   6  12          9.10         10.88         1.95 o
   5   6  12         12.77         12.47         2.43 o
   6   6  12         43.14         36.76         3.49 o
  -6   7  12         53.41         46.14         4.58 o
  -5   7  12         30.88         39.24         7.92 o
  -4   7  12          2.61          2.98         3.32 o
  -3   7  12        308.61        305.14        10.13 o
  -2   7  12         49.09         50.48         2.37 o
  -1   7  12         72.57         83.78         2.72 o
   0   7  12        668.05        734.20        16.08 o
   1   7  12         72.46         80.46         2.79 o
   2   7  12         48.95         49.99         2.20 o
   3   7  12        308.07        308.40         8.84 o
   4   7  12          2.63          5.16         1.97 o
   5   7  12         30.88         34.74         2.97 o
   6   7  12         53.30         49.72         4.52 o
  -6   8  12         11.34          5.99         3.65 o
  -5   8  12         51.12         45.06         6.43 o
  -4   8  12        151.25        167.07         9.07 o
  -3   8  12        531.57        586.57        17.47 o
  -2   8  12        249.62        285.41         6.74 o
  -1   8  12       2155.11       2190.06        43.04 o
   0   8  12        508.62        504.10        10.20 o
   1   8  12       2156.27       2157.12        48.73 o
   2   8  12        250.04        271.71         6.91 o
   3   8  12        531.60        579.03        15.38 o
   4   8  12        151.50        154.86         6.96 o
   5   8  12         51.19         42.98         3.65 o
   6   8  12         11.34         11.73         2.82 o
  -6   9  12        160.05        134.23        12.20 o
  -5   9  12         96.91         89.64         5.81 o
  -4   9  12         63.86         68.47         5.71 o
  -3   9  12         19.01         21.78         3.96 o
  -2   9  12        512.45        505.11        12.12 o
  -1   9  12        512.68        500.74        11.69 o
   0   9  12       1030.80       1032.26        21.06 o
   1   9  12        512.10        514.13        11.86 o
   2   9  12        512.70        534.79        13.84 o
   3   9  12         19.18         20.39         2.21 o
   4   9  12         63.78         67.95         5.87 o
   5   9  12         97.05         94.05         5.14 o
   6   9  12        160.05        141.19         7.14 o
  -5  10  12         22.79         21.88         4.40 o
  -4  10  12         41.29         34.19         4.45 o
  -3  10  12        201.34        222.69         9.79 o
  -2  10  12         20.61         19.42         3.03 o
  -1  10  12        322.46        356.30         9.77 o
   0  10  12          1.54          2.65         1.33 o
   1  10  12        322.51        343.87         9.96 o
   2  10  12         20.55         19.00         2.75 o
   3  10  12        201.27        205.50         7.18 o
   4  10  12         41.23         35.84         3.30 o
   5  10  12         22.77         21.85         3.00 o
  -5  11  12         19.04         11.78         3.78 o
  -4  11  12        446.46        414.62        15.57 o
  -3  11  12        406.20        402.89        14.77 o
  -2  11  12         53.01         47.71         4.03 o
  -1  11  12        123.62        131.88         4.47 o
   0  11  12         96.81         90.59         3.86 o
   1  11  12        123.64        140.63         5.79 o
   2  11  12         52.77         44.96         3.03 o
   3  11  12        406.26        370.55        15.36 o
   4  11  12        446.23        418.27        14.23 o
   5  11  12         18.94         13.28         3.01 o
  -5  12  12         23.84         21.39         3.85 o
  -4  12  12          1.99          1.79         3.02 o
  -3  12  12         67.21         64.95         5.51 o
  -2  12  12         98.74         80.11         7.74 o
  -1  12  12         59.95         61.92         3.94 o
   0  12  12        117.56         88.98         4.16 o
   1  12  12         59.93         55.19         6.23 o
   2  12  12         98.91         93.56         4.44 o
   3  12  12         67.02         70.60         6.02 o
   4  12  12          1.98          3.82         2.39 o
   5  12  12         23.99         25.72         5.03 o
  -4  13  12         48.06         41.80         4.03 o
  -3  13  12         57.15         47.60         4.85 o
  -2  13  12         87.79         72.80         5.65 o
  -1  13  12         57.73         66.93         4.96 o
   0  13  12          0.13          4.63         1.97 o
   1  13  12         57.69         77.55         4.23 o
   2  13  12         87.60         82.04         7.04 o
   3  13  12         57.16         57.99         4.17 o
   4  13  12         48.04         43.54         3.72 o
  -4  14  12         23.09         14.74         6.27 o
  -3  14  12         18.74         18.83         3.29 o
  -2  14  12         13.72         23.30         4.35 o
  -1  14  12         61.10         57.50         3.91 o
   0  14  12         57.58         69.11         4.01 o
   1  14  12         61.21         63.92         6.17 o
   2  14  12         13.77         15.30         2.50 o
   3  14  12         18.77         21.30         3.09 o
  -3  15  12         15.44         19.62         3.92 o
  -2  15  12         10.36          8.27         3.09 o
  -1  15  12         51.76         41.78         6.70 o
   0  15  12         55.79         59.52         4.79 o
   1  15  12         51.77         59.54         3.86 o
   2  15  12         10.39         10.61         2.72 o
   3  15  12         15.46         15.23         4.25 o
  -2  16  12         11.66          6.43         5.18 o
  -1  16  12         82.16         89.24         7.95 o
   0  16  12         30.71         26.14         3.37 o
   1  16  12         82.15         84.80         5.30 o
   2  16  12         11.71          5.32         3.29 o
   1   0  13       1328.87       1382.03        21.96 o
   2   0  13         39.69         53.23         2.71 o
   3   0  13         37.47         35.68         2.09 o
   4   0  13        314.48        315.29         8.54 o
   5   0  13         29.19         30.96         3.07 o
   6   0  13         14.75         19.89         2.96 o
   7   0  13          5.00          4.22         3.50 o
  -7   1  13         15.01         13.69         3.75 o
  -6   1  13         88.66         91.21         6.09 o
  -5   1  13         43.74         46.84         3.20 o
  -4   1  13        176.82        180.26         5.63 o
  -3   1  13        491.03        468.88        11.40 o
  -2   1  13        351.36        383.35         8.52 o
  -1   1  13         34.28         41.42         1.53 o
   0   1  13          3.13          9.33         0.65 o
   1   1  13         34.35         37.36         1.31 o
   2   1  13        351.25        403.02         9.69 o
   3   1  13        491.20        446.60        12.19 o
   4   1  13        176.59        176.39         6.00 o
   5   1  13         43.66         47.48         3.30 o
   6   1  13         88.65         88.04         5.13 o
   7   1  13         15.05         15.20         3.91 o
  -7   2  13          8.52          7.02         3.50 o
  -6   2  13         52.86         48.90         4.51 o
  -5   2  13         19.78         15.31         2.15 o
  -4   2  13        303.15        314.31         9.30 o
  -3   2  13        299.29        277.26         7.81 o
  -2   2  13        793.33        829.40        17.16 o
  -1   2  13        252.98        240.61         5.43 o
   0   2  13       1203.74       1201.69        27.85 o
   1   2  13        253.20        229.49         4.33 o
   2   2  13        793.79        782.35        14.10 o
   3   2  13        299.46        304.24         6.82 o
   4   2  13        303.56        318.02         8.47 o
   5   2  13         19.78         19.53         2.42 o
   6   2  13         52.91         57.48         4.43 o
   7   2  13          8.52          6.65         3.16 o
  -7   3  13         65.04         59.23         4.93 o
  -6   3  13         86.62         74.30         5.51 o
  -5   3  13         45.25         45.36         2.82 o
  -4   3  13        220.72        234.49         7.05 o
  -3   3  13         60.65         65.48         3.13 o
  -2   3  13        488.74        498.75        10.01 o
  -1   3  13        724.51        736.30        14.42 o
   0   3  13         27.14         43.29         1.75 o
   1   3  13        724.08        744.65        14.25 o
   2   3  13        488.94        494.54        10.51 o
   3   3  13         60.35         64.02         2.56 o
   4   3  13        221.05        239.80         9.53 o
   5   3  13         45.15         45.99         3.13 o
   6   3  13         86.68         80.11         7.13 o
   7   3  13         64.79         62.98         4.88 o
  -7   4  13          4.59          5.13         4.47 o
  -6   4  13         77.03         67.91         6.84 o
  -5   4  13         59.65         63.06         4.26 o
  -4   4  13        122.09        118.00         5.86 o
  -3   4  13        127.35        138.74         4.88 o
  -2   4  13         99.90         94.87         2.88 o
  -1   4  13        139.19        122.77         3.44 o
   0   4  13         11.30         17.27         1.40 o
   1   4  13        139.45        130.43         3.19 o
   2   4  13         99.54         87.30         2.51 o
   3   4  13        127.27        120.76         4.26 o
   4   4  13        121.82        131.97         4.26 o
   5   4  13         59.43         67.82         4.30 o
   6   4  13         77.01         73.45         7.73 o
   7   4  13          4.56          2.07         3.30 o
  -6   5  13         79.09         70.08         6.98 o
  -5   5  13        288.28        294.47        16.88 o
  -4   5  13         40.57         39.26         3.90 o
  -3   5  13         97.30         97.76         4.46 o
  -2   5  13        108.22        102.80         3.37 o
  -1   5  13         51.78         56.35         2.25 o
   0   5  13        725.59        717.00        15.55 o
   1   5  13         51.48         54.15         2.09 o
   2   5  13        108.16        113.06         3.06 o
   3   5  13         97.82         90.03         2.94 o
   4   5  13         40.48         39.90         2.77 o
   5   5  13        288.21        282.17        18.88 o
   6   5  13         79.05         70.01         4.70 o
  -6   6  13         16.31         22.76         3.72 o
  -5   6  13         30.75         35.06         7.71 o
  -4   6  13         24.67         23.81         3.03 o
  -3   6  13         18.90         19.17         2.47 o
  -2   6  13         87.68         95.64         3.14 o
  -1   6  13        106.58        117.00         3.46 o
   0   6  13        192.98        183.45         4.81 o
   1   6  13        106.54        110.95         3.41 o
   2   6  13         87.71         98.88         2.91 o
   3   6  13         18.89         24.42         1.71 o
   4   6  13         24.60         23.81         2.43 o
   5   6  13         30.63         33.68         3.00 o
   6   6  13         16.31         19.54         2.93 o
  -6   7  13         49.10         36.86         4.38 o
  -5   7  13          8.40         14.03         3.83 o
  -4   7  13        314.31        309.55        13.99 o
  -3   7  13        110.04        123.45         6.02 o
  -2   7  13         66.19         60.30         2.53 o
  -1   7  13        216.66        208.24         6.00 o
   0   7  13          1.72          2.23         1.01 o
   1   7  13        216.40        206.78         5.77 o
   2   7  13         65.68         61.90         2.29 o
   3   7  13        109.80        114.96         4.60 o
   4   7  13        313.73        318.38         9.42 o
   5   7  13          8.43          6.00         2.26 o
   6   7  13         49.09         47.30         5.10 o
  -6   8  13        163.98        151.64         8.18 o
  -5   8  13        132.53        146.73         6.83 o
  -4   8  13        464.22        489.88        33.35 o
  -3   8  13        124.30        119.62         5.66 o
  -2   8  13        224.19        226.63         5.72 o
  -1   8  13        466.70        475.18        11.59 o
   0   8  13       1232.91       1230.92        28.19 o
   1   8  13        465.88        461.35        10.69 o
   2   8  13        224.27        216.03         5.53 o
   3   8  13        124.45        114.89         4.83 o
   4   8  13        464.59        450.43        20.95 o
   5   8  13        132.59        148.72         5.67 o
   6   8  13        164.26        152.50         6.63 o
  -6   9  13         15.78         10.90         4.42 o
  -5   9  13        239.42        224.67         8.91 o
  -4   9  13        527.05        515.67        25.17 o
  -3   9  13        831.39        833.20        23.95 o
  -2   9  13        986.17        921.82        20.76 o
  -1   9  13        908.06        864.23        19.28 o
   0   9  13       1284.02       1152.30        24.79 o
   1   9  13        908.80        897.65        18.19 o
   2   9  13        986.59        967.37        23.82 o
   3   9  13        831.72        816.70        19.73 o
   4   9  13        527.45        510.24        14.18 o
   5   9  13        239.28        246.23         7.62 o
   6   9  13         15.79         12.52         3.37 o
  -5  10  13        171.71        168.20         8.99 o
  -4  10  13         61.76         62.60         5.86 o
  -3  10  13        310.65        301.93        13.07 o
  -2  10  13        421.91        421.09        11.53 o
  -1  10  13        252.01        275.61         6.86 o
   0  10  13        762.59        811.52        17.92 o
   1  10  13        251.61        267.54         7.52 o
   2  10  13        422.05        423.94        11.75 o
   3  10  13        310.66        338.62        10.73 o
   4  10  13         61.69         62.95         5.63 o
   5  10  13        172.01        171.61         6.86 o
  -5  11  13         47.50         31.85         7.13 o
  -4  11  13        207.10        209.40        14.53 o
  -3  11  13         94.09         73.37        11.17 o
  -2  11  13        356.34        339.11        10.54 o
  -1  11  13        106.92        112.74         4.38 o
   0  11  13        527.55        497.16        13.63 o
   1  11  13        106.79        100.82         5.51 o
   2  11  13        356.08        346.74        12.87 o
   3  11  13         94.12         86.69         7.45 o
   4  11  13        206.91        191.30        14.12 o
   5  11  13         47.48         29.15         5.42 o
  -4  12  13         17.24         15.03         3.34 o
  -3  12  13          2.29          5.63         3.43 o
  -2  12  13        158.29        147.02         9.83 o
  -1  12  13         22.96         17.85         2.20 o
   0  12  13        122.92        105.62         5.87 o
   1  12  13         23.18         24.74         2.61 o
   2  12  13        158.60        154.96         6.81 o
   3  12  13          2.34          2.70         2.18 o
   4  12  13         17.37         18.02         2.93 o
  -4  13  13         85.86         75.67         5.55 o
  -3  13  13        117.54        107.49        18.54 o
  -2  13  13         12.82         15.73         3.73 o
  -1  13  13        248.88        211.18         7.64 o
   0  13  13         39.28         38.39         3.23 o
   1  13  13        248.77        208.35         7.74 o
   2  13  13         12.78         17.03         2.39 o
   3  13  13        117.59        112.43         5.83 o
   4  13  13         85.56         84.22         5.59 o
  -3  14  13         16.41         12.32         3.03 o
  -2  14  13         25.94         24.22         3.96 o
  -1  14  13        183.93        189.73        16.26 o
   0  14  13        151.07        167.74         6.53 o
   1  14  13        184.30        198.64        12.14 o
   2  14  13         26.05         24.99         2.68 o
   3  14  13         16.47         14.20         3.74 o
  -2  15  13         30.21         38.19         5.88 o
  -1  15  13          8.52          6.14         4.26 o
   0  15  13        260.34        276.91         9.11 o
   1  15  13          8.49          4.47         2.19 o
   2  15  13         30.19         26.97         3.40 o
  -1  16  13         11.23         13.41         4.12 o
   0  16  13         52.93         52.42         5.75 o
   1  16  13         11.29         12.95         3.35 o
   0   0  14       1440.21       1480.64        35.96 o
   1   0  14        422.80        378.97         7.71 o
   2   0  14        293.79        309.68         8.66 o
   3   0  14        355.01        367.54        10.82 o
   4   0  14        516.53        480.51        13.17 o
   5   0  14         26.93         25.59         2.94 o
   6   0  14          0.04          4.43         2.62 o
   7   0  14         43.79         39.45         4.63 o
  -7   1  14         23.93         23.20         5.21 o
  -6   1  14         41.79         41.01         3.67 o
  -5   1  14         95.01         95.91         4.80 o
  -4   1  14        370.55        374.54        10.91 o
  -3   1  14        289.53        266.58         6.82 o
  -2   1  14        841.19        889.49        18.12 o
  -1   1  14        261.57        266.82         5.73 o
   0   1  14       1358.34       1396.12        22.99 o
   1   1  14        261.48        263.08         4.89 o
   2   1  14        839.90        888.56        19.45 o
   3   1  14        289.70        263.88         7.81 o
   4   1  14        370.45        397.85        12.23 o
   5   1  14         95.09         89.83         4.79 o
   6   1  14         41.60         44.92         3.74 o
   7   1  14         23.86         17.29         3.89 o
  -7   2  14         10.31          6.76         3.54 o
  -6   2  14         16.14         15.40         3.54 o
  -5   2  14        131.86        131.88         6.32 o
  -4   2  14        289.44        278.04         8.13 o
  -3   2  14        183.62        200.25         5.90 o
  -2   2  14        162.49        157.90         3.94 o
  -1   2  14        230.94        241.01         5.68 o
   0   2  14         47.88         45.32         1.76 o
   1   2  14        231.04        242.32         5.96 o
   2   2  14        162.36        159.94         3.50 o
   3   2  14        184.02        189.33         6.93 o
   4   2  14        289.27        310.27         8.23 o
   5   2  14        131.89        141.60         6.25 o
   6   2  14         16.13         16.78         3.10 o
   7   2  14         10.31          6.49         3.38 o
  -6   3  14        137.27        142.38         8.31 o
  -5   3  14         19.21         28.54         3.19 o
  -4   3  14        151.81        157.81         5.47 o
  -3   3  14        427.25        442.29        11.27 o
  -2   3  14        176.02        180.24         4.35 o
  -1   3  14        175.92        200.66         4.87 o
   0   3  14        643.05        726.99        15.02 o
   1   3  14        175.63        196.21         4.24 o
   2   3  14        176.27        181.22         4.84 o
   3   3  14        426.46        446.79        11.14 o
   4   3  14        151.91        154.44         5.16 o
   5   3  14         19.13         26.24         2.58 o
   6   3  14        137.19        141.59         6.95 o
  -6   4  14         82.33         79.72         7.55 o
  -5   4  14         23.58         20.26         3.06 o
  -4   4  14        509.22        508.89        13.95 o
  -3   4  14        523.90        508.09        13.85 o
  -2   4  14        107.35        110.85         3.14 o
  -1   4  14        619.61        604.14        13.48 o
   0   4  14        846.63        881.96        19.00 o
   1   4  14        618.95        616.44        12.04 o
   2   4  14        107.54        102.79         3.19 o
   3   4  14        523.41        515.11        11.75 o
   4   4  14        509.47        501.86        13.13 o
   5   4  14         23.65         21.48         2.82 o
   6   4  14         82.29         83.81         7.72 o
  -6   5  14         11.69          7.52         3.27 o
  -5   5  14         33.83         28.31         3.73 o
  -4   5  14        321.47        329.64        18.36 o
  -3   5  14         76.18         80.78         5.39 o
  -2   5  14        483.84        478.04        10.86 o
  -1   5  14        250.41        246.11         5.87 o
   0   5  14         28.69         23.95         2.01 o
   1   5  14        250.04        241.64         5.41 o
   2   5  14        484.32        473.00         9.67 o
   3   5  14         76.10         79.10         3.01 o
   4   5  14        321.37        319.06        10.58 o
   5   5  14         33.74         30.36         4.49 o
   6   5  14         11.70          9.90         3.20 o
  -6   6  14          1.16         -0.45         3.09 o
  -5   6  14        143.29        136.90         7.63 o
  -4   6  14         64.95         72.19         4.19 o
  -3   6  14         29.69         44.78         3.27 o
  -2   6  14        286.42        284.08         7.06 o
  -1   6  14       1170.33       1235.60        24.67 o
   0   6  14         56.97         54.06         2.35 o
   1   6  14       1171.66       1205.02        26.12 o
   2   6  14        286.14        283.42         6.64 o
   3   6  14         29.60         39.12         2.04 o
   4   6  14         65.03         63.29         6.56 o
   5   6  14        143.06        146.94         5.92 o
   6   6  14          1.17         -0.45         2.60 o
  -6   7  14          4.91          3.32         3.23 o
  -5   7  14        247.01        242.51         9.91 o
  -4   7  14         37.10         32.01         3.35 o
  -3   7  14        130.34        128.06         5.72 o
  -2   7  14        688.45        689.61        15.30 o
  -1   7  14         42.53         47.62         2.41 o
   0   7  14       1026.33       1023.03        24.30 o
   1   7  14         42.54         39.22         2.11 o
   2   7  14        688.77        684.20        13.63 o
   3   7  14        130.44        134.79         5.00 o
   4   7  14         37.24         39.93         3.05 o
   5   7  14        246.65        228.70         7.94 o
   6   7  14          4.87          9.80         2.95 o
  -6   8  14        150.03        151.68        11.85 o
  -5   8  14         14.30         11.47         3.31 o
  -4   8  14        692.32        669.56        24.63 o
  -3   8  14        410.83        425.56        13.35 o
  -2   8  14       1312.45       1358.70        26.74 o
  -1   8  14         91.85         95.64         3.34 o
   0   8  14       2533.55       2590.18        54.01 o
   1   8  14         91.78        102.85         3.44 o
   2   8  14       1311.91       1278.79        28.21 o
   3   8  14        410.62        417.82        11.81 o
   4   8  14        692.25        681.50        18.71 o
   5   8  14         14.27         13.54         2.53 o
   6   8  14        150.25        149.62         7.46 o
  -5   9  14        125.34        128.08         7.26 o
  -4   9  14        659.17        634.67        25.95 o
  -3   9  14         15.57          8.56         3.04 o
  -2   9  14        632.76        607.52        14.84 o
  -1   9  14        242.34        260.35         6.49 o
   0   9  14         65.89         71.85         3.01 o
   1   9  14        242.10        258.72         6.30 o
   2   9  14        632.29        604.41        14.91 o
   3   9  14         15.59         16.54         2.25 o
   4   9  14        659.23        704.55        20.13 o
   5   9  14        125.48        128.27         5.95 o
  -5  10  14        105.48        108.85         6.67 o
  -4  10  14        412.62        389.46        15.84 o
  -3  10  14        186.98        182.94         8.53 o
  -2  10  14       1007.67        970.38        23.28 o
  -1  10  14        425.70        483.91        10.64 o
   0  10  14        434.82        477.29        11.17 o
   1  10  14        425.89        447.12        13.18 o
   2  10  14       1008.58        999.63        25.24 o
   3  10  14        187.13        161.62         8.94 o
   4  10  14        413.04        429.20        15.85 o
   5  10  14        105.60        109.99         5.80 o
  -5  11  14         56.51         70.69         5.51 o
  -4  11  14         50.49         45.64         6.21 o
  -3  11  14         21.25         24.28         4.09 o
  -2  11  14         78.77         73.85         4.34 o
  -1  11  14        191.69        168.38         6.15 o
   0  11  14        319.70        312.92         8.65 o
   1  11  14        191.85        172.92        13.09 o
   2  11  14         78.85         76.53         3.69 o
   3  11  14         21.27         17.84         3.21 o
   4  11  14         50.53         41.80         4.13 o
   5  11  14         56.43         50.12         4.48 o
  -4  12  14        123.20        133.13         7.56 o
  -3  12  14         33.69         35.13         4.60 o
  -2  12  14         83.81         63.03         5.49 o
  -1  12  14        240.64        237.97        10.65 o
   0  12  14         33.88         29.08         3.86 o
   1  12  14        240.85        223.53         8.11 o
   2  12  14         83.96         83.13         4.11 o
   3  12  14         33.70         37.74         3.40 o
   4  12  14        123.46        137.91         8.04 o
  -4  13  14          4.47          7.38         3.14 o
  -3  13  14         50.29         35.81         4.46 o
  -2  13  14         50.05         58.01         5.23 o
  -1  13  14         34.07         36.57         3.12 o
   0  13  14          0.80          1.31         1.88 o
   1  13  14         34.02         35.18         3.04 o
   2  13  14         50.19         57.27         6.57 o
   3  13  14         50.29         41.24         4.23 o
   4  13  14          4.45          2.72         3.06 o
  -3  14  14         62.92         63.25         6.49 o
  -2  14  14          5.14          4.64         3.76 o
  -1  14  14        173.60        182.68         7.46 o
   0  14  14         21.17         14.25         2.50 o
   1  14  14        173.43        189.54         7.26 o
   2  14  14          5.15          7.44         2.18 o
   3  14  14         62.69         71.03         5.07 o
  -2  15  14          2.40         10.51         4.55 o
  -1  15  14         13.79         10.35         4.35 o
   0  15  14         25.88         21.63         2.73 o
   1  15  14         13.81          9.75         2.24 o
   2  15  14          2.34         -2.72         2.80 o
   1   0  15          0.65          1.53         0.80 o
   2   0  15        283.23        242.28         6.19 o
   3   0  15       2163.94       2048.58        46.17 o
   4   0  15        367.11        411.00        11.65 o
   5   0  15        109.96        100.60         5.01 o
   6   0  15         19.94         12.78         2.97 o
  -6   1  15         25.35         26.43         3.27 o
  -5   1  15         37.60         44.14         3.45 o
  -4   1  15        151.24        142.24         7.99 o
  -3   1  15        137.69        155.44         5.00 o
  -2   1  15        126.00        132.74         6.55 o
  -1   1  15        290.41        277.50         6.44 o
   0   1  15       1596.58       1654.15        28.40 o
   1   1  15        289.91        280.37         5.42 o
   2   1  15        125.92        126.59         3.67 o
   3   1  15        137.63        149.21         7.06 o
   4   1  15        151.08        157.40         6.09 o
   5   1  15         37.63         43.49         3.00 o
   6   1  15         25.24         26.68         3.32 o
  -6   2  15          1.09          1.23         3.19 o
  -5   2  15         12.71         12.85         2.69 o
  -4   2  15        361.34        379.25        10.22 o
  -3   2  15        536.43        523.48        11.99 o
  -2   2  15        477.18        449.25        10.47 o
  -1   2  15        165.39        165.62         4.06 o
   0   2  15        854.30        867.73        16.82 o
   1   2  15        165.58        166.40         3.85 o
   2   2  15        477.26        453.67         9.79 o
   3   2  15        535.85        495.82        12.72 o
   4   2  15        361.77        384.92        10.06 o
   5   2  15         12.62          9.52         2.17 o
   6   2  15          1.09          0.83         2.72 o
  -6   3  15          8.92          9.78         3.60 o
  -5   3  15         53.78         47.44         3.32 o
  -4   3  15         54.60         55.83         4.23 o
  -3   3  15         40.58         43.38         3.14 o
  -2   3  15         95.00         87.02         2.87 o
  -1   3  15        315.58        319.10         7.29 o
   0   3  15        222.02        206.86         4.78 o
   1   3  15        315.44        319.62         7.70 o
   2   3  15         95.23         95.26         2.80 o
   3   3  15         40.46         39.32         2.27 o
   4   3  15         54.56         57.65         3.31 o
   5   3  15         53.78         53.09         3.58 o
   6   3  15          8.95          7.62         2.87 o
  -6   4  15         28.08         35.76         4.44 o
  -5   4  15         45.77         44.60         3.95 o
  -4   4  15        130.69        130.79         5.42 o
  -3   4  15        479.66        452.96        14.85 o
  -2   4  15        241.13        237.19         5.50 o
  -1   4  15          7.66          8.57         1.18 o
   0   4  15        484.07        538.44        12.12 o
   1   4  15          7.59          8.41         1.07 o
   2   4  15        241.17        233.43         5.41 o
   3   4  15        480.50        407.22        11.75 o
   4   4  15        130.69        124.62         4.18 o
   5   4  15         45.78         49.73         4.61 o
   6   4  15         28.03         29.32         3.47 o
  -6   5  15         84.58         91.29         7.45 o
  -5   5  15        323.14        320.81        11.19 o
  -4   5  15        583.83        599.42        17.95 o
  -3   5  15        200.34        191.57         6.32 o
  -2   5  15        214.94        228.83         5.64 o
  -1   5  15        263.18        267.39         7.12 o
   0   5  15        119.84        123.48         3.73 o
   1   5  15        264.37        265.68         6.18 o
   2   5  15        214.57        225.38         5.55 o
   3   5  15        199.87        168.72         7.19 o
   4   5  15        583.85        593.60        13.86 o
   5   5  15        322.85        343.06        11.01 o
   6   5  15         84.55         91.96         7.85 o
  -6   6  15         95.26         93.23        10.57 o
  -5   6  15        170.13        161.53         7.96 o
  -4   6  15        337.22        349.98        10.68 o
  -3   6  15        108.50        118.88         5.02 o
  -2   6  15         77.34         82.42         3.90 o
  -1   6  15        176.25        181.55         4.95 o
   0   6  15         63.19         67.28         2.80 o
   1   6  15        175.97        181.48         4.71 o
   2   6  15         77.35         82.05         2.93 o
   3   6  15        108.29        118.90         3.93 o
   4   6  15        337.38        335.83        12.07 o
   5   6  15        170.29        164.66         6.41 o
   6   6  15         95.28         91.63         5.01 o
  -6   7  15        165.32        154.17         8.13 o
  -5   7  15         23.70         26.24         5.39 o
  -4   7  15        649.51        660.74        18.76 o
  -3   7  15        137.31        136.97         6.24 o
  -2   7  15        883.69        923.27        20.49 o
  -1   7  15         68.40         81.48         3.02 o
   0   7  15          0.21          3.05         1.24 o
   1   7  15         68.56         85.08         3.00 o
   2   7  15        883.90        948.74        19.23 o
   3   7  15        137.25        124.31         4.29 o
   4   7  15        649.42        598.19        15.33 o
   5   7  15         23.62         25.96         3.68 o
   6   7  15        165.27        166.10         7.64 o
  -5   8  15        163.73        144.03         7.72 o
  -4   8  15        255.49        267.77        11.30 o
  -3   8  15         71.21         71.46         4.68 o
  -2   8  15        947.15        951.42        21.14 o
  -1   8  15        687.58        702.93        14.96 o
   0   8  15        102.29        110.59         3.90 o
   1   8  15        688.24        709.43        21.36 o
   2   8  15        947.39        978.12        20.37 o
   3   8  15         71.20         80.18         4.21 o
   4   8  15        255.79        270.22         9.40 o
   5   8  15        163.65        153.16         5.88 o
  -5   9  15        191.09        214.32         9.29 o
  -4   9  15        154.35        144.79         8.42 o
  -3   9  15        525.33        496.14        17.52 o
  -2   9  15        262.52        245.16         6.72 o
  -1   9  15       1417.19       1368.83        31.48 o
   0   9  15       2695.14       2585.87        57.72 o
   1   9  15       1417.60       1402.01        32.57 o
   2   9  15        262.71        246.54         7.85 o
   3   9  15        525.71        502.45        13.98 o
   4   9  15        154.06        149.92         6.01 o
   5   9  15        191.16        191.56         7.33 o
  -5  10  15         41.36         37.82         4.95 o
  -4  10  15        185.93        193.08        13.04 o
  -3  10  15        108.99        111.55         6.73 o
  -2  10  15       1102.20       1070.37        29.56 o
  -1  10  15       1108.52       1145.81        23.42 o
   0  10  15       1364.16       1265.17        31.42 o
   1  10  15       1108.83       1125.26        28.55 o
   2  10  15       1101.24       1072.25        27.40 o
   3  10  15        109.12        114.38         5.38 o
   4  10  15        185.82        194.48         7.71 o
   5  10  15         41.31         43.73         4.44 o
  -4  11  15          1.84          6.02         3.69 o
  -3  11  15        284.51        282.55        13.04 o
  -2  11  15          2.43          2.96         1.98 o
  -1  11  15        239.14        232.07         7.37 o
   0  11  15         10.44          7.58         1.86 o
   1  11  15        239.18        246.33         9.94 o
   2  11  15          2.44          4.09         1.79 o
   3  11  15        284.25        277.54         9.12 o
   4  11  15          1.80          1.94         2.46 o
  -4  12  15         64.74         44.54         4.17 o
  -3  12  15         83.46         82.28         8.07 o
  -2  12  15        106.90        102.98         7.12 o
  -1  12  15        262.43        281.06        10.64 o
   0  12  15        189.87        172.80         6.81 o
   1  12  15        262.17        260.22        11.91 o
   2  12  15        106.77         98.24         4.62 o
   3  12  15         83.53         72.46         4.78 o
   4  12  15         64.74         46.32         4.86 o
  -3  13  15         27.01         31.99         4.72 o
  -2  13  15        110.99        121.01         7.79 o
  -1  13  15        249.03        239.15        13.15 o
   0  13  15         71.90         64.41         4.11 o
   1  13  15        249.20        252.61        10.09 o
   2  13  15        110.84        114.88         5.93 o
   3  13  15         26.99         22.82         3.31 o
  -3  14  15         11.61         10.96         4.75 o
  -2  14  15         20.03         27.02         5.41 o
  -1  14  15         96.98         93.76         6.38 o
   0  14  15         17.96         21.16         3.17 o
   1  14  15         96.78         92.27         5.02 o
   2  14  15         20.15         14.80         3.09 o
   3  14  15         11.59          7.79         3.84 o
  -1  15  15         27.82         35.00        10.19 o
   0  15  15         41.08         44.29         8.19 o
   1  15  15         27.77         26.38         2.93 o
   0   0  16          5.20          9.98         1.35 o
   1   0  16       1891.88       1997.06        37.43 o
   2   0  16          0.19          2.62         1.43 o
   3   0  16          4.38         11.13         1.90 o
   4   0  16         17.69         27.31         2.70 o
   5   0  16          1.84          1.98         2.05 o
   6   0  16         13.85         14.70         3.01 o
  -6   1  16         19.82         15.44         3.18 o
  -5   1  16         60.78         63.03         4.03 o
  -4   1  16        160.75        163.69         6.05 o
  -3   1  16        177.83        183.81         6.74 o
  -2   1  16        107.72        109.47         4.44 o
  -1   1  16        476.65        473.07         9.69 o
   0   1  16        251.40        249.90         5.27 o
   1   1  16        477.38        478.42         9.53 o
   2   1  16        107.96         99.27         3.53 o
   3   1  16        178.22        180.65         5.61 o
   4   1  16        161.02        152.90         5.93 o
   5   1  16         60.85         59.52         3.54 o
   6   1  16         19.87         21.87         3.20 o
  -6   2  16         30.08         27.47         3.50 o
  -5   2  16         62.19         70.80         4.55 o
  -4   2  16        452.01        520.13        13.15 o
  -3   2  16        578.50        575.03        14.51 o
  -2   2  16        194.01        186.81         4.95 o
  -1   2  16         52.49         54.80         2.30 o
   0   2  16         33.54         35.58         1.70 o
   1   2  16         52.41         50.50         2.39 o
   2   2  16        194.11        185.39         5.51 o
   3   2  16        579.29        608.83        14.59 o
   4   2  16        451.93        489.68        18.89 o
   5   2  16         62.30         72.57         3.88 o
   6   2  16         30.10         21.57         3.46 o
  -6   3  16        166.16        167.69        12.72 o
  -5   3  16         18.31         19.83         2.96 o
  -4   3  16        196.91        202.83        11.60 o
  -3   3  16        311.50        326.30        12.20 o
  -2   3  16        353.18        344.93         8.00 o
  -1   3  16        445.82        423.96         8.98 o
   0   3  16        295.65        348.10         7.76 o
   1   3  16        445.95        437.55         9.32 o
   2   3  16        353.26        309.24         7.37 o
   3   3  16        312.01        340.48         8.25 o
   4   3  16        197.25        198.61         7.18 o
   5   3  16         18.12         22.22         2.62 o
   6   3  16        166.25        155.36         9.09 o
  -6   4  16         72.99         81.81         5.85 o
  -5   4  16         50.39         67.29         4.24 o
  -4   4  16        152.44        164.80         9.65 o
  -3   4  16         41.45         48.90         3.08 o
  -2   4  16        298.05        294.12         7.51 o
  -1   4  16         21.92         21.54         1.87 o
   0   4  16       1291.75       1232.12        26.39 o
   1   4  16         22.00         21.35         1.83 o
   2   4  16        298.46        316.38         6.76 o
   3   4  16         41.40         37.70         2.20 o
   4   4  16        152.69        168.94         5.25 o
   5   4  16         50.45         66.79         7.40 o
   6   4  16         73.04         80.14         5.09 o
  -6   5  16          5.85         11.84         3.52 o
  -5   5  16         20.53         19.33         3.43 o
  -4   5  16         89.30        105.22         5.08 o
  -3   5  16         41.76         42.51         5.10 o
  -2   5  16         71.60         84.21         3.62 o
  -1   5  16        148.13        157.90         4.43 o
   0   5  16       1519.21       1552.65        38.19 o
   1   5  16        147.95        143.42         4.10 o
   2   5  16         71.55         77.73         2.91 o
   3   5  16         41.64         36.42         3.11 o
   4   5  16         89.23         83.10         3.90 o
   5   5  16         20.61         27.57         4.36 o
   6   5  16          5.87         11.46         2.85 o
  -6   6  16         20.13         27.89         6.25 o
  -5   6  16        116.68        115.21         6.13 o
  -4   6  16        137.29        152.27         7.18 o
  -3   6  16       1249.63       1277.28        34.98 o
  -2   6  16        353.56        359.75         9.94 o
  -1   6  16       1301.64       1361.13        31.08 o
   0   6  16       1163.27       1161.70        25.07 o
   1   6  16       1301.79       1360.61        27.33 o
   2   6  16        353.28        397.86         9.10 o
   3   6  16       1251.07       1257.90        27.24 o
   4   6  16        137.34        152.96         5.53 o
   5   6  16        116.97        110.69         5.69 o
   6   6  16         20.11         20.31         3.65 o
  -5   7  16        116.57        128.21         7.15 o
  -4   7  16        131.58        153.09         6.56 o
  -3   7  16        395.21        383.22        11.48 o
  -2   7  16       1707.56       1705.40        36.53 o
  -1   7  16        848.67        901.46        22.16 o
   0   7  16       2372.83       2491.72        55.77 o
   1   7  16        849.07        853.90        18.06 o
   2   7  16       1707.57       1731.66        32.60 o
   3   7  16        395.25        401.98        10.33 o
   4   7  16        131.64        147.12         6.40 o
   5   7  16        116.47        122.26         5.72 o
  -5   8  16        110.30        106.12        12.10 o
  -4   8  16         83.30         78.49         6.95 o
  -3   8  16        379.56        391.68        12.75 o
  -2   8  16        710.54        741.53        17.47 o
  -1   8  16       1169.32       1164.74        26.13 o
   0   8  16        845.63        854.63        20.03 o
   1   8  16       1169.39       1105.31        23.27 o
   2   8  16        710.91        712.17        14.45 o
   3   8  16        379.34        397.30        12.59 o
   4   8  16         83.31         91.85         5.60 o
   5   8  16        110.35         98.60         5.03 o
  -5   9  16         94.01         83.37        11.18 o
  -4   9  16        210.80        198.83        10.13 o
  -3   9  16        237.92        237.20         9.21 o
  -2   9  16        741.28        727.78        16.58 o
  -1   9  16        135.37        125.78         4.60 o
   0   9  16        233.53        233.75         8.07 o
   1   9  16        135.39        111.23         3.69 o
   2   9  16        741.15        740.64        22.60 o
   3   9  16        238.18        251.30         8.18 o
   4   9  16        210.51        204.64         7.24 o
   5   9  16         93.92         89.28         5.20 o
  -5  10  16         28.18         29.65         5.55 o
  -4  10  16        474.45        478.17        16.38 o
  -3  10  16         12.03          9.81         3.34 o
  -2  10  16         92.37         92.33         4.12 o
  -1  10  16         41.27         58.96         3.13 o
   0  10  16         19.00         29.58         2.45 o
   1  10  16         41.21         62.63         3.22 o
   2  10  16         92.59         91.81         5.53 o
   3  10  16         12.00          9.88         2.38 o
   4  10  16        474.85        463.24        14.62 o
   5  10  16         28.13         22.86         5.31 o
  -4  11  16         35.91         36.03         6.37 o
  -3  11  16        175.12        150.05         9.27 o
  -2  11  16         16.11         17.85         2.55 o
  -1  11  16       1314.40       1281.06        34.73 o
   0  11  16        180.53        172.38         6.16 o
   1  11  16       1314.19       1241.52        37.97 o
   2  11  16         16.27         18.30         2.66 o
   3  11  16        175.24        166.84         7.04 o
   4  11  16         35.84         37.68         3.85 o
  -4  12  16        100.89        103.26         6.40 o
  -3  12  16         42.20         37.91         4.69 o
  -2  12  16        109.64         98.48        10.66 o
  -1  12  16          7.42          5.98         2.17 o
   0  12  16         44.54         52.44         5.87 o
   1  12  16          7.40          7.13         2.11 o
   2  12  16        109.52         95.95         4.54 o
   3  12  16         42.18         38.86         5.30 o
   4  12  16        100.95        103.39         7.28 o
  -3  13  16        111.70        104.31         7.44 o
  -2  13  16         12.54          6.90         3.88 o
  -1  13  16         11.36         13.99         2.63 o
   0  13  16         91.32         92.17         6.80 o
   1  13  16         11.32         10.76         2.35 o
   2  13  16         12.42         12.35         2.42 o
   3  13  16        111.81        116.17         6.52 o
  -2  14  16        117.00        119.90        20.47 o
  -1  14  16         98.38        104.69         7.24 o
   0  14  16        113.92        113.51         6.04 o
   1  14  16         98.31         97.75         5.35 o
   2  14  16        116.88        112.37         7.00 o
   0  15  16         51.27         55.69         6.17 o
   1   0  17        105.82        100.95         3.13 o
   2   0  17        316.92        357.50         9.41 o
   3   0  17         56.60         48.65         4.21 o
   4   0  17          5.19         15.30         2.77 o
   5   0  17        130.68        138.92         5.43 o
   6   0  17        151.92        163.75         8.27 o
  -6   1  17         70.72         62.70         5.89 o
  -5   1  17        263.00        278.72         8.80 o
  -4   1  17         99.17         95.58         4.70 o
  -3   1  17        168.83        165.41         6.21 o
  -2   1  17        356.36        375.56         9.71 o
  -1   1  17         13.83         16.62         1.36 o
   0   1  17         48.54         71.96         2.30 o
   1   1  17         14.03         13.67         1.21 o
   2   1  17        356.39        367.68         9.03 o
   3   1  17        168.46        184.65         5.91 o
   4   1  17         99.05        107.65         4.43 o
   5   1  17        263.01        254.76         7.95 o
   6   1  17         70.73         55.32         4.13 o
  -6   2  17         67.01         58.24         4.55 o
  -5   2  17         12.61         10.90         2.80 o
  -4   2  17        447.11        468.58        13.27 o
  -3   2  17        132.61        147.90         5.65 o
  -2   2  17        183.93        186.23        11.87 o
  -1   2  17         68.80         65.19         2.46 o
   0   2  17        457.52        413.92         8.24 o
   1   2  17         68.97         66.03         2.41 o
   2   2  17        183.96        180.82         5.57 o
   3   2  17        132.41        133.60         4.50 o
   4   2  17        446.85        462.89        12.92 o
   5   2  17         12.57         16.13         2.57 o
   6   2  17         66.96         64.32         7.88 o
  -6   3  17         58.57         50.14         4.02 o
  -5   3  17        194.53        194.72        10.28 o
  -4   3  17        317.38        310.33         9.67 o
  -3   3  17        827.89        878.73        21.82 o
  -2   3  17        902.46        941.42        21.06 o
  -1   3  17       1895.11       1887.68        35.75 o
   0   3  17        450.36        472.66        10.22 o
   1   3  17       1896.37       1900.58        38.28 o
   2   3  17        902.21        964.85        20.85 o
   3   3  17        827.69        785.15        21.87 o
   4   3  17        317.59        328.91         8.33 o
   5   3  17        194.23        189.16         6.46 o
   6   3  17         58.55         42.46         4.06 o
  -6   4  17         59.61         56.03         4.77 o
  -5   4  17          0.89          0.72         2.50 o
  -4   4  17         66.00         69.08         7.19 o
  -3   4  17        387.36        404.82        11.89 o
  -2   4  17         70.04         68.51         3.04 o
  -1   4  17        342.98        325.52         7.58 o
   0   4  17         41.30         48.39         2.33 o
   1   4  17        342.07        333.82         8.04 o
   2   4  17         69.84         76.14         3.24 o
   3   4  17        386.93        429.13        10.06 o
   4   4  17         65.93         65.82         3.42 o
   5   4  17          0.90         -0.18         3.12 o
   6   4  17         59.75         60.11         7.70 o
  -6   5  17        458.39        457.68        28.85 o
  -5   5  17        357.52        356.82        10.83 o
  -4   5  17        240.51        239.13         8.91 o
  -3   5  17        197.66        194.74         6.87 o
  -2   5  17        656.12        687.78        15.13 o
  -1   5  17        525.07        541.09        12.50 o
   0   5  17        251.18        249.35         6.06 o
   1   5  17        523.81        543.18        12.38 o
   2   5  17        656.28        653.35        14.15 o
   3   5  17        197.26        200.23         5.84 o
   4   5  17        240.39        233.01         7.51 o
   5   5  17        357.82        344.60        14.67 o
   6   5  17        458.37        470.37        16.53 o
  -5   6  17        221.55        229.56         8.86 o
  -4   6  17         57.18         66.50         4.37 o
  -3   6  17       1251.14       1276.68        34.73 o
  -2   6  17        260.53        260.77         8.59 o
  -1   6  17       1467.94       1425.00        30.45 o
   0   6  17         14.34         16.13         1.63 o
   1   6  17       1466.93       1419.25        30.40 o
   2   6  17        260.61        258.86         6.40 o
   3   6  17       1250.35       1241.58        25.52 o
   4   6  17         57.21         58.38         3.95 o
   5   6  17        221.33        229.52         8.60 o
  -5   7  17          9.82          8.93         3.25 o
  -4   7  17        389.13        386.28        13.40 o
  -3   7  17        171.86        165.16         6.39 o
  -2   7  17        235.06        227.84         6.07 o
  -1   7  17        157.09        143.72         4.59 o
   0   7  17        310.30        308.26         7.76 o
   1   7  17        156.89        150.40         4.54 o
   2   7  17        235.37        217.15         5.42 o
   3   7  17        171.61        165.95         6.93 o
   4   7  17        389.35        416.99        12.81 o
   5   7  17          9.83          8.04         2.87 o
  -5   8  17         87.68         89.89         6.07 o
  -4   8  17         26.47         27.10         4.23 o
  -3   8  17        289.85        301.98        11.21 o
  -2   8  17         67.20         60.16         3.16 o
  -1   8  17        223.09        220.48         6.47 o
   0   8  17        384.03        395.64         9.61 o
   1   8  17        223.21        221.67         6.06 o
   2   8  17         67.06         66.49         2.79 o
   3   8  17        289.65        292.87        10.27 o
   4   8  17         26.45         33.13         4.29 o
   5   8  17         87.56         86.68         5.09 o
  -5   9  17         29.06         27.91         4.21 o
  -4   9  17         78.05         74.88         6.58 o
  -3   9  17         45.79         45.61         4.36 o
  -2   9  17        630.14        625.39        15.36 o
  -1   9  17        105.34        104.87         4.12 o
   0   9  17         24.61         20.59         1.97 o
   1   9  17        105.33        104.14         3.88 o
   2   9  17        630.48        626.33        14.42 o
   3   9  17         45.79         47.38         3.43 o
   4   9  17         78.09         71.58         4.60 o
   5   9  17         29.03         33.16         4.35 o
  -4  10  17         28.31         24.68         3.68 o
  -3  10  17        116.14        133.30         6.88 o
  -2  10  17         98.00         93.72         4.51 o
  -1  10  17        100.56        107.91         5.18 o
   0  10  17         84.01         62.54         3.40 o
   1  10  17        100.73        106.35         4.79 o
   2  10  17         98.14         87.71         4.63 o
   3  10  17        116.22        115.07         5.86 o
   4  10  17         28.29         15.67         3.78 o
  -4  11  17         30.18         32.07         5.37 o
  -3  11  17        334.35        326.06        14.46 o
  -2  11  17        134.12        134.58         7.04 o
  -1  11  17         12.83          6.89         2.08 o
   0  11  17        241.58        244.87         7.53 o
   1  11  17         12.72         10.30         2.12 o
   2  11  17        133.97        136.62         5.89 o
   3  11  17        334.00        324.76        13.77 o
   4  11  17         30.14         31.89         3.80 o
  -3  12  17         71.80         63.03         6.58 o
  -2  12  17        247.58        227.66        13.62 o
  -1  12  17        149.46        165.01         6.29 o
   0  12  17        409.41        358.41        11.79 o
   1  12  17        149.38        170.52         6.83 o
   2  12  17        247.72        240.65         9.22 o
   3  12  17         71.88         47.65         5.28 o
  -3  13  17          3.01          3.76         8.16 o
  -2  13  17         64.70         63.59         8.23 o
  -1  13  17         11.18         10.28         2.51 o
   0  13  17         56.72         67.50         4.32 o
   1  13  17         11.16         12.35         2.56 o
   2  13  17         64.61         57.85         6.72 o
   3  13  17          3.02         10.77         3.77 o
  -1  14  17        110.61        113.53        10.66 o
   0  14  17          0.61          1.13         2.41 o
   1  14  17        110.59        113.54         5.46 o
   0   0  18        147.84        142.43         5.40 o
   1   0  18        229.53        250.67         5.47 o
   2   0  18       1517.15       1536.64        35.12 o
   3   0  18        166.46        182.74         5.51 o
   4   0  18        199.25        180.66         6.11 o
   5   0  18         21.86         21.95         2.72 o
   6   0  18         31.05         27.77         3.47 o
  -6   1  18         16.61         23.41         4.12 o
  -5   1  18         85.90         94.03         4.79 o
  -4   1  18         22.93         29.19         3.18 o
  -3   1  18        183.08        185.89         7.51 o
  -2   1  18        416.55        410.30        22.46 o
  -1   1  18         78.71         74.58         2.51 o
   0   1  18         17.69         16.56         1.27 o
   1   1  18         78.59         71.78         2.83 o
   2   1  18        417.14        387.89        14.59 o
   3   1  18        182.81        173.50         5.81 o
   4   1  18         23.01         27.77         2.59 o
   5   1  18         85.69         89.90         4.38 o
   6   1  18         16.57         17.54         3.22 o
  -6   2  18        112.71        114.45         6.07 o
  -5   2  18        146.03        137.06         6.47 o
  -4   2  18        135.83        139.17         5.82 o
  -3   2  18         71.27         76.89         4.16 o
  -2   2  18        968.99       1038.21        22.81 o
  -1   2  18        241.11        247.38         5.72 o
   0   2  18       1959.83       1935.90        34.84 o
   1   2  18        241.04        240.73         5.92 o
   2   2  18        968.70       1042.96        24.44 o
   3   2  18         71.15         81.76         3.93 o
   4   2  18        135.97        126.99         5.35 o
   5   2  18        146.09        136.59        10.12 o
   6   2  18        112.85        133.20         8.81 o
  -6   3  18         35.65         36.03         5.01 o
  -5   3  18         93.89         99.05         5.60 o
  -4   3  18         50.03         40.47         3.12 o
  -3   3  18        413.23        415.20        11.50 o
  -2   3  18       1133.36       1147.03        25.35 o
  -1   3  18        348.35        353.57         7.70 o
   0   3  18       1263.00       1268.39        24.27 o
   1   3  18        348.33        343.28         8.46 o
   2   3  18       1134.15       1152.94        26.50 o
   3   3  18        413.51        465.75        10.73 o
   4   3  18         50.15         41.55         2.77 o
   5   3  18         94.06         91.70         5.61 o
   6   3  18         35.78         46.13         6.36 o
  -6   4  18         15.67         18.20         3.74 o
  -5   4  18        151.78        129.02         6.47 o
  -4   4  18        199.96        214.18         7.67 o
  -3   4  18        881.33        894.35        26.32 o
  -2   4  18        613.73        664.52        16.13 o
  -1   4  18        575.73        558.89        12.07 o
   0   4  18        648.23        672.89        14.18 o
   1   4  18        576.34        557.06        12.75 o
   2   4  18        613.58        607.60        17.09 o
   3   4  18        881.32        903.61        25.20 o
   4   4  18        199.69        219.48         6.39 o
   5   4  18        151.61        144.51         6.57 o
   6   4  18         15.66         11.51         3.25 o
  -5   5  18          8.90         10.32         3.09 o
  -4   5  18        416.23        454.05        16.19 o
  -3   5  18        903.23        893.52        25.70 o
  -2   5  18       1790.19       1777.23        38.33 o
  -1   5  18         56.39         60.30         2.68 o
   0   5  18        496.73        527.83        11.47 o
   1   5  18         56.68         64.34         2.83 o
   2   5  18       1789.91       1836.01        38.31 o
   3   5  18        903.97        914.22        21.36 o
   4   5  18        416.36        449.16        15.75 o
   5   5  18          8.90         13.94         2.99 o
  -5   6  18         53.41         62.17         6.88 o
  -4   6  18        154.51        163.42         6.51 o
  -3   6  18         26.85         21.81         2.90 o
  -2   6  18        541.60        532.86        12.56 o
  -1   6  18       1254.19       1238.69        26.86 o
   0   6  18       1022.73        984.84        20.28 o
   1   6  18       1254.57       1246.78        26.83 o
   2   6  18        541.98        545.16        13.99 o
   3   6  18         26.89         24.14         2.83 o
   4   6  18        154.35        164.86         8.54 o
   5   6  18         53.53         61.71         4.87 o
  -5   7  18        260.86        268.16        11.05 o
  -4   7  18         12.39          8.29         2.90 o
  -3   7  18        243.50        260.14         9.72 o
  -2   7  18        215.92        215.36         6.19 o
  -1   7  18        935.22        918.67        22.07 o
   0   7  18         15.60         14.13         1.61 o
   1   7  18        935.13        950.10        22.05 o
   2   7  18        216.02        218.97         5.71 o
   3   7  18        243.73        255.73         7.86 o
   4   7  18         12.24         12.45         3.60 o
   5   7  18        261.25        284.84         9.75 o
  -5   8  18         54.53         77.22        15.36 o
  -4   8  18        167.51        155.63         7.66 o
  -3   8  18        212.87        217.85         7.89 o
  -2   8  18        181.78        180.25         6.09 o
  -1   8  18        299.59        306.80         8.11 o
   0   8  18         32.93         23.69         2.45 o
   1   8  18        299.59        310.15         7.92 o
   2   8  18        181.39        169.61         6.22 o
   3   8  18        213.35        220.54         7.60 o
   4   8  18        167.39        156.57         6.85 o
   5   8  18         54.76         51.79         6.68 o
  -4   9  18         17.98         16.63         3.79 o
  -3   9  18          8.61         12.74         3.10 o
  -2   9  18        178.94        176.03         5.89 o
  -1   9  18        254.14        279.18         7.90 o
   0   9  18        310.85        278.87         7.99 o
   1   9  18        254.72        254.57         7.02 o
   2   9  18        178.69        182.52         8.51 o
   3   9  18          8.61          8.95         2.38 o
   4   9  18         18.00         15.17         3.25 o
  -4  10  18        152.54        147.42        11.28 o
  -3  10  18         51.72         49.96         7.74 o
  -2  10  18        194.13        174.24         6.09 o
  -1  10  18        128.74        125.55         5.58 o
   0  10  18        244.58        241.69         6.73 o
   1  10  18        128.47        121.34         4.45 o
   2  10  18        194.18        178.85         9.35 o
   3  10  18         51.61         47.34         4.74 o
   4  10  18        152.52        145.65         8.04 o
  -3  11  18          5.28          7.03         4.29 o
  -2  11  18         84.78         89.54         6.23 o
  -1  11  18         48.66         44.52         3.10 o
   0  11  18         46.77         40.32         2.96 o
   1  11  18         48.76         48.15         3.68 o
   2  11  18         84.81         86.69         4.59 o
   3  11  18          5.25          7.60         2.68 o
  -3  12  18         23.89         16.46         4.32 o
  -2  12  18        179.25        171.23        11.31 o
  -1  12  18         74.69         72.80         4.32 o
   0  12  18        227.20        223.16         8.20 o
   1  12  18         74.75         73.08         6.88 o
   2  12  18        179.41        180.13         7.46 o
   3  12  18         23.90         28.98         4.96 o
  -2  13  18         46.37         49.04        13.33 o
  -1  13  18         99.05        109.50         9.93 o
   0  13  18         83.12         99.16         6.34 o
   1  13  18         99.01        101.47         5.30 o
   2  13  18         46.32         42.34         6.14 o
   0  14  18          7.26          7.97         3.83 o
   1   0  19        400.42        379.05         8.67 o
   2   0  19         97.22        106.92         3.94 o
   3   0  19         27.95         40.21         3.21 o
   4   0  19        340.23        345.70        10.60 o
   5   0  19         11.11         13.02         3.02 o
   6   0  19         90.61         97.83         8.76 o
  -6   1  19         57.98         42.45         4.23 o
  -5   1  19         63.04         61.92         4.66 o
  -4   1  19        207.38        219.64         7.00 o
  -3   1  19        240.32        221.54         7.35 o
  -2   1  19         35.65         42.90         2.57 o
  -1   1  19         58.82         63.82         2.43 o
   0   1  19          7.09          4.85         1.16 o
   1   1  19         58.47         63.37         3.08 o
   2   1  19         35.59         30.60         2.40 o
   3   1  19        239.89        206.93         6.66 o
   4   1  19        207.56        210.41         6.75 o
   5   1  19         62.99         62.71         3.65 o
   6   1  19         57.94         56.40         6.90 o
  -5   2  19         30.29         37.54         3.27 o
  -4   2  19        143.76        128.70         5.76 o
  -3   2  19        799.53        827.63        20.32 o
  -2   2  19       1062.21       1142.98        24.66 o
  -1   2  19        345.74        318.82         6.92 o
   0   2  19        156.64        159.75         4.29 o
   1   2  19        345.53        341.59         8.88 o
   2   2  19       1062.05       1112.42        26.48 o
   3   2  19        799.82        859.91        19.56 o
   4   2  19        143.77        126.26         5.76 o
   5   2  19         30.25         33.68         3.03 o
  -5   3  19        132.88        140.96         8.80 o
  -4   3  19        242.10        229.44         8.38 o
  -3   3  19       1000.51        954.86        24.68 o
  -2   3  19        182.44        189.00         5.90 o
  -1   3  19       2162.02       2112.73        41.70 o
   0   3  19        375.44        387.13         8.27 o
   1   3  19       2161.75       2092.21        44.35 o
   2   3  19        182.61        199.68         6.71 o
   3   3  19       1000.14        969.22        24.71 o
   4   3  19        241.93        222.97         6.64 o
   5   3  19        132.84        137.67         6.30 o
  -5   4  19        106.55        121.63         6.31 o
  -4   4  19         44.40         38.28         3.51 o
  -3   4  19        681.10        687.32        18.56 o
  -2   4  19         17.74         24.17         2.43 o
  -1   4  19       1522.45       1416.49        29.14 o
   0   4  19        281.87        282.67         6.88 o
   1   4  19       1521.72       1472.37        30.90 o
   2   4  19         17.68         21.67         2.36 o
   3   4  19        680.37        702.08        16.90 o
   4   4  19         44.43         38.20         3.44 o
   5   4  19        106.18        119.49         5.96 o
  -5   5  19         95.42         93.03         7.49 o
  -4   5  19        179.28        169.84         6.88 o
  -3   5  19          1.12          0.70         2.04 o
  -2   5  19        144.32        149.68         5.51 o
  -1   5  19        476.90        508.56        11.37 o
   0   5  19          4.60         12.53         1.52 o
   1   5  19        477.37        524.70        12.03 o
   2   5  19        144.10        158.67         4.82 o
   3   5  19          1.12          3.67         2.00 o
   4   5  19        179.17        171.80         7.21 o
   5   5  19         95.49         89.07         8.78 o
  -5   6  19        163.19        160.50         7.22 o
  -4   6  19         53.20         57.17         7.40 o
  -3   6  19        430.05        433.81        12.37 o
  -2   6  19        329.93        324.83         8.35 o
  -1   6  19        354.23        350.00         8.20 o
   0   6  19         18.82         21.98         1.79 o
   1   6  19        354.22        341.53         8.59 o
   2   6  19        329.96        321.81         8.16 o
   3   6  19        430.43        419.96        11.25 o
   4   6  19         53.22         60.06         4.49 o
   5   6  19        163.36        154.79         7.59 o
  -5   7  19         69.74         71.88         6.08 o
  -4   7  19         83.89         92.98         5.44 o
  -3   7  19         25.63         26.32         4.43 o
  -2   7  19        135.86        129.24         4.90 o
  -1   7  19        122.96        114.67         4.19 o
   0   7  19          4.35          7.75         1.60 o
   1   7  19        122.66        118.11         4.10 o
   2   7  19        135.74        136.88         4.27 o
   3   7  19         25.70         28.77         4.09 o
   4   7  19         83.88         96.67         5.62 o
   5   7  19         69.52         73.56         5.34 o
  -4   8  19         26.44         16.82         4.14 o
  -3   8  19        126.22        125.53         6.50 o
  -2   8  19         63.29         64.73         3.37 o
  -1   8  19         89.91         89.13         5.23 o
   0   8  19        123.30        116.16         4.15 o
   1   8  19         89.65         91.39         3.66 o
   2   8  19         63.13         64.62         3.33 o
   3   8  19        126.17        130.54         6.25 o
   4   8  19         26.42         33.57         3.63 o
  -4   9  19          8.58          7.98         3.90 o
  -3   9  19         80.36         86.17         6.10 o
  -2   9  19        157.17        141.57         5.25 o
  -1   9  19         33.39         31.31         2.53 o
   0   9  19        102.64        124.56         4.35 o
   1   9  19         33.35         28.15         3.10 o
   2   9  19        156.93        143.30         5.62 o
   3   9  19         80.12         89.48         6.40 o
   4   9  19          8.59          9.22         2.86 o
  -4  10  19         47.48         43.00         6.64 o
  -3  10  19         32.81         21.17         4.33 o
  -2  10  19        186.60        192.33         7.29 o
  -1  10  19          8.12          7.66         1.91 o
   0  10  19         99.75         93.59         3.87 o
   1  10  19          8.14          8.99         2.06 o
   2  10  19        186.54        191.37         7.31 o
   3  10  19         32.67         28.85         3.53 o
   4  10  19         47.32         49.35        10.67 o
  -3  11  19         12.72          7.59         3.94 o
  -2  11  19         92.69         86.74         9.77 o
  -1  11  19         71.09         67.12         3.84 o
   0  11  19          8.33          6.90         2.14 o
   1  11  19         70.93         63.61         6.12 o
   2  11  19         92.79         93.91         4.94 o
   3  11  19         12.75         15.29         4.31 o
  -2  12  19        110.43        130.88        25.33 o
  -1  12  19         35.17         36.06         4.81 o
   0  12  19         96.07        100.26         5.06 o
   1  12  19         35.13         43.14         4.80 o
   2  12  19        110.36        108.12        13.88 o
  -1  13  19         23.38         16.62         5.02 o
   0  13  19          0.00          1.49         2.53 o
   1  13  19         23.43         25.53         4.26 o
   0   0  20        199.72        206.93         7.38 o
   1   0  20        235.02        250.52         6.95 o
   2   0  20        576.23        576.90        14.36 o
   3   0  20        286.68        282.37         7.63 o
   4   0  20         15.83         19.86         2.48 o
   5   0  20          8.46         13.13         2.54 o
  -5   1  20         11.80          9.13         2.58 o
  -4   1  20         85.56         84.01         5.34 o
  -3   1  20        195.35        196.64         6.14 o
  -2   1  20        233.62        241.27         6.63 o
  -1   1  20        840.68        837.37        17.73 o
   0   1  20         62.13         60.92         2.65 o
   1   1  20        840.99        849.50        20.21 o
   2   1  20        233.20        230.31         7.05 o
   3   1  20        195.37        185.42         5.78 o
   4   1  20         85.47         90.94         4.36 o
   5   1  20         11.82          9.46         2.44 o
  -5   2  20        197.47        203.67         7.22 o
  -4   2  20         38.46         33.55         8.76 o
  -3   2  20        102.58        112.09         5.38 o
  -2   2  20        129.42        135.43         5.12 o
  -1   2  20        112.07         97.49         3.15 o
   0   2  20          1.99          2.73         1.20 o
   1   2  20        111.99         97.59         4.01 o
   2   2  20        129.15        135.33         6.37 o
   3   2  20        102.46        101.55         4.42 o
   4   2  20         38.53         32.24         3.17 o
   5   2  20        197.80        197.12         6.81 o
  -5   3  20         80.80         72.94         5.13 o
  -4   3  20        496.67        517.82        15.39 o
  -3   3  20         68.06         71.19         5.05 o
  -2   3  20        896.61        939.24        22.28 o
  -1   3  20        211.93        206.14         5.13 o
   0   3  20       1709.21       1771.59        33.59 o
   1   3  20        211.65        204.49         7.38 o
   2   3  20        896.31        928.91        22.27 o
   3   3  20         68.11         66.56         3.84 o
   4   3  20        496.59        482.16        12.67 o
   5   3  20         80.65         67.96         6.80 o
  -5   4  20        506.70        530.07        16.19 o
  -4   4  20         22.91         32.16         3.92 o
  -3   4  20        695.03        645.16        17.41 o
  -2   4  20        130.97        125.57         4.95 o
  -1   4  20         40.68         51.75         2.74 o
   0   4  20          6.10          9.02         1.41 o
   1   4  20         40.80         46.61         2.60 o
   2   4  20        130.87        123.21         4.72 o
   3   4  20        695.18        653.43        29.65 o
   4   4  20         22.89         19.09         2.89 o
   5   4  20        506.83        529.76        17.91 o
  -5   5  20        115.18        119.87         6.42 o
  -4   5  20         85.42         81.44         7.39 o
  -3   5  20         13.54         13.94         2.45 o
  -2   5  20         14.09         19.67         2.50 o
  -1   5  20         18.82         21.35         2.08 o
   0   5  20         52.17         72.98         2.88 o
   1   5  20         18.93         23.39         3.01 o
   2   5  20         14.09         23.16         3.27 o
   3   5  20         13.33         13.04         2.14 o
   4   5  20         85.33         76.20         4.14 o
   5   5  20        115.19        136.37         6.95 o
  -5   6  20         96.64        105.32         7.60 o
  -4   6  20         43.12         36.49         3.80 o
  -3   6  20        305.99        333.08        10.06 o
  -2   6  20        189.42        187.63         6.37 o
  -1   6  20        128.99        133.93         4.34 o
   0   6  20        170.02        177.74         5.38 o
   1   6  20        129.07        136.40         4.50 o
   2   6  20        189.45        190.23         8.30 o
   3   6  20        305.75        311.23         8.93 o
   4   6  20         43.24         36.50         3.60 o
   5   6  20         96.71         98.08         7.14 o
  -4   7  20         86.29         80.25         5.85 o
  -3   7  20        231.64        222.13        10.30 o
  -2   7  20         45.88         46.07         3.67 o
  -1   7  20        141.55        151.59         4.74 o
   0   7  20         42.93         38.07         2.38 o
   1   7  20        141.38        152.74         4.90 o
   2   7  20         46.00         47.74         4.02 o
   3   7  20        231.35        218.78        15.05 o
   4   7  20         86.17         74.30         7.61 o
  -4   8  20         10.41         10.28         3.74 o
  -3   8  20          7.23          7.61         2.69 o
  -2   8  20        110.12        102.06         4.35 o
  -1   8  20        130.88        128.75         4.38 o
   0   8  20         60.85         67.03         3.23 o
   1   8  20        130.80        129.61         4.50 o
   2   8  20        110.19        104.76         4.01 o
   3   8  20          7.16          5.53         2.65 o
   4   8  20         10.44         10.20         2.89 o
  -4   9  20          7.71          4.01         4.63 o
  -3   9  20          9.26          7.50         4.66 o
  -2   9  20         19.30         18.89         3.05 o
  -1   9  20         64.11         68.73         3.27 o
   0   9  20          0.18          0.03         1.61 o
   1   9  20         63.85         67.71         3.54 o
   2   9  20         19.19         26.99         2.70 o
   3   9  20          9.29         11.24         2.86 o
   4   9  20          7.79          2.93         3.01 o
  -3  10  20         48.30         50.52         5.54 o
  -2  10  20         12.99          9.37         3.53 o
  -1  10  20         15.59         14.57         2.26 o
   0  10  20          6.25          7.83         2.11 o
   1  10  20         15.49         14.25         2.25 o
   2  10  20         13.00          9.07         2.82 o
   3  10  20         48.29         55.14         6.52 o
  -3  11  20         26.37         32.53         5.53 o
  -2  11  20        395.59        387.97        28.54 o
  -1  11  20          9.61          9.95         2.89 o
   0  11  20        117.09        124.56         5.40 o
   1  11  20          9.61         10.54         2.36 o
   2  11  20        396.09        418.05        16.45 o
   3  11  20         26.40         32.62         4.91 o
  -2  12  20         31.97         18.53         4.71 o
  -1  12  20         19.35         18.05         3.27 o
   0  12  20         65.85         48.79         6.87 o
   1  12  20         19.29         21.46         2.93 o
   2  12  20         32.05         31.99        10.98 o
   1   0  21         62.73         53.84         3.14 o
   2   0  21          4.29          4.30         1.81 o
   3   0  21        192.36        174.90         9.45 o
   4   0  21         55.27         56.26         3.50 o
   5   0  21         36.51         33.97         3.67 o
  -5   1  21        270.45        288.61         8.86 o
  -4   1  21         65.85         63.60         3.62 o
  -3   1  21        408.35        411.95        11.03 o
  -2   1  21         13.12         12.42         1.94 o
  -1   1  21        100.14        103.56         4.08 o
   0   1  21         20.21         20.82         1.73 o
   1   1  21         99.93        100.74         4.27 o
   2   1  21         13.16         19.04         2.20 o
   3   1  21        407.82        396.90        13.23 o
   4   1  21         65.85         62.00         3.67 o
   5   1  21        270.80        272.72         8.54 o
  -5   2  21          1.01          1.69         2.48 o
  -4   2  21        101.14        101.81         5.96 o
  -3   2  21          9.93         13.09         2.14 o
  -2   2  21        638.57        605.37        14.37 o
  -1   2  21         60.55         70.40         3.23 o
   0   2  21         67.38         49.04         2.63 o
   1   2  21         60.63         75.53         3.64 o
   2   2  21        639.05        637.55        15.59 o
   3   2  21          9.97         10.05         2.14 o
   4   2  21        101.51        100.82         5.03 o
   5   2  21          1.03          2.19         2.56 o
  -5   3  21         50.18         51.08         4.08 o
  -4   3  21        133.98        137.25         5.77 o
  -3   3  21        147.11        145.87         5.86 o
  -2   3  21        390.89        397.14        11.28 o
  -1   3  21         41.17         45.52         2.40 o
   0   3  21        850.13        899.83        18.75 o
   1   3  21         41.28         47.95         2.99 o
   2   3  21        390.84        383.72        10.42 o
   3   3  21        147.24        135.84         5.25 o
   4   3  21        134.27        118.61         5.59 o
   5   3  21         50.13         46.54         6.04 o
  -5   4  21          8.26          8.93         2.99 o
  -4   4  21         41.37         40.66         4.30 o
  -3   4  21        496.30        485.94        13.76 o
  -2   4  21         67.16         70.39         3.84 o
  -1   4  21       2543.38       2459.59        49.53 o
   0   4  21        286.65        283.13         7.43 o
   1   4  21       2543.54       2495.73        60.31 o
   2   4  21         67.06         69.03         3.97 o
   3   4  21        496.40        479.64        12.50 o
   4   4  21         41.43         35.12         3.26 o
   5   4  21          8.32          2.42         3.41 o
  -5   5  21          2.42         -4.68         4.97 o
  -4   5  21         15.24         10.80         3.19 o
  -3   5  21         71.96         87.74         4.67 o
  -2   5  21         93.25         90.65         4.78 o
  -1   5  21        327.25        334.36         8.03 o
   0   5  21        111.96         97.82         3.82 o
   1   5  21        327.10        333.94         8.48 o
   2   5  21         93.56         85.27         3.99 o
   3   5  21         71.65         73.55         5.45 o
   4   5  21         15.22         15.34         2.96 o
   5   5  21          2.43         14.27         8.00 o
  -4   6  21          5.11          7.45         3.49 o
  -3   6  21        159.12        153.05         6.38 o
  -2   6  21        182.71        185.03         6.50 o
  -1   6  21        155.45        142.43         4.53 o
   0   6  21        321.31        321.18         8.31 o
   1   6  21        155.74        135.65         4.66 o
   2   6  21        182.67        190.06         6.23 o
   3   6  21        159.29        164.89         5.83 o
   4   6  21          5.12          9.29         2.70 o
  -4   7  21          6.53          5.73         3.63 o
  -3   7  21         70.25         69.49         4.84 o
  -2   7  21         33.12         41.63         3.24 o
  -1   7  21          5.10          4.31         1.75 o
   0   7  21         15.95         14.17         1.92 o
   1   7  21          5.10          2.68         1.64 o
   2   7  21         33.18         37.04         2.66 o
   3   7  21         70.27         84.98         4.88 o
   4   7  21          6.57          2.71         2.80 o
  -4   8  21         22.36         20.94         4.39 o
  -3   8  21        107.32        113.73         6.23 o
  -2   8  21         27.74         28.79         3.00 o
  -1   8  21          3.96          6.16         1.89 o
   0   8  21          7.95         11.82         1.89 o
   1   8  21          3.92          4.23         1.74 o
   2   8  21         27.71         20.81         2.60 o
   3   8  21        107.20        114.70         7.22 o
   4   8  21         22.34         20.06         3.89 o
  -3   9  21        146.06        158.96        11.01 o
  -2   9  21         42.83         44.48         3.76 o
  -1   9  21         15.23          5.84         2.01 o
   0   9  21         76.88         68.91         3.40 o
   1   9  21         15.20          9.62         1.97 o
   2   9  21         42.80         28.26         3.55 o
   3   9  21        146.00        147.52         7.68 o
  -3  10  21         19.97         23.10         4.49 o
  -2  10  21         22.28         15.86         3.71 o
  -1  10  21         16.43         14.74         2.32 o
   0  10  21          4.80          0.94         1.85 o
   1  10  21         16.40         13.49         2.51 o
   2  10  21         22.36         22.63         3.67 o
   3  10  21         19.87         26.63         4.74 o
  -2  11  21         44.47         48.13         5.20 o
  -1  11  21         16.80         20.36         3.05 o
   0  11  21         73.70         76.73         4.58 o
   1  11  21         16.79         18.22         2.75 o
   2  11  21         44.20         49.52         8.70 o
  -1  12  21         25.41         33.46         6.93 o
   0  12  21         81.30         85.68         5.82 o
   1  12  21         25.44         30.63         4.49 o
   0   0  22       1911.63       1849.83        49.95 o
   1   0  22        764.05        706.68        17.38 o
   2   0  22         16.42         13.01         2.20 o
   3   0  22        208.25        180.13         6.23 o
   4   0  22         44.48         39.43         3.07 o
   5   0  22         53.19         42.57         3.88 o
  -5   1  22          0.37          2.42         2.74 o
  -4   1  22         27.84         26.87         2.85 o
  -3   1  22        100.20         93.08         4.14 o
  -2   1  22         41.01         50.52         3.21 o
  -1   1  22        155.13        146.76         5.14 o
   0   1  22         76.26         62.13         2.93 o
   1   1  22        155.19        142.83         5.18 o
   2   1  22         41.04         43.85         2.97 o
   3   1  22        100.25         89.44         4.32 o
   4   1  22         27.81         24.10         3.10 o
   5   1  22          0.36          4.47         2.94 o
  -5   2  22        152.86        168.57        12.42 o
  -4   2  22        183.52        184.41         7.50 o
  -3   2  22        208.26        224.53         7.04 o
  -2   2  22        455.30        456.46        13.40 o
  -1   2  22         18.59         18.77         2.95 o
   0   2  22         84.88         86.50         3.47 o
   1   2  22         18.58         16.77         2.13 o
   2   2  22        455.15        448.01        12.78 o
   3   2  22        208.56        220.82         9.06 o
   4   2  22        183.53        188.29        10.52 o
   5   2  22        152.92        161.12         8.37 o
  -4   3  22          4.16          5.41         2.55 o
  -3   3  22         63.22         54.02         3.76 o
  -2   3  22          6.94         10.09         2.04 o
  -1   3  22        478.56        417.40        10.29 o
   0   3  22          1.40          0.30         1.67 o
   1   3  22        478.56        419.68        11.13 o
   2   3  22          6.97          9.26         2.07 o
   3   3  22         63.33         59.41         4.73 o
   4   3  22          4.20          1.60         2.32 o
  -4   4  22         31.29         37.51         4.91 o
  -3   4  22        380.68        363.35        11.00 o
  -2   4  22        107.79        105.64         4.78 o
  -1   4  22        421.27        396.33         9.29 o
   0   4  22          5.76          4.00         1.64 o
   1   4  22        420.56        396.20        10.58 o
   2   4  22        107.93        104.99         4.51 o
   3   4  22        380.46        367.92        10.81 o
   4   4  22         31.38         29.52         2.97 o
  -4   5  22          5.28          4.16         3.52 o
  -3   5  22        299.96        297.71        10.22 o
  -2   5  22         56.81         66.79         4.06 o
  -1   5  22         18.82         15.14         1.96 o
   0   5  22          0.00          1.97         1.69 o
   1   5  22         18.92         16.29         2.01 o
   2   5  22         56.86         59.72         3.47 o
   3   5  22        299.55        298.24         8.59 o
   4   5  22          5.30          2.43         2.78 o
  -4   6  22        165.90        184.35        11.36 o
  -3   6  22         12.72         14.72         2.79 o
  -2   6  22        296.30        294.40         8.78 o
  -1   6  22         11.06         14.03         1.93 o
   0   6  22        111.52        113.67         4.35 o
   1   6  22         11.00         11.75         1.96 o
   2   6  22        296.12        290.94         9.07 o
   3   6  22         12.77         10.32         2.43 o
   4   6  22        165.77        176.60         8.12 o
  -4   7  22        135.43        129.98         9.49 o
  -3   7  22        148.39        161.62         8.10 o
  -2   7  22          1.05          2.46         2.34 o
  -1   7  22         10.38          8.21         2.00 o
   0   7  22         28.22         35.01         2.60 o
   1   7  22         10.37          7.73         1.89 o
   2   7  22          1.03         -1.91         1.91 o
   3   7  22        148.32        163.70         8.01 o
   4   7  22        135.62        136.97        10.19 o
  -3   8  22        117.09        131.10         9.26 o
  -2   8  22         43.36         35.05         3.23 o
  -1   8  22          4.04          6.42         2.05 o
   0   8  22        126.40        130.41         4.65 o
   1   8  22          4.04          5.52         1.86 o
   2   8  22         43.36         33.80         3.01 o
   3   8  22        117.34        136.85         7.91 o
  -3   9  22         75.75         79.52         6.54 o
  -2   9  22         53.18         59.67         5.91 o
  -1   9  22        199.88        189.00         5.98 o
   0   9  22         26.36         27.05         2.76 o
   1   9  22        199.95        189.36         5.86 o
   2   9  22         53.26         52.09         6.46 o
   3   9  22         76.10         68.94        12.31 o
  -2  10  22         35.88         35.03         5.88 o
  -1  10  22         19.03         21.60         3.10 o
   0  10  22         17.84         18.16         2.71 o
   1  10  22         18.97         21.10         2.92 o
   2  10  22         35.80         44.22         5.75 o
  -1  11  22         86.70        103.74         5.78 o
   0  11  22         54.67         52.81         7.18 o
   1  11  22         86.71        111.97         7.47 o
   1   0  23         77.64         82.16         4.10 o
   2   0  23        113.69        108.36         4.76 o
   3   0  23          0.06         -0.05         2.05 o
   4   0  23         69.78         51.88         5.56 o
  -4   1  23         40.80         41.65         3.94 o
  -3   1  23         93.15         85.72         4.40 o
  -2   1  23        117.07        124.13         5.02 o
  -1   1  23         42.18         45.75         3.30 o
   0   1  23        114.71         98.82         4.42 o
   1   1  23         42.25         46.45         3.96 o
   2   1  23        117.28        118.85         4.94 o
   3   1  23         93.28         90.86         4.37 o
   4   1  23         40.88         42.88         3.72 o
  -4   2  23         20.90         13.00         2.73 o
  -3   2  23         47.98         37.44         3.25 o
  -2   2  23          1.51          0.15         2.03 o
  -1   2  23          9.74          5.57         2.00 o
   0   2  23         83.06         58.09         3.38 o
   1   2  23          9.77          4.70         1.84 o
   2   2  23          1.54          3.00         1.93 o
   3   2  23         47.97         49.15         3.50 o
   4   2  23         20.92         15.18         2.69 o
  -4   3  23         10.96          9.55         2.86 o
  -3   3  23        252.90        238.54         7.37 o
  -2   3  23         27.20         27.53         2.46 o
  -1   3  23        167.13        164.92         5.86 o
   0   3  23         19.01         28.25         2.52 o
   1   3  23        167.29        157.38         6.30 o
   2   3  23         27.36         26.33         2.84 o
   3   3  23        253.24        238.89         8.07 o
   4   3  23         10.97         13.92         2.69 o
  -4   4  23         49.58         65.72         6.07 o
  -3   4  23         11.33         10.74         2.38 o
  -2   4  23         68.50         76.17         5.04 o
  -1   4  23        198.56        181.72         5.82 o
   0   4  23        144.77        173.40         6.00 o
   1   4  23        198.44        185.09         7.30 o
   2   4  23         68.53         69.36         3.75 o
   3   4  23         11.39         11.28         2.50 o
   4   4  23         49.66         42.40         4.08 o
  -4   5  23         94.21         88.75         6.04 o
  -3   5  23         35.31         45.68         3.35 o
  -2   5  23         11.83          8.32         2.13 o
  -1   5  23          1.87          2.85         2.03 o
   0   5  23         93.28         80.72         3.74 o
   1   5  23          1.82          3.14         1.87 o
   2   5  23         11.85          8.48         2.24 o
   3   5  23         35.19         38.44         3.17 o
   4   5  23         94.25        101.43         8.01 o
  -3   6  23         77.71         72.35         5.36 o
  -2   6  23         51.12         61.28         3.56 o
  -1   6  23         20.07         17.24         2.47 o
   0   6  23          0.07          0.00         1.82 o
   1   6  23         20.06         23.74         2.45 o
   2   6  23         51.19         55.11         3.95 o
   3   6  23         77.77         73.48         4.64 o
  -3   7  23        103.34        118.68         7.92 o
  -2   7  23         21.32         14.97         2.73 o
  -1   7  23         27.07         39.56         2.90 o
   0   7  23         52.61         54.72         3.01 o
   1   7  23         27.13         36.91         2.62 o
   2   7  23         21.25         17.74         2.82 o
   3   7  23        103.63        116.42         7.37 o
  -3   8  23          7.67          5.33         3.71 o
  -2   8  23         17.59         18.21         3.72 o
  -1   8  23         30.68         36.55         3.33 o
   0   8  23         19.08         22.28         2.27 o
   1   8  23         30.63         34.81         2.95 o
   2   8  23         17.58         14.44         3.62 o
   3   8  23          7.68          2.29         3.45 o
  -2   9  23         10.63         15.29         3.90 o
  -1   9  23         46.43         42.59         5.11 o
   0   9  23         42.36         41.70         3.05 o
   1   9  23         46.47         38.52         3.69 o
   2   9  23         10.69         15.53         7.45 o
  -1  10  23         17.81         13.77         3.23 o
   0  10  23          0.30          4.01         2.61 o
   1  10  23         17.81         22.24         4.80 o
   0   0  24        272.37        308.22        16.80 o
   1   0  24          0.83          1.84         2.03 o
   2   0  24          1.38          0.37         2.01 o
   3   0  24         39.30         35.69         3.34 o
   4   0  24          8.19         10.12         3.15 o
  -4   1  24         61.84         54.47         4.99 o
  -3   1  24         18.84         18.62         2.86 o
  -2   1  24        208.31        203.75         8.79 o
  -1   1  24         11.22          7.89         2.29 o
   0   1  24        185.62        174.16         6.85 o
   1   1  24         11.14          9.37         2.17 o
   2   1  24        208.40        194.92         6.50 o
   3   1  24         18.87         23.39         2.83 o
   4   1  24         61.86         49.78         4.60 o
  -4   2  24         12.01         13.88         3.51 o
  -3   2  24          1.27          0.87         2.31 o
  -2   2  24         20.42         20.79         2.59 o
  -1   2  24         37.64         25.80         2.73 o
   0   2  24        149.53        129.37         6.26 o
   1   2  24         37.66         32.41         2.77 o
   2   2  24         20.42         20.34         3.17 o
   3   2  24          1.29         -0.83         2.17 o
   4   2  24         12.00         15.74         3.13 o
  -4   3  24         16.08          9.31         4.04 o
  -3   3  24         20.06         17.64         3.51 o
  -2   3  24         51.27         51.56         4.06 o
  -1   3  24          2.75          5.83         2.32 o
   0   3  24         65.23         64.71         3.95 o
   1   3  24          2.74          2.06         2.04 o
   2   3  24         51.37         47.09         3.39 o
   3   3  24         20.03         19.41         2.81 o
   4   3  24         16.08         10.73         2.79 o
  -3   4  24         52.93         43.27         3.51 o
  -2   4  24        175.87        192.87         6.38 o
  -1   4  24         22.93         22.94         2.94 o
   0   4  24        269.91        297.20         8.69 o
   1   4  24         22.96         20.84         2.53 o
   2   4  24        175.91        187.64         7.23 o
   3   4  24         52.89         43.47         4.09 o
  -3   5  24          0.54         -0.03         2.44 o
  -2   5  24         46.62         49.63         3.27 o
  -1   5  24          6.56          7.67         2.64 o
   0   5  24          3.04          1.49         2.15 o
   1   5  24          6.55          7.11         2.23 o
   2   5  24         46.68         51.16         4.75 o
   3   5  24          0.56          2.70         2.51 o
  -3   6  24          3.37          7.01         2.96 o
  -2   6  24         88.91         99.46         4.89 o
  -1   6  24          1.54          0.89         2.48 o
   0   6  24        235.39        248.42         7.68 o
   1   6  24          1.53          0.71         2.13 o
   2   6  24         88.69         97.41         4.87 o
   3   6  24          3.36          2.60         3.32 o
  -3   7  24         37.00         18.51         9.41 o
  -2   7  24         41.43         38.71         3.66 o
  -1   7  24         50.09         53.31         3.95 o
   0   7  24        191.63        199.72         6.12 o
   1   7  24         49.99         60.10         4.66 o
   2   7  24         41.41         37.21         3.49 o
  -2   8  24          9.23          6.26         3.40 o
  -1   8  24        224.80        239.00         9.93 o
   0   8  24         56.69         49.38         3.30 o
   1   8  24        224.76        221.77         8.27 o
   2   8  24          9.18          5.88         3.87 o
  -1   9  24         78.25         76.61         5.56 o
   0   9  24         20.07         14.15         3.01 o
   1   9  24         78.22         70.61         5.59 o
   1   0  25          5.03          5.40         2.37 o
   2   0  25          1.29          1.00         2.13 o
   3   0  25         28.97         32.02         3.53 o
  -3   1  25         17.07         13.91         2.92 o
  -2   1  25         53.67         56.22         3.80 o
  -1   1  25        160.48        153.16         6.62 o
   0   1  25         78.83         66.17         8.87 o
   1   1  25        160.72        149.09         6.06 o
   2   1  25         53.51         53.02         4.57 o
   3   1  25         17.08         18.70         3.00 o
  -3   2  25          9.36          7.64         2.78 o
  -2   2  25         18.25         18.59         2.81 o
  -1   2  25          0.65          2.50         2.45 o
   0   2  25         66.41         64.45         7.46 o
   1   2  25          0.65         -0.86         2.15 o
   2   2  25         18.27         19.70         2.63 o
   3   2  25          9.43          7.27         2.65 o
  -3   3  25         16.85         12.88         3.24 o
  -2   3  25         25.61         33.92         3.33 o
  -1   3  25          3.11          2.38         2.85 o
   0   3  25         11.75          9.96         3.17 o
   1   3  25          3.15          4.29         2.22 o
   2   3  25         25.55         27.24         3.10 o
   3   3  25         16.79         14.56         2.88 o
  -3   4  25         27.43         19.34         3.57 o
  -2   4  25         14.06         12.40         3.21 o
  -1   4  25          0.21          1.92         2.74 o
   0   4  25         84.28         72.48         4.25 o
   1   4  25          0.21         -0.70         2.12 o
   2   4  25         14.12         10.35         2.65 o
   3   4  25         27.36         22.62         4.93 o
  -3   5  25         17.38         10.89         3.33 o
  -2   5  25         30.63         26.94         3.85 o
  -1   5  25         19.37         16.57         3.27 o
   0   5  25        102.13        110.36         5.68 o
   1   5  25         19.31         12.54         2.42 o
   2   5  25         30.59         31.49         3.90 o
   3   5  25         17.26         10.99         2.95 o
  -2   6  25         22.81         22.50         6.43 o
  -1   6  25         11.01          6.22         3.84 o
   0   6  25         92.24         82.63         5.26 o
   1   6  25         11.01          7.53         2.66 o
   2   6  25         22.93         20.55         3.46 o
  -2   7  25          4.60          4.85         3.32 o
  -1   7  25         95.70         99.98         7.44 o
   0   7  25          5.23          7.06         3.16 o
   1   7  25         95.67         93.33         5.84 o
   2   7  25          4.59          2.21         3.25 o
  -1   8  25          0.80         -3.31         3.31 o
   0   8  25         25.60         28.53         3.81 o
   1   8  25          0.80          3.51         3.16 o
   0   0  26        179.00        215.13        13.47 o
   1   0  26        103.09         97.09         5.47 o
   2   0  26        197.69        200.18         8.50 o
   3   0  26         21.31         18.97         3.57 o
  -3   1  26        101.55         96.99         6.55 o
  -2   1  26         37.98         41.30         4.11 o
  -1   1  26         18.49         11.72         3.31 o
   0   1  26          1.07          3.05         3.02 o
   1   1  26         18.48         13.15         2.74 o
   2   1  26         37.79         39.28         3.64 o
   3   1  26        101.50         98.69         6.09 o
  -3   2  26          6.04          6.23         3.23 o
  -2   2  26          4.40          7.19         3.20 o
  -1   2  26          2.31          3.02         3.14 o
   0   2  26          4.48          6.97         3.44 o
   1   2  26          2.30          4.19         2.51 o
   2   2  26          4.37          4.28         2.55 o
   3   2  26          6.04          6.75         4.53 o
  -2   3  26         53.65         57.82         5.13 o
  -1   3  26         81.60         74.76         6.35 o
   0   3  26          1.79          2.22         3.06 o
   1   3  26         81.58         73.50         5.13 o
   2   3  26         53.80         58.26         4.25 o
  -2   4  26         11.90         15.81         3.74 o
  -1   4  26         38.44         56.35         6.49 o
   0   4  26          0.24         -0.83         3.46 o
   1   4  26         38.42         37.83         4.24 o
   2   4  26         11.80          9.21         2.97 o
  -2   5  26         47.37         51.24         6.16 o
  -1   5  26         12.53         16.22         4.67 o
   0   5  26        313.07        358.50        15.85 o
   1   5  26         12.42         13.31         3.31 o
   2   5  26         47.38         44.35         4.22 o
  -1   6  26         22.93         16.59         4.69 o
   0   6  26         26.99         26.55         4.62 o
   1   6  26         22.91          9.69         3.20 o
   0   7  26         14.22         10.38         4.37 o
   1   0  27         10.40          1.25         4.55 o
   2   0  27          7.40          5.42         3.31 o
  -2   1  27         10.42         12.99         3.52 o
  -1   1  27          1.54          6.33         3.94 o
   0   1  27        113.96        149.46        10.53 o
   1   1  27          1.55          1.51         3.88 o
   2   1  27         10.44          9.68         3.31 o
  -2   2  27         48.50         44.74         4.57 o
  -1   2  27         95.07         88.95         8.14 o
   0   2  27          8.30          9.19         4.24 o
   1   2  27         94.95         90.98         8.32 o
   2   2  27         48.52         50.19         4.32 o
  -2   3  27         11.11          9.79         4.63 o
  -1   3  27          7.42          7.47         4.16 o
   0   3  27         54.54         62.94         6.90 o
   1   3  27          7.47         12.03         3.52 o
   2   3  27         11.10         10.96         3.34 o
  -1   4  27         12.49         10.36         4.15 o
   0   4  27          0.80         -1.09         5.25 o
   1   4  27         12.63          7.42         3.40 o
   0   5  27          4.55          4.85         3.96 o
   0   0  28          4.62          5.49         5.96 o
   1   0  28         54.33         64.93         6.81 o
  -1   1  28          1.21          3.52         3.86 o
   0   1  28        217.54        245.27        14.07 o
   1   1  28          1.19          1.94         5.88 o
   0   2  28         55.08         58.47         7.06 o
                                                
