# Supplementary material for: Enantioselectivity of chiral di­hydro­myricetin in multicomponent solid solutions regulated by subtle structural mutation
Source: IUCrJ. 2023 Jan 21;10(Pt 2):164–76. doi: 10.1107/S2052252523000118 (PMC9980384; doi:10.1107/S2052252523000118)
Supplement: Supplementary file 7 [file m-10-00164-RR-DMY-THEsup7.hkl]

#
# h,k,l, Fc-squared, Fo-squared, sigma(Fo-squared), status flag
#
data_RR-DMY-THE
_shelx_title ' r20201021c_a.res in P2(1)2(1)2(1)'
_shelx_refln_list_code          4
_shelx_F_calc_maximum      217.80
_exptl_crystal_F_000      1128.00
_reflns_d_resolution_high  0.8000

loop_
 _space_group_symop_operation_xyz
 'x, y, z'
 '-x+1/2, -y, z+1/2'
 '-x, y+1/2, -z+1/2'
 'x+1/2, -y+1/2, -z'

_cell_length_a     6.7292
_cell_length_b    15.1840
_cell_length_c    23.3897
_cell_angle_alpha  90.000
_cell_angle_beta   90.000
_cell_angle_gamma  90.000

_shelx_F_squared_multiplier     1.000

loop_
 _refln_index_h
 _refln_index_k
 _refln_index_l
 _refln_F_squared_calc
 _refln_F_squared_meas
 _refln_F_squared_sigma
 _refln_observed_status
   4   0   0      11935.02      11769.23       285.51 o
   6   0   0        175.10        368.61       139.04 o
   8   0   0         24.92          7.82        41.14 o
   1   1   0        233.71        187.40         7.65 o
   2   1   0      14026.56      12001.08       307.96 o
   3   1   0       1673.90       1485.63        44.10 o
   4   1   0       2285.74       2416.61        78.83 o
   5   1   0        792.47        627.81        25.07 o
   6   1   0         46.91        265.30        55.45 o
   7   1   0         73.29         47.58        15.53 o
   8   1   0         25.82         14.70        27.90 o
   0   2   0        529.66        782.17        11.96 o
   1   2   0       2811.13       2891.31       102.08 o
   2   2   0      13566.26      13826.40       504.19 o
   3   2   0        197.15        211.67        16.23 o
   4   2   0       2904.32       2952.68       147.20 o
   5   2   0        184.20        207.52        21.34 o
   7   2   0         22.13         25.68        11.89 o
   8   2   0         47.05        216.33        62.58 o
   1   3   0       5817.97       6305.64       146.84 o
   2   3   0          1.94          7.44         4.67 o
   3   3   0        401.74        394.66        34.69 o
   4   3   0        138.07        119.45        16.93 o
   5   3   0        133.78        146.29        13.39 o
   6   3   0        230.21        396.02        35.64 o
   7   3   0          6.00         28.43        13.96 o
   8   3   0         56.26        242.96        61.90 o
   0   4   0       4037.23       4596.25        53.98 o
   1   4   0       1152.26       1075.90        28.74 o
   2   4   0         46.84         31.33         5.19 o
   3   4   0        230.60        195.12        17.45 o
   4   4   0       1391.18       1291.00        89.67 o
   5   4   0        618.69        567.06        77.64 o
   6   4   0         98.30        133.87        21.48 o
   7   4   0         61.94         59.38        16.95 o
   1   5   0       2275.01       2444.78        53.80 o
   2   5   0       2589.34       2916.27        77.77 o
   3   5   0       1143.67       1035.14        46.82 o
   4   5   0       2218.26       2671.27        99.80 o
   5   5   0         17.47         22.77        10.07 o
   6   5   0        146.14        172.14        22.37 o
   7   5   0          2.24         19.41        10.55 o
   8   5   0         81.90        330.83        45.49 o
   0   6   0       1913.60       2724.89        52.48 o
   1   6   0        813.50        951.04        21.32 o
   2   6   0       1482.65       1612.25        44.72 o
   3   6   0         87.38         91.59        13.60 o
   4   6   0        185.12        164.15        20.84 o
   5   6   0       1477.25       1344.27       134.52 o
   6   6   0          0.55         99.23        27.58 o
   7   6   0         68.89        136.96        22.37 o
   1   7   0         36.51         41.78         7.09 o
   2   7   0        699.70        859.16        35.67 o
   3   7   0        580.92        479.84        21.80 o
   4   7   0         90.89        111.13        25.55 o
   5   7   0        271.63        312.04        29.14 o
   6   7   0          0.67          7.00         9.64 o
   7   7   0          1.28          4.78        11.27 o
   0   8   0       3788.73       4983.03        83.83 o
   1   8   0       4014.29       4485.68        70.38 o
   2   8   0        920.34       1014.04        32.51 o
   3   8   0        225.38        158.97        20.67 o
   4   8   0        398.11        384.65        31.50 o
   5   8   0        189.53        287.56        32.53 o
   6   8   0         39.95         56.96        17.78 o
   7   8   0          6.62          0.52        12.02 o
   1   9   0       1833.58       2171.94        41.11 o
   2   9   0          0.06         -1.75         4.25 o
   3   9   0         12.79         16.36        10.02 o
   4   9   0       1294.86       1646.98        93.83 o
   5   9   0        382.41        465.16        71.95 o
   6   9   0        235.64        295.07        45.70 o
   7   9   0         12.71         -0.63        20.54 o
   0  10   0        138.15        196.32        20.70 o
   1  10   0         31.37         21.16         7.68 o
   2  10   0        755.39        819.72        30.73 o
   3  10   0         79.83        102.77        15.77 o
   4  10   0        385.96        409.50        51.36 o
   5  10   0        610.77        703.56       105.79 o
   6  10   0          9.62         17.11        10.51 o
   7  10   0         15.09         22.95        16.30 o
   1  11   0       1783.01       2139.30        46.07 o
   2  11   0          0.30          8.17         5.09 o
   3  11   0          5.42          5.24         9.27 o
   4  11   0         89.85        189.12        21.58 o
   5  11   0         18.12        418.02        74.24 o
   6  11   0          0.43        115.55        23.06 o
   0  12   0         51.95         71.71        15.81 o
   1  12   0        101.95        130.56        13.27 o
   2  12   0        243.27        261.29        19.93 o
   3  12   0        139.35        260.84        50.60 o
   4  12   0         62.15        123.26        28.66 o
   5  12   0        197.46        375.29        80.93 o
   6  12   0          2.88         43.71        16.40 o
   1  13   0       4608.44       5065.77       108.28 o
   2  13   0          5.07          4.10         8.56 o
   3  13   0        973.56        988.74        80.56 o
   4  13   0        145.30        223.44        25.43 o
   5  13   0        277.86        290.49        34.30 o
   6  13   0         14.32         12.87        10.84 o
   0  14   0        490.95        621.32        45.85 o
   1  14   0        584.19        578.84        31.91 o
   2  14   0        205.52        245.50        29.25 o
   3  14   0         22.92         14.44        11.98 o
   4  14   0        539.82        509.72        38.34 o
   5  14   0         80.59        164.56        25.73 o
   1  15   0        332.82        338.04        26.26 o
   2  15   0          0.67         -8.07         9.94 o
   3  15   0         17.47        107.29        24.21 o
   4  15   0        799.38        699.02        64.44 o
   5  15   0         45.98        123.16        21.52 o
   0  16   0         30.80         50.90        20.97 o
   1  16   0          0.03         18.97        11.06 o
   2  16   0          0.70         -8.60        11.23 o
   3  16   0        325.22        354.41        40.02 o
   4  16   0         18.53         21.39        15.27 o
   1  17   0        183.65        219.85        22.96 o
   2  17   0          0.38          9.44        16.57 o
   3  17   0         26.77         25.16        24.97 o
   0  18   0         28.91         11.81        17.09 o
   1  18   0         65.32         82.35        22.30 o
   2  18   0          4.03         -5.89        12.25 o
   1   0   1       3629.61       3214.19       147.49 o
   2   0   1      27958.54      27321.51       910.36 o
   3   0   1        201.81        220.54        10.76 o
   4   0   1      13936.41      13159.77       195.95 o
   5   0   1          2.11         13.67         5.76 o
   6   0   1       1691.58       1595.40        88.56 o
   7   0   1          4.19         19.05        21.86 o
   8   0   1        390.44        133.13        63.46 o
  -8   1   1        240.29         95.06        41.92 o
  -7   1   1          9.54         16.15        22.21 o
  -6   1   1       2869.31       3208.73        84.66 o
  -5   1   1         94.44         95.30        12.09 o
  -4   1   1       5973.89       5327.12       184.25 o
  -3   1   1       2019.34       1761.50        56.49 o
  -2   1   1       5057.23       4503.38       269.73 o
  -1   1   1       1310.55       1216.91        77.32 o
   0   1   1       1275.06        846.50       407.06 o
   1   1   1       1310.27       1217.26        73.79 o
   2   1   1       5057.53       4568.00       189.98 o
   3   1   1       2018.91       1832.76        61.68 o
   4   1   1       5972.22       5604.68        81.28 o
   5   1   1         95.01         91.25        16.59 o
   6   1   1       2867.95       2798.89       318.45 o
   7   1   1          9.52         28.60        11.40 o
   8   1   1        240.31        172.31        87.30 o
  -8   2   1        740.02        674.21       105.23 o
  -7   2   1         48.74         83.14        19.24 o
  -6   2   1       3235.08       3281.80        86.67 o
  -5   2   1        427.73        490.03        19.32 o
  -4   2   1       5382.51       5376.25       106.35 o
  -3   2   1       1715.16       1748.71        35.00 o
  -2   2   1       2448.64       2517.39        87.65 o
  -1   2   1      11831.07      12514.38       296.06 o
   0   2   1      12752.37      14547.21        91.40 o
   1   2   1      11834.22      12506.10       310.77 o
   2   2   1       2449.86       2578.20        78.49 o
   3   2   1       1715.02       1601.43        43.28 o
   4   2   1       5382.84       4778.38       109.56 o
   5   2   1        427.58        456.88        30.35 o
   6   2   1       3237.37       3453.82        99.41 o
   7   2   1         48.72         45.87        13.78 o
   8   2   1        739.63        309.94        91.36 o
  -8   3   1        682.71        696.24        91.80 o
  -7   3   1         47.93         64.51        15.97 o
  -6   3   1        461.05        474.31        34.06 o
  -5   3   1        442.73        479.32        44.95 o
  -4   3   1         46.24         42.48         8.00 o
  -3   3   1        509.02        529.83        36.66 o
  -2   3   1        154.76        151.80        12.51 o
  -1   3   1       3123.98       3352.69        66.43 o
   0   3   1         46.70         56.54         3.63 o
   1   3   1       3127.94       3439.40        60.16 o
   2   3   1        155.45        150.70         9.26 o
   3   3   1        509.38        494.94        25.03 o
   4   3   1         46.38         35.43         6.80 o
   5   3   1        443.90        514.85        24.43 o
   6   3   1        460.20        466.37        33.83 o
   7   3   1         48.00         84.26        17.95 o
  -8   4   1         89.90        129.46        29.13 o
  -7   4   1          5.00         17.80        13.72 o
  -6   4   1          7.47         55.77        13.97 o
  -5   4   1        279.30        292.16        29.39 o
  -4   4   1         19.55         17.13         3.61 o
  -3   4   1        340.75        302.62        21.13 o
  -2   4   1        612.38        675.13        29.03 o
  -1   4   1       6297.45       6803.53       116.10 o
   0   4   1      35125.13      41426.68       704.42 o
   1   4   1       6301.90       6812.06        72.28 o
   2   4   1        613.38        581.61        19.05 o
   3   4   1        340.82        319.86        21.32 o
   4   4   1         19.43         22.75        15.47 o
   5   4   1        279.46        252.11        25.88 o
   6   4   1          7.68        137.37        25.95 o
   7   4   1          4.97          8.73        11.73 o
   8   4   1         90.30        237.05        64.44 o
  -8   5   1        166.58        246.58        38.46 o
  -7   5   1         38.21         43.11        13.60 o
  -6   5   1        129.17        148.86        24.10 o
  -5   5   1        303.16        250.73        29.30 o
  -4   5   1        313.03        249.55        31.63 o
  -3   5   1        139.30         99.45        15.82 o
  -2   5   1        458.38        483.36        33.48 o
  -1   5   1        509.67        608.75        16.64 o
   0   5   1          5.41          5.40         2.77 o
   1   5   1        509.23        600.65        14.51 o
   2   5   1        457.85        423.11        42.33 o
   3   5   1        139.09        148.51        15.63 o
   4   5   1        312.39        306.92        35.65 o
   5   5   1        302.07        306.07        57.77 o
   6   5   1        129.01        152.34        29.65 o
   7   5   1         38.38         48.41        14.46 o
   8   5   1        166.26        243.99        62.22 o
  -7   6   1         88.39        148.54        32.76 o
  -6   6   1        262.53        198.41        31.10 o
  -5   6   1         94.07        229.01        28.89 o
  -4   6   1        378.03        337.71        40.83 o
  -3   6   1        106.01        113.24        15.26 o
  -2   6   1        664.67        788.52        25.55 o
  -1   6   1        672.11        802.68        19.80 o
   0   6   1        958.56       1240.67        30.10 o
   1   6   1        671.35        810.33        35.71 o
   2   6   1        665.49        703.64        60.60 o
   3   6   1        105.86         96.71        12.52 o
   4   6   1        377.54        385.74        57.74 o
   5   6   1         94.11        147.02        45.26 o
   6   6   1        262.38        218.15        42.59 o
   7   6   1         88.44        110.21        20.72 o
  -7   7   1         28.37         22.68        25.93 o
  -6   7   1        120.74        113.71        19.87 o
  -5   7   1         86.72         89.76        20.33 o
  -4   7   1        262.56        273.93        27.88 o
  -3   7   1         20.78         21.59         5.42 o
  -2   7   1        179.61        216.10        11.51 o
  -1   7   1       4001.60       4841.77        66.03 o
   0   7   1        858.05       1003.06        24.78 o
   1   7   1       4000.67       4910.69        69.54 o
   2   7   1        180.09        222.97        12.47 o
   3   7   1         20.69          7.09        10.41 o
   4   7   1        263.12        234.70        30.29 o
   5   7   1         86.90         46.53        14.50 o
   6   7   1        120.96        130.13        21.25 o
   7   7   1         28.38         35.86        16.14 o
  -7   8   1          4.99         13.86        24.90 o
  -6   8   1         37.90         39.51        14.87 o
  -5   8   1        595.45        639.88        56.41 o
  -4   8   1        148.87        148.51        21.34 o
  -3   8   1          7.36          9.68         3.45 o
  -2   8   1        928.75       1039.90        34.78 o
  -1   8   1        433.21        507.03        18.96 o
   0   8   1       3885.27       5503.34        66.92 o
   1   8   1        432.08        527.30        18.81 o
   2   8   1        927.24       1086.47        25.58 o
   3   8   1          7.40          3.67         3.44 o
   4   8   1        149.03        145.66        23.45 o
   5   8   1        596.25        522.84        63.66 o
   6   8   1         37.77         60.27        15.77 o
   7   8   1          4.96          5.07        12.85 o
  -7   9   1          9.25         38.11        16.14 o
  -6   9   1         12.08         75.81        32.88 o
  -5   9   1        246.46        295.70        39.14 o
  -4   9   1        704.34        790.96        91.92 o
  -3   9   1          1.29         -0.01         3.28 o
  -2   9   1        698.69        729.33        25.36 o
  -1   9   1       1304.69       1447.20        34.01 o
   0   9   1       1419.62       1714.12        43.46 o
   1   9   1       1304.90       1445.29        33.41 o
   2   9   1        696.88        744.33        31.92 o
   3   9   1          1.32         16.57        11.42 o
   4   9   1        704.01        808.43        66.70 o
   5   9   1        247.03        246.43        29.05 o
   6   9   1         11.87        197.33        34.97 o
   7   9   1          9.28         31.44        19.02 o
  -7  10   1         33.40         26.89        19.05 o
  -6  10   1          0.97         28.51        15.73 o
  -5  10   1        433.45        493.62        46.28 o
  -4  10   1        521.39        608.14        42.37 o
  -3  10   1        622.46        594.90        19.46 o
  -2  10   1         11.24          8.63         6.07 o
  -1  10   1       1090.25       1300.50        34.29 o
   0  10   1        233.47        286.10        16.93 o
   1  10   1       1090.46       1312.47        34.71 o
   2  10   1         11.22         12.07         5.60 o
   3  10   1        622.20        724.04        36.96 o
   4  10   1        521.89        573.33        36.52 o
   5  10   1        433.45        480.54        45.81 o
   6  10   1          0.96          8.01        13.96 o
   7  10   1         33.30         25.66        18.64 o
  -6  11   1        289.34        251.97        32.01 o
  -5  11   1        975.01        941.48       114.08 o
  -4  11   1        793.60        729.67        44.60 o
  -3  11   1        344.24        338.05        33.19 o
  -2  11   1        733.47        757.84        33.87 o
  -1  11   1        268.08        315.73        18.18 o
   0  11   1        618.46        759.31        28.74 o
   1  11   1        268.81        316.66        18.25 o
   2  11   1        734.66        850.85        37.83 o
   3  11   1        345.22        344.89        26.75 o
   4  11   1        793.59        793.65        65.54 o
   5  11   1        975.82        862.59        65.27 o
   6  11   1        290.01        290.63        28.88 o
  -6  12   1        111.78        102.13        34.71 o
  -5  12   1        777.36        794.11        80.46 o
  -4  12   1        671.79        654.16        43.70 o
  -3  12   1       1351.76       1389.66        55.12 o
  -2  12   1         86.72         97.01        13.05 o
  -1  12   1        757.38        800.90        30.24 o
   0  12   1         15.12         23.67        10.33 o
   1  12   1        757.26        849.37        30.60 o
   2  12   1         86.90         96.59        12.59 o
   3  12   1       1353.08       1340.88        75.53 o
   4  12   1        671.07        801.69        46.29 o
   5  12   1        777.09        804.61        55.57 o
   6  12   1        111.87        112.47        19.77 o
  -6  13   1         81.17        105.57        19.91 o
  -5  13   1        128.96        180.68        24.99 o
  -4  13   1        426.14        460.86        35.17 o
  -3  13   1        289.96        338.62        30.82 o
  -2  13   1         12.18         30.20        10.75 o
  -1  13   1       1033.30       1159.36        38.26 o
   0  13   1         73.34         88.47        12.61 o
   1  13   1       1033.59       1136.17        37.21 o
   2  13   1         11.97         14.71         8.50 o
   3  13   1        290.29        294.72        28.21 o
   4  13   1        425.52        401.28        42.46 o
   5  13   1        129.51        138.47        25.85 o
   6  13   1         81.06        105.44        21.63 o
  -5  14   1        219.53        201.40        27.76 o
  -4  14   1        143.12        159.83        24.19 o
  -3  14   1        131.38        169.19        22.89 o
  -2  14   1        120.63        136.05        17.58 o
  -1  14   1        141.47        149.87        15.87 o
   0  14   1        529.59        584.28        29.50 o
   1  14   1        140.99        137.41        18.82 o
   2  14   1        120.36        183.05        31.95 o
   3  14   1        131.52        170.62        22.40 o
   4  14   1        143.17        144.92        21.06 o
   5  14   1        219.29        284.30        39.64 o
  -5  15   1        255.89        311.95        49.90 o
  -4  15   1        109.20        218.51        31.36 o
  -3  15   1        767.60        767.54        46.24 o
  -2  15   1        128.72        151.27        20.67 o
  -1  15   1         71.69         83.28        17.84 o
   0  15   1        164.56        180.37        17.70 o
   1  15   1         71.37         85.74        14.89 o
   2  15   1        128.41        128.84        19.55 o
   3  15   1        768.42        829.37        48.50 o
   4  15   1        109.38        116.77        23.17 o
   5  15   1        256.10        258.73        45.61 o
  -4  16   1         71.97         64.99        16.44 o
  -3  16   1         55.74        105.35        26.50 o
  -2  16   1         35.23         42.43        14.67 o
  -1  16   1        217.15        191.52        21.25 o
   0  16   1          5.02          9.93         9.55 o
   1  16   1        217.14        229.98        28.40 o
   2  16   1         35.08         43.79        14.50 o
   3  16   1         55.56         44.67        21.56 o
   4  16   1         71.72         61.26        20.09 o
  -3  17   1         41.86         39.94        26.10 o
  -2  17   1        253.09        300.91        31.76 o
  -1  17   1         44.37         33.15        11.23 o
   0  17   1        554.58        630.48        42.07 o
   1  17   1         44.25         49.78        14.08 o
   2  17   1        252.72        251.26        30.38 o
   3  17   1         41.59         13.46        14.08 o
  -2  18   1         49.53         54.82        19.19 o
  -1  18   1        271.45        255.15        35.76 o
   0  18   1         47.29         34.67        14.81 o
   1  18   1        270.88        267.60        34.13 o
   2  18   1         49.79         94.82        30.71 o
   1   0   2       3729.41       3097.02        33.93 o
   2   0   2      47436.43      48084.00       656.86 o
   3   0   2        493.02        436.76        18.57 o
   4   0   2        761.15        653.35        23.37 o
   5   0   2        113.13         80.21        10.80 o
   6   0   2          3.46         14.02         9.88 o
   7   0   2          0.43         14.21        16.50 o
   8   0   2          3.08          2.98        43.82 o
  -8   1   2         45.12         78.41        53.59 o
  -7   1   2         49.56         35.88        24.72 o
  -6   1   2        852.38        878.67        39.86 o
  -5   1   2        126.17        108.96         9.83 o
  -4   1   2       4145.37       3758.36        71.69 o
  -3   1   2        368.62        314.07        19.78 o
  -2   1   2      25376.47      21094.34       178.30 o
  -1   1   2        212.69        146.62         9.00 o
   0   1   2      11527.09      10279.63       184.27 o
   1   1   2        212.12        152.78         5.57 o
   2   1   2      25362.53      23058.35       374.55 o
   3   1   2        368.56        278.45        17.47 o
   4   1   2       4142.06       3860.84        77.32 o
   5   1   2        126.14         94.83        17.76 o
   6   1   2        851.57        727.13        48.93 o
   7   1   2         49.54         63.73        13.34 o
   8   1   2         45.03         23.55        42.26 o
  -8   2   2        281.19        253.85        67.37 o
  -7   2   2         30.12         48.71        26.87 o
  -6   2   2         68.58         95.44        79.41 o
  -5   2   2         28.33         24.78         6.63 o
  -4   2   2        886.83        818.32        23.91 o
  -3   2   2          4.54         -1.12         2.41 o
  -2   2   2       2532.69       2373.78        90.04 o
  -1   2   2        256.94        298.49        10.83 o
   0   2   2       3638.60       4025.20        37.44 o
   1   2   2        257.10        257.13        14.12 o
   2   2   2       2537.05       2477.35        38.28 o
   3   2   2          4.64         -2.50         5.25 o
   4   2   2        887.23        766.41        36.76 o
   5   2   2         28.39         41.49        25.26 o
   6   2   2         68.43         86.49        37.33 o
   7   2   2         30.18         48.70        15.30 o
   8   2   2        280.59        340.65       188.51 o
  -8   3   2          4.89        117.64        44.90 o
  -7   3   2          5.42         17.73        28.68 o
  -6   3   2         82.07        254.49        24.88 o
  -5   3   2        150.04        158.10        16.37 o
  -4   3   2        166.44        212.57         9.63 o
  -3   3   2        193.01        178.74        19.46 o
  -2   3   2        656.80        770.58        19.49 o
  -1   3   2       1304.39       1494.34        18.63 o
   0   3   2       1850.44       2334.29        38.75 o
   1   3   2       1305.12       1539.15        26.32 o
   2   3   2        658.16        640.31        14.10 o
   3   3   2        192.27        178.62         8.63 o
   4   3   2        165.89        182.07        21.33 o
   5   3   2        150.20        136.72        20.19 o
   6   3   2         82.15        254.39        29.48 o
   7   3   2          5.46         14.90        10.13 o
   8   3   2          4.95        146.32        43.87 o
  -8   4   2         82.05         69.33        27.31 o
  -7   4   2         24.47         78.42        44.29 o
  -6   4   2        391.23        345.56        30.73 o
  -5   4   2        104.57        103.31        10.30 o
  -4   4   2        105.75        107.20        15.93 o
  -3   4   2        135.35        152.65        10.27 o
  -2   4   2       1156.33       1235.19        39.15 o
  -1   4   2       1179.48       1405.14        23.15 o
   0   4   2       5672.83       7112.75        66.61 o
   1   4   2       1180.01       1385.19        43.15 o
   2   4   2       1159.45       1273.05        32.47 o
   3   4   2        135.70        164.21        18.15 o
   4   4   2        105.83        107.82        15.84 o
   5   4   2        104.43        130.71        20.70 o
   6   4   2        391.27        392.94        32.82 o
   7   4   2         24.44         67.67        19.01 o
   8   4   2         82.06         60.04        43.14 o
  -8   5   2         34.76         78.12        24.49 o
  -7   5   2         33.53         32.29        18.12 o
  -6   5   2         59.14        103.39        20.56 o
  -5   5   2        234.79        216.26        27.59 o
  -4   5   2        187.37        173.52        26.44 o
  -3   5   2        402.34        356.83        19.42 o
  -2   5   2       1563.21       1756.66        27.50 o
  -1   5   2       1374.58       1577.67        31.86 o
   0   5   2       4159.98       5291.49        57.05 o
   1   5   2       1375.11       1656.51        66.38 o
   2   5   2       1562.85       1808.83        46.07 o
   3   5   2        403.89        378.81        20.41 o
   4   5   2        186.70        184.34        19.64 o
   5   5   2        235.12        235.80        23.33 o
   6   5   2         58.80        110.96        19.84 o
   7   5   2         33.44         24.96        12.01 o
   8   5   2         34.88         69.95        54.13 o
  -7   6   2         35.17         58.59        20.63 o
  -6   6   2         18.77         35.01        23.35 o
  -5   6   2        306.79        250.29        30.49 o
  -4   6   2         40.24         38.04        17.97 o
  -3   6   2        232.07        225.02        24.58 o
  -2   6   2       1050.83       1134.60        21.22 o
  -1   6   2       1372.97       1513.16        57.37 o
   0   6   2       1331.02       1745.04        33.00 o
   1   6   2       1372.89       1681.87        50.43 o
   2   6   2       1051.99       1187.23        43.45 o
   3   6   2        231.97        241.87        21.01 o
   4   6   2         40.04         41.25        12.56 o
   5   6   2        307.15        381.68        32.87 o
   6   6   2         18.49         25.70        14.27 o
   7   6   2         35.16         87.30        18.88 o
  -7   7   2         96.62        123.95        34.48 o
  -6   7   2        106.28        120.91        25.70 o
  -5   7   2         11.75         55.38        24.21 o
  -4   7   2        636.87        589.92        52.81 o
  -3   7   2        252.79        225.57        17.16 o
  -2   7   2        383.59        432.75        16.76 o
  -1   7   2       1838.97       2019.23        34.62 o
   0   7   2       5177.91       6579.05        85.50 o
   1   7   2       1837.77       2170.50        57.14 o
   2   7   2        382.82        478.09        23.41 o
   3   7   2        253.59        270.81        23.92 o
   4   7   2        638.04        717.66        80.40 o
   5   7   2         11.64         30.89        11.79 o
   6   7   2        106.47         92.75        23.62 o
   7   7   2         96.46        160.25        27.01 o
  -7   8   2         24.63         27.16        13.43 o
  -6   8   2         40.32         76.83        18.21 o
  -5   8   2        248.94        290.63        35.47 o
  -4   8   2        824.99        725.09        85.79 o
  -3   8   2       1223.31       1076.40        38.26 o
  -2   8   2        794.32        885.07        26.33 o
  -1   8   2        439.64        464.95        18.25 o
   0   8   2         16.67         23.28         6.06 o
   1   8   2        438.92        505.25        18.25 o
   2   8   2        791.78        870.75        25.84 o
   3   8   2       1225.21       1307.75        60.34 o
   4   8   2        824.55        791.47        54.45 o
   5   8   2        249.02        218.43        29.45 o
   6   8   2         40.39         34.38        12.50 o
   7   8   2         24.69         38.78        13.91 o
  -7   9   2         73.54        121.50        56.08 o
  -6   9   2        797.73        874.15        82.57 o
  -5   9   2        305.90        307.12        39.60 o
  -4   9   2        800.43        845.23        65.35 o
  -3   9   2         49.54         44.91         6.66 o
  -2   9   2        159.90        184.16        12.40 o
  -1   9   2       1144.93       1317.90        32.55 o
   0   9   2          1.17          7.36         5.07 o
   1   9   2       1143.07       1369.68        31.93 o
   2   9   2        160.48        177.52        17.17 o
   3   9   2         49.43         47.82        26.24 o
   4   9   2        800.63        719.26        75.85 o
   5   9   2        305.29        320.17        41.60 o
   6   9   2        796.92        673.35        67.86 o
   7   9   2         73.44        164.29        40.93 o
  -7  10   2         75.34        106.24        22.34 o
  -6  10   2          7.10         28.44        14.89 o
  -5  10   2        403.52        362.47        78.97 o
  -4  10   2         33.10         35.00        19.96 o
  -3  10   2        889.08        864.57        22.43 o
  -2  10   2         13.70         18.34         6.38 o
  -1  10   2       1706.42       1920.19        42.03 o
   0  10   2         65.84         83.48         9.90 o
   1  10   2       1704.29       2068.14        62.17 o
   2  10   2         13.79         17.14         6.52 o
   3  10   2        889.41       1000.29        42.38 o
   4  10   2         33.40         43.40        12.73 o
   5  10   2        403.44        422.48        33.18 o
   6  10   2          7.12         46.56        17.64 o
   7  10   2         75.52        129.42        47.12 o
  -6  11   2         95.27        187.88        54.30 o
  -5  11   2         20.15        126.29        90.55 o
  -4  11   2         79.33        155.77        45.73 o
  -3  11   2        167.65        209.88        31.03 o
  -2  11   2        222.85        224.17        17.66 o
  -1  11   2        472.82        498.46        23.04 o
   0  11   2         59.02         52.32         8.58 o
   1  11   2        472.76        516.02        22.74 o
   2  11   2        222.65        218.83        17.72 o
   3  11   2        167.61        198.38        20.50 o
   4  11   2         79.71         79.19        14.60 o
   5  11   2         20.21         32.13        13.66 o
   6  11   2         95.47        201.86        24.88 o
  -6  12   2         41.01        117.41        25.25 o
  -5  12   2        257.30        359.35        45.12 o
  -4  12   2        988.15        991.05        57.34 o
  -3  12   2        453.67        593.12        41.65 o
  -2  12   2       1306.55       1247.89        36.55 o
  -1  12   2        373.98        438.77        23.12 o
   0  12   2       1846.17       2008.14        48.17 o
   1  12   2        374.79        430.03        21.94 o
   2  12   2       1306.05       1264.99        47.65 o
   3  12   2        453.08        502.33        32.98 o
   4  12   2        987.08       1048.38        55.17 o
   5  12   2        256.92        217.80        27.11 o
   6  12   2         41.04         98.35        20.09 o
  -6  13   2         45.77         59.97        16.78 o
  -5  13   2        147.74        198.51        25.67 o
  -4  13   2        172.83        223.28        35.74 o
  -3  13   2        673.78        734.67        42.31 o
  -2  13   2         82.35         66.37        13.11 o
  -1  13   2       2660.51       2939.77        60.47 o
   0  13   2        194.37        205.90        17.20 o
   1  13   2       2662.22       2977.45        64.34 o
   2  13   2         83.04         67.62         9.84 o
   3  13   2        673.57        881.87        74.94 o
   4  13   2        172.04        196.53        26.37 o
   5  13   2        147.81        241.24        27.23 o
   6  13   2         45.50         56.84        25.37 o
  -5  14   2        179.69        163.07        24.54 o
  -4  14   2        200.31        188.82        24.00 o
  -3  14   2        588.97        616.39        40.64 o
  -2  14   2       1275.97       1222.14        66.23 o
  -1  14   2       1504.16       1589.38        46.83 o
   0  14   2       1147.68       1213.01        43.12 o
   1  14   2       1505.09       1669.43        59.74 o
   2  14   2       1276.49       1318.98        55.99 o
   3  14   2        588.80        645.48        41.62 o
   4  14   2        200.90        201.63        25.27 o
   5  14   2        179.61        177.73        26.85 o
  -5  15   2        385.91        440.58        69.50 o
  -4  15   2         48.75         42.51        13.99 o
  -3  15   2        429.06        472.67        65.81 o
  -2  15   2        303.11        310.27        28.28 o
  -1  15   2        240.02        242.97        22.65 o
   0  15   2        415.39        413.62        27.28 o
   1  15   2        239.98        269.29        23.43 o
   2  15   2        302.91        336.70        30.03 o
   3  15   2        429.55        460.86        38.33 o
   4  15   2         48.50         53.49        17.34 o
   5  15   2        386.52        467.40        61.82 o
  -4  16   2         75.41        113.85        23.10 o
  -3  16   2          1.43         43.78        15.37 o
  -2  16   2        294.97        244.65        27.05 o
  -1  16   2         67.17         66.24        14.31 o
   0  16   2        204.66        205.71        21.44 o
   1  16   2         66.48         43.81        12.26 o
   2  16   2        294.84        283.38        29.19 o
   3  16   2          1.39         -1.33        13.64 o
   4  16   2         75.57         80.03        19.65 o
  -3  17   2         74.57         82.74        18.37 o
  -2  17   2         94.77        128.95        22.06 o
  -1  17   2         25.17         31.92        12.94 o
   0  17   2        319.58        331.42        35.51 o
   1  17   2         25.05         14.81        12.53 o
   2  17   2         95.65        105.06        21.56 o
   3  17   2         74.66         52.51        16.34 o
  -2  18   2        194.04        195.86        27.84 o
  -1  18   2         25.61         41.45        20.73 o
   0  18   2          0.94         29.88        14.86 o
   1  18   2         25.42         26.21        15.18 o
   2  18   2        193.50        191.10        28.24 o
   1   0   3        448.61        374.35        17.14 o
   2   0   3      10915.66      10489.88       218.70 o
   3   0   3        351.26        328.60        16.76 o
   4   0   3        244.60        251.69        17.73 o
   5   0   3         17.22         31.85         7.83 o
   6   0   3         18.35         19.08         8.40 o
   7   0   3         10.20          2.45        16.37 o
   8   0   3         21.65         60.04        49.54 o
  -8   1   3        104.69         12.36        34.05 o
  -7   1   3         68.79         73.65        22.21 o
  -6   1   3         39.52        177.79        16.24 o
  -5   1   3         12.69         26.44         6.12 o
  -4   1   3       2087.54       2112.22        54.05 o
  -3   1   3       1930.59       1872.87        68.58 o
  -2   1   3       2028.93       2000.44        90.60 o
  -1   1   3        197.37        176.98        13.79 o
   0   1   3          6.25         14.92         2.00 o
   1   1   3        197.25        169.02         5.23 o
   2   1   3       2026.34       1972.44       127.16 o
   3   1   3       1934.75       2121.92        52.90 o
   4   1   3       2084.85       2204.89        80.32 o
   5   1   3         12.84         25.97         9.22 o
   6   1   3         39.64        144.12        87.68 o
   7   1   3         69.09        107.37        27.91 o
   8   1   3        104.59         48.50        41.21 o
  -8   2   3        242.73        232.06        64.93 o
  -7   2   3         56.17          7.72        17.98 o
  -6   2   3        559.14        682.86        46.04 o
  -5   2   3        183.95        194.97        15.07 o
  -4   2   3       1228.32       1192.46        37.40 o
  -3   2   3        870.06        825.89        34.15 o
  -2   2   3       1390.27       1337.41        49.96 o
  -1   2   3        606.87        488.38        19.38 o
   0   2   3        120.60        139.07         7.24 o
   1   2   3        606.55        484.59        18.03 o
   2   2   3       1389.81       1241.04        29.47 o
   3   2   3        869.65        810.44        29.36 o
   4   2   3       1227.02       1050.89        40.97 o
   5   2   3        184.27        197.34        18.81 o
   6   2   3        558.18        602.60        39.96 o
   7   2   3         56.24         72.06        23.03 o
   8   2   3        242.73        136.83       132.69 o
  -8   3   3        217.21        213.99        53.11 o
  -7   3   3         30.10         43.19        26.82 o
  -6   3   3       1125.57       1141.43       170.99 o
  -5   3   3        387.20        377.02        19.13 o
  -4   3   3        379.95        352.16        14.18 o
  -3   3   3        295.93        281.57        14.37 o
  -2   3   3         93.61         80.39         4.46 o
  -1   3   3      10588.19      10680.95       149.39 o
   0   3   3        959.20        870.35        20.99 o
   1   3   3      10588.75      10208.27       136.01 o
   2   3   3         93.20         83.67         5.79 o
   3   3   3        295.85        300.65        15.82 o
   4   3   3        380.07        310.24        22.84 o
   5   3   3        387.13        367.64        31.58 o
   6   3   3       1124.92       1183.80        56.22 o
   7   3   3         30.03         15.00        13.31 o
   8   3   3        217.02        280.24        59.02 o
  -8   4   3          4.71         32.49        25.50 o
  -7   4   3        210.56        185.81        29.86 o
  -6   4   3         68.11        123.97        42.11 o
  -5   4   3        458.67        426.48        34.88 o
  -4   4   3       1311.47       1246.29        57.17 o
  -3   4   3        116.01         96.67         8.13 o
  -2   4   3       2161.02       1978.53        59.24 o
  -1   4   3       2029.70       2214.81        28.93 o
   0   4   3       4358.44       5131.48        45.16 o
   1   4   3       2033.90       2192.56        44.58 o
   2   4   3       2160.64       2170.73        68.84 o
   3   4   3        116.06         66.36         9.82 o
   4   4   3       1310.69       1357.88        69.16 o
   5   4   3        458.36        401.60        32.74 o
   6   4   3         67.96         96.05        18.05 o
   7   4   3        209.87        231.42        27.81 o
   8   4   3          4.58         65.86        32.93 o
  -8   5   3          1.13         13.48        20.62 o
  -7   5   3         70.76         72.83        20.87 o
  -6   5   3        210.12        224.31        30.21 o
  -5   5   3        171.98        202.37        22.37 o
  -4   5   3        115.09         92.97        11.16 o
  -3   5   3        325.65        329.96        16.00 o
  -2   5   3       1057.83       1098.07        24.27 o
  -1   5   3       4183.42       4640.26        58.91 o
   0   5   3      11575.91      13291.39       101.53 o
   1   5   3       4181.91       4698.95       104.24 o
   2   5   3       1057.18       1108.05        43.21 o
   3   5   3        325.73        310.33        13.36 o
   4   5   3        114.81        108.86        21.65 o
   5   5   3        172.46        145.92        20.76 o
   6   5   3        210.12        259.03        27.64 o
   7   5   3         70.12         80.78        27.16 o
   8   5   3          1.15         21.22        21.57 o
  -7   6   3        109.93        143.94        27.44 o
  -6   6   3          7.98         16.90         9.92 o
  -5   6   3        589.66        652.03        55.68 o
  -4   6   3        146.27        123.68        19.79 o
  -3   6   3        749.62        748.70        27.33 o
  -2   6   3       1258.86       1278.78        22.59 o
  -1   6   3        340.67        376.57        25.65 o
   0   6   3        578.69        773.66        21.45 o
   1   6   3        340.54        424.07        19.59 o
   2   6   3       1261.68       1408.04        41.03 o
   3   6   3        749.27        772.80        44.75 o
   4   6   3        146.64        138.56        17.87 o
   5   6   3        588.76        554.91        57.37 o
   6   6   3          7.92         15.53        10.48 o
   7   6   3        110.21        106.68        28.29 o
  -7   7   3        126.18        133.63        25.51 o
  -6   7   3        127.63        160.18        28.24 o
  -5   7   3        349.29        266.32        43.04 o
  -4   7   3        696.03        681.82        82.54 o
  -3   7   3          6.38          5.51         4.01 o
  -2   7   3       1769.15       1921.01        31.10 o
  -1   7   3        411.09        502.57        19.48 o
   0   7   3       4474.98       5775.24       104.42 o
   1   7   3        409.36        511.61        24.57 o
   2   7   3       1768.76       2175.95        89.18 o
   3   7   3          6.26          7.53         6.68 o
   4   7   3        696.09        751.86        83.02 o
   5   7   3        349.45        378.03        37.05 o
   6   7   3        127.17        148.38        21.63 o
   7   7   3        126.10        223.28        61.46 o
  -7   8   3          5.20          9.39        11.36 o
  -6   8   3         25.27         53.30        15.22 o
  -5   8   3         24.21         39.61        16.38 o
  -4   8   3        144.80        143.55        14.20 o
  -3   8   3         26.56         22.23         5.48 o
  -2   8   3       2327.21       2587.61        59.04 o
  -1   8   3        109.37        121.99         9.88 o
   0   8   3       3584.61       4453.19        56.05 o
   1   8   3        109.32        137.53         9.66 o
   2   8   3       2327.90       2797.87        63.11 o
   3   8   3         26.36         30.53        11.63 o
   4   8   3        145.09        179.21        36.47 o
   5   8   3         23.82         39.08        18.98 o
   6   8   3         25.10         21.73        11.95 o
   7   8   3          5.27         17.03        18.99 o
  -7   9   3        215.47        218.75        37.10 o
  -6   9   3         53.06        255.27        38.06 o
  -5   9   3        143.49        142.37        22.33 o
  -4   9   3        349.35        452.95        84.92 o
  -3   9   3        523.54        454.14        27.39 o
  -2   9   3       1460.37       1524.99        50.45 o
  -1   9   3       1018.16       1171.72        31.16 o
   0   9   3        369.39        381.43        17.97 o
   1   9   3       1019.07       1287.10        52.19 o
   2   9   3       1458.55       1773.31        60.57 o
   3   9   3        524.25        651.32        32.16 o
   4   9   3        348.39        374.83        36.12 o
   5   9   3        143.51        160.36        25.69 o
   6   9   3         53.34         75.02        19.74 o
   7   9   3        215.47        259.64        80.76 o
  -7  10   3         54.44         89.92        22.25 o
  -6  10   3        121.63        107.23        32.18 o
  -5  10   3         13.82         66.96        40.77 o
  -4  10   3        113.75        131.78        20.06 o
  -3  10   3        122.05        109.40        10.61 o
  -2  10   3        305.85        342.09        17.82 o
  -1  10   3          7.52         11.04         7.84 o
   0  10   3        323.72        353.47        18.16 o
   1  10   3          7.48          7.12         7.31 o
   2  10   3        304.75        335.92        23.40 o
   3  10   3        122.03        139.81        17.01 o
   4  10   3        113.24        123.92        17.30 o
   5  10   3         13.91         47.26        16.23 o
   6  10   3        121.49        140.40        20.61 o
   7  10   3         54.61        111.22        25.37 o
  -6  11   3        407.09        354.69        60.46 o
  -5  11   3         30.21         44.47        16.74 o
  -4  11   3        110.64         65.19        17.63 o
  -3  11   3        493.54        456.22        30.56 o
  -2  11   3        710.07        665.91        26.15 o
  -1  11   3       1500.29       1580.90        42.90 o
   0  11   3        511.32        539.75        23.84 o
   1  11   3       1500.89       1638.35        44.81 o
   2  11   3        708.33        646.73        27.76 o
   3  11   3        494.20        524.15        33.06 o
   4  11   3        110.65        104.85        17.09 o
   5  11   3         30.66         23.98        12.81 o
   6  11   3        406.83        450.66        48.69 o
  -6  12   3        264.51        269.27        34.53 o
  -5  12   3         19.03         46.44        18.79 o
  -4  12   3        508.27        576.71        50.88 o
  -3  12   3        166.28        194.68        22.02 o
  -2  12   3        706.45        735.20        49.70 o
  -1  12   3        517.11        503.14        24.39 o
   0  12   3         56.32         55.19        14.14 o
   1  12   3        516.59        532.96        25.62 o
   2  12   3        706.58        711.01        33.95 o
   3  12   3        165.70        209.87        22.37 o
   4  12   3        508.25        528.29        35.81 o
   5  12   3         19.06         59.00        15.52 o
   6  12   3        264.28        248.24        30.53 o
  -6  13   3         27.34          5.29        18.29 o
  -5  13   3        463.84        425.95        34.61 o
  -4  13   3        640.83        549.32        42.74 o
  -3  13   3        819.83        810.27        46.22 o
  -2  13   3        321.53        317.84        27.18 o
  -1  13   3        387.97        382.65        25.91 o
   0  13   3        205.26        237.48        18.44 o
   1  13   3        388.29        479.72        29.60 o
   2  13   3        321.64        371.98        28.41 o
   3  13   3        819.74        833.10        51.71 o
   4  13   3        640.42        640.02        40.72 o
   5  13   3        463.33        501.87        57.22 o
   6  13   3         27.31         33.17        16.45 o
  -5  14   3         47.35         68.98        19.78 o
  -4  14   3        163.08        187.10        24.54 o
  -3  14   3        699.97        667.98        42.36 o
  -2  14   3          0.99         79.75        28.94 o
  -1  14   3        682.75        683.56        31.35 o
   0  14   3        240.88        259.24        19.83 o
   1  14   3        683.02        722.11        44.99 o
   2  14   3          1.02         22.34        12.56 o
   3  14   3        698.66        652.83        47.57 o
   4  14   3        163.11        221.75        36.93 o
   5  14   3         47.10        113.22        21.42 o
  -5  15   3        387.99        438.07        60.41 o
  -4  15   3         83.80         82.47        17.31 o
  -3  15   3        178.54        183.53        24.22 o
  -2  15   3        137.84        156.51        22.11 o
  -1  15   3        147.44        168.71        18.96 o
   0  15   3          3.90         17.67         9.59 o
   1  15   3        147.93        153.51        18.18 o
   2  15   3        138.05        146.69        20.81 o
   3  15   3        178.71        175.68        23.29 o
   4  15   3         83.57         88.65        19.35 o
   5  15   3        388.55        326.50        37.09 o
  -4  16   3        159.86        145.56        32.75 o
  -3  16   3          2.62         -9.80        14.69 o
  -2  16   3        173.98        196.67        24.42 o
  -1  16   3         66.51         40.21        11.34 o
   0  16   3          2.89          6.82        10.03 o
   1  16   3         65.84         73.58        15.37 o
   2  16   3        173.61        193.85        24.67 o
   3  16   3          2.52          0.14        11.18 o
   4  16   3        159.59        186.59        27.33 o
  -3  17   3         36.60         11.94        11.54 o
  -2  17   3        223.97        240.46        30.05 o
  -1  17   3        135.12        138.89        21.94 o
   0  17   3          1.65         26.22        12.33 o
   1  17   3        135.03        142.63        22.56 o
   2  17   3        223.60        195.36        26.40 o
   3  17   3         36.78         37.56        13.94 o
  -2  18   3        132.23        106.95        20.86 o
  -1  18   3         42.49         60.82        20.26 o
   0  18   3        365.89        373.07        33.71 o
   1  18   3         42.20         44.86        19.49 o
   2  18   3        132.06        109.81        21.99 o
   0   0   4       7571.40       7933.91       125.83 o
   1   0   4       2333.21       2087.96        46.29 o
   2   0   4       1318.57       1176.13        37.77 o
   3   0   4       1261.06       1185.12        30.93 o
   4   0   4       1092.30        883.32        28.41 o
   5   0   4        511.39        417.11        23.88 o
   6   0   4         13.53         26.65        19.46 o
   7   0   4         31.89         49.14        17.86 o
   8   0   4         96.46        -22.82        44.85 o
  -8   1   4         13.28         25.80        31.32 o
  -7   1   4        108.39        142.05        40.57 o
  -6   1   4        762.52        776.84        33.57 o
  -5   1   4        124.99        103.86        11.53 o
  -4   1   4        170.45        212.92        18.76 o
  -3   1   4       1196.57       1048.57        32.34 o
  -2   1   4        269.94        264.06        16.94 o
  -1   1   4        978.79        918.38        39.04 o
   0   1   4       7385.61       7058.57        56.93 o
   1   1   4        976.54        892.86        32.54 o
   2   1   4        269.56        273.18        12.18 o
   3   1   4       1195.25       1111.81        48.51 o
   4   1   4        170.02        207.62        16.64 o
   5   1   4        124.72        125.36        13.38 o
   6   1   4        761.68        743.34        34.31 o
   7   1   4        108.34        198.99        28.61 o
   8   1   4         13.15         32.17        65.00 o
  -8   2   4         48.48         21.84        27.41 o
  -7   2   4        142.52        169.87        45.63 o
  -6   2   4        276.69        430.50        27.14 o
  -5   2   4        567.59        519.26        21.21 o
  -4   2   4          1.91          9.42         4.08 o
  -3   2   4        148.92        136.49         8.63 o
  -2   2   4        626.06        570.29        23.70 o
  -1   2   4        763.68        709.23        27.22 o
   0   2   4       2825.21       2771.18        57.97 o
   1   2   4        764.65        775.64        35.59 o
   2   2   4        626.05        546.50        25.03 o
   3   2   4        148.40        149.37        11.87 o
   4   2   4          1.92          5.31         5.80 o
   5   2   4        567.19        519.39        36.61 o
   6   2   4        277.01        358.97        46.23 o
   7   2   4        142.21        155.57        21.28 o
   8   2   4         48.72         90.57        31.08 o
  -8   3   4         83.59        214.33        54.72 o
  -7   3   4         29.05         66.83        28.87 o
  -6   3   4        200.33        311.22        39.32 o
  -5   3   4         88.39         98.37         8.71 o
  -4   3   4        934.20        840.23        49.31 o
  -3   3   4       2437.12       2218.28        81.85 o
  -2   3   4       2423.97       2238.34        84.07 o
  -1   3   4       2184.44       2025.85        76.33 o
   0   3   4       8015.73       8247.24        81.92 o
   1   3   4       2182.81       2282.76        36.19 o
   2   3   4       2425.83       2173.85        46.49 o
   3   3   4       2436.14       2154.81        90.54 o
   4   3   4        933.89        762.98        33.47 o
   5   3   4         88.03        100.68        22.17 o
   6   3   4        200.51        290.45        34.23 o
   7   3   4         29.11         54.79        16.03 o
   8   3   4         83.44        129.92        38.23 o
  -8   4   4         84.06         98.05        40.45 o
  -7   4   4         48.43         68.45        26.77 o
  -6   4   4        188.10        234.34       110.39 o
  -5   4   4        487.01        451.83        31.60 o
  -4   4   4        425.77        447.41        28.44 o
  -3   4   4        169.71        148.77         7.08 o
  -2   4   4         14.44          5.95         4.76 o
  -1   4   4        334.74        375.07        11.59 o
   0   4   4       1630.38       1775.16        66.92 o
   1   4   4        333.77        369.82        16.13 o
   2   4   4         14.65          9.27         5.27 o
   3   4   4        169.73        168.15        13.45 o
   4   4   4        426.39        439.83        26.66 o
   5   4   4        487.14        431.72        30.68 o
   6   4   4        188.15        372.84        37.66 o
   7   4   4         48.45        119.39        50.52 o
   8   4   4         83.81        136.65        47.24 o
  -8   5   4          5.07         -4.74        21.25 o
  -7   5   4         35.79         57.83        18.61 o
  -6   5   4        271.50        263.80        73.50 o
  -5   5   4         34.16         41.35        12.04 o
  -4   5   4        791.91        659.41        40.80 o
  -3   5   4        467.82        451.43        19.68 o
  -2   5   4       3717.53       3705.00       139.28 o
  -1   5   4        583.83        609.29        15.91 o
   0   5   4         95.46        104.41         7.79 o
   1   5   4        584.28        639.42        21.93 o
   2   5   4       3715.45       4033.43        72.75 o
   3   5   4        468.56        473.32        17.92 o
   4   5   4        791.83        612.89        37.53 o
   5   5   4         34.06         22.93         9.91 o
   6   5   4        271.32        291.68        28.14 o
   7   5   4         35.98         65.31        23.69 o
   8   5   4          5.11         40.05        17.96 o
  -7   6   4         72.46         71.87        21.50 o
  -6   6   4         22.04         37.52        14.39 o
  -5   6   4        332.11        416.42        36.28 o
  -4   6   4        179.05        175.26        20.92 o
  -3   6   4        441.17        403.13        22.01 o
  -2   6   4         22.58         28.56         5.11 o
  -1   6   4       4200.87       5060.77        57.77 o
   0   6   4          9.11         14.27         4.27 o
   1   6   4       4197.30       5049.77        75.98 o
   2   6   4         22.67         20.98         9.09 o
   3   6   4        440.62        431.13        22.56 o
   4   6   4        179.03        196.90        31.09 o
   5   6   4        331.37        398.40        63.48 o
   6   6   4         22.11         32.49        18.13 o
   7   6   4         72.17        162.42        35.10 o
  -7   7   4          9.84         -7.32        44.97 o
  -6   7   4         70.65        105.46        21.58 o
  -5   7   4        277.06        306.07        48.64 o
  -4   7   4        678.32        554.99        98.95 o
  -3   7   4        209.78        178.28        11.53 o
  -2   7   4       2369.99       2472.21        61.13 o
  -1   7   4       1328.07       1420.92        32.68 o
   0   7   4          8.12          5.65         3.61 o
   1   7   4       1330.19       1509.38        43.82 o
   2   7   4       2370.57       2833.05        71.11 o
   3   7   4        210.64        209.72        16.38 o
   4   7   4        678.44        642.29        60.33 o
   5   7   4        277.08        320.10        54.55 o
   6   7   4         70.45         83.59        16.76 o
   7   7   4          9.78         36.27        20.27 o
  -7   8   4          8.68         70.23       121.67 o
  -6   8   4        105.10         83.45        18.33 o
  -5   8   4        197.79        295.92        41.48 o
  -4   8   4        608.38        544.48        39.49 o
  -3   8   4       2861.37       2808.68        49.70 o
  -2   8   4        934.65        994.75        24.17 o
  -1   8   4       7305.76       9041.74        87.05 o
   0   8   4        457.33        568.78        20.39 o
   1   8   4       7310.32       9310.13       358.08 o
   2   8   4        933.07       1078.54        37.27 o
   3   8   4       2862.84       3126.50       115.68 o
   4   8   4        607.52        607.16        34.48 o
   5   8   4        198.35        262.18        27.99 o
   6   8   4        105.31         95.02        22.32 o
   7   8   4          8.67         27.09       101.13 o
  -7   9   4         51.11         85.68        39.11 o
  -6   9   4        136.24        193.22        27.15 o
  -5   9   4        100.94        263.08        42.04 o
  -4   9   4        189.14        211.91        17.79 o
  -3   9   4        187.44        153.51        13.22 o
  -2   9   4        235.31        246.78        13.30 o
  -1   9   4       2019.56       2188.80        42.52 o
   0   9   4        370.87        486.76        20.31 o
   1   9   4       2021.66       2201.80        68.60 o
   2   9   4        234.93        239.44        18.89 o
   3   9   4        186.89        218.47        19.42 o
   4   9   4        188.34        175.75        19.31 o
   5   9   4        100.82         86.33        15.26 o
   6   9   4        135.58        190.95        22.01 o
   7   9   4         51.03        104.33        35.88 o
  -7  10   4        159.13        131.40        29.44 o
  -6  10   4         73.71         90.28        26.50 o
  -5  10   4        250.96        226.13        32.78 o
  -4  10   4         36.29         31.20        18.47 o
  -3  10   4        480.22        377.82        22.90 o
  -2  10   4        568.19        569.00        20.17 o
  -1  10   4        926.63       1028.12        31.15 o
   0  10   4       1355.67       1660.69        38.72 o
   1  10   4        927.68       1064.64        45.96 o
   2  10   4        570.22        666.67        33.16 o
   3  10   4        480.50        466.33        29.26 o
   4  10   4         36.16         55.46        12.27 o
   5  10   4        251.12        237.47        25.81 o
   6  10   4         73.82         66.58        15.21 o
   7  10   4        159.26        176.35        29.42 o
  -6  11   4         38.09        144.97        34.12 o
  -5  11   4        303.20        318.04        46.73 o
  -4  11   4        136.88         98.04        20.07 o
  -3  11   4        610.15        554.12        25.02 o
  -2  11   4       1355.72       1325.04        33.90 o
  -1  11   4        797.56        883.52        30.49 o
   0  11   4        485.44        606.45        25.05 o
   1  11   4        797.36        858.54        44.65 o
   2  11   4       1356.92       1472.83        51.58 o
   3  11   4        610.97        653.60        56.26 o
   4  11   4        137.45        141.52        18.98 o
   5  11   4        303.02        287.88        27.31 o
   6  11   4         38.07         75.82        18.24 o
  -6  12   4         52.57         97.42        28.98 o
  -5  12   4        134.46        143.09        48.69 o
  -4  12   4        234.38        266.02        36.57 o
  -3  12   4        533.70        520.93        38.56 o
  -2  12   4        814.64        818.64        31.41 o
  -1  12   4       2130.69       2193.36        50.64 o
   0  12   4        635.93        686.25        27.53 o
   1  12   4       2131.09       2293.41        87.93 o
   2  12   4        812.89        915.93        43.05 o
   3  12   4        534.29        600.21        52.53 o
   4  12   4        234.15        227.82        27.45 o
   5  12   4        134.34        141.43        19.96 o
   6  12   4         52.56         73.64        17.46 o
  -6  13   4        151.95        144.10        26.06 o
  -5  13   4        192.85        246.49        28.10 o
  -4  13   4        136.84        244.03        27.21 o
  -3  13   4         90.98        128.82        20.65 o
  -2  13   4       1269.69       1234.76        54.82 o
  -1  13   4        262.55        279.73        19.27 o
   0  13   4       4282.04       4616.48        79.89 o
   1  13   4        262.06        296.54        21.84 o
   2  13   4       1271.33       1309.72        59.00 o
   3  13   4         91.24        106.22        17.37 o
   4  13   4        136.67        163.49        22.34 o
   5  13   4        193.20        218.03        37.83 o
   6  13   4        151.50        145.72        39.53 o
  -5  14   4        420.75        377.16        50.71 o
  -4  14   4        678.99        711.56        57.76 o
  -3  14   4        379.42        356.83        31.65 o
  -2  14   4       1179.86       1034.77        43.51 o
  -1  14   4        720.75        674.05        30.76 o
   0  14   4        503.89        523.67        26.85 o
   1  14   4        719.52        749.50        45.51 o
   2  14   4       1179.47       1269.62        68.99 o
   3  14   4        378.86        415.58        37.10 o
   4  14   4        679.07        645.25        55.74 o
   5  14   4        420.24        435.89        37.26 o
  -5  15   4         46.05         77.92        21.49 o
  -4  15   4        365.53        331.67        32.04 o
  -3  15   4         95.75         72.21        16.69 o
  -2  15   4        108.37        109.81        17.99 o
  -1  15   4         36.16         37.78        10.93 o
   0  15   4          4.14          3.39         9.77 o
   1  15   4         36.26         53.52        12.93 o
   2  15   4        108.15        155.97        27.14 o
   3  15   4         95.67        107.95        19.84 o
   4  15   4        365.04        335.45        32.28 o
   5  15   4         46.10         53.39        14.89 o
  -4  16   4        151.78        165.34        25.07 o
  -3  16   4         21.98         39.74        13.29 o
  -2  16   4        119.56        111.64        18.27 o
  -1  16   4          5.49         -1.88         9.84 o
   0  16   4          3.98         17.64        10.05 o
   1  16   4          5.35         19.54         9.60 o
   2  16   4        119.28         99.79        23.01 o
   3  16   4         22.08         30.40        15.29 o
   4  16   4        151.94        119.77        21.61 o
  -3  17   4         54.02         49.37        16.30 o
  -2  17   4        113.69        110.32        20.78 o
  -1  17   4         30.17         35.37        16.68 o
   0  17   4         77.97         63.30        15.32 o
   1  17   4         30.44         23.09        12.77 o
   2  17   4        113.82         93.51        20.27 o
   3  17   4         53.31         79.50        19.37 o
  -2  18   4         68.04         60.22        16.75 o
  -1  18   4         23.55         26.74        16.17 o
   0  18   4          3.99          9.82        13.53 o
   1  18   4         23.46         20.29        12.12 o
   2  18   4         67.93         77.38        21.05 o
   1   0   5        128.69        154.07         8.34 o
   2   0   5       1111.27       1016.26        52.09 o
   3   0   5        389.10        334.80        17.55 o
   4   0   5         37.63         23.77         6.55 o
   5   0   5        303.13        231.15        18.42 o
   6   0   5        403.64        339.37        24.95 o
   7   0   5          5.11         18.99        27.19 o
   8   0   5          2.85         32.56        24.77 o
  -8   1   5         56.77         36.35        36.06 o
  -7   1   5        167.47        173.11        29.76 o
  -6   1   5          0.99         25.72        10.78 o
  -5   1   5        346.64        318.63        19.67 o
  -4   1   5        368.09        322.83        17.65 o
  -3   1   5        748.15        782.87        25.68 o
  -2   1   5       1167.85       1006.27        29.88 o
  -1   1   5        868.84        751.29        18.29 o
   0   1   5         28.18         14.16         2.45 o
   1   1   5        869.31        801.90        22.27 o
   2   1   5       1168.04       1120.50        36.87 o
   3   1   5        749.01        812.99        23.05 o
   4   1   5        368.47        320.63        17.81 o
   5   1   5        346.43        256.18        18.65 o
   6   1   5          0.98          6.35        14.70 o
   7   1   5        167.56        204.09        26.89 o
   8   1   5         56.69         89.62        32.62 o
  -8   2   5          1.83          6.84        28.82 o
  -7   2   5         34.21         59.08        41.33 o
  -6   2   5        628.57        638.56        33.95 o
  -5   2   5        116.05        109.13        11.50 o
  -4   2   5        856.41        745.18        29.60 o
  -3   2   5        207.20        203.43        11.48 o
  -2   2   5       3741.73       3473.41       159.60 o
  -1   2   5       1194.22       1065.76        23.94 o
   0   2   5       3802.94       3493.48        44.55 o
   1   2   5       1192.34        958.56        29.97 o
   2   2   5       3740.54       3531.70        42.22 o
   3   2   5        207.65        201.71        17.21 o
   4   2   5        856.70        803.97        39.35 o
   5   2   5        115.72        118.87        15.84 o
   6   2   5        627.88        587.35        36.80 o
   7   2   5         34.27         54.76        14.36 o
   8   2   5          1.81         -8.03        19.13 o
  -8   3   5         28.54        103.92        43.48 o
  -7   3   5         84.88        104.65        34.35 o
  -6   3   5        160.03        211.38        26.14 o
  -5   3   5         17.90         19.92         5.23 o
  -4   3   5        287.18        279.80        19.89 o
  -3   3   5        896.92        798.73        39.36 o
  -2   3   5        339.84        320.17        14.95 o
  -1   3   5         66.34         92.74         5.10 o
   0   3   5        959.27        963.14        21.73 o
   1   3   5         66.15        101.52         6.84 o
   2   3   5        339.09        342.66        28.69 o
   3   3   5        898.31        981.69        57.75 o
   4   3   5        287.52        272.89        30.28 o
   5   3   5         18.18         14.10         9.43 o
   6   3   5        160.28        197.81        23.33 o
   7   3   5         84.96         78.52        21.67 o
   8   3   5         28.34         33.56        55.55 o
  -8   4   5         85.65        134.45        41.62 o
  -7   4   5         18.06         27.16        18.22 o
  -6   4   5       1064.04        865.18        75.92 o
  -5   4   5        185.95        173.23        13.62 o
  -4   4   5        509.05        476.93        22.43 o
  -3   4   5        882.19        778.94        35.87 o
  -2   4   5        326.21        302.95        22.71 o
  -1   4   5       2828.90       3038.66        40.05 o
   0   4   5         49.97         32.30         4.81 o
   1   4   5       2831.42       3005.35        49.59 o
   2   4   5        327.11        299.83        24.60 o
   3   4   5        883.04        859.71        67.81 o
   4   4   5        508.37        489.43        46.97 o
   5   4   5        185.28        152.76        34.51 o
   6   4   5       1062.77       1038.13        50.72 o
   7   4   5         18.22         53.03        15.90 o
   8   4   5         85.66        137.10        28.92 o
  -7   5   5          9.80         30.29        27.02 o
  -6   5   5        107.99        143.71        23.25 o
  -5   5   5        174.41        132.36        21.65 o
  -4   5   5        197.31        245.56        16.15 o
  -3   5   5        243.69        217.60        10.00 o
  -2   5   5        673.74        738.11        24.69 o
  -1   5   5       2399.05       2519.76        35.92 o
   0   5   5       3814.69       4770.80        74.40 o
   1   5   5       2399.47       2710.09        45.48 o
   2   5   5        673.08        711.84        35.49 o
   3   5   5        243.43        246.54         9.85 o
   4   5   5        196.56        203.11        26.37 o
   5   5   5        173.81        171.54        29.08 o
   6   5   5        107.59        123.27        19.91 o
   7   5   5          9.78         35.46        23.30 o
  -7   6   5        100.65         96.75        23.77 o
  -6   6   5        199.23        184.08        68.94 o
  -5   6   5        218.86        260.55        42.74 o
  -4   6   5        338.27        290.44        31.89 o
  -3   6   5       1591.37       1368.79       111.33 o
  -2   6   5       3809.83       3787.44        87.41 o
  -1   6   5       1588.05       1857.00        30.89 o
   0   6   5        713.72        856.95        28.16 o
   1   6   5       1587.21       1914.01        66.23 o
   2   6   5       3809.84       4082.23        62.47 o
   3   6   5       1588.98       1599.78        41.81 o
   4   6   5        338.71        252.49        25.30 o
   5   6   5        218.47        212.90        33.94 o
   6   6   5        199.25        216.28        25.06 o
   7   6   5        100.28        141.82        64.76 o
  -7   7   5          0.24         21.06        25.26 o
  -6   7   5         84.71         77.90        27.09 o
  -5   7   5        141.54        129.19        23.07 o
  -4   7   5        111.27        111.44        20.10 o
  -3   7   5        150.64        112.44        11.03 o
  -2   7   5        850.12        860.71        22.35 o
  -1   7   5        246.75        232.91        12.24 o
   0   7   5       3459.38       4302.73        57.04 o
   1   7   5        247.78        266.39        25.19 o
   2   7   5        850.73        952.89        33.02 o
   3   7   5        151.23        114.07        12.58 o
   4   7   5        111.61         88.57        12.60 o
   5   7   5        141.40        121.68        18.61 o
   6   7   5         84.91         61.67        15.61 o
   7   7   5          0.23          8.17        19.55 o
  -7   8   5        527.02        498.31        98.79 o
  -6   8   5          8.36         24.52        15.88 o
  -5   8   5        826.45        805.38        74.73 o
  -4   8   5         81.09         84.39        12.07 o
  -3   8   5        639.14        573.24        41.08 o
  -2   8   5        442.12        442.38        16.85 o
  -1   8   5        138.70        166.72        12.78 o
   0   8   5        352.12        455.57        22.26 o
   1   8   5        138.48        180.33        18.24 o
   2   8   5        442.21        464.52        24.76 o
   3   8   5        640.13        635.77        30.41 o
   4   8   5         80.72         82.26        12.90 o
   5   8   5        826.95        834.13        51.52 o
   6   8   5          8.20         37.06        13.53 o
   7   8   5        527.47        455.84        58.70 o
  -7   9   5        189.28        170.57        30.78 o
  -6   9   5        106.21        141.67        26.12 o
  -5   9   5        220.21        232.04        28.60 o
  -4   9   5        363.19        364.27        31.41 o
  -3   9   5         87.42         94.15         7.56 o
  -2   9   5       2167.01       2199.14        41.95 o
  -1   9   5        446.54        489.76        20.52 o
   0   9   5        355.27        460.33        19.29 o
   1   9   5        447.26        468.77        34.14 o
   2   9   5       2167.02       2491.85       113.81 o
   3   9   5         87.59         95.18        13.54 o
   4   9   5        363.05        402.10        27.35 o
   5   9   5        220.60        240.11        24.72 o
   6   9   5        106.54        128.65        21.97 o
   7   9   5        189.76        247.56        33.27 o
  -7  10   5          0.77         79.46        25.15 o
  -6  10   5         15.76         22.40        14.47 o
  -5  10   5          8.76         47.39        17.91 o
  -4  10   5        104.77         78.85        23.43 o
  -3  10   5        195.71        187.29        10.77 o
  -2  10   5        112.80        105.41         9.58 o
  -1  10   5        250.50        273.51        21.79 o
   0  10   5         44.16         64.41         9.05 o
   1  10   5        250.89        292.30        19.19 o
   2  10   5        112.91        144.98        16.18 o
   3  10   5        196.31        221.39        21.00 o
   4  10   5        105.16        100.60        15.19 o
   5  10   5          8.82         17.34         9.32 o
   6  10   5         15.95         22.60        12.55 o
   7  10   5          0.77         11.12        15.05 o
  -6  11   5        287.70        263.99        32.99 o
  -5  11   5         35.67         61.24        18.07 o
  -4  11   5        367.88        385.09        61.74 o
  -3  11   5        333.13        311.71        22.14 o
  -2  11   5       1060.49       1112.27        31.87 o
  -1  11   5       2254.08       2393.53        55.15 o
   0  11   5        433.68        476.88        22.14 o
   1  11   5       2255.48       2650.95       148.93 o
   2  11   5       1062.09       1227.74        49.11 o
   3  11   5        333.28        335.36        26.43 o
   4  11   5        367.86        399.03        31.41 o
   5  11   5         35.59         37.39        12.76 o
   6  11   5        287.56        334.41        38.68 o
  -6  12   5         53.40         83.67        27.36 o
  -5  12   5        228.09        244.31        32.46 o
  -4  12   5        259.59        245.82        30.59 o
  -3  12   5       1562.44       1640.74        64.87 o
  -2  12   5         53.94         48.52         7.85 o
  -1  12   5       3519.89       3847.63        72.28 o
   0  12   5         53.41         62.61         9.31 o
   1  12   5       3516.91       4371.67       105.79 o
   2  12   5         54.32         81.40        14.68 o
   3  12   5       1560.55       1848.69        79.57 o
   4  12   5        259.63        272.26        25.88 o
   5  12   5        227.31        304.12        34.54 o
   6  12   5         53.36         21.44        16.73 o
  -5  13   5        112.40        118.16        23.24 o
  -4  13   5        363.68        382.52        31.93 o
  -3  13   5         61.17         86.00        19.62 o
  -2  13   5       1760.75       1649.06        55.95 o
  -1  13   5         60.55         66.25        10.74 o
   0  13   5        179.73        204.60        21.22 o
   1  13   5         60.60         49.33        16.32 o
   2  13   5       1758.65       1833.24        69.35 o
   3  13   5         61.22         85.36        15.86 o
   4  13   5        364.04        388.89        32.19 o
   5  13   5        112.76        171.65        27.16 o
  -5  14   5        209.87        249.41        38.38 o
  -4  14   5         46.84        126.78        26.50 o
  -3  14   5        472.59        459.96        35.08 o
  -2  14   5       1072.07       1050.33        44.07 o
  -1  14   5        944.47        857.40        34.48 o
   0  14   5       1375.08       1391.97        48.76 o
   1  14   5        944.53        921.58        40.18 o
   2  14   5       1073.57       1158.52        62.38 o
   3  14   5        472.25        496.84        36.45 o
   4  14   5         46.92         12.33        23.08 o
   5  14   5        209.23        214.46        29.46 o
  -4  15   5         75.02        122.99        22.71 o
  -3  15   5        109.54        123.01        19.23 o
  -2  15   5        198.71        183.67        23.19 o
  -1  15   5        176.01        156.27        16.54 o
   0  15   5        103.63        109.33        16.08 o
   1  15   5        175.85        170.89        19.34 o
   2  15   5        198.20        200.11        24.16 o
   3  15   5        109.83        127.19        21.35 o
   4  15   5         74.40         65.88        15.19 o
  -4  16   5         15.98         55.11        20.51 o
  -3  16   5         10.66         -3.82        13.12 o
  -2  16   5         10.17          5.50        11.83 o
  -1  16   5         58.23         63.01        13.74 o
   0  16   5          7.19          2.52        10.80 o
   1  16   5         58.34         42.92        10.41 o
   2  16   5         10.20         16.28        11.73 o
   3  16   5         10.79         -9.88        12.76 o
   4  16   5         16.18         75.65        19.60 o
  -3  17   5          2.24         -4.98        15.44 o
  -2  17   5         16.23          6.86        12.76 o
  -1  17   5        149.57        160.05        22.70 o
   0  17   5         19.43         27.14        12.51 o
   1  17   5        150.74        173.22        24.57 o
   2  17   5         15.95         29.32        15.55 o
   3  17   5          2.25          5.67        18.63 o
  -2  18   5         12.92          4.90        13.67 o
  -1  18   5         30.18         21.12        21.45 o
   0  18   5         26.36         62.32        16.98 o
   1  18   5         30.12         24.87        15.47 o
   2  18   5         12.97         21.46        15.79 o
   0   0   6        147.21        151.22        10.88 o
   1   0   6         15.59         31.81         4.40 o
   2   0   6         94.43         79.97         7.49 o
   3   0   6         52.13         44.09         7.79 o
   4   0   6         38.12         32.01         7.23 o
   5   0   6        246.46        176.52        16.49 o
   6   0   6        282.00        324.23        39.42 o
   7   0   6        231.67        227.81        46.24 o
   8   0   6         28.33         56.74        62.93 o
  -8   1   6         34.96         25.01        33.03 o
  -7   1   6          7.64         43.41        20.84 o
  -6   1   6        300.56        274.48        23.91 o
  -5   1   6         79.86         72.24        10.53 o
  -4   1   6        376.76        370.02        19.41 o
  -3   1   6        211.80        203.93        12.78 o
  -2   1   6       2782.50       2486.61       122.85 o
  -1   1   6        717.01        664.43        21.97 o
   0   1   6      15906.73      14221.12       209.20 o
   1   1   6        717.52        664.58        31.93 o
   2   1   6       2783.80       2689.23        76.04 o
   3   1   6        212.46        204.33        15.67 o
   4   1   6        376.59        412.11        21.00 o
   5   1   6         80.10         83.50        14.54 o
   6   1   6        301.61        280.58        27.45 o
   7   1   6          7.63         25.80        14.54 o
   8   1   6         35.21         34.54        20.72 o
  -8   2   6         27.40         -0.34        24.09 o
  -7   2   6         51.42         72.92        20.50 o
  -6   2   6         26.84         37.52        20.13 o
  -5   2   6         37.47         42.56         8.74 o
  -4   2   6        133.81        107.09        10.13 o
  -3   2   6       1153.50       1027.77        26.40 o
  -2   2   6        533.84        532.16        20.52 o
  -1   2   6        490.61        436.55        12.95 o
   0   2   6       4924.56       4627.55        50.53 o
   1   2   6        490.78        436.54        11.15 o
   2   2   6        533.67        596.75        16.66 o
   3   2   6       1152.65       1122.87        69.69 o
   4   2   6        133.30        133.53        11.78 o
   5   2   6         37.46         53.67        10.00 o
   6   2   6         26.78         33.28        13.40 o
   7   2   6         51.30         42.69        14.53 o
   8   2   6         27.35         17.12        18.42 o
  -8   3   6         14.87         33.76        35.96 o
  -7   3   6        158.95        170.95        41.43 o
  -6   3   6         86.92         86.61        17.92 o
  -5   3   6        184.54        138.82        11.87 o
  -4   3   6        431.07        414.91        18.57 o
  -3   3   6         78.68         75.26         7.04 o
  -2   3   6         93.68         93.70         8.07 o
  -1   3   6        582.73        557.39        21.52 o
   0   3   6       1176.28       1254.69        25.95 o
   1   3   6        582.99        575.51        15.16 o
   2   3   6         94.03         87.89         9.66 o
   3   3   6         78.49         74.02         8.86 o
   4   3   6        431.12        435.70        24.38 o
   5   3   6        184.51        160.92        16.12 o
   6   3   6         86.96        109.91        16.02 o
   7   3   6        158.81        130.66        22.00 o
   8   3   6         14.75         60.19        51.42 o
  -8   4   6         33.83         39.48        32.83 o
  -7   4   6        178.93        148.13        37.72 o
  -6   4   6        442.74        500.63        56.40 o
  -5   4   6         17.56         15.64         6.16 o
  -4   4   6       1082.63       1003.20        33.19 o
  -3   4   6        109.00        133.40         8.15 o
  -2   4   6       7481.05       6409.88       313.76 o
  -1   4   6       2078.32       2333.95        57.72 o
   0   4   6        457.04        450.99        19.67 o
   1   4   6       2078.05       2241.35        35.94 o
   2   4   6       7475.76       7397.12       163.01 o
   3   4   6        109.14        136.69        10.98 o
   4   4   6       1082.92       1043.32        58.28 o
   5   4   6         17.47         24.48        10.72 o
   6   4   6        442.84        480.03        33.18 o
   7   4   6        178.85        182.53        27.78 o
   8   4   6         33.62         53.50        27.90 o
  -7   5   6          6.96         25.26        22.23 o
  -6   5   6          1.75         21.15        16.56 o
  -5   5   6        126.96        101.97        12.51 o
  -4   5   6        100.33         93.63        14.59 o
  -3   5   6        509.03        391.81        14.27 o
  -2   5   6         79.39         60.38         4.41 o
  -1   5   6       1930.80       2041.32        32.96 o
   0   5   6       7120.37       7095.29        79.70 o
   1   5   6       1931.33       2122.39        40.10 o
   2   5   6         79.56         61.03         8.48 o
   3   5   6        508.05        450.29        20.49 o
   4   5   6        100.37        107.74        16.19 o
   5   5   6        126.61         63.10        19.19 o
   6   5   6          1.75          8.76        19.91 o
   7   5   6          6.93         49.62        34.84 o
  -7   6   6         95.62         92.58        32.93 o
  -6   6   6        207.26        265.60        57.06 o
  -5   6   6        436.87        417.30        42.60 o
  -4   6   6        278.61        244.12        19.02 o
  -3   6   6       2759.81       2611.25        66.42 o
  -2   6   6        617.47        650.97        18.71 o
  -1   6   6       2991.86       3467.35        47.98 o
   0   6   6         15.78         31.64         6.86 o
   1   6   6       2992.69       3695.44        79.21 o
   2   6   6        616.63        735.02        58.23 o
   3   6   6       2756.50       2707.91        84.84 o
   4   6   6        278.73        247.74        18.21 o
   5   6   6        435.98        389.50        34.63 o
   6   6   6        207.54        221.75        38.73 o
   7   6   6         95.95        196.89        37.94 o
  -7   7   6         82.64        114.81        33.51 o
  -6   7   6         13.01         28.86        16.39 o
  -5   7   6         58.82         69.59        22.17 o
  -4   7   6        128.24        144.83        16.95 o
  -3   7   6        652.42        542.39        15.87 o
  -2   7   6       1294.82       1343.07        30.22 o
  -1   7   6       5067.22       5483.27        94.82 o
   0   7   6       1130.11       1299.62        35.78 o
   1   7   6       5071.73       5972.57        93.11 o
   2   7   6       1295.49       1528.79        41.29 o
   3   7   6        652.08        626.46        36.20 o
   4   7   6        128.62        168.25        15.83 o
   5   7   6         58.67         48.73        10.78 o
   6   7   6         12.92         52.78        21.53 o
   7   7   6         82.43        178.77        43.51 o
  -7   8   6         12.40         46.05        38.33 o
  -6   8   6        222.66        203.78        57.21 o
  -5   8   6         80.73        124.41        25.22 o
  -4   8   6         54.86         46.04        10.81 o
  -3   8   6        124.82        109.96        10.98 o
  -2   8   6        248.99        249.41        14.52 o
  -1   8   6        146.10        152.48        12.03 o
   0   8   6        474.63        582.08        22.97 o
   1   8   6        146.14        141.86        14.41 o
   2   8   6        249.99        283.68        30.35 o
   3   8   6        125.47        151.42        28.98 o
   4   8   6         54.72         58.48        11.43 o
   5   8   6         80.77         83.24        16.26 o
   6   8   6        222.28        205.40        27.70 o
   7   8   6         12.34        150.74        39.84 o
  -7   9   6         86.21         85.92        26.10 o
  -6   9   6         69.24         90.11        36.50 o
  -5   9   6        156.56        190.00        30.61 o
  -4   9   6         72.34         64.32        10.78 o
  -3   9   6        599.79        548.64        23.75 o
  -2   9   6        119.11        112.24         9.81 o
  -1   9   6        750.08        789.28        23.46 o
   0   9   6        952.86       1103.21        33.35 o
   1   9   6        749.79        859.84        34.66 o
   2   9   6        119.49        137.76        17.73 o
   3   9   6        599.78        658.60        32.60 o
   4   9   6         72.02         62.22        12.51 o
   5   9   6        156.46        189.47        20.46 o
   6   9   6         69.10         92.05        25.02 o
   7   9   6         86.09        148.57        39.91 o
  -6  10   6          7.12         28.55        17.70 o
  -5  10   6        101.97         97.72        20.61 o
  -4  10   6        194.74        161.74        22.53 o
  -3  10   6         53.36         48.02         6.31 o
  -2  10   6         83.90         68.45        10.53 o
  -1  10   6        325.13        286.65        15.24 o
   0  10   6          0.22         12.66         7.19 o
   1  10   6        325.11        348.01        24.70 o
   2  10   6         83.49         86.47        13.35 o
   3  10   6         53.88         45.71        10.60 o
   4  10   6        193.93        248.61        22.84 o
   5  10   6        102.35         83.98        14.70 o
   6  10   6          7.12         11.52        14.50 o
  -6  11   6        129.49        128.90        28.46 o
  -5  11   6         32.25         22.14        16.93 o
  -4  11   6        402.42        312.16        32.82 o
  -3  11   6        537.09        537.58        26.18 o
  -2  11   6        723.74        739.06        25.84 o
  -1  11   6        358.98        371.11        21.03 o
   0  11   6        134.27        129.02        14.00 o
   1  11   6        358.39        399.52        27.40 o
   2  11   6        723.13        858.52        40.11 o
   3  11   6        536.12        573.79        33.31 o
   4  11   6        402.57        380.21        41.34 o
   5  11   6         32.53         33.34        11.83 o
   6  11   6        129.58        175.48        29.54 o
  -6  12   6         97.47        105.40        62.88 o
  -5  12   6        439.94        449.99        55.86 o
  -4  12   6        110.15        119.03        22.10 o
  -3  12   6       1007.49       1012.63        55.71 o
  -2  12   6          5.31         21.18         6.01 o
  -1  12   6       1297.12       1240.07        42.98 o
   0  12   6         43.85         67.49        11.59 o
   1  12   6       1296.61       1509.35        57.98 o
   2  12   6          5.31         14.26         9.34 o
   3  12   6       1006.44        933.79        60.98 o
   4  12   6        110.49         90.36        16.12 o
   5  12   6        439.24        449.69        34.52 o
   6  12   6         97.52        117.16        26.60 o
  -5  13   6         80.88         85.45        21.55 o
  -4  13   6         12.00         23.32        16.57 o
  -3  13   6        291.14        273.14        26.36 o
  -2  13   6       1142.46       1064.18        33.93 o
  -1  13   6        282.40        247.83        23.26 o
   0  13   6       1049.55       1058.85        41.08 o
   1  13   6        283.79        332.09        29.05 o
   2  13   6       1143.14       1117.92        58.29 o
   3  13   6        291.43        303.25        27.57 o
   4  13   6         12.05         -2.02        11.68 o
   5  13   6         80.83         48.84        15.95 o
  -5  14   6        171.05        174.07        27.26 o
  -4  14   6        204.94        222.66        25.95 o
  -3  14   6        411.37        340.25        38.04 o
  -2  14   6        306.03        339.98        25.55 o
  -1  14   6        639.89        536.67        34.87 o
   0  14   6          0.53         27.40         9.96 o
   1  14   6        639.80        638.82        39.95 o
   2  14   6        304.97        352.95        31.12 o
   3  14   6        412.71        386.29        42.66 o
   4  14   6        204.94        173.52        24.05 o
   5  14   6        171.30        195.35        29.69 o
  -4  15   6         39.58         50.29        15.95 o
  -3  15   6        328.10        298.56        29.27 o
  -2  15   6        116.43        110.00        18.98 o
  -1  15   6        404.85        393.56        27.46 o
   0  15   6         99.99         59.99        13.63 o
   1  15   6        404.25        393.19        32.85 o
   2  15   6        116.25        110.44        19.22 o
   3  15   6        327.68        315.59        43.99 o
   4  15   6         39.69         26.77        22.48 o
  -4  16   6         27.10         18.33        12.59 o
  -3  16   6        199.97        171.61        24.53 o
  -2  16   6        226.36        188.82        24.16 o
  -1  16   6        145.74        128.27        20.23 o
   0  16   6         14.26        -10.21        10.21 o
   1  16   6        146.93        164.64        27.62 o
   2  16   6        226.96        201.85        26.83 o
   3  16   6        199.75        258.76        31.25 o
   4  16   6         27.29         44.96        16.40 o
  -3  17   6        123.57        105.51        26.80 o
  -2  17   6        188.05        144.91        25.57 o
  -1  17   6        152.16         98.75        17.94 o
   0  17   6          1.10          5.53        11.45 o
   1  17   6        152.22        184.58        25.95 o
   2  17   6        188.12        175.49        25.40 o
   3  17   6        124.02         85.16        19.23 o
  -2  18   6        329.55        234.87        41.90 o
  -1  18   6         87.48         76.56        23.77 o
   0  18   6         46.35         36.28        13.74 o
   1  18   6         87.47         86.90        20.18 o
   2  18   6        330.16        268.42        30.68 o
   1   0   7       1959.93       1770.27        47.46 o
   2   0   7        452.31        380.71        16.48 o
   3   0   7       1510.88       1465.55        49.13 o
   4   0   7         24.66         17.20         6.56 o
   5   0   7        188.74        160.82        15.42 o
   6   0   7        571.30        484.23        29.25 o
   7   0   7         25.04          9.47        23.50 o
   8   0   7        103.02        124.87        52.13 o
  -8   1   7         49.00         38.45        30.88 o
  -7   1   7         73.71        101.43        25.63 o
  -6   1   7        104.61        136.62        15.52 o
  -5   1   7         44.03         52.49         9.73 o
  -4   1   7         69.63         47.90         8.19 o
  -3   1   7         56.31         51.22         4.75 o
  -2   1   7       1380.81       1284.04        37.56 o
  -1   1   7        141.06        118.65        10.44 o
   0   1   7        254.53        169.20         8.06 o
   1   1   7        141.25        121.85         6.76 o
   2   1   7       1379.01       1336.72        32.64 o
   3   1   7         56.27         39.92         7.03 o
   4   1   7         69.31         43.35         8.86 o
   5   1   7         43.97         54.74        12.23 o
   6   1   7        104.39        148.49        18.39 o
   7   1   7         73.83        102.90        19.62 o
   8   1   7         49.05         48.75        62.93 o
  -8   2   7         10.68          3.13        31.90 o
  -7   2   7          7.87         24.17        15.41 o
  -6   2   7        144.42        141.25        17.15 o
  -5   2   7        231.92        221.13        16.34 o
  -4   2   7       1024.77        945.61        29.65 o
  -3   2   7        121.80         91.23         8.64 o
  -2   2   7       1722.55       1586.27        64.93 o
  -1   2   7       2498.02       2326.88        88.53 o
   0   2   7       1517.60       1450.93        26.71 o
   1   2   7       2498.66       2326.98        30.54 o
   2   2   7       1723.12       1802.79        54.80 o
   3   2   7        121.25        104.06         7.03 o
   4   2   7       1023.77       1000.88        31.60 o
   5   2   7        231.62        243.24        19.00 o
   6   2   7        144.12        134.96        19.86 o
   7   2   7          7.97         26.19        10.69 o
   8   2   7         10.55          0.21        17.79 o
  -8   3   7        104.93        114.91        39.33 o
  -7   3   7         18.55         25.70        22.47 o
  -6   3   7        314.24        337.95        39.65 o
  -5   3   7        411.98        352.03        18.95 o
  -4   3   7        526.06        453.52        19.56 o
  -3   3   7        200.56        169.62        11.17 o
  -2   3   7       1198.58       1126.47        25.92 o
  -1   3   7        408.10        438.76        18.89 o
   0   3   7       7758.54       8364.37       247.01 o
   1   3   7        407.62        434.37        14.99 o
   2   3   7       1197.13       1122.88        60.80 o
   3   3   7        200.87        221.93        12.81 o
   4   3   7        525.88        480.34        28.90 o
   5   3   7        412.06        379.22        23.03 o
   6   3   7        314.16        311.57        34.14 o
   7   3   7         18.67         19.47        13.84 o
   8   3   7        104.79         55.57        78.44 o
  -7   4   7        207.58        207.54        42.11 o
  -6   4   7        246.03        370.42        53.35 o
  -5   4   7        493.03        464.22        33.83 o
  -4   4   7        210.27        201.74        14.19 o
  -3   4   7       2472.49       2131.86        41.27 o
  -2   4   7       2579.89       2077.81        38.82 o
  -1   4   7       2901.55       3077.06        72.96 o
   0   4   7       2466.23       2775.03        43.19 o
   1   4   7       2902.39       3068.80        92.38 o
   2   4   7       2579.98       2328.78       110.12 o
   3   4   7       2471.65       2414.10        74.52 o
   4   4   7        209.78        225.09        17.75 o
   5   4   7        493.04        533.20        27.90 o
   6   4   7        245.42        278.09        30.87 o
   7   4   7        207.50        233.83        29.65 o
  -7   5   7        312.04        358.16        55.21 o
  -6   5   7          5.88         12.17        15.24 o
  -5   5   7        109.17        108.70        11.59 o
  -4   5   7       1039.98        892.69        25.02 o
  -3   5   7        535.71        541.60        29.04 o
  -2   5   7       1911.41       1847.81        45.20 o
  -1   5   7       1443.84       1476.63        35.33 o
   0   5   7       3679.31       4094.39       104.57 o
   1   5   7       1441.82       1512.90        50.00 o
   2   5   7       1909.70       2201.14        55.12 o
   3   5   7        535.57        589.82        29.20 o
   4   5   7       1040.30        941.89        55.34 o
   5   5   7        108.61        112.35        18.61 o
   6   5   7          5.91          7.49        14.74 o
   7   5   7        312.11        363.77        38.49 o
  -7   6   7        361.12        269.54        50.42 o
  -6   6   7         60.31         83.15        25.26 o
  -5   6   7        391.52        401.70        79.90 o
  -4   6   7         20.03         20.54         7.05 o
  -3   6   7        122.11         91.37         9.85 o
  -2   6   7       1150.13       1138.72        31.26 o
  -1   6   7         52.84         55.24         7.15 o
   0   6   7         64.48         88.48        10.08 o
   1   6   7         52.49         64.51         9.07 o
   2   6   7       1151.41       1237.11        46.58 o
   3   6   7        121.97        132.32        12.33 o
   4   6   7         20.13         30.94         7.62 o
   5   6   7        391.01        400.08        30.05 o
   6   6   7         60.29         80.26        24.48 o
   7   6   7        360.81        405.68        41.14 o
  -7   7   7        123.18        161.61        41.77 o
  -6   7   7         96.28         55.94        22.38 o
  -5   7   7        151.41        149.13        26.58 o
  -4   7   7        145.94        149.15        28.95 o
  -3   7   7        401.72        324.77        17.50 o
  -2   7   7        422.99        471.42        29.24 o
  -1   7   7        158.88        150.43        10.95 o
   0   7   7         77.38         81.59         8.95 o
   1   7   7        158.91        169.83        14.08 o
   2   7   7        423.22        512.80        24.46 o
   3   7   7        401.42        386.56        33.37 o
   4   7   7        145.80        145.65        15.19 o
   5   7   7        151.34        136.67        18.49 o
   6   7   7         96.68        118.51        21.43 o
   7   7   7        123.12        258.25        36.56 o
  -7   8   7        183.50        164.69        41.28 o
  -6   8   7          5.74          8.52        16.83 o
  -5   8   7        167.00        163.66        49.27 o
  -4   8   7         43.22         15.42         8.63 o
  -3   8   7        253.47        203.98        16.78 o
  -2   8   7        308.79        248.47        19.25 o
  -1   8   7        305.54        371.45        18.11 o
   0   8   7       1350.81       1434.88        43.73 o
   1   8   7        305.88        410.81        24.98 o
   2   8   7        308.86        290.58        20.01 o
   3   8   7        253.70        265.54        19.45 o
   4   8   7         43.34         34.37         9.71 o
   5   8   7        167.22        159.21        17.32 o
   6   8   7          5.79         34.26        15.90 o
   7   8   7        183.81        187.49        54.57 o
  -7   9   7         81.88         56.28        26.87 o
  -6   9   7        139.31        139.76        46.78 o
  -5   9   7        307.58        300.85        42.77 o
  -4   9   7        219.24        226.78        20.19 o
  -3   9   7        411.99        319.10        15.46 o
  -2   9   7         70.57         72.69         9.17 o
  -1   9   7        241.61        265.19        16.77 o
   0   9   7       2244.09       2566.99        57.72 o
   1   9   7        242.04        306.91        21.81 o
   2   9   7         70.74         55.22        11.61 o
   3   9   7        412.22        410.78        25.63 o
   4   9   7        219.36        217.34        25.26 o
   5   9   7        308.17        300.61        24.93 o
   6   9   7        139.15        194.67        28.75 o
   7   9   7         82.12        187.66        42.32 o
  -6  10   7         25.62         55.61        32.56 o
  -5  10   7        133.97        109.53        26.87 o
  -4  10   7          0.72         -2.64         6.60 o
  -3  10   7        188.26        153.86        19.09 o
  -2  10   7         78.00         66.33         8.74 o
  -1  10   7        230.80        228.52        15.25 o
   0  10   7        854.79        914.40        37.16 o
   1  10   7        230.61        244.29        20.20 o
   2  10   7         78.48         70.98        18.40 o
   3  10   7        188.11        185.15        19.66 o
   4  10   7          0.74         12.68        13.33 o
   5  10   7        134.04        113.97        16.72 o
   6  10   7         25.49         41.64        19.59 o
  -6  11   7         32.67         61.49        23.14 o
  -5  11   7        185.06        206.82        68.10 o
  -4  11   7         82.11         47.54        18.39 o
  -3  11   7        122.38        142.90        17.47 o
  -2  11   7        121.52        127.65        14.81 o
  -1  11   7        241.81        253.20        16.74 o
   0  11   7        122.71        113.99        13.05 o
   1  11   7        241.05        265.64        22.69 o
   2  11   7        121.37        151.02        18.35 o
   3  11   7        122.75        153.97        28.17 o
   4  11   7         82.06         73.25        19.72 o
   5  11   7        185.07        183.90        21.77 o
   6  11   7         32.56         98.91        24.65 o
  -6  12   7          7.72         13.13        15.12 o
  -5  12   7        328.50        325.07       105.19 o
  -4  12   7        168.24        128.50        42.36 o
  -3  12   7       1074.41       1033.34        62.57 o
  -2  12   7        359.03        344.24        19.18 o
  -1  12   7        884.80        842.04        30.88 o
   0  12   7         14.25         22.50         8.95 o
   1  12   7        886.13        971.15        43.97 o
   2  12   7        359.88        436.55        40.10 o
   3  12   7       1074.17       1061.74        48.14 o
   4  12   7        168.45        165.10        24.35 o
   5  12   7        328.39        323.88        29.07 o
   6  12   7          7.71         26.05        17.49 o
  -5  13   7          7.91         11.03        17.44 o
  -4  13   7        170.99        185.56        95.81 o
  -3  13   7        378.39        350.50        33.59 o
  -2  13   7        478.92        455.66        23.20 o
  -1  13   7       1388.78       1252.22        39.32 o
   0  13   7        678.39        671.59        36.18 o
   1  13   7       1388.11       1471.75        67.50 o
   2  13   7        478.89        492.52        33.69 o
   3  13   7        377.99        413.68        31.95 o
   4  13   7        171.12        158.59        21.56 o
   5  13   7          7.93         21.39        15.69 o
  -5  14   7        256.95        218.28        60.12 o
  -4  14   7         57.28         58.02        30.67 o
  -3  14   7        316.94        293.10        32.89 o
  -2  14   7         15.05         34.31        17.93 o
  -1  14   7        171.39        158.47        15.70 o
   0  14   7        738.29        721.61        35.82 o
   1  14   7        171.66        187.13        22.90 o
   2  14   7         15.18          4.41        10.11 o
   3  14   7        316.32        323.00        30.52 o
   4  14   7         57.17         60.54        15.91 o
   5  14   7        256.66        269.17        52.03 o
  -4  15   7         62.07         64.09        18.93 o
  -3  15   7          2.09         23.69        13.86 o
  -2  15   7        281.29        286.96        35.77 o
  -1  15   7        187.78        156.43        15.81 o
   0  15   7         68.54         70.16        12.99 o
   1  15   7        188.40        207.78        25.09 o
   2  15   7        282.11        249.34        28.90 o
   3  15   7          2.14        -11.77        11.77 o
   4  15   7         62.17         69.68        17.14 o
  -4  16   7        132.50        110.86        28.40 o
  -3  16   7        308.61        246.22        32.40 o
  -2  16   7        321.85        329.24        35.17 o
  -1  16   7         78.69         82.44        14.64 o
   0  16   7         62.74         77.77        16.31 o
   1  16   7         78.64         86.52        19.25 o
   2  16   7        322.25        385.93        34.21 o
   3  16   7        308.91        281.30        31.55 o
   4  16   7        132.65        131.16        25.44 o
  -3  17   7         64.22         37.16        16.59 o
  -2  17   7         95.43        129.88        25.34 o
  -1  17   7         41.36         26.40        14.92 o
   0  17   7         30.46         58.86        18.19 o
   1  17   7         41.12         30.18        19.37 o
   2  17   7         95.79         80.21        18.55 o
   3  17   7         64.35         47.42        16.41 o
  -1  18   7         43.14         69.33        22.22 o
   0  18   7         24.61         38.09        46.34 o
   1  18   7         43.43         50.89        16.08 o
   0   0   8        967.09        873.38        29.10 o
   1   0   8        873.95        776.15        21.90 o
   2   0   8       1451.09       1377.92        39.78 o
   3   0   8        215.94        217.01         8.83 o
   4   0   8        813.88        715.43        29.56 o
   5   0   8        349.46        283.83        20.98 o
   6   0   8         28.01         41.60        13.48 o
   7   0   8         57.16        120.10        28.66 o
   8   0   8         20.12          5.96        53.84 o
  -8   1   8         14.34         87.45        52.57 o
  -7   1   8          1.95          7.49        13.61 o
  -6   1   8          1.86          5.10         7.60 o
  -5   1   8        158.44        170.08        15.32 o
  -4   1   8        233.44        203.02        15.52 o
  -3   1   8         89.51         93.16         9.11 o
  -2   1   8        295.57        266.45        13.80 o
  -1   1   8       1083.57        898.44        21.99 o
   0   1   8        736.40        790.52        17.95 o
   1   1   8       1082.88        911.39        16.86 o
   2   1   8        296.88        281.09        16.10 o
   3   1   8         89.88         97.33         7.41 o
   4   1   8        233.68        227.33        18.09 o
   5   1   8        158.70        172.61        17.20 o
   6   1   8          1.84          0.77         8.57 o
   7   1   8          2.01          7.33        10.90 o
   8   1   8         14.48         13.84        26.99 o
  -8   2   8         25.88         42.65        36.35 o
  -7   2   8         21.46         39.08        26.48 o
  -6   2   8         99.46        108.65        14.94 o
  -5   2   8         50.35         34.13         9.55 o
  -4   2   8         48.71         38.51         7.14 o
  -3   2   8        360.89        284.10        12.15 o
  -2   2   8        317.24        244.73        12.56 o
  -1   2   8       1415.46       1501.62        67.17 o
   0   2   8         21.02         23.70         4.22 o
   1   2   8       1416.70       1493.18        52.03 o
   2   2   8        316.71        268.18        12.29 o
   3   2   8        360.51        358.40        15.91 o
   4   2   8         49.01         34.36         9.94 o
   5   2   8         50.39         32.20         8.71 o
   6   2   8         99.39        105.49        17.21 o
   7   2   8         21.51         17.40        10.06 o
   8   2   8         25.96         14.21        18.59 o
  -7   3   8         51.89         63.27        28.87 o
  -6   3   8        147.38        227.58        27.81 o
  -5   3   8        224.29        179.90        14.43 o
  -4   3   8        172.47        186.14        18.99 o
  -3   3   8       2651.21       2390.92        41.81 o
  -2   3   8        520.67        456.20        19.16 o
  -1   3   8       1092.46       1038.44        29.02 o
   0   3   8         11.10         28.24         5.02 o
   1   3   8       1093.90       1123.96        27.23 o
   2   3   8        521.45        483.14        19.42 o
   3   3   8       2654.40       2492.45        72.09 o
   4   3   8        172.30        203.47        12.10 o
   5   3   8        224.89        221.96        18.33 o
   6   3   8        147.02        175.79        24.26 o
   7   3   8         51.96         60.99        21.32 o
  -7   4   8         73.45         62.19        25.55 o
  -6   4   8        246.38        216.28        40.65 o
  -5   4   8        117.80         87.63        12.26 o
  -4   4   8       1059.79        920.97        32.83 o
  -3   4   8        815.92        768.62        31.14 o
  -2   4   8        324.12        318.32        32.56 o
  -1   4   8       2203.32       2208.56        44.49 o
   0   4   8        626.63        627.35        26.63 o
   1   4   8       2203.43       2107.55        55.45 o
   2   4   8        323.04        382.95        20.75 o
   3   4   8        815.58        831.67        22.69 o
   4   4   8       1058.86        975.47        32.22 o
   5   4   8        118.16         87.06        13.40 o
   6   4   8        245.98        233.94        28.73 o
   7   4   8         73.58         82.15        19.86 o
  -7   5   8         12.33         23.50        19.54 o
  -6   5   8        145.57        143.59        30.14 o
  -5   5   8        120.73        139.28        17.07 o
  -4   5   8          6.91          9.53         4.15 o
  -3   5   8        925.10        741.77        21.24 o
  -2   5   8        796.98        769.22        32.43 o
  -1   5   8        805.90       1002.01        40.10 o
   0   5   8        941.30        971.33        28.29 o
   1   5   8        805.51        973.28        25.01 o
   2   5   8        798.45        881.07        45.19 o
   3   5   8        924.76        883.61        25.74 o
   4   5   8          7.08         12.33         5.97 o
   5   5   8        120.67        144.16        17.85 o
   6   5   8        145.74        144.99        22.65 o
   7   5   8         12.31         38.39        15.48 o
  -7   6   8         68.68        111.83        32.73 o
  -6   6   8        113.95         45.92        22.42 o
  -5   6   8        358.39        345.12        49.69 o
  -4   6   8        508.82        408.93        27.35 o
  -3   6   8        575.57        503.51        16.22 o
  -2   6   8        144.20        100.32         6.53 o
  -1   6   8       3443.40       3557.64        53.89 o
   0   6   8         59.30         53.57         8.04 o
   1   6   8       3441.56       3710.74       106.07 o
   2   6   8        144.00        139.85        11.54 o
   3   6   8        575.45        610.32        27.08 o
   4   6   8        508.73        479.95        41.87 o
   5   6   8        358.11        400.96        38.89 o
   6   6   8        113.98        113.98        22.46 o
   7   6   8         68.64        112.93        23.56 o
  -7   7   8        437.63        466.67        67.08 o
  -6   7   8        117.76        166.99        38.35 o
  -5   7   8        105.05         78.17        25.21 o
  -4   7   8         70.26         65.25        12.92 o
  -3   7   8        798.83        737.04        48.84 o
  -2   7   8        149.91        148.14        12.87 o
  -1   7   8       3456.60       3869.36       110.36 o
   0   7   8        262.17        300.82        18.46 o
   1   7   8       3454.89       4176.68        65.86 o
   2   7   8        150.42        200.88        18.20 o
   3   7   8        798.83        886.62        32.65 o
   4   7   8         70.30         84.85        16.08 o
   5   7   8        104.88        104.38        17.51 o
   6   7   8        117.99        174.33        31.48 o
   7   7   8        437.86        505.06        59.61 o
  -7   8   8        168.42        189.12        43.97 o
  -6   8   8         90.00         79.49        27.75 o
  -5   8   8        267.69        312.43        47.29 o
  -4   8   8         14.85         13.00         6.58 o
  -3   8   8        333.73        303.51        17.68 o
  -2   8   8         74.40         50.37         6.05 o
  -1   8   8        172.91        190.48        14.59 o
   0   8   8          1.24         10.15         6.07 o
   1   8   8        173.35        154.60        14.62 o
   2   8   8         74.84         72.40        14.53 o
   3   8   8        333.91        336.76        21.97 o
   4   8   8         14.80          2.98         6.84 o
   5   8   8        268.39        287.74        23.05 o
   6   8   8         90.58         76.78        18.11 o
   7   8   8        168.51        206.40        32.88 o
  -7   9   8        139.16        132.45        39.67 o
  -6   9   8         35.79         30.39        21.55 o
  -5   9   8         77.20        188.52       185.36 o
  -4   9   8        116.07         92.19        13.92 o
  -3   9   8        359.13        299.90        21.45 o
  -2   9   8        577.92        590.73        23.95 o
  -1   9   8        225.70        232.27        17.10 o
   0   9   8       1079.40       1180.74        41.43 o
   1   9   8        225.42        238.01        19.04 o
   2   9   8        578.12        721.21        43.58 o
   3   9   8        359.45        338.23        25.55 o
   4   9   8        115.78        130.79        20.35 o
   5   9   8         77.37        114.37        21.68 o
   6   9   8         35.74         28.32        19.91 o
   7   9   8        139.28        167.51        31.00 o
  -6  10   8         60.33         52.96        25.99 o
  -5  10   8         22.84         28.96        14.14 o
  -4  10   8         40.82         41.28        10.49 o
  -3  10   8        276.38        232.94        22.07 o
  -2  10   8         78.90         72.30         9.35 o
  -1  10   8        222.35        215.61        14.60 o
   0  10   8         71.53         64.44        10.45 o
   1  10   8        222.45        233.18        20.44 o
   2  10   8         78.18         86.97        12.81 o
   3  10   8        276.32        287.65        23.31 o
   4  10   8         40.80         23.44        10.17 o
   5  10   8         22.76         19.36        20.78 o
   6  10   8         60.39         73.24        20.27 o
  -6  11   8        200.19        164.20        32.98 o
  -5  11   8        101.94        176.01        40.60 o
  -4  11   8         43.39         40.70        17.38 o
  -3  11   8         60.41         58.91        11.05 o
  -2  11   8        279.15        249.29        17.57 o
  -1  11   8        298.26        305.84        18.86 o
   0  11   8        301.45        313.79        21.63 o
   1  11   8        298.96        305.44        23.99 o
   2  11   8        279.37        314.11        25.38 o
   3  11   8         60.55         75.86        12.84 o
   4  11   8         43.22         47.01        13.37 o
   5  11   8        102.21        181.95        38.95 o
   6  11   8        199.85        279.68        35.43 o
  -6  12   8         97.68         95.17        28.11 o
  -5  12   8         98.63         82.42        51.44 o
  -4  12   8        188.63        226.78        61.51 o
  -3  12   8        147.71        126.36        18.75 o
  -2  12   8         42.82         31.16         7.28 o
  -1  12   8       1063.29        965.73        33.49 o
   0  12   8          0.16          3.45         7.22 o
   1  12   8       1063.30       1183.14        48.25 o
   2  12   8         42.67         50.31        11.78 o
   3  12   8        147.57        122.80        18.45 o
   4  12   8        188.57        195.16        24.90 o
   5  12   8         98.62        140.21        26.07 o
   6  12   8         97.93         97.77        25.57 o
  -5  13   8         71.65         67.51        36.40 o
  -4  13   8         84.10         74.44        26.82 o
  -3  13   8        676.35        685.05        46.39 o
  -2  13   8        407.11        395.42        22.01 o
  -1  13   8        774.28        739.91        33.41 o
   0  13   8          0.04          8.47         9.33 o
   1  13   8        774.95        827.71        54.78 o
   2  13   8        406.81        449.74        32.66 o
   3  13   8        677.52        679.69        63.80 o
   4  13   8         83.89         60.50        16.55 o
   5  13   8         71.40         60.74        23.29 o
  -5  14   8        185.92        152.39        34.18 o
  -4  14   8        182.15        201.27        28.91 o
  -3  14   8        596.34        561.89        51.27 o
  -2  14   8        591.74        524.22        30.60 o
  -1  14   8        898.90        783.09        32.95 o
   0  14   8        774.05        675.29        39.51 o
   1  14   8        899.22        879.45        47.27 o
   2  14   8        591.70        594.89        38.40 o
   3  14   8        596.95        551.94        48.77 o
   4  14   8        181.92        207.04        26.32 o
   5  14   8        186.06        264.91        38.90 o
  -4  15   8         85.53         68.05        19.46 o
  -3  15   8         35.69         42.49        18.50 o
  -2  15   8         51.19         25.84        11.02 o
  -1  15   8         45.98         28.28         9.04 o
   0  15   8        138.80        104.04        14.81 o
   1  15   8         45.83         37.83        12.38 o
   2  15   8         51.13         64.52        16.38 o
   3  15   8         35.94         61.54        13.88 o
   4  15   8         85.63        129.63        24.18 o
  -3  16   8        174.67        124.57        25.16 o
  -2  16   8        338.23        324.51        36.93 o
  -1  16   8        282.11        242.22        22.83 o
   0  16   8         73.74         67.06        14.42 o
   1  16   8        281.58        241.30        27.20 o
   2  16   8        339.12        362.44        35.94 o
   3  16   8        173.86        125.22        21.49 o
  -2  17   8         53.58         49.17        17.51 o
  -1  17   8        172.45        173.53        34.66 o
   0  17   8         30.27         34.52        18.86 o
   1  17   8        171.90        141.39        23.30 o
   2  17   8         53.50         40.06        22.09 o
  -1  18   8         85.17         47.89        38.86 o
   0  18   8        122.91        159.59        24.04 o
   1  18   8         84.87         58.80        23.49 o
   1   0   9       1031.20        831.21        21.61 o
   2   0   9        975.51        867.61        26.50 o
   3   0   9        112.98        126.39        11.74 o
   4   0   9        271.58        235.61        17.76 o
   5   0   9        142.87        154.48        15.93 o
   6   0   9         70.89         53.50        12.28 o
   7   0   9        265.15        317.06        48.61 o
   8   0   9          0.60        -49.39        49.39 o
  -7   1   9         46.12         40.94        19.54 o
  -6   1   9          9.24         15.10         8.28 o
  -5   1   9        252.85        199.10        17.39 o
  -4   1   9          5.28          6.63         6.52 o
  -3   1   9       1831.33       1608.42        45.29 o
  -2   1   9        478.39        486.93        24.81 o
  -1   1   9        542.81        495.96        17.20 o
   0   1   9       7654.42       7641.58       128.25 o
   1   1   9        542.17        504.36        14.89 o
   2   1   9        478.35        489.46        13.33 o
   3   1   9       1829.42       1723.14        28.43 o
   4   1   9          5.31         -2.12         6.54 o
   5   1   9        252.44        208.86        21.80 o
   6   1   9          9.25         11.71        10.59 o
   7   1   9         45.92         46.13        24.21 o
  -7   2   9         70.81         93.56        36.40 o
  -6   2   9        264.02        283.70        24.74 o
  -5   2   9          6.23         12.68         6.11 o
  -4   2   9        814.25        751.34        33.24 o
  -3   2   9        950.22        884.14        36.09 o
  -2   2   9       1333.80       1088.29        27.15 o
  -1   2   9       3731.93       3584.85        54.75 o
   0   2   9       1172.98       1245.51        27.39 o
   1   2   9       3730.94       3619.13        43.77 o
   2   2   9       1333.89       1103.34        24.30 o
   3   2   9        949.32        971.00        25.49 o
   4   2   9        814.18        856.27        38.31 o
   5   2   9          6.20          4.35         7.53 o
   6   2   9        263.10        234.70        24.90 o
   7   2   9         71.08         68.31        17.11 o
  -7   3   9         68.00         83.98        32.00 o
  -6   3   9         20.43         20.58        11.47 o
  -5   3   9         47.61         40.68        11.33 o
  -4   3   9         36.43         38.92         6.72 o
  -3   3   9         80.52         65.28         7.82 o
  -2   3   9        305.41        262.62        13.17 o
  -1   3   9       1171.37       1209.74        23.83 o
   0   3   9        772.96        672.68        21.54 o
   1   3   9       1171.84       1258.80        32.34 o
   2   3   9        305.71        260.48         9.63 o
   3   3   9         80.64         70.59         5.54 o
   4   3   9         36.48         53.60         7.04 o
   5   3   9         48.00         64.71        10.56 o
   6   3   9         20.33         24.26        10.58 o
   7   3   9         68.52         78.39        19.25 o
  -7   4   9         67.65        101.52        38.89 o
  -6   4   9        126.74        152.28        35.57 o
  -5   4   9        163.96        131.01        14.67 o
  -4   4   9        186.10        151.04        12.06 o
  -3   4   9        502.18        456.22        18.63 o
  -2   4   9       1034.10        831.71        25.50 o
  -1   4   9       1375.09       1490.74        37.91 o
   0   4   9       2513.16       2472.69        81.16 o
   1   4   9       1374.70       1624.96        36.60 o
   2   4   9       1034.71        980.56        42.95 o
   3   4   9        502.06        526.09        29.28 o
   4   4   9        186.38        181.51        12.41 o
   5   4   9        164.33        169.31        16.91 o
   6   4   9        127.04        129.78        21.63 o
   7   4   9         67.69         68.47        21.13 o
  -7   5   9         55.01         43.14        27.07 o
  -6   5   9         25.50         35.96        20.81 o
  -5   5   9        342.59        329.68        28.48 o
  -4   5   9        187.34        159.15        11.54 o
  -3   5   9        671.01        590.94        20.17 o
  -2   5   9        689.69        630.30        17.58 o
  -1   5   9       1437.72       1443.92        57.53 o
   0   5   9       3150.35       3614.32        71.52 o
   1   5   9       1438.15       1577.21        39.25 o
   2   5   9        690.45        695.56        21.97 o
   3   5   9        670.16        684.52        22.37 o
   4   5   9        187.03        203.26        14.06 o
   5   5   9        342.76        357.87        25.39 o
   6   5   9         25.69         15.76        12.41 o
   7   5   9         54.92         55.16        16.36 o
  -7   6   9         23.28         78.95        35.42 o
  -6   6   9         52.96         34.44        19.79 o
  -5   6   9         78.90        151.94        35.52 o
  -4   6   9        197.20        171.25        11.31 o
  -3   6   9        560.11        482.07        19.70 o
  -2   6   9        685.54        671.92        31.34 o
  -1   6   9       1037.53       1064.91        35.97 o
   0   6   9       1030.19       1291.81        35.67 o
   1   6   9       1037.42       1151.15        29.76 o
   2   6   9        685.77        762.01        31.05 o
   3   6   9        559.96        582.17        22.53 o
   4   6   9        197.23        197.08        14.72 o
   5   6   9         79.33         98.54        15.40 o
   6   6   9         53.27         42.38        19.21 o
   7   6   9         23.20         37.72        16.04 o
  -7   7   9         60.46         70.16        34.25 o
  -6   7   9          5.43         10.94        19.05 o
  -5   7   9        127.21        115.01        31.12 o
  -4   7   9        490.43        423.18        31.93 o
  -3   7   9        413.09        370.08        20.99 o
  -2   7   9          0.34         -2.62         2.79 o
  -1   7   9        159.85        187.92        14.25 o
   0   7   9        144.15        154.05        13.71 o
   1   7   9        159.75        178.76        13.34 o
   2   7   9          0.34         -0.80         6.36 o
   3   7   9        413.45        442.51        26.98 o
   4   7   9        489.96        488.65        31.44 o
   5   7   9        126.88        155.08        18.64 o
   6   7   9          5.50          2.97        15.07 o
   7   7   9         60.24         80.03        21.51 o
  -7   8   9         54.85         94.98        34.10 o
  -6   8   9         56.65         48.17        23.16 o
  -5   8   9        193.32        140.13        20.31 o
  -4   8   9        165.52        132.51        14.35 o
  -3   8   9        192.78        149.42        11.53 o
  -2   8   9        509.08        418.61        18.67 o
  -1   8   9        469.77        480.11        22.98 o
   0   8   9        236.68        241.79        15.63 o
   1   8   9        469.79        499.42        22.75 o
   2   8   9        509.63        617.55        26.35 o
   3   8   9        192.79        187.96        16.28 o
   4   8   9        165.82        148.77        15.34 o
   5   8   9        193.42        177.06        20.84 o
   6   8   9         56.82         49.29        34.19 o
   7   8   9         54.74         49.86        19.58 o
  -6   9   9         36.94         57.01        23.84 o
  -5   9   9         41.27         26.81        27.19 o
  -4   9   9          3.48          2.92         7.06 o
  -3   9   9         94.91         81.25         9.00 o
  -2   9   9        248.68        185.03        13.95 o
  -1   9   9        338.85        311.98        20.25 o
   0   9   9          2.20          2.70         5.58 o
   1   9   9        338.66        308.44        19.87 o
   2   9   9        248.95        279.50        21.22 o
   3   9   9         94.52         91.18        13.07 o
   4   9   9          3.52         19.11         8.68 o
   5   9   9         41.05         44.55        13.47 o
   6   9   9         37.03         47.00        19.01 o
  -6  10   9          0.54         15.98        26.97 o
  -5  10   9        264.27        195.57        42.36 o
  -4  10   9        164.78        143.67        17.98 o
  -3  10   9         28.04         18.38         4.59 o
  -2  10   9         26.86         24.16         7.43 o
  -1  10   9        221.51        228.49        18.97 o
   0  10   9         62.80         38.46         8.05 o
   1  10   9        221.02        226.10        17.75 o
   2  10   9         26.89         19.31        12.15 o
   3  10   9         28.06         26.39        13.74 o
   4  10   9        164.13        157.94        18.17 o
   5  10   9        264.34        294.85        34.11 o
   6  10   9          0.54        -17.44        17.44 o
  -6  11   9         21.43         57.89        31.27 o
  -5  11   9        468.31        318.73        54.33 o
  -4  11   9         70.87         49.15        21.20 o
  -3  11   9        428.60        354.07        24.56 o
  -2  11   9        198.27        199.29        16.01 o
  -1  11   9        385.68        369.79        22.47 o
   0  11   9          2.42          1.08         6.51 o
   1  11   9        385.33        483.39        29.87 o
   2  11   9        198.12        218.89        21.12 o
   3  11   9        428.79        480.77        62.41 o
   4  11   9         70.97         74.23        22.41 o
   5  11   9        468.77        543.34        47.35 o
   6  11   9         21.56         14.77        47.46 o
  -5  12   9         71.65         57.79        24.58 o
  -4  12   9        526.58        521.95       140.58 o
  -3  12   9        253.54        225.06        21.03 o
  -2  12   9       1077.47        998.43        33.46 o
  -1  12   9        304.53        259.48        19.42 o
   0  12   9       1005.40        978.15        41.77 o
   1  12   9        304.09        280.63        24.49 o
   2  12   9       1078.57       1225.97        72.49 o
   3  12   9        253.69        280.60        40.16 o
   4  12   9        527.29        574.23        37.01 o
   5  12   9         71.53         76.07        22.27 o
  -5  13   9        118.22         77.07        76.36 o
  -4  13   9        144.40        140.10        54.57 o
  -3  13   9         98.14         51.27        20.13 o
  -2  13   9         20.36         33.08         7.37 o
  -1  13   9        505.33        437.52        26.49 o
   0  13   9         13.99         23.20         8.85 o
   1  13   9        505.74        497.40        34.01 o
   2  13   9         20.65         43.92        12.55 o
   3  13   9         98.18         90.32        16.06 o
   4  13   9        145.15        139.89        20.36 o
   5  13   9        118.38        122.79        27.18 o
  -5  14   9         92.87         54.26        32.34 o
  -4  14   9        178.72        153.56        33.63 o
  -3  14   9         80.56         68.02        20.85 o
  -2  14   9         65.82         60.10        12.80 o
  -1  14   9         91.86         78.65        15.27 o
   0  14   9         42.90         50.71        14.16 o
   1  14   9         92.19         90.22        18.19 o
   2  14   9         65.50         52.19        12.79 o
   3  14   9         80.51        100.41        17.79 o
   4  14   9        178.51        215.72        26.15 o
   5  14   9         92.65        115.73        31.23 o
  -4  15   9          0.20         15.49        14.54 o
  -3  15   9         39.70         28.38        13.99 o
  -2  15   9         18.33         22.16        12.80 o
  -1  15   9        199.10        179.41        26.98 o
   0  15   9         11.28         28.72        11.07 o
   1  15   9        198.04        204.61        24.54 o
   2  15   9         18.33         29.54        11.68 o
   3  15   9         39.54         44.03        13.80 o
   4  15   9          0.20         -1.01         9.86 o
  -3  16   9         94.77         92.97        21.64 o
  -2  16   9         98.60         66.19        41.43 o
  -1  16   9         50.35         53.74        21.37 o
   0  16   9          0.17         -5.78         9.83 o
   1  16   9         49.90         35.46        11.73 o
   2  16   9         98.59         89.77        18.30 o
   3  16   9         94.86         77.47        16.52 o
  -2  17   9         81.04         52.61        33.27 o
  -1  17   9         10.28          5.87        12.87 o
   0  17   9        277.91        277.12        26.05 o
   1  17   9         10.58         30.05        13.26 o
   2  17   9         81.08         72.08        17.77 o
   0  18   9         48.94         41.60        18.50 o
   0   0  10        520.79        680.11        22.99 o
   1   0  10         33.37         24.01         4.04 o
   2   0  10        733.57        913.92        28.24 o
   3   0  10        244.16        223.37        15.63 o
   4   0  10        824.89        890.37        33.70 o
   5   0  10        286.39        251.13        20.32 o
   6   0  10        542.33        544.90        32.32 o
   7   0  10         14.03         34.34        21.87 o
  -7   1  10         68.12        100.75        31.10 o
  -6   1  10         73.64         76.17        12.71 o
  -5   1  10         13.11          8.39         6.14 o
  -4   1  10        360.68        311.94        19.62 o
  -3   1  10        593.52        505.05        22.35 o
  -2   1  10         71.13         63.46         7.83 o
  -1   1  10       2643.69       2764.31        54.58 o
   0   1  10        673.98        747.81        19.32 o
   1   1  10       2642.48       2797.77        40.99 o
   2   1  10         71.69         65.66         6.28 o
   3   1  10        593.09        565.99        25.85 o
   4   1  10        361.32        341.46        20.44 o
   5   1  10         13.04          4.87         8.93 o
   6   1  10         73.50         68.23        14.07 o
   7   1  10         68.09         43.14        14.27 o
  -7   2  10          4.66         -7.38        24.18 o
  -6   2  10        131.99        143.31        18.09 o
  -5   2  10        497.61        532.01        26.50 o
  -4   2  10        159.12        124.70        12.23 o
  -3   2  10       1808.40       1764.71        50.96 o
  -2   2  10         62.78         40.84         7.57 o
  -1   2  10       6702.67       6791.78        81.69 o
   0   2  10       1568.16       1672.67        33.35 o
   1   2  10       6700.58       7275.96       108.90 o
   2   2  10         62.51         51.14         6.13 o
   3   2  10       1809.12       1944.15        46.35 o
   4   2  10        159.20        157.78        11.97 o
   5   2  10        498.67        538.71        33.44 o
   6   2  10        132.25        125.90        24.06 o
   7   2  10          4.72         -7.85        11.23 o
  -7   3  10         21.29         57.06        33.22 o
  -6   3  10        286.57        287.51        24.60 o
  -5   3  10          4.61         18.10         7.04 o
  -4   3  10         69.64         73.53        10.16 o
  -3   3  10        378.50        339.46        19.13 o
  -2   3  10        206.94        186.39        11.76 o
  -1   3  10       1109.43       1063.17        26.50 o
   0   3  10        647.64        767.43        23.90 o
   1   3  10       1112.04       1220.22        30.55 o
   2   3  10        206.65        197.83         9.14 o
   3   3  10        378.38        394.90        26.08 o
   4   3  10         69.56         75.54        10.09 o
   5   3  10          4.58          2.08        10.04 o
   6   3  10        286.52        318.49        39.55 o
   7   3  10         21.42          7.36        10.61 o
  -7   4  10          8.67         32.68        23.21 o
  -6   4  10        154.83        109.44        30.97 o
  -5   4  10         67.07         71.45        11.32 o
  -4   4  10        450.72        376.76        19.39 o
  -3   4  10         10.08         18.16         5.20 o
  -2   4  10       1126.99        945.31        25.38 o
  -1   4  10       1708.78       1607.61        42.42 o
   0   4  10         14.76         25.42         5.82 o
   1   4  10       1711.09       1831.56        40.19 o
   2   4  10       1126.64       1045.47        41.04 o
   3   4  10         10.18         21.69         6.31 o
   4   4  10        451.06        461.23        18.13 o
   5   4  10         67.16         81.18        11.93 o
   6   4  10        155.05        140.91        23.21 o
   7   4  10          8.75         35.52        16.84 o
  -7   5  10          3.31          6.74        17.05 o
  -6   5  10         86.72        101.03        31.80 o
  -5   5  10        136.59         88.79        23.65 o
  -4   5  10         27.61         19.46         5.37 o
  -3   5  10        314.71        262.41        14.36 o
  -2   5  10          0.75          0.81         2.82 o
  -1   5  10       1097.28       1308.31        33.17 o
   0   5  10         77.71         64.65         8.42 o
   1   5  10       1096.51       1465.94        38.23 o
   2   5  10          0.73         -1.66         4.77 o
   3   5  10        314.60        316.41        35.79 o
   4   5  10         27.61         32.76         6.15 o
   5   5  10        136.78        115.50        21.00 o
   6   5  10         86.86         91.86        18.62 o
   7   5  10          3.29         14.05        13.50 o
  -7   6  10         38.88         45.44        23.40 o
  -6   6  10         24.55         15.73        20.08 o
  -5   6  10         29.66         42.26        26.92 o
  -4   6  10         22.89         12.30         5.28 o
  -3   6  10         52.63         56.30         6.16 o
  -2   6  10        306.78        274.57        16.25 o
  -1   6  10       1337.31       1395.80        51.48 o
   0   6  10        266.34        293.36        17.83 o
   1   6  10       1336.03       1478.19        34.18 o
   2   6  10        306.82        313.29        16.57 o
   3   6  10         52.90         59.29         7.78 o
   4   6  10         22.74         29.52         6.74 o
   5   6  10         29.38         25.26        10.14 o
   6   6  10         24.60         24.98        16.01 o
   7   6  10         38.88         64.43        20.65 o
  -7   7  10         11.20         -1.66        16.61 o
  -6   7  10         28.26         38.40        23.50 o
  -5   7  10        151.10        113.59        31.22 o
  -4   7  10        169.04        138.88        15.20 o
  -3   7  10        402.43        332.57        17.29 o
  -2   7  10         15.36         23.35         4.75 o
  -1   7  10         17.60         18.82         6.72 o
   0   7  10         80.07         97.47        10.90 o
   1   7  10         17.51         14.48         5.30 o
   2   7  10         15.40         20.14         6.18 o
   3   7  10        402.73        473.05        44.71 o
   4   7  10        168.68        148.63        19.40 o
   5   7  10        150.85        184.21        21.80 o
   6   7  10         28.04         24.42        15.17 o
   7   7  10         11.22         32.05        31.09 o
  -7   8  10        151.43        104.99        37.62 o
  -6   8  10        102.55        142.17        37.08 o
  -5   8  10        340.63        328.75        29.90 o
  -4   8  10        497.14        462.46        31.99 o
  -3   8  10         59.48         50.31         8.25 o
  -2   8  10        314.36        284.16        15.14 o
  -1   8  10          2.54          3.08         5.94 o
   0   8  10       1444.17       1660.11        40.79 o
   1   8  10          2.57         16.16         5.92 o
   2   8  10        313.74        335.34        20.94 o
   3   8  10         59.79         64.40        10.11 o
   4   8  10        496.79        531.38        32.77 o
   5   8  10        341.24        395.85        30.99 o
   6   8  10        102.27        121.50        25.94 o
   7   8  10        151.60        184.48        32.32 o
  -6   9  10          7.29         26.97        20.71 o
  -5   9  10        651.82        614.36        40.40 o
  -4   9  10        116.48         99.93        17.26 o
  -3   9  10        310.72        285.78        22.35 o
  -2   9  10         17.82          5.88         3.93 o
  -1   9  10        220.96        185.70        15.61 o
   0   9  10        155.08        151.87        13.97 o
   1   9  10        220.92        185.28        15.47 o
   2   9  10         17.75         17.80        10.61 o
   3   9  10        311.19        371.43        22.60 o
   4   9  10        116.69        116.82        13.96 o
   5   9  10        651.19        782.54        44.33 o
   6   9  10          7.30        -18.74        18.74 o
  -6  10  10          3.43         34.15        21.74 o
  -5  10  10        234.27        139.58        36.64 o
  -4  10  10         35.87         27.87        10.97 o
  -3  10  10        289.51        267.06        17.35 o
  -2  10  10         47.31         32.71        10.89 o
  -1  10  10        946.29        968.91        74.75 o
   0  10  10        125.80        121.82        12.88 o
   1  10  10        946.15       1108.88        38.01 o
   2  10  10         47.31         46.67         9.45 o
   3  10  10        288.51        333.14        22.60 o
   4  10  10         35.71         36.30        11.78 o
   5  10  10        233.96        315.99        29.87 o
   6  10  10          3.39         19.79        17.37 o
  -6  11  10        191.78        156.97        45.83 o
  -5  11  10        338.79        211.79        47.05 o
  -4  11  10         92.06         85.59        32.44 o
  -3  11  10          4.97          4.66         7.64 o
  -2  11  10          5.53          1.17         6.55 o
  -1  11  10          8.86         14.74         7.14 o
   0  11  10          4.74         14.13         7.08 o
   1  11  10          8.77         17.02         7.85 o
   2  11  10          5.62          8.22         7.16 o
   3  11  10          4.96          2.67         8.08 o
   4  11  10         91.64         62.61        13.94 o
   5  11  10        337.92        374.17        34.78 o
   6  11  10        191.52        180.54        45.28 o
  -5  12  10        337.14        216.14        46.17 o
  -4  12  10        522.74        358.31        61.02 o
  -3  12  10        481.05        455.74        32.34 o
  -2  12  10        337.60        281.20        21.54 o
  -1  12  10        660.66        696.45        31.48 o
   0  12  10       1478.97       1499.24        67.04 o
   1  12  10        661.07        722.53        34.78 o
   2  12  10        337.62        295.55        23.76 o
   3  12  10        481.37        503.08        44.59 o
   4  12  10        522.65        569.58        42.20 o
   5  12  10        337.08        394.60        37.41 o
  -5  13  10        349.03        317.95        58.09 o
  -4  13  10         43.93          6.89        20.67 o
  -3  13  10        220.46        146.47        37.47 o
  -2  13  10        117.85        105.38        13.04 o
  -1  13  10        630.79        480.45        30.61 o
   0  13  10        243.27        241.67        20.06 o
   1  13  10        630.72        560.24        31.82 o
   2  13  10        117.74        150.45        17.61 o
   3  13  10        220.72        204.65        22.95 o
   4  13  10         43.99         26.45        15.50 o
   5  13  10        349.65        363.53        43.66 o
  -4  14  10         18.90         80.42        32.44 o
  -3  14  10         61.25         67.71        21.95 o
  -2  14  10        650.83        557.67        35.71 o
  -1  14  10          3.60          9.40         8.61 o
   0  14  10        756.82        765.05        43.18 o
   1  14  10          3.50         18.14        12.12 o
   2  14  10        649.89        689.79        38.18 o
   3  14  10         60.92         75.06        16.16 o
   4  14  10         18.92         15.46        18.58 o
  -4  15  10        100.01        110.49        27.43 o
  -3  15  10        140.27        134.78        28.71 o
  -2  15  10         20.52         26.30        15.81 o
  -1  15  10         27.66         43.15        11.51 o
   0  15  10        133.21        126.82        16.48 o
   1  15  10         27.81         12.55        11.66 o
   2  15  10         20.53         17.92        11.02 o
   3  15  10        140.26        147.09        21.78 o
   4  15  10         99.57        133.43        29.00 o
  -3  16  10        180.24        116.52        28.07 o
  -2  16  10        119.49         56.68        21.30 o
  -1  16  10        211.86        190.27        20.54 o
   0  16  10        169.66        166.14        22.94 o
   1  16  10        211.66        183.31        21.32 o
   2  16  10        119.78         98.91        17.20 o
   3  16  10        179.37        180.27        24.68 o
  -2  17  10         62.27         39.73        21.48 o
  -1  17  10         14.42         25.36        17.02 o
   0  17  10         11.88         11.12        10.64 o
   1  17  10         14.30         22.28        11.63 o
   2  17  10         61.84         79.46        16.88 o
   1   0  11       2327.05       2226.28        52.45 o
   2   0  11        844.79        856.98        28.20 o
   3   0  11        343.92        370.76        20.74 o
   4   0  11         18.41          0.95         7.04 o
   5   0  11        638.17        673.85        37.10 o
   6   0  11        239.52        222.70        21.55 o
   7   0  11         71.91         72.52        19.47 o
  -7   1  11         54.27         44.70        18.98 o
  -6   1  11         35.45         41.01        10.14 o
  -5   1  11        619.48        617.44        36.41 o
  -4   1  11        249.13        221.37        22.21 o
  -3   1  11        916.73        858.29        30.04 o
  -2   1  11       3981.46       3725.44        64.24 o
  -1   1  11        862.03        881.86        35.97 o
   0   1  11      14970.28      14500.40       239.70 o
   1   1  11        859.53        928.21        22.33 o
   2   1  11       3979.32       3865.77        47.01 o
   3   1  11        916.20        874.63        33.14 o
   4   1  11        248.63        253.43        19.98 o
   5   1  11        619.16        654.41        34.46 o
   6   1  11         35.20         15.90        11.19 o
   7   1  11         54.11         38.29        20.93 o
  -7   2  11        106.41         59.41        25.31 o
  -6   2  11         84.47         58.98        13.09 o
  -5   2  11        177.04        148.39        14.72 o
  -4   2  11        117.62        112.14        12.03 o
  -3   2  11        335.53        321.65        18.02 o
  -2   2  11        991.66       1022.57        28.90 o
  -1   2  11       2070.20       2017.50        37.62 o
   0   2  11        186.87        149.52        10.29 o
   1   2  11       2072.95       2099.40        35.99 o
   2   2  11        992.04       1041.45        25.10 o
   3   2  11        335.80        360.86        14.63 o
   4   2  11        117.37        135.75        10.88 o
   5   2  11        177.08        164.59        19.76 o
   6   2  11         84.32         95.12        16.27 o
   7   2  11        106.41        102.01        24.87 o
  -7   3  11         10.17         34.15        23.50 o
  -6   3  11         72.30         83.81        18.96 o
  -5   3  11        122.84        118.87        13.32 o
  -4   3  11        474.55        422.41        23.36 o
  -3   3  11         46.02         41.06         7.31 o
  -2   3  11        761.30        786.73        24.95 o
  -1   3  11        749.12        748.02        23.09 o
   0   3  11        996.62       1212.12        33.13 o
   1   3  11        748.96        850.25        37.35 o
   2   3  11        761.89        763.65        45.02 o
   3   3  11         46.13         43.67         6.51 o
   4   3  11        473.79        429.08        32.13 o
   5   3  11        122.83        106.24        17.88 o
   6   3  11         72.37         66.59        15.31 o
   7   3  11         10.19         12.90        12.36 o
  -7   4  11        181.39        184.09        47.05 o
  -6   4  11         58.82         53.25        25.55 o
  -5   4  11        235.41        240.59        22.03 o
  -4   4  11         70.98         41.26         7.63 o
  -3   4  11        253.31        232.48        14.72 o
  -2   4  11         70.33         43.66         6.41 o
  -1   4  11        176.75        174.79        10.44 o
   0   4  11        342.63        384.51        18.47 o
   1   4  11        177.11        212.62        14.22 o
   2   4  11         70.85         52.85         8.12 o
   3   4  11        253.64        214.75        16.47 o
   4   4  11         71.07         70.97        15.48 o
   5   4  11        236.04        231.03        31.59 o
   6   4  11         58.42         60.17        14.65 o
   7   4  11        181.83        203.77        28.07 o
  -7   5  11         28.56         36.15        24.53 o
  -6   5  11         22.98         25.16        22.13 o
  -5   5  11        303.20        250.86        25.72 o
  -4   5  11        417.28        360.42        18.60 o
  -3   5  11        298.49        294.85        15.96 o
  -2   5  11        269.16        211.31        11.59 o
  -1   5  11         83.68         69.23         8.69 o
   0   5  11       1286.03       1215.38        34.37 o
   1   5  11         83.70         60.30         9.24 o
   2   5  11        269.37        273.88        14.28 o
   3   5  11        298.93        325.76        14.90 o
   4   5  11        417.10        522.13        43.51 o
   5   5  11        302.70        309.17        31.13 o
   6   5  11         22.76         14.12        12.35 o
   7   5  11         28.59         27.12        16.44 o
  -7   6  11          1.15         12.02        20.23 o
  -6   6  11         96.23         55.99        23.45 o
  -5   6  11         16.55         24.90        10.60 o
  -4   6  11         56.92         67.31         9.93 o
  -3   6  11         87.72         78.31         9.05 o
  -2   6  11         71.08         78.78         7.28 o
  -1   6  11         53.32         78.33         9.32 o
   0   6  11        301.65        343.10        19.41 o
   1   6  11         53.21         61.27         7.77 o
   2   6  11         70.92         86.34         9.55 o
   3   6  11         87.31        125.11        10.90 o
   4   6  11         56.71         89.17        12.99 o
   5   6  11         16.47         20.55        12.83 o
   6   6  11         96.18        107.46        21.30 o
   7   6  11          1.13          6.26        14.08 o
  -7   7  11        170.96        133.03        38.60 o
  -6   7  11          3.11        -18.52        20.32 o
  -5   7  11        584.29        409.51        58.28 o
  -4   7  11        266.85        216.57        22.71 o
  -3   7  11        166.63        115.62         8.96 o
  -2   7  11        398.97        287.52        14.73 o
  -1   7  11        315.32        338.91        24.56 o
   0   7  11          1.16          1.48         5.68 o
   1   7  11        315.78        350.19        18.42 o
   2   7  11        398.34        395.09        20.45 o
   3   7  11        167.16        143.90        15.08 o
   4   7  11        266.97        309.47        24.94 o
   5   7  11        584.35        704.03        44.32 o
   6   7  11          3.06          4.40        14.00 o
   7   7  11        171.00        230.70        35.15 o
  -6   8  11         72.22         35.76        26.53 o
  -5   8  11        259.00        223.13        25.94 o
  -4   8  11        108.69         98.81        13.81 o
  -3   8  11        594.85        504.70        22.88 o
  -2   8  11        573.94        484.14        19.15 o
  -1   8  11        253.88        246.97        17.99 o
   0   8  11          5.10          3.82         6.18 o
   1   8  11        253.81        230.94        15.83 o
   2   8  11        573.38        676.66        28.20 o
   3   8  11        595.58        610.64        31.68 o
   4   8  11        108.77         85.87        15.54 o
   5   8  11        259.33        338.47        28.47 o
   6   8  11         72.08         70.49        21.84 o
  -6   9  11         95.56        142.95        38.50 o
  -5   9  11         89.21         45.41        45.24 o
  -4   9  11         58.76         47.81         9.69 o
  -3   9  11        502.92        418.43        23.00 o
  -2   9  11        332.10        271.06        19.82 o
  -1   9  11        111.54         88.54        11.73 o
   0   9  11        125.46         93.57        11.54 o
   1   9  11        111.71         93.27        13.82 o
   2   9  11        333.08        367.47        22.11 o
   3   9  11        503.11        559.13        27.07 o
   4   9  11         58.88         43.90        13.25 o
   5   9  11         89.32         83.77        14.83 o
   6   9  11         95.53         91.32        22.75 o
  -6  10  11        129.15         99.42        35.71 o
  -5  10  11         61.16         53.55        26.77 o
  -4  10  11        324.17        250.76        51.54 o
  -3  10  11        245.34        215.71        16.22 o
  -2  10  11        204.84        177.42        15.94 o
  -1  10  11       1601.80       1575.62        60.69 o
   0  10  11         32.42         36.20         8.85 o
   1  10  11       1601.24       1640.18        49.80 o
   2  10  11        204.97        206.75        17.91 o
   3  10  11        244.90        283.23        20.54 o
   4  10  11        324.58        367.28        47.65 o
   5  10  11         60.88         77.60        20.13 o
   6  10  11        129.06        156.46        30.26 o
  -6  11  11         19.48          7.43        20.76 o
  -5  11  11         63.99         31.22        23.55 o
  -4  11  11        189.83        184.33        24.54 o
  -3  11  11        112.38         92.21        15.26 o
  -2  11  11         58.06         40.53         8.48 o
  -1  11  11        352.43        311.10        20.51 o
   0  11  11         20.03         17.11         6.85 o
   1  11  11        352.51        365.16        24.07 o
   2  11  11         57.76         48.22        13.32 o
   3  11  11        112.21        104.50        13.95 o
   4  11  11        189.76        229.67        26.25 o
   5  11  11         63.99         81.55        19.80 o
   6  11  11         19.48         32.82        19.86 o
  -5  12  11        337.59        283.85        52.86 o
  -4  12  11          8.86         -5.18        20.96 o
  -3  12  11        178.15        143.18        19.40 o
  -2  12  11        151.15        129.89        15.01 o
  -1  12  11        942.67        910.39        43.37 o
   0  12  11         99.36         95.07        13.53 o
   1  12  11        943.83        963.97        39.83 o
   2  12  11        151.76        148.51        17.07 o
   3  12  11        178.62        198.93        19.92 o
   4  12  11          9.01          7.30        10.57 o
   5  12  11        338.26        467.89        61.86 o
  -5  13  11         93.20         31.66        24.77 o
  -4  13  11         97.65        121.11        32.88 o
  -3  13  11         19.48          5.71        21.74 o
  -2  13  11         38.37         28.04         9.00 o
  -1  13  11         23.66         20.76         8.51 o
   0  13  11         64.45         40.51         9.96 o
   1  13  11         23.82          8.29         9.16 o
   2  13  11         38.47         34.21        17.87 o
   3  13  11         19.34         19.20        10.10 o
   4  13  11         98.03        118.43        21.37 o
   5  13  11         92.61        132.01        25.66 o
  -4  14  11        184.86        126.54        42.46 o
  -3  14  11          2.73          5.00        18.64 o
  -2  14  11        143.66        147.89        19.31 o
  -1  14  11         71.39         75.71        12.65 o
   0  14  11          0.50         -7.38         8.21 o
   1  14  11         71.10         77.57        13.60 o
   2  14  11        143.82        133.67        17.53 o
   3  14  11          2.77         10.32         9.85 o
   4  14  11        184.24        229.69        30.93 o
  -4  15  11        125.05         66.32        22.31 o
  -3  15  11         17.31         19.99        16.15 o
  -2  15  11         17.12        -12.37        12.37 o
  -1  15  11          8.63         12.35        10.14 o
   0  15  11         40.63         17.59         8.96 o
   1  15  11          8.68         11.87        13.60 o
   2  15  11         17.24         12.79         9.56 o
   3  15  11         17.44         33.36        12.19 o
   4  15  11        125.55        133.57        34.81 o
  -3  16  11         23.98          4.73        18.64 o
  -2  16  11        197.21        166.09        32.29 o
  -1  16  11        111.50         82.01        14.72 o
   0  16  11         22.82         31.28        10.43 o
   1  16  11        111.87        109.87        18.56 o
   2  16  11        197.15        189.77        22.33 o
   3  16  11         23.93         33.53        11.78 o
  -1  17  11        140.20         61.52        25.53 o
   0  17  11          2.63         22.24        11.46 o
   1  17  11        140.18        114.48        18.75 o
   0   0  12        212.06        226.69        14.88 o
   1   0  12        135.56         78.70         6.99 o
   2   0  12       2718.21       2583.02        55.81 o
   3   0  12         93.54        103.54        11.21 o
   4   0  12       1543.63       1438.14        55.84 o
   5   0  12         62.90         73.23        12.30 o
   6   0  12        318.27        334.11        26.49 o
   7   0  12         39.74         36.37        13.03 o
  -7   1  12          0.66        -24.77        25.65 o
  -6   1  12         33.96         44.94        11.33 o
  -5   1  12          9.52         18.41         7.35 o
  -4   1  12        515.10        508.16        25.70 o
  -3   1  12       1056.54       1065.42        34.82 o
  -2   1  12       2232.92       2003.29        49.40 o
  -1   1  12       3173.22       3397.98        63.78 o
   0   1  12       2749.57       3327.18        50.77 o
   1   1  12       3171.75       3393.68        49.62 o
   2   1  12       2234.88       2163.97        31.74 o
   3   1  12       1057.03       1061.99        36.93 o
   4   1  12        513.28        480.00        27.48 o
   5   1  12          9.53         11.16         8.33 o
   6   1  12         33.91         36.36        10.82 o
   7   1  12          0.65         14.98        14.94 o
  -7   2  12          9.13         10.94        19.93 o
  -6   2  12         34.53         31.42        12.96 o
  -5   2  12         23.04         27.16         8.26 o
  -4   2  12        195.99        219.80        19.01 o
  -3   2  12         64.69         62.17         8.78 o
  -2   2  12        202.38        211.29        13.83 o
  -1   2  12        843.35        904.39        26.90 o
   0   2  12         37.22         57.47         7.35 o
   1   2  12        842.61        904.34        25.56 o
   2   2  12        201.60        227.63        16.50 o
   3   2  12         64.58         73.49         6.58 o
   4   2  12        194.99        179.53        19.07 o
   5   2  12         23.24         24.01         9.11 o
   6   2  12         34.47         29.78        11.43 o
   7   2  12          9.15         24.78        14.93 o
  -7   3  12          3.18         11.14        22.82 o
  -6   3  12         70.50         65.44        17.35 o
  -5   3  12        210.33        178.41        15.72 o
  -4   3  12        757.24        722.12        29.04 o
  -3   3  12        457.28        451.04        21.23 o
  -2   3  12         93.90         84.70         9.25 o
  -1   3  12       1281.09       1312.32        43.58 o
   0   3  12        809.26        775.25        25.85 o
   1   3  12       1281.50       1400.99        34.62 o
   2   3  12         93.95         92.52         6.25 o
   3   3  12        456.77        460.13        19.26 o
   4   3  12        757.30        811.19        34.31 o
   5   3  12        209.71        209.57        25.61 o
   6   3  12         70.83         50.23        17.21 o
   7   3  12          3.21         -7.32        12.46 o
  -7   4  12         11.20          7.77        18.17 o
  -6   4  12        112.33         95.85        33.56 o
  -5   4  12         87.89         70.79        11.87 o
  -4   4  12         10.39          2.61         5.27 o
  -3   4  12        784.79        787.84        27.06 o
  -2   4  12        174.67        137.57        10.97 o
  -1   4  12        832.74        853.44        27.71 o
   0   4  12        531.21        535.02        25.81 o
   1   4  12        833.02        927.26        30.21 o
   2   4  12        174.79        182.98        11.82 o
   3   4  12        785.15        900.25        31.33 o
   4   4  12         10.35          5.60         5.19 o
   5   4  12         87.87         73.77        19.15 o
   6   4  12        112.51        149.43        26.48 o
   7   4  12         11.03         10.84        17.90 o
  -7   5  12         13.98         26.28        26.53 o
  -6   5  12         27.77         51.74        25.01 o
  -5   5  12         64.26         46.18        10.78 o
  -4   5  12        126.53        117.00        11.42 o
  -3   5  12         23.55         29.02         6.33 o
  -2   5  12        213.71        207.06        12.10 o
  -1   5  12         39.53         31.56         6.47 o
   0   5  12        368.85        345.67        19.35 o
   1   5  12         39.61         38.43         8.52 o
   2   5  12        214.00        257.71        13.85 o
   3   5  12         23.53         26.81         5.40 o
   4   5  12        126.68        143.51        20.56 o
   5   5  12         64.18         23.97        12.38 o
   6   5  12         27.65         13.15        12.07 o
   7   5  12         13.97         15.55        19.79 o
  -7   6  12         15.08         36.06        28.43 o
  -6   6  12         63.17         58.68        26.87 o
  -5   6  12         11.74          6.97        10.54 o
  -4   6  12         26.77         14.13         6.62 o
  -3   6  12         82.41         71.82         7.93 o
  -2   6  12        194.98        187.50        11.64 o
  -1   6  12       1109.39       1107.92        40.20 o
   0   6  12         91.28        136.03        12.88 o
   1   6  12       1110.48       1220.30        32.22 o
   2   6  12        195.34        221.88        14.15 o
   3   6  12         82.34         72.93         9.68 o
   4   6  12         26.62         40.65        13.83 o
   5   6  12         11.72         14.77        12.06 o
   6   6  12         62.89         92.53        21.66 o
   7   6  12         14.89          8.84        20.38 o
  -7   7  12          0.39        -12.70        23.06 o
  -6   7  12        132.11        124.92        37.37 o
  -5   7  12         29.35          3.57        15.15 o
  -4   7  12          2.11         -1.64         6.94 o
  -3   7  12        398.05        333.78        15.26 o
  -2   7  12         83.71         70.34         7.44 o
  -1   7  12         54.09         52.26         8.99 o
   0   7  12        864.69        849.69        32.57 o
   1   7  12         53.94         62.87         8.84 o
   2   7  12         83.45         85.53        11.08 o
   3   7  12        397.03        402.53        38.28 o
   4   7  12          2.13          1.41         8.92 o
   5   7  12         29.36         29.99        12.55 o
   6   7  12        131.78        159.98        28.14 o
   7   7  12          0.38         22.38        21.22 o
  -6   8  12         18.56         -3.96        19.79 o
  -5   8  12         43.95         35.97        16.88 o
  -4   8  12        225.17        176.30        18.69 o
  -3   8  12        672.12        580.00        25.45 o
  -2   8  12        263.16        243.25        13.31 o
  -1   8  12       2523.63       2277.43        79.65 o
   0   8  12        634.59        606.15        29.52 o
   1   8  12       2525.63       2551.97        52.08 o
   2   8  12        263.78        330.10        21.53 o
   3   8  12        672.24        716.44        44.31 o
   4   8  12        225.52        233.28        22.79 o
   5   8  12         44.09         60.70        18.10 o
   6   8  12         18.60         35.76        18.88 o
  -6   9  12        195.85        239.44        49.34 o
  -5   9  12        178.46        148.14        22.24 o
  -4   9  12         32.35         19.47         8.10 o
  -3   9  12         37.74         41.50         9.81 o
  -2   9  12        504.19        446.23        25.69 o
  -1   9  12        706.73        617.99        29.22 o
   0   9  12       1103.95       1145.75        37.21 o
   1   9  12        705.68        665.86        28.26 o
   2   9  12        504.71        557.02        27.49 o
   3   9  12         38.15         27.89        10.22 o
   4   9  12         32.33         16.22        11.20 o
   5   9  12        178.78        166.83        28.29 o
   6   9  12        195.87        194.26        32.54 o
  -6  10  12         51.43         17.00        22.28 o
  -5  10  12          7.06         22.03        24.43 o
  -4  10  12         95.36         46.72        14.58 o
  -3  10  12        239.05        196.67        17.76 o
  -2  10  12        100.54         69.78        10.97 o
  -1  10  12        273.61        262.69        20.66 o
   0  10  12         12.99         14.90         6.58 o
   1  10  12        273.63        314.89        21.20 o
   2  10  12        100.32         94.93        13.03 o
   3  10  12        238.83        219.70        21.55 o
   4  10  12         95.09         80.41        19.96 o
   5  10  12          7.14          5.42        19.43 o
   6  10  12         51.66         19.65        14.77 o
  -5  11  12         33.18         11.82        17.25 o
  -4  11  12        716.37        628.67        44.69 o
  -3  11  12        764.98        614.23        37.43 o
  -2  11  12         81.78         60.69        10.62 o
  -1  11  12        218.82        172.89        17.69 o
   0  11  12         90.10         83.13        11.94 o
   1  11  12        218.91        211.33        18.13 o
   2  11  12         81.22         83.32        12.93 o
   3  11  12        765.16        755.35        43.43 o
   4  11  12        715.96        784.92        46.34 o
   5  11  12         32.93         44.58        20.64 o
  -5  12  12        116.35        126.58        43.58 o
  -4  12  12          5.88        -21.94        21.94 o
  -3  12  12         94.88         72.77        14.84 o
  -2  12  12        133.35         93.55        15.82 o
  -1  12  12         61.82         35.61         9.53 o
   0  12  12        116.06         66.23        11.18 o
   1  12  12         61.90         65.88        12.15 o
   2  12  12        133.77        120.25        16.26 o
   3  12  12         94.38         91.51        13.57 o
   4  12  12          5.87         32.38        14.37 o
   5  12  12        117.05        134.72        23.74 o
  -5  13  12        176.21        132.25        38.69 o
  -4  13  12         54.58         51.20        30.73 o
  -3  13  12        140.07         93.28        22.09 o
  -2  13  12         86.25         66.67        10.95 o
  -1  13  12         75.26         71.82        12.82 o
   0  13  12         30.58         35.03         9.39 o
   1  13  12         75.21         78.06        17.31 o
   2  13  12         85.91         86.78        14.19 o
   3  13  12        140.10        153.01        17.97 o
   4  13  12         54.64         67.47        18.62 o
   5  13  12        175.49        179.87        30.39 o
  -4  14  12         44.75         98.10        42.60 o
  -3  14  12         32.90         71.27        22.44 o
  -2  14  12         68.36         73.91        14.65 o
  -1  14  12         81.31         54.92        12.63 o
   0  14  12        109.09        108.95        15.79 o
   1  14  12         81.51         74.98        13.94 o
   2  14  12         68.55        100.54        15.93 o
   3  14  12         32.95         34.36        12.00 o
   4  14  12         44.82         31.77        22.28 o
  -3  15  12         39.67         16.20        16.21 o
  -2  15  12         23.16         22.74        11.04 o
  -1  15  12         79.44         77.35        15.08 o
   0  15  12        122.61        137.46        17.51 o
   1  15  12         79.44         68.18        15.07 o
   2  15  12         23.25         18.66        10.56 o
   3  15  12         39.78         41.00        12.49 o
  -2  16  12         25.00         60.08        40.57 o
  -1  16  12        158.49        143.77        19.00 o
   0  16  12         61.24         67.80        14.41 o
   1  16  12        158.46        190.97        25.46 o
   2  16  12         25.17         34.02        13.56 o
  -1  17  12        321.55        251.35        33.33 o
   0  17  12         32.35         42.49        12.64 o
   1  17  12        321.80        316.70        29.82 o
   1   0  13       1129.82       1142.63        30.61 o
   2   0  13         46.28         33.67         7.06 o
   3   0  13         64.92         73.05        10.69 o
   4   0  13        434.77        420.97        25.29 o
   5   0  13         85.17         94.19        13.57 o
   6   0  13         66.12         59.61        12.94 o
   7   0  13          2.79         -4.11        13.74 o
  -7   1  13         10.72          8.99        26.43 o
  -6   1  13        123.36        127.44        18.44 o
  -5   1  13         19.60         17.44         6.84 o
  -4   1  13        216.06        237.39        21.87 o
  -3   1  13        444.98        465.92        23.30 o
  -2   1  13        199.27        221.81        14.92 o
  -1   1  13         10.55         18.05         5.23 o
   0   1  13          2.01          7.06         3.64 o
   1   1  13         10.57          6.23         3.76 o
   2   1  13        199.17        220.13        10.83 o
   3   1  13        445.30        455.86        25.40 o
   4   1  13        215.76        210.61        23.45 o
   5   1  13         19.51          0.49         8.63 o
   6   1  13        123.27        161.11        20.12 o
   7   1  13         10.77         28.73        18.80 o
  -7   2  13         21.32         25.26        20.91 o
  -6   2  13         72.39         91.63        16.53 o
  -5   2  13          0.86          1.18         7.34 o
  -4   2  13        309.53        307.22        20.17 o
  -3   2  13        289.33        244.84        16.84 o
  -2   2  13        568.22        562.07        23.03 o
  -1   2  13        370.07        307.52        14.86 o
   0   2  13       1275.62       1332.63        34.05 o
   1   2  13        370.54        316.14        16.89 o
   2   2  13        568.90        611.07        25.55 o
   3   2  13        289.54        273.15        12.20 o
   4   2  13        310.20        309.55        26.05 o
   5   2  13          0.86          2.61        12.28 o
   6   2  13         72.45         51.96        13.28 o
   7   2  13         21.33          6.70        12.60 o
  -7   3  13        113.23        163.47        43.04 o
  -6   3  13         54.45         79.09        18.23 o
  -5   3  13        117.01        118.39        14.30 o
  -4   3  13        167.71        162.18        14.52 o
  -3   3  13         74.32         66.29         9.84 o
  -2   3  13        591.44        589.93        23.62 o
  -1   3  13        641.44        625.14        20.78 o
   0   3  13          0.76          5.93         4.67 o
   1   3  13        640.87        701.40        25.60 o
   2   3  13        591.80        573.39        16.37 o
   3   3  13         73.84         63.85         8.15 o
   4   3  13        168.12        174.21        22.57 o
   5   3  13        116.74        142.02        20.72 o
   6   3  13         54.57         41.48        13.59 o
   7   3  13        112.65         98.88        22.11 o
  -7   4  13         14.56         53.01        33.86 o
  -6   4  13         78.68         86.82        34.44 o
  -5   4  13        115.00        128.64        15.80 o
  -4   4  13        121.20        128.52        12.68 o
  -3   4  13        118.85        114.13        11.64 o
  -2   4  13         96.90         89.40         8.38 o
  -1   4  13        120.10        109.57         9.28 o
   0   4  13          1.15          1.77         5.16 o
   1   4  13        120.44        112.64        10.95 o
   2   4  13         96.43         78.24         7.12 o
   3   4  13        118.68        108.19        11.55 o
   4   4  13        120.81        129.78        18.80 o
   5   4  13        114.49        101.28        22.48 o
   6   4  13         78.67         51.62        18.40 o
   7   4  13         14.46         11.44        12.61 o
  -7   5  13         30.75         56.97        29.31 o
  -6   5  13        122.06         71.52        25.06 o
  -5   5  13        425.74        427.55        36.54 o
  -4   5  13         63.03         44.16         8.35 o
  -3   5  13        174.92        138.71        12.30 o
  -2   5  13         99.74         84.16         8.34 o
  -1   5  13         48.37         55.38         7.28 o
   0   5  13        745.24        770.80        29.15 o
   1   5  13         47.85         52.70         8.71 o
   2   5  13         99.65        103.17         9.76 o
   3   5  13        175.90        147.38        18.75 o
   4   5  13         62.87         68.49        14.32 o
   5   5  13        425.57        473.04        40.09 o
   6   5  13        121.92         90.30        19.12 o
   7   5  13         30.72         61.85        19.70 o
  -7   6  13          8.81         17.49        20.28 o
  -6   6  13         32.86         43.77        24.62 o
  -5   6  13         61.02         47.78        12.54 o
  -4   6  13          5.30         11.02         6.82 o
  -3   6  13          7.20         11.84         4.84 o
  -2   6  13         70.57         68.22         7.92 o
  -1   6  13        144.10        159.64        13.45 o
   0   6  13        272.87        261.13        18.60 o
   1   6  13        143.90        144.16        11.71 o
   2   6  13         70.59         81.74         8.85 o
   3   6  13          7.19         18.78         6.72 o
   4   6  13          5.25          5.75        10.90 o
   5   6  13         60.72         19.80        13.83 o
   6   6  13         32.86         63.05        19.96 o
   7   6  13          8.75         14.10        15.12 o
  -6   7  13         56.56         18.27        15.83 o
  -5   7  13         23.91         13.92        21.55 o
  -4   7  13        461.94        412.42        27.23 o
  -3   7  13        117.30        105.92         9.53 o
  -2   7  13        123.97        102.17         9.25 o
  -1   7  13        206.54        206.58        17.59 o
   0   7  13          1.93          3.22         6.81 o
   1   7  13        206.21        210.35        14.63 o
   2   7  13        122.88        120.55        11.95 o
   3   7  13        116.91        129.86        11.67 o
   4   7  13        460.96        485.92        43.02 o
   5   7  13         24.02         17.37        12.47 o
   6   7  13         56.55         70.95        30.58 o
  -6   8  13        244.03        192.94        34.59 o
  -5   8  13        192.74        193.82        24.66 o
  -4   8  13        479.27        440.81        29.12 o
  -3   8  13        130.29        105.81        11.94 o
  -2   8  13        361.57        303.28        28.31 o
  -1   8  13        577.74        502.13        26.53 o
   0   8  13       1573.86       1517.81        46.80 o
   1   8  13        576.29        595.03        25.82 o
   2   8  13        361.84        399.38        22.04 o
   3   8  13        130.37        151.83        13.27 o
   4   8  13        479.88        593.04        37.56 o
   5   8  13        192.93        196.08        28.03 o
   6   8  13        244.72        236.19        34.31 o
  -6   9  13          4.40         11.73        16.86 o
  -5   9  13        276.59        295.24        31.37 o
  -4   9  13        534.83        493.15        33.74 o
  -3   9  13       1102.66        975.32        34.78 o
  -2   9  13        989.69        818.00        37.15 o
  -1   9  13       1340.38       1241.57        42.56 o
   0   9  13       1199.47       1130.68        37.73 o
   1   9  13       1341.96       1351.00        40.97 o
   2   9  13        990.31       1074.92        38.38 o
   3   9  13       1103.26       1129.71        54.10 o
   4   9  13        535.50        602.52        39.98 o
   5   9  13        276.29        286.41        40.23 o
   6   9  13          4.40         32.47        17.08 o
  -6  10  13        141.62        105.43        36.74 o
  -5  10  13        239.09        187.02        26.41 o
  -4  10  13        117.04         84.47        17.80 o
  -3  10  13        286.89        271.89        25.36 o
  -2  10  13        720.02        622.98        36.30 o
  -1  10  13        187.91        151.87        15.92 o
   0  10  13       1167.35       1259.59        47.26 o
   1  10  13        187.41        188.26        16.81 o
   2  10  13        720.35        764.83        46.96 o
   3  10  13        286.86        297.20        21.67 o
   4  10  13        116.86        121.83        19.95 o
   5  10  13        239.79        271.54        36.89 o
   6  10  13        141.82        176.94        50.92 o
  -5  11  13         36.37         16.90        23.89 o
  -4  11  13        337.70        288.69        34.64 o
  -3  11  13        111.44         70.88        15.49 o
  -2  11  13        485.34        397.39        34.20 o
  -1  11  13        233.27        200.28        19.91 o
   0  11  13        713.83        632.84        30.22 o
   1  11  13        232.91        263.59        20.29 o
   2  11  13        484.85        442.98        27.34 o
   3  11  13        111.45         90.85        13.66 o
   4  11  13        337.21        366.22        32.84 o
   5  11  13         36.37         46.79        20.23 o
  -5  12  13         31.35         33.03        25.60 o
  -4  12  13         21.97         40.01        26.53 o
  -3  12  13          8.59         26.26        10.87 o
  -2  12  13        156.32        124.64        15.34 o
  -1  12  13         15.98         18.22        10.38 o
   0  12  13        126.15        108.52        14.32 o
   1  12  13         16.29         29.78         9.61 o
   2  12  13        156.87        148.91        16.71 o
   3  12  13          8.60         19.71         8.02 o
   4  12  13         22.23         23.58        12.98 o
   5  12  13         31.33         62.84        41.59 o
  -4  13  13        191.39        173.19        48.51 o
  -3  13  13        208.40        161.72        45.04 o
  -2  13  13         26.23         14.85         7.18 o
  -1  13  13        384.62        295.37        22.27 o
   0  13  13         45.58         49.29        11.52 o
   1  13  13        384.34        334.29        24.78 o
   2  13  13         26.00         41.41        11.75 o
   3  13  13        208.39        247.72        29.01 o
   4  13  13        190.59        199.50        26.99 o
  -4  14  13          7.85          7.91        18.61 o
  -3  14  13         34.80          1.86        18.86 o
  -2  14  13         26.05         48.80        13.30 o
  -1  14  13        260.03        244.19        21.45 o
   0  14  13        236.91        269.14        23.22 o
   1  14  13        260.82        219.46        22.12 o
   2  14  13         26.33         15.58         8.83 o
   3  14  13         35.01         33.33        14.41 o
   4  14  13          7.99          8.79        26.04 o
  -3  15  13         35.62         10.98        40.62 o
  -2  15  13         69.76         46.68        12.76 o
  -1  15  13         31.86         23.76         9.50 o
   0  15  13        536.99        546.92        34.24 o
   1  15  13         31.73         31.12        13.18 o
   2  15  13         69.76         80.03        15.22 o
   3  15  13         35.74         30.82        13.64 o
  -2  16  13         15.43        116.20       168.87 o
  -1  16  13         50.75         33.40        14.18 o
   0  16  13        119.25        125.11        18.57 o
   1  16  13         51.05         33.75        13.90 o
   2  16  13         15.24         15.88        10.21 o
   0  17  13        370.75        342.74        33.52 o
   0   0  14       1167.22       1261.16        57.53 o
   1   0  14        648.75        455.29        17.62 o
   2   0  14        348.42        330.98        19.56 o
   3   0  14        482.13        452.32        24.28 o
   4   0  14        583.71        657.41        32.42 o
   5   0  14         14.16         10.07         8.53 o
   6   0  14          4.97         -3.60         9.58 o
   7   0  14         42.76         81.49        20.07 o
  -7   1  14         25.84         49.10        34.69 o
  -6   1  14         78.02         88.57        19.21 o
  -5   1  14        128.01        127.61        15.36 o
  -4   1  14        331.10        377.33        23.48 o
  -3   1  14        332.59        283.47        18.90 o
  -2   1  14        729.39        796.74        29.33 o
  -1   1  14        328.97        288.73        15.21 o
   0   1  14       1180.47       1213.68        26.58 o
   1   1  14        328.77        296.26        14.56 o
   2   1  14        727.79        790.52        21.41 o
   3   1  14        332.91        259.59        22.96 o
   4   1  14        330.96        378.99        26.17 o
   5   1  14        128.19        118.96        17.78 o
   6   1  14         77.69         81.18        16.01 o
   7   1  14         25.74         16.64        14.53 o
  -7   2  14         17.65         -4.01        25.84 o
  -6   2  14         56.23         49.68        13.61 o
  -5   2  14        290.49        280.04        21.38 o
  -4   2  14        429.29        399.80        24.54 o
  -3   2  14        191.24        196.29        15.26 o
  -2   2  14        228.84        171.89        13.50 o
  -1   2  14        153.65        155.87        11.29 o
   0   2  14         57.70         57.51         7.40 o
   1   2  14        153.67        155.25        11.26 o
   2   2  14        228.59        188.37        14.13 o
   3   2  14        191.80        176.31         9.57 o
   4   2  14        428.88        422.68        28.74 o
   5   2  14        290.36        263.63        24.21 o
   6   2  14         56.17         45.99        14.77 o
   7   2  14         17.61          3.81        13.53 o
  -7   3  14          1.03         -9.72        28.43 o
  -6   3  14        210.35        220.18        28.90 o
  -5   3  14         14.30         14.39         7.91 o
  -4   3  14        340.64        303.57        19.82 o
  -3   3  14        325.47        352.63        20.34 o
  -2   3  14        166.40        150.00        12.33 o
  -1   3  14        117.75        134.54        10.47 o
   0   3  14        557.38        621.08        24.93 o
   1   3  14        117.39        117.55        13.87 o
   2   3  14        166.53        142.41         9.25 o
   3   3  14        324.46        391.89        19.06 o
   4   3  14        340.70        308.03        46.48 o
   5   3  14         14.25         14.74        10.45 o
   6   3  14        210.08        224.54        28.40 o
   7   3  14          1.02         -8.30        13.14 o
  -7   4  14         10.43          4.30        21.11 o
  -6   4  14         89.79         93.70        31.41 o
  -5   4  14         12.67         12.04         9.77 o
  -4   4  14        776.21        734.81        30.20 o
  -3   4  14        797.45        645.54        28.98 o
  -2   4  14        124.66        117.59         9.97 o
  -1   4  14        652.27        548.45        21.09 o
   0   4  14        895.61        875.73        43.76 o
   1   4  14        651.25        606.57        26.05 o
   2   4  14        124.92        107.06        10.57 o
   3   4  14        796.69        818.60        35.72 o
   4   4  14        776.66        767.22        56.17 o
   5   4  14         12.80         10.19        12.51 o
   6   4  14         89.68         72.72        31.65 o
   7   4  14         10.50         23.57        15.08 o
  -7   5  14         15.67         18.03        17.29 o
  -6   5  14         23.23         28.78        24.23 o
  -5   5  14         16.07         13.33        15.12 o
  -4   5  14        360.26        316.12        19.53 o
  -3   5  14         88.62         77.24         9.44 o
  -2   5  14        501.21        426.60        20.51 o
  -1   5  14        327.11        275.82        17.63 o
   0   5  14         37.65         12.02         6.85 o
   1   5  14        326.62        262.56        18.45 o
   2   5  14        501.93        490.04        22.20 o
   3   5  14         88.50         71.67        10.47 o
   4   5  14        360.08        421.83        35.35 o
   5   5  14         15.91         37.93        14.33 o
   6   5  14         23.28         22.11        12.85 o
   7   5  14         15.53         35.71        15.80 o
  -6   6  14         15.13         38.89        24.77 o
  -5   6  14        228.99        172.86        25.48 o
  -4   6  14         97.33         87.66        13.61 o
  -3   6  14         26.09         13.15         5.41 o
  -2   6  14        305.97        267.35        14.70 o
  -1   6  14       1431.98       1336.14        36.62 o
   0   6  14         86.68         73.91        11.02 o
   1   6  14       1434.13       1554.65        44.91 o
   2   6  14        305.59        281.56        16.03 o
   3   6  14         25.90         20.02         7.72 o
   4   6  14         97.46         93.15        19.16 o
   5   6  14        228.57        212.94        29.12 o
   6   6  14         15.29         12.06        13.33 o
  -6   7  14         17.37          2.69        20.67 o
  -5   7  14        335.93        246.43        44.90 o
  -4   7  14         32.04         27.50         9.97 o
  -3   7  14        149.03        135.90        10.86 o
  -2   7  14        934.74        793.05        25.50 o
  -1   7  14         50.33         48.40         9.36 o
   0   7  14       1068.30       1096.59        38.77 o
   1   7  14         50.32         58.35         9.72 o
   2   7  14        935.34        930.24        40.05 o
   3   7  14        149.25        179.04        20.78 o
   4   7  14         32.32         23.48        15.30 o
   5   7  14        335.44        381.15        39.59 o
   6   7  14         17.25          1.64        15.72 o
  -6   8  14        201.67        167.88        24.56 o
  -5   8  14         24.81          3.67        10.34 o
  -4   8  14        856.80        781.21        40.10 o
  -3   8  14        355.21        389.55        28.07 o
  -2   8  14       1661.30       1495.84        73.13 o
  -1   8  14         72.52         48.44         8.58 o
   0   8  14       3111.46       3150.10        89.89 o
   1   8  14         72.68         69.80        10.05 o
   2   8  14       1660.45       1762.35        44.76 o
   3   8  14        355.05        429.25        28.78 o
   4   8  14        856.60        923.18        49.15 o
   5   8  14         24.88         12.24        21.18 o
   6   8  14        202.08        256.49        39.79 o
  -6   9  14         88.69         42.80        21.11 o
  -5   9  14        212.16        184.10        25.24 o
  -4   9  14        796.96        697.84        51.34 o
  -3   9  14         26.71         24.42         6.90 o
  -2   9  14        862.98        777.32        33.55 o
  -1   9  14        278.58        288.03        21.64 o
   0   9  14         31.53         15.66        12.78 o
   1   9  14        278.27        296.09        20.03 o
   2   9  14        861.99        863.60        34.06 o
   3   9  14         26.81         39.87        12.15 o
   4   9  14        797.16        841.14        43.88 o
   5   9  14        212.52        272.83        35.09 o
   6   9  14         88.66        108.14        27.41 o
  -5  10  14        185.80        180.49        37.20 o
  -4  10  14        719.46        549.71        44.42 o
  -3  10  14        282.55        229.58        25.37 o
  -2  10  14       1218.37       1185.20        48.04 o
  -1  10  14        583.02        520.47        29.88 o
   0  10  14        525.42        562.21        27.80 o
   1  10  14        583.46        578.53        28.87 o
   2  10  14       1220.05       1375.04        64.33 o
   3  10  14        282.91        269.16        25.32 o
   4  10  14        720.57        799.71        44.80 o
   5  10  14        186.16        230.82        34.61 o
  -5  11  14        109.55        104.94        36.06 o
  -4  11  14        109.32        121.51        22.80 o
  -3  11  14         27.25         22.14        11.37 o
  -2  11  14         78.77         50.16        10.17 o
  -1  11  14        304.05        229.16        21.24 o
   0  11  14        395.96        405.26        24.87 o
   1  11  14        304.43        238.93        19.42 o
   2  11  14         78.96         80.43        13.00 o
   3  11  14         27.24         24.02        13.43 o
   4  11  14        109.39        131.73        24.95 o
   5  11  14        109.30        120.50        33.84 o
  -5  12  14         73.44         70.69        36.35 o
  -4  12  14        151.81        171.58        45.58 o
  -3  12  14         53.75         50.40        13.98 o
  -2  12  14        106.49         74.50        12.42 o
  -1  12  14        425.98        355.45        23.89 o
   0  12  14         34.59         31.99         8.99 o
   1  12  14        426.52        412.01        26.51 o
   2  12  14        106.87        118.90        16.09 o
   3  12  14         53.74         54.78        17.91 o
   4  12  14        152.30        189.10        24.59 o
   5  12  14         73.34         78.17        31.69 o
  -4  13  14          6.64        -24.62        28.34 o
  -3  13  14        107.13         83.52        21.73 o
  -2  13  14        107.51        115.46        14.34 o
  -1  13  14         37.62         26.57         8.68 o
   0  13  14          4.69         10.76         8.64 o
   1  13  14         37.55         26.42         9.77 o
   2  13  14        107.95        112.82        18.35 o
   3  13  14        107.15         72.22        16.96 o
   4  13  14          6.59         12.69        25.21 o
  -4  14  14         54.14          5.42        18.13 o
  -3  14  14         96.36         78.32        31.07 o
  -2  14  14          7.10          4.34        13.24 o
  -1  14  14        333.00        314.92        24.62 o
   0  14  14         43.35         39.90        10.58 o
   1  14  14        332.54        320.64        26.13 o
   2  14  14          7.15          0.70         9.49 o
   3  14  14         95.76        109.92        21.20 o
   4  14  14         54.38         62.82        33.16 o
  -3  15  14          8.81        -14.62        18.43 o
  -2  15  14          4.62          5.44        15.39 o
  -1  15  14         32.12         25.85        10.88 o
   0  15  14         55.83         43.55        13.78 o
   1  15  14         32.17         25.36        11.53 o
   2  15  14          4.54         12.06        11.63 o
   3  15  14          8.83          4.40        13.42 o
  -2  16  14         62.04         54.89        21.88 o
  -1  16  14         90.55         98.21        21.58 o
   0  16  14          8.23          2.10        12.18 o
   1  16  14         90.95         97.45        17.58 o
   2  16  14         62.06         86.63        17.56 o
   1   0  15          0.10         -3.44         4.31 o
   2   0  15        342.78        318.17        19.74 o
   3   0  15       2386.18       2316.30        67.89 o
   4   0  15        595.62        570.74        30.70 o
   5   0  15        111.14        115.18        15.74 o
   6   0  15         33.41         30.36        10.08 o
   7   0  15          3.61          4.24        11.43 o
  -7   1  15         16.40          7.47        25.36 o
  -6   1  15         34.33         22.22        13.74 o
  -5   1  15         76.33         54.21        13.73 o
  -4   1  15        249.02        240.06        19.71 o
  -3   1  15         85.07         84.77        19.48 o
  -2   1  15         81.80         75.83        10.74 o
  -1   1  15        282.44        261.08        17.63 o
   0   1  15       1401.07       1373.24        29.17 o
   1   1  15        281.74        244.36        13.89 o
   2   1  15         81.68         82.80         9.24 o
   3   1  15         85.06         77.91        11.98 o
   4   1  15        248.72        226.87        20.61 o
   5   1  15         76.45         59.61        13.22 o
   6   1  15         34.16         30.89        10.86 o
   7   1  15         16.54         20.67        15.32 o
  -7   2  15         10.81          4.59        22.72 o
  -6   2  15          8.60          0.41         9.24 o
  -5   2  15         43.03         26.97        13.00 o
  -4   2  15        320.45        340.27        22.83 o
  -3   2  15        704.71        609.01        28.17 o
  -2   2  15        377.63        380.25        20.45 o
  -1   2  15        189.84        161.06        11.71 o
   0   2  15        699.53        719.14        28.71 o
   1   2  15        190.05        176.72        12.53 o
   2   2  15        377.87        340.40        16.72 o
   3   2  15        703.91        612.18        37.59 o
   4   2  15        321.05        369.65        40.84 o
   5   2  15         42.75         29.30        10.26 o
   6   2  15          8.67         17.37        11.56 o
   7   2  15         10.91          1.48        14.71 o
  -7   3  15         40.70         78.46        35.91 o
  -6   3  15          1.81         -3.80        14.02 o
  -5   3  15        113.94        123.17        14.47 o
  -4   3  15         29.16         27.37        10.71 o
  -3   3  15         50.08         58.56        10.00 o
  -2   3  15         45.36         33.04        11.68 o
  -1   3  15        300.56        289.13        15.66 o
   0   3  15        313.52        334.08        19.36 o
   1   3  15        300.24        271.83        16.23 o
   2   3  15         45.55         35.50         4.39 o
   3   3  15         50.00         37.34        14.31 o
   4   3  15         29.13         33.15        13.85 o
   5   3  15        113.86        111.50        18.82 o
   6   3  15          1.81         14.01        10.77 o
   7   3  15         40.53         48.53        17.43 o
  -6   4  15         84.40        101.96        30.14 o
  -5   4  15         94.84         84.83        17.87 o
  -4   4  15        122.77        112.12        13.11 o
  -3   4  15        507.02        497.08        24.09 o
  -2   4  15        192.96        176.59        12.86 o
  -1   4  15         18.15         11.33         5.16 o
   0   4  15        454.65        522.69        28.10 o
   1   4  15         18.00         13.43         5.81 o
   2   4  15        192.98        166.97        18.98 o
   3   4  15        508.31        510.53        23.96 o
   4   4  15        122.81        123.91        18.63 o
   5   4  15         94.79        102.30        19.78 o
   6   4  15         84.33         97.01        19.80 o
  -6   5  15         83.24         59.36        27.36 o
  -5   5  15        510.78        411.81        39.89 o
  -4   5  15        757.23        755.47        31.34 o
  -3   5  15        456.25        394.25        23.14 o
  -2   5  15        348.94        340.82        17.70 o
  -1   5  15        318.94        312.13        16.37 o
   0   5  15        116.56        111.57        12.72 o
   1   5  15        320.68        311.99        19.87 o
   2   5  15        348.22        347.98        16.27 o
   3   5  15        455.13        415.26        27.39 o
   4   5  15        757.30        850.19        50.45 o
   5   5  15        510.35        517.47        54.11 o
   6   5  15         83.17         87.65        20.18 o
  -6   6  15        236.51        200.16        47.54 o
  -5   6  15        171.53        221.42        50.00 o
  -4   6  15        525.00        464.37        29.32 o
  -3   6  15        160.74        147.33        11.90 o
  -2   6  15         55.08         50.08         7.34 o
  -1   6  15        159.54        171.54        15.19 o
   0   6  15         95.72         77.65        10.88 o
   1   6  15        159.12        201.85        17.43 o
   2   6  15         55.13         61.70        10.01 o
   3   6  15        160.31        134.40        15.11 o
   4   6  15        525.20        537.43        40.84 o
   5   6  15        171.81        207.54        28.83 o
   6   6  15        236.58        225.08        29.60 o
  -6   7  15        272.99        279.01        54.33 o
  -5   7  15         19.42         13.29        25.48 o
  -4   7  15        932.63        905.06        42.97 o
  -3   7  15        213.09        186.66        13.24 o
  -2   7  15       1004.99        938.41        38.25 o
  -1   7  15         50.55         63.50        10.51 o
   0   7  15          0.24         12.34         6.56 o
   1   7  15         50.73         44.56         7.85 o
   2   7  15       1005.32       1094.66        32.82 o
   3   7  15        212.74        223.66        21.85 o
   4   7  15        932.52       1073.42        68.33 o
   5   7  15         19.19         37.01        16.04 o
   6   7  15        272.83        279.56        35.76 o
  -6   8  15        183.96        193.78        26.14 o
  -5   8  15        235.08        183.80        26.17 o
  -4   8  15        399.64        362.47        33.97 o
  -3   8  15         64.18         63.82        10.97 o
  -2   8  15       1062.73        940.60        29.03 o
  -1   8  15        880.33        852.13        37.36 o
   0   8  15         77.39         87.90        13.16 o
   1   8  15        881.50        945.14        33.11 o
   2   8  15       1063.13       1106.38        42.15 o
   3   8  15         64.13         51.05        11.39 o
   4   8  15        400.39        433.02        41.25 o
   5   8  15        234.94        294.43        36.48 o
   6   8  15        184.34        213.68        32.31 o
  -6   9  15        154.52        120.33        35.86 o
  -5   9  15        254.67        222.35        41.75 o
  -4   9  15        255.32        234.55        23.00 o
  -3   9  15        668.06        590.43        28.88 o
  -2   9  15        201.47        139.23        14.59 o
  -1   9  15       1556.67       1498.35        54.95 o
   0   9  15       3012.48       2895.82        90.42 o
   1   9  15       1557.08       1492.79        47.87 o
   2   9  15        201.73        198.99        22.96 o
   3   9  15        668.76        704.63        38.92 o
   4   9  15        254.68        286.07        35.29 o
   5   9  15        254.77        291.32        37.67 o
   6   9  15        154.43        238.27        36.06 o
  -5  10  15         92.60         69.41        16.85 o
  -4  10  15        217.52        222.42        32.10 o
  -3  10  15        142.13        121.70        17.98 o
  -2  10  15       1255.24       1109.85        42.18 o
  -1  10  15       1360.81       1294.20        69.34 o
   0  10  15       1665.60       1342.40        47.55 o
   1  10  15       1361.28       1318.91        54.97 o
   2  10  15       1253.54       1304.04        44.18 o
   3  10  15        142.44        149.76        27.52 o
   4  10  15        217.33        260.18        34.82 o
   5  10  15         92.44         39.03        31.71 o
  -5  11  15         52.22         69.03        27.90 o
  -4  11  15         11.26         12.08        10.98 o
  -3  11  15        403.36        316.85        29.07 o
  -2  11  15          6.99          9.33         9.34 o
  -1  11  15        249.85        191.49        23.61 o
   0  11  15          7.17         14.80         9.08 o
   1  11  15        249.96        214.73        24.18 o
   2  11  15          7.01         14.51        12.54 o
   3  11  15        402.87        482.21        35.52 o
   4  11  15         11.09         22.99        17.17 o
   5  11  15         52.30         28.66        41.14 o
  -4  12  15         63.62         32.50        18.57 o
  -3  12  15        148.80        140.54        20.64 o
  -2  12  15        166.00        166.41        18.59 o
  -1  12  15        403.70        407.23        25.44 o
   0  12  15        269.81        211.32        19.30 o
   1  12  15        403.16        389.00        25.97 o
   2  12  15        165.66        185.74        19.37 o
   3  12  15        148.84        133.45        20.91 o
   4  12  15         63.58         46.21        15.47 o
  -4  13  15        170.39        169.38        45.83 o
  -3  13  15         55.75         29.71        20.49 o
  -2  13  15        209.28        161.08        37.01 o
  -1  13  15        374.12        341.88        35.64 o
   0  13  15        129.68        108.87        15.75 o
   1  13  15        374.30        364.80        26.96 o
   2  13  15        208.86        231.37        22.77 o
   3  13  15         55.54         55.93        16.13 o
   4  13  15        170.34        196.39        26.74 o
  -3  14  15         28.41         31.37        23.89 o
  -2  14  15         37.99         53.23        18.21 o
  -1  14  15        150.35        102.28        15.93 o
   0  14  15         43.40         52.72        13.79 o
   1  14  15        149.95        150.95        18.26 o
   2  14  15         38.26         47.79        12.84 o
   3  14  15         28.36         14.81        18.06 o
  -2  15  15         55.04         37.96        13.74 o
  -1  15  15         59.52         53.00        12.79 o
   0  15  15        103.29        119.86        17.90 o
   1  15  15         59.46         50.67        13.23 o
   2  15  15         55.16         52.59        13.60 o
  -1  16  15         48.29         58.59        16.11 o
   0  16  15        293.58        292.15        27.23 o
   1  16  15         48.34         36.32        14.04 o
   0   0  16          4.20          3.56         7.66 o
   1   0  16       1665.83       1718.50        36.90 o
   2   0  16          6.64          6.37         5.06 o
   3   0  16          2.38          1.54         9.80 o
   4   0  16          0.00         14.18         9.64 o
   5   0  16          1.19          1.65         8.69 o
   6   0  16         17.55         13.08        10.82 o
   7   0  16          0.27         20.31        18.61 o
  -7   1  16          0.46        -28.34        28.34 o
  -6   1  16         57.44         43.45        13.46 o
  -5   1  16         95.21         84.18        13.25 o
  -4   1  16        285.88        279.27        21.51 o
  -3   1  16        152.93        166.68        15.49 o
  -2   1  16        113.13         99.02        11.31 o
  -1   1  16        528.31        458.26        18.62 o
   0   1  16        357.26        349.70        15.80 o
   1   1  16        529.56        461.04        25.48 o
   2   1  16        113.44         90.51         8.46 o
   3   1  16        153.66        164.05        17.04 o
   4   1  16        286.25        288.85        23.40 o
   5   1  16         95.24         81.69        21.37 o
   6   1  16         57.56         36.27        11.87 o
   7   1  16          0.45          6.65        21.22 o
  -6   2  16         37.24         37.16        17.36 o
  -5   2  16        115.26        123.36        15.70 o
  -4   2  16        486.14        482.69        26.89 o
  -3   2  16        546.68        559.78        27.48 o
  -2   2  16        158.84        137.20        13.04 o
  -1   2  16         51.62         48.93         8.73 o
   0   2  16         14.37         15.27         5.08 o
   1   2  16         51.48         53.68         7.77 o
   2   2  16        158.97         98.37        13.29 o
   3   2  16        547.84        544.91        30.80 o
   4   2  16        486.07        524.82        32.44 o
   5   2  16        115.62        104.51        17.31 o
   6   2  16         37.32         34.65        17.06 o
  -6   3  16        230.26        244.64        36.62 o
  -5   3  16         54.84         42.53         8.98 o
  -4   3  16        243.64        196.84        17.51 o
  -3   3  16        135.03        122.38        13.32 o
  -2   3  16        499.24        436.28        22.48 o
  -1   3  16        400.92        375.95        17.99 o
   0   3  16        198.14        230.13        16.78 o
   1   3  16        401.07        363.12        19.35 o
   2   3  16        499.25        395.23        46.06 o
   3   3  16        135.41        145.74        18.02 o
   4   3  16        243.93        215.90        23.22 o
   5   3  16         54.20         50.84        13.86 o
   6   3  16        230.34        262.16        28.42 o
  -6   4  16        116.91        100.06        33.27 o
  -5   4  16         95.00        108.13        21.24 o
  -4   4  16        173.26        163.00        15.73 o
  -3   4  16         42.02         42.92         8.87 o
  -2   4  16        244.34        224.01        14.90 o
  -1   4  16         39.69         30.60         6.20 o
   0   4  16       1547.38       1369.13        40.63 o
   1   4  16         39.87         24.05         8.91 o
   2   4  16        244.81        209.01        24.34 o
   3   4  16         41.92         44.01        12.56 o
   4   4  16        173.67        205.00        24.20 o
   5   4  16         95.24         60.69        14.93 o
   6   4  16        116.99        146.50        23.06 o
  -6   5  16         28.67         50.32        30.00 o
  -5   5  16         14.25          9.08        11.21 o
  -4   5  16         53.58         47.88        10.17 o
  -3   5  16         48.53         33.05         6.20 o
  -2   5  16        105.82        113.91        11.31 o
  -1   5  16        238.12        236.40        18.26 o
   0   5  16       1621.84       1679.99        66.79 o
   1   5  16        237.90        222.60        17.88 o
   2   5  16        105.68        106.45         9.30 o
   3   5  16         48.35         46.54         9.22 o
   4   5  16         53.43         48.95        14.64 o
   5   5  16         14.36         15.86        12.95 o
   6   5  16         28.69         43.78        16.54 o
  -6   6  16         35.90         66.79        31.12 o
  -5   6  16        109.75        104.05        22.48 o
  -4   6  16        106.92        104.59        12.88 o
  -3   6  16       1173.00       1128.75        33.13 o
  -2   6  16        270.10        289.64        20.67 o
  -1   6  16       1290.97       1254.00        34.38 o
   0   6  16       1170.80       1165.90        39.83 o
   1   6  16       1291.18       1335.14        46.68 o
   2   6  16        269.73        309.75        16.78 o
   3   6  16       1175.08       1237.70        50.57 o
   4   6  16        106.95         82.17        24.50 o
   5   6  16        110.13         51.28        18.16 o
   6   6  16         35.86         39.77        21.84 o
  -6   7  16         39.47         69.37        28.14 o
  -5   7  16        178.45        142.45        26.14 o
  -4   7  16        123.74        107.49        15.53 o
  -3   7  16        668.09        582.05        28.78 o
  -2   7  16       1795.45       1660.12        45.30 o
  -1   7  16        903.81        948.89        35.69 o
   0   7  16       2934.99       2813.22        64.56 o
   1   7  16        904.06       1011.56        32.98 o
   2   7  16       1795.44       1935.11        62.01 o
   3   7  16        668.23        707.13        35.32 o
   4   7  16        123.88        144.63        22.52 o
   5   7  16        178.22        172.50        28.26 o
   6   7  16         39.38         42.61        18.04 o
  -6   8  16         64.79         64.30        17.46 o
  -5   8  16        183.37        187.80        48.12 o
  -4   8  16        138.53        124.87        17.56 o
  -3   8  16        467.86        434.58        25.40 o
  -2   8  16        741.39        677.75        28.22 o
  -1   8  16       1166.43       1114.35        41.71 o
   0   8  16        916.45        927.11        38.79 o
   1   8  16       1166.65       1193.47        37.66 o
   2   8  16        741.93        724.94        40.09 o
   3   8  16        467.49        480.22        30.90 o
   4   8  16        138.42        184.23        26.99 o
   5   8  16        183.47        174.97        28.71 o
   6   8  16         64.84         89.11        25.30 o
  -5   9  16        146.50        140.58        23.17 o
  -4   9  16        238.92        184.49        25.38 o
  -3   9  16        415.93        364.56        23.78 o
  -2   9  16        961.00        830.93        36.32 o
  -1   9  16        163.85        137.54        15.78 o
   0   9  16        251.83        212.97        23.02 o
   1   9  16        163.88        138.04        13.62 o
   2   9  16        960.67        969.94        35.62 o
   3   9  16        416.42        409.64        30.23 o
   4   9  16        238.48        268.44        44.92 o
   5   9  16        146.21        153.14        39.23 o
  -5  10  16        111.53         89.17        21.14 o
  -4  10  16        625.77        561.20        46.33 o
  -3  10  16         16.71         19.73        10.13 o
  -2  10  16        163.68        131.40        15.16 o
  -1  10  16         56.12         43.79        10.52 o
   0  10  16         18.05         15.98         9.84 o
   1  10  16         56.06         57.07        10.31 o
   2  10  16        164.14        194.72        18.29 o
   3  10  16         16.66         -0.51        14.12 o
   4  10  16        626.40        679.61        66.41 o
   5  10  16        111.41         91.85        23.99 o
  -5  11  16         74.49         33.81        23.26 o
  -4  11  16         69.22         60.51        18.05 o
  -3  11  16        234.03        176.04        22.88 o
  -2  11  16         12.41         16.62         9.40 o
  -1  11  16       1690.42       1534.14        58.57 o
   0  11  16        260.70        198.68        18.29 o
   1  11  16       1689.87       1522.18        53.16 o
   2  11  16         12.66         13.62         8.55 o
   3  11  16        234.21        248.82        26.69 o
   4  11  16         69.08         69.67        21.72 o
   5  11  16         74.65         57.87        20.59 o
  -4  12  16        211.14        179.51        28.51 o
  -3  12  16         71.36         62.70        14.72 o
  -2  12  16        157.62        111.20        15.94 o
  -1  12  16         10.29         17.27         8.67 o
   0  12  16         41.31         49.81        11.16 o
   1  12  16         10.28          2.25         8.17 o
   2  12  16        157.28        154.46        18.48 o
   3  12  16         71.36         33.77        12.74 o
   4  12  16        211.24        122.00        32.58 o
  -4  13  16         58.16         18.22        18.47 o
  -3  13  16        198.77        167.41        28.64 o
  -2  13  16         22.32         16.67        11.84 o
  -1  13  16         17.32         14.93         9.96 o
   0  13  16        208.94        195.59        19.31 o
   1  13  16         17.21         11.57         9.79 o
   2  13  16         22.08         12.49        11.40 o
   3  13  16        199.06        190.46        25.58 o
   4  13  16         58.23         61.33        23.41 o
  -3  14  16         17.67         28.49        16.95 o
  -2  14  16        202.69        160.83        21.54 o
  -1  14  16        180.08        164.86        17.92 o
   0  14  16        204.56        191.68        20.46 o
   1  14  16        179.91        194.34        27.69 o
   2  14  16        202.38        208.28        27.01 o
   3  14  16         17.75         29.64        13.49 o
  -2  15  16          9.99         -2.11        11.39 o
  -1  15  16          3.98          3.49         9.93 o
   0  15  16         66.93         97.84        16.40 o
   1  15  16          4.01          9.69         9.78 o
   2  15  16          9.81          3.77        12.41 o
   1   0  17         92.93         71.53        12.51 o
   2   0  17        182.48        207.07        17.22 o
   3   0  17         38.84         22.06         9.91 o
   4   0  17          6.37         25.91         8.82 o
   5   0  17        156.48        200.51        20.61 o
   6   0  17        236.78        232.75        24.49 o
  -6   1  17         91.85         89.84        16.14 o
  -5   1  17        345.49        366.78        27.03 o
  -4   1  17        125.25        111.66        16.93 o
  -3   1  17        183.08        159.42        15.87 o
  -2   1  17        499.23        530.04        26.28 o
  -1   1  17         22.93         28.53         6.41 o
   0   1  17         36.31         56.37         7.60 o
   1   1  17         23.27         12.84         5.15 o
   2   1  17        499.38        489.05        22.58 o
   3   1  17        182.64        164.84        17.01 o
   4   1  17        125.15        118.57        16.45 o
   5   1  17        345.65        350.55        28.92 o
   6   1  17         91.91        112.17        19.45 o
  -6   2  17         75.25         78.69        19.55 o
  -5   2  17         23.02         22.37         9.06 o
  -4   2  17        561.01        560.32        29.88 o
  -3   2  17         64.74         79.96        11.76 o
  -2   2  17        155.89        119.98        12.43 o
  -1   2  17         82.56         76.16         8.81 o
   0   2  17        351.15        313.79        20.55 o
   1   2  17         82.87         88.79         9.86 o
   2   2  17        155.84        155.67        12.55 o
   3   2  17         64.48         62.40        11.87 o
   4   2  17        560.65        630.78        43.08 o
   5   2  17         22.92         28.91        13.18 o
   6   2  17         75.13         57.22        16.08 o
  -6   3  17         56.69         50.20        17.66 o
  -5   3  17        150.45        136.56        27.36 o
  -4   3  17        404.60        397.51        25.26 o
  -3   3  17        854.71        790.40        37.22 o
  -2   3  17       1006.04        929.44        36.40 o
  -1   3  17       1888.49       1892.84        61.00 o
   0   3  17        712.59        717.04        34.65 o
   1   3  17       1890.42       1982.21        94.66 o
   2   3  17       1005.50       1029.70        52.55 o
   3   3  17        854.47        887.92        48.42 o
   4   3  17        405.03        417.64        31.29 o
   5   3  17        150.08        130.36        19.76 o
   6   3  17         56.69         51.67        16.24 o
  -6   4  17        117.13        115.45        37.52 o
  -5   4  17         13.52          0.92        10.30 o
  -4   4  17         39.11         45.98        11.77 o
  -3   4  17        262.03        248.45        18.94 o
  -2   4  17        114.52         78.75         9.68 o
  -1   4  17        355.38        355.38        19.65 o
   0   4  17         48.22         72.26        11.59 o
   1   4  17        354.09        365.94        21.91 o
   2   4  17        114.22        102.76        16.30 o
   3   4  17        261.67        231.65        31.78 o
   4   4  17         39.05         34.36        11.81 o
   5   4  17         13.59        -13.84        13.84 o
   6   4  17        117.56         75.91        27.19 o
  -6   5  17        743.41        822.09        92.19 o
  -5   5  17        473.91        489.52        43.16 o
  -4   5  17        479.19        422.34        24.84 o
  -3   5  17        188.36        158.81        12.91 o
  -2   5  17        839.93        786.33        27.44 o
  -1   5  17        554.62        575.10        29.48 o
   0   5  17        296.89        271.10        19.67 o
   1   5  17        552.94        571.36        28.49 o
   2   5  17        840.29        837.80        49.55 o
   3   5  17        187.94        199.74        24.19 o
   4   5  17        479.10        476.35        38.68 o
   5   5  17        474.55        573.83        45.31 o
   6   5  17        743.51        918.41        60.09 o
  -6   6  17         23.04          5.96        18.32 o
  -5   6  17        246.09        250.20        32.21 o
  -4   6  17         34.83         47.13         9.79 o
  -3   6  17       1437.04       1404.26        37.91 o
  -2   6  17        313.00        298.71        17.07 o
  -1   6  17       1758.35       1606.86        44.11 o
   0   6  17          9.50         13.86         7.38 o
   1   6  17       1756.85       1770.97        62.59 o
   2   6  17        313.19        297.19        22.00 o
   3   6  17       1435.59       1580.09        72.95 o
   4   6  17         34.89         39.29        12.97 o
   5   6  17        245.80        298.87        34.17 o
   6   6  17         23.08         33.71        13.91 o
  -6   7  17         91.31         73.87        22.72 o
  -5   7  17         18.01          6.16        10.54 o
  -4   7  17        438.08        413.67        31.03 o
  -3   7  17        251.94        238.19        18.93 o
  -2   7  17        330.40        310.85        18.14 o
  -1   7  17        246.64        201.09        14.68 o
   0   7  17        309.07        298.72        22.58 o
   1   7  17        246.32        224.05        15.88 o
   2   7  17        330.79        329.01        23.91 o
   3   7  17        251.42        205.75        26.99 o
   4   7  17        438.24        522.37        51.96 o
   5   7  17         18.04          4.59        15.75 o
   6   7  17         91.65         88.87        24.03 o
  -5   8  17        129.92        116.62        21.12 o
  -4   8  17         36.57         24.85         9.74 o
  -3   8  17        333.13        354.10        23.86 o
  -2   8  17         47.45         36.64         6.61 o
  -1   8  17        315.79        325.51        18.84 o
   0   8  17        398.83        355.52        25.00 o
   1   8  17        316.04        321.97        19.98 o
   2   8  17         47.36         42.45        10.95 o
   3   8  17        332.82        392.50        28.60 o
   4   8  17         36.54         50.94        16.86 o
   5   8  17        129.68        146.30        33.60 o
  -5   9  17         37.03         37.55        15.29 o
  -4   9  17        119.99         95.78        16.97 o
  -3   9  17         26.37         40.48         9.70 o
  -2   9  17        700.58        676.78        33.35 o
  -1   9  17         65.04         44.37        10.10 o
   0   9  17          0.99         -1.61         9.00 o
   1   9  17         65.07         65.02        10.23 o
   2   9  17        701.25        744.09        39.37 o
   3   9  17         26.47         31.53        11.75 o
   4   9  17        119.97        118.39        23.83 o
   5   9  17         37.03         41.18        17.25 o
  -5  10  17        217.86        170.38        28.44 o
  -4  10  17         68.85         66.03        26.26 o
  -3  10  17        142.79        169.00        24.16 o
  -2  10  17         95.55         64.24        11.67 o
  -1  10  17        168.38        153.65        17.82 o
   0  10  17         55.93         36.29         9.25 o
   1  10  17        168.72        185.94        17.71 o
   2  10  17         95.84        104.64        16.45 o
   3  10  17        142.88        185.58        21.94 o
   4  10  17         68.91         61.79        19.47 o
   5  10  17        218.18        256.05        36.30 o
  -4  11  17         62.29         55.98        17.61 o
  -3  11  17        502.01        452.75        35.53 o
  -2  11  17        124.93        131.89        16.31 o
  -1  11  17         31.50         14.69         9.24 o
   0  11  17        201.25        186.96        16.78 o
   1  11  17         31.16         43.96        10.37 o
   2  11  17        124.71        154.27        21.48 o
   3  11  17        501.42        556.47        43.08 o
   4  11  17         62.22         36.33        28.99 o
  -4  12  17         53.97         57.46        21.86 o
  -3  12  17         85.69         49.16        13.71 o
  -2  12  17        393.65        342.66        27.17 o
  -1  12  17        187.16        209.85        23.78 o
   0  12  17        616.25        585.37        32.15 o
   1  12  17        187.03        188.04        20.54 o
   2  12  17        393.92        382.30        33.09 o
   3  12  17         85.89         91.23        17.85 o
   4  12  17         54.18         42.99        18.54 o
  -3  13  17         15.49         36.14        23.82 o
  -2  13  17        135.06        104.51        21.84 o
  -1  13  17          8.14         15.99         9.94 o
   0  13  17         82.82         76.12        13.04 o
   1  13  17          8.15         -5.67        14.61 o
   2  13  17        134.84        149.23        35.84 o
   3  13  17         15.49         19.59        16.15 o
  -2  14  17          0.60         -4.48        11.15 o
  -1  14  17        170.62        138.25        17.17 o
   0  14  17          0.01         15.61         8.87 o
   1  14  17        170.66        149.13        18.85 o
   2  14  17          0.58         -4.70        13.45 o
  -1  15  17         45.10         28.86        10.45 o
   0  15  17          0.19         16.94        11.21 o
   1  15  17         45.31         61.12        14.31 o
   0   0  18        124.86        112.05        13.70 o
   1   0  18        180.00        197.32        14.30 o
   2   0  18       1759.79       1737.77        49.36 o
   3   0  18         18.33         11.49         6.90 o
   4   0  18        212.47        225.98        20.79 o
   5   0  18         36.85         49.83        12.13 o
   6   0  18         73.89         63.91        18.93 o
  -6   1  18         64.64         75.79        17.36 o
  -5   1  18        121.76        138.43        17.58 o
  -4   1  18          4.23          5.77         8.33 o
  -3   1  18        185.27        166.11        16.24 o
  -2   1  18        490.73        462.63        28.74 o
  -1   1  18         95.96         81.38         9.19 o
   0   1  18          5.94          2.46         4.94 o
   1   1  18         95.78         83.06         9.44 o
   2   1  18        491.71        459.19        40.06 o
   3   1  18        184.92        154.14        17.03 o
   4   1  18          4.27          3.81         8.94 o
   5   1  18        121.47        160.64        19.92 o
   6   1  18         64.55         83.63        16.39 o
  -6   2  18        101.22         94.83        32.29 o
  -5   2  18        206.76        226.32        21.27 o
  -4   2  18        105.36        117.59        14.87 o
  -3   2  18        180.71        192.49        17.64 o
  -2   2  18        698.42        668.62        29.78 o
  -1   2  18        283.48        314.95        18.02 o
   0   2  18       1435.95       1555.12        38.07 o
   1   2  18        283.28        281.37        17.58 o
   2   2  18        697.98        673.35        33.76 o
   3   2  18        180.36        208.18        20.34 o
   4   2  18        105.56        103.05        16.53 o
   5   2  18        206.90        218.00        23.86 o
   6   2  18        101.40        155.27        22.54 o
  -6   3  18         45.94         75.42        21.48 o
  -5   3  18        111.53        122.39        16.37 o
  -4   3  18         46.44         25.79         9.02 o
  -3   3  18        553.75        528.49        28.05 o
  -2   3  18       1354.36       1259.90        39.00 o
  -1   3  18        227.60        232.67        15.47 o
   0   3  18       1328.85       1222.27        36.13 o
   1   3  18        227.62        242.18        17.89 o
   2   3  18       1355.66       1405.64        40.41 o
   3   3  18        554.37        616.47        57.54 o
   4   3  18         46.62         33.35        11.51 o
   5   3  18        111.82        106.04        19.12 o
   6   3  18         46.20         51.30        16.29 o
  -6   4  18         25.84         38.45        33.27 o
  -5   4  18        139.79        131.66        23.70 o
  -4   4  18        181.57        198.82        18.59 o
  -3   4  18       1015.41       1029.73        34.01 o
  -2   4  18        600.42        590.25        24.66 o
  -1   4  18        652.77        654.47        26.06 o
   0   4  18        694.12        704.43        30.83 o
   1   4  18        653.76        674.18        30.31 o
   2   4  18        600.28        583.09        28.02 o
   3   4  18       1014.88       1090.14        54.03 o
   4   4  18        181.16        172.32        23.13 o
   5   4  18        139.58        153.33        25.05 o
   6   4  18         25.82         29.33        14.16 o
  -6   5  18         83.49        128.15        40.84 o
  -5   5  18         10.33         -7.65        12.32 o
  -4   5  18        485.15        453.63        32.10 o
  -3   5  18       1095.24       1120.59        35.04 o
  -2   5  18       1893.90       1795.86        43.29 o
  -1   5  18         63.22         65.89         9.08 o
   0   5  18        526.36        519.98        27.32 o
   1   5  18         63.65         72.45        11.43 o
   2   5  18       1893.63       1958.40        74.27 o
   3   5  18       1096.48       1125.86        55.83 o
   4   5  18        485.35        529.27        41.73 o
   5   5  18         10.24         14.02        14.43 o
   6   5  18         83.31         61.31        29.36 o
  -6   6  18        124.15        150.08        41.67 o
  -5   6  18         57.31        102.86        24.08 o
  -4   6  18        197.81        187.94        21.07 o
  -3   6  18         42.44         38.44         7.22 o
  -2   6  18        441.12        435.39        21.50 o
  -1   6  18       1371.56       1346.84        48.67 o
   0   6  18        842.70        773.63        39.57 o
   1   6  18       1372.04       1439.23        47.34 o
   2   6  18        441.62        438.14        26.73 o
   3   6  18         42.47         27.74        11.31 o
   4   6  18        197.71        217.34        27.33 o
   5   6  18         57.46         49.48        25.92 o
   6   6  18        124.36        139.52        24.85 o
  -5   7  18        396.33        409.70        39.15 o
  -4   7  18         11.34          3.05         8.51 o
  -3   7  18        266.39        220.30        19.72 o
  -2   7  18        262.79        250.16        16.94 o
  -1   7  18        907.06        866.90        30.89 o
   0   7  18          4.13         11.14         6.91 o
   1   7  18        907.07        913.93        32.43 o
   2   7  18        262.81        272.00        22.49 o
   3   7  18        266.75        269.10        39.27 o
   4   7  18         11.13         12.05        13.62 o
   5   7  18        397.16        421.40        42.05 o
  -5   8  18         68.52         72.68        20.37 o
  -4   8  18        165.60        157.60        20.17 o
  -3   8  18        269.37        258.57        21.24 o
  -2   8  18        197.23        157.62        13.57 o
  -1   8  18        283.43        263.07        17.58 o
   0   8  18         33.34         39.28        10.39 o
   1   8  18        283.40        283.56        19.50 o
   2   8  18        196.54        157.45        18.25 o
   3   8  18        270.27        311.09        43.21 o
   4   8  18        165.50        198.80        29.65 o
   5   8  18         68.90         79.88        22.75 o
  -5   9  18          2.23         -8.26        13.53 o
  -4   9  18         25.57         25.16        10.55 o
  -3   9  18         24.45         18.03         8.49 o
  -2   9  18        202.23        167.42        17.74 o
  -1   9  18        309.89        309.52        19.49 o
   0   9  18        327.72        329.83        31.25 o
   1   9  18        310.89        360.36        22.80 o
   2   9  18        201.74        196.97        21.24 o
   3   9  18         24.43         40.77        15.54 o
   4   9  18         25.62         21.96        14.57 o
   5   9  18          2.24         14.98        15.59 o
  -4  10  18        198.42        180.99        27.52 o
  -3  10  18         38.72         46.14        12.83 o
  -2  10  18        226.76        200.02        19.94 o
  -1  10  18        166.77        152.60        15.36 o
   0  10  18        295.88        234.51        19.42 o
   1  10  18        166.31        167.77        16.28 o
   2  10  18        226.81        241.35        24.01 o
   3  10  18         38.55         30.28        13.62 o
   4  10  18        198.37        221.48        34.46 o
  -4  11  18          3.19        -14.03        15.08 o
  -3  11  18         12.89         22.04        10.94 o
  -2  11  18         92.93         78.66        13.66 o
  -1  11  18         33.82         30.95        21.42 o
   0  11  18         91.36         86.33        13.96 o
   1  11  18         33.93         43.92        10.74 o
   2  11  18         92.96         86.18        16.70 o
   3  11  18         12.76          8.47        13.13 o
   4  11  18          3.18          7.64        15.97 o
  -3  12  18         38.15         22.09        12.01 o
  -2  12  18        323.90        280.13        25.13 o
  -1  12  18        102.65         91.55        14.03 o
   0  12  18        367.99        318.47        24.46 o
   1  12  18        102.83        104.19        14.80 o
   2  12  18        324.13        309.27        29.68 o
   3  12  18         38.12         10.74        17.45 o
  -3  13  18         11.52          7.35        20.96 o
  -2  13  18         78.37         45.41        14.32 o
  -1  13  18        165.49        128.39        16.37 o
   0  13  18        197.55        171.19        19.29 o
   1  13  18        165.46        135.73        17.14 o
   2  13  18         78.23        110.42        20.89 o
   3  13  18         11.59         29.13        14.04 o
  -2  14  18         45.79         34.56        12.35 o
  -1  14  18         50.02         48.06        12.19 o
   0  14  18         12.21         18.84         9.93 o
   1  14  18         50.63         46.92        13.10 o
   2  14  18         45.62         21.37        14.35 o
   1   0  19        396.06        421.84        18.87 o
   2   0  19        130.78        121.33        14.54 o
   3   0  19         29.83         42.02         9.70 o
   4   0  19        325.29        353.20        32.83 o
   5   0  19         22.54         25.32         9.32 o
   6   0  19        106.13        115.21        19.73 o
  -6   1  19         73.34        169.81        30.95 o
  -5   1  19         66.74         87.96        15.35 o
  -4   1  19        278.09        283.80        23.95 o
  -3   1  19        270.21        284.90        23.24 o
  -2   1  19         59.79         63.13        10.13 o
  -1   1  19         39.45         32.04         7.49 o
   0   1  19         10.80         10.74         6.76 o
   1   1  19         39.07         41.31         8.35 o
   2   1  19         59.56         57.58        11.24 o
   3   1  19        269.56        244.98        21.43 o
   4   1  19        278.31        311.12        25.50 o
   5   1  19         66.69         60.18        14.65 o
   6   1  19         73.33         69.86        17.24 o
  -6   2  19         78.38        106.32        25.34 o
  -5   2  19         28.29         31.75        10.21 o
  -4   2  19        113.95        130.08        19.12 o
  -3   2  19        713.37        797.17        35.71 o
  -2   2  19       1075.66       1182.89        41.74 o
  -1   2  19        300.77        247.92        16.94 o
   0   2  19        174.36        165.22        13.68 o
   1   2  19        300.43        297.42        18.48 o
   2   2  19       1075.30       1157.41        60.94 o
   3   2  19        713.69        780.82        68.36 o
   4   2  19        113.96        115.31        22.40 o
   5   2  19         28.20         27.13        11.62 o
   6   2  19         78.30        104.00        29.84 o
  -6   3  19        161.15        208.40        41.11 o
  -5   3  19         95.50        144.74        27.89 o
  -4   3  19        273.13        264.45        21.33 o
  -3   3  19        963.12        955.60        38.06 o
  -2   3  19        231.19        212.61        17.02 o
  -1   3  19       1963.31       1863.00        46.92 o
   0   3  19        263.92        263.95        18.88 o
   1   3  19       1963.05       1938.82        81.49 o
   2   3  19        231.45        209.58        27.27 o
   3   3  19        962.42        929.43        45.51 o
   4   3  19        272.84        266.56        34.63 o
   5   3  19         95.42        116.78        20.06 o
   6   3  19        160.90        196.64        26.80 o
  -6   4  19        157.37        205.93        49.49 o
  -5   4  19        104.65        126.24        24.57 o
  -4   4  19         47.18         45.38        10.62 o
  -3   4  19        776.30        763.75        30.00 o
  -2   4  19         42.49         48.58         8.04 o
  -1   4  19       1332.24       1300.49        37.03 o
   0   4  19        198.03        208.75        15.85 o
   1   4  19       1331.25       1294.64        55.79 o
   2   4  19         42.29         30.30        13.91 o
   3   4  19        775.19        806.87        47.61 o
   4   4  19         47.26         43.28        15.07 o
   5   4  19        104.12        106.35        23.25 o
   6   4  19        157.84        166.33        31.02 o
  -5   5  19        135.24        111.93        23.61 o
  -4   5  19        246.48        226.85        19.89 o
  -3   5  19          0.30          7.96         6.83 o
  -2   5  19        147.38        161.75        13.99 o
  -1   5  19        521.68        553.70        26.81 o
   0   5  19          5.40          6.54         7.65 o
   1   5  19        522.20        574.64        29.63 o
   2   5  19        146.99        161.92        16.07 o
   3   5  19          0.31         -5.69        10.85 o
   4   5  19        246.27        288.42        34.01 o
   5   5  19        135.49        150.91        31.82 o
  -5   6  19        156.05        153.97        24.23 o
  -4   6  19         45.03         41.59         9.50 o
  -3   6  19        421.40        433.55        26.53 o
  -2   6  19        293.21        297.49        18.49 o
  -1   6  19        342.32        313.88        18.75 o
   0   6  19         30.52         38.31         8.46 o
   1   6  19        342.33        307.39        22.25 o
   2   6  19        293.40        298.43        22.56 o
   3   6  19        422.06        528.87        41.12 o
   4   6  19         45.21         51.59        16.73 o
   5   6  19        156.21        204.20        29.51 o
  -5   7  19        109.20        117.02        41.58 o
  -4   7  19         48.98         54.96        12.91 o
  -3   7  19         64.09         91.78        13.74 o
  -2   7  19        125.84        100.81        14.98 o
  -1   7  19        118.11        146.62        13.76 o
   0   7  19          4.51         34.37        10.16 o
   1   7  19        117.68        106.47        14.81 o
   2   7  19        125.68        100.77        14.39 o
   3   7  19         64.24         95.73        20.32 o
   4   7  19         48.92         92.42        21.16 o
   5   7  19        108.74         82.93        19.18 o
  -5   8  19        170.60        175.68        28.56 o
  -4   8  19         27.46         23.78        10.49 o
  -3   8  19        177.67        190.70        19.01 o
  -2   8  19         58.68         62.90         8.93 o
  -1   8  19         99.20         84.33        11.07 o
   0   8  19        124.19         94.87        14.20 o
   1   8  19         98.87        117.05        13.27 o
   2   8  19         58.45         41.86        10.44 o
   3   8  19        177.65        209.26        27.54 o
   4   8  19         27.42         29.88        16.46 o
   5   8  19        170.61        211.37        31.95 o
  -4   9  19          2.28         12.61        14.50 o
  -3   9  19        100.17         91.68        14.24 o
  -2   9  19        172.43        149.86        17.84 o
  -1   9  19         41.41         31.01         7.70 o
   0   9  19        139.77        137.43        17.25 o
   1   9  19         41.28         39.76         8.92 o
   2   9  19        172.02        172.70        24.77 o
   3   9  19         99.84         92.93        21.11 o
   4   9  19          2.28         -1.00        14.41 o
  -4  10  19         75.11         58.05        21.28 o
  -3  10  19         25.18         15.58        20.94 o
  -2  10  19        284.43        248.88        22.47 o
  -1  10  19         35.88         38.43         9.87 o
   0  10  19        113.91         89.16        13.08 o
   1  10  19         35.95         47.30        10.54 o
   2  10  19        284.32        290.92        26.93 o
   3  10  19         25.00         24.28        13.69 o
   4  10  19         74.86         62.49        20.64 o
  -4  11  19         12.30          2.62        13.20 o
  -3  11  19         17.49         38.11        12.79 o
  -2  11  19        123.42        115.63        16.58 o
  -1  11  19         52.54         42.30        12.21 o
   0  11  19         17.34         10.73         7.20 o
   1  11  19         52.41         50.46        11.03 o
   2  11  19        123.57        123.07        18.97 o
   3  11  19         17.58         10.91        17.25 o
   4  11  19         12.16         31.96        19.11 o
  -3  12  19         66.62         61.94        17.77 o
  -2  12  19        198.16        192.74        21.60 o
  -1  12  19         46.57         57.08        11.15 o
   0  12  19        134.92        153.49        18.10 o
   1  12  19         46.52         72.77        13.34 o
   2  12  19        197.96        182.16        23.16 o
   3  12  19         66.53         76.09        21.15 o
  -2  13  19        296.06        265.07        31.39 o
  -1  13  19         33.31         35.14        10.83 o
   0  13  19          0.08          5.67         8.76 o
   1  13  19         33.44         49.21        14.20 o
   2  13  19        296.23        252.38        28.29 o
  -1  14  19         16.27         21.67        10.26 o
   0  14  19         77.80         75.26        17.14 o
   1  14  19         16.33          0.04        10.87 o
   0   0  20        102.39         98.64        17.29 o
   1   0  20        290.13        294.44        16.97 o
   2   0  20        714.09        769.20        35.05 o
   3   0  20        191.02        193.91        19.28 o
   4   0  20         25.76         33.29        11.76 o
   5   0  20          9.32         29.78        12.24 o
   6   0  20         43.08         47.55        17.46 o
  -6   1  20         30.87         31.79        16.62 o
  -5   1  20         27.34         26.07        10.11 o
  -4   1  20         75.06         64.31        12.01 o
  -3   1  20        168.91        150.32        16.40 o
  -2   1  20        212.78        186.98        23.72 o
  -1   1  20        875.63        826.81        31.07 o
   0   1  20         48.29         30.92         7.28 o
   1   1  20        876.05        844.53        27.81 o
   2   1  20        212.19        247.88        21.43 o
   3   1  20        168.86        152.99        18.35 o
   4   1  20         74.91         66.54        18.54 o
   5   1  20         27.39          8.91        11.17 o
   6   1  20         30.79         36.02        20.16 o
  -6   2  20         63.83         85.78        22.60 o
  -5   2  20        264.22        293.81        24.75 o
  -4   2  20         47.75         33.30        10.29 o
  -3   2  20         74.55         77.67        11.80 o
  -2   2  20         89.99         96.30        11.32 o
  -1   2  20         73.91         66.11         9.95 o
   0   2  20          0.22         -1.59         6.96 o
   1   2  20         73.83         70.98         9.77 o
   2   2  20         89.74         91.66        15.04 o
   3   2  20         74.47        112.40        16.53 o
   4   2  20         47.91         37.08        11.33 o
   5   2  20        265.00        304.58        36.46 o
   6   2  20         63.91         62.58        16.68 o
  -5   3  20        154.03        155.35        21.81 o
  -4   3  20        422.10        418.08        27.92 o
  -3   3  20         33.81         10.10         7.71 o
  -2   3  20        770.13        758.49        31.23 o
  -1   3  20        166.92        143.58        12.86 o
   0   3  20       1657.46       1686.05        42.84 o
   1   3  20        166.48        150.46        17.07 o
   2   3  20        769.80        816.10        45.45 o
   3   3  20         33.83         33.21        10.57 o
   4   3  20        422.04        447.96        33.78 o
   5   3  20        153.65        227.67        26.52 o
  -5   4  20        486.56        509.51        46.57 o
  -4   4  20         17.89         32.41         9.72 o
  -3   4  20        660.65        643.76        29.90 o
  -2   4  20        159.99        154.72        13.99 o
  -1   4  20         50.83         38.10         7.73 o
   0   4  20          0.00          2.10         6.15 o
   1   4  20         50.99         51.16         9.74 o
   2   4  20        159.87        183.41        22.70 o
   3   4  20        660.87        649.37        91.89 o
   4   4  20         17.84          7.77        10.85 o
   5   4  20        486.66        602.29        67.87 o
  -5   5  20        169.53        166.86        27.47 o
  -4   5  20        106.31        107.23        16.98 o
  -3   5  20         28.54         24.47         7.62 o
  -2   5  20         30.50         25.02         7.96 o
  -1   5  20         28.41         21.58         7.27 o
   0   5  20         28.64         47.50         9.65 o
   1   5  20         28.52         41.02        10.36 o
   2   5  20         30.59         31.57        12.69 o
   3   5  20         28.16         10.43        12.27 o
   4   5  20        106.14        116.84        29.15 o
   5   5  20        169.44        136.42        35.61 o
  -5   6  20        157.47        136.91        19.36 o
  -4   6  20         49.46         48.86        11.98 o
  -3   6  20        362.60        349.39        21.03 o
  -2   6  20        151.93        166.31        14.95 o
  -1   6  20        111.84         95.91        12.42 o
   0   6  20        167.27        204.67        19.24 o
   1   6  20        111.90        112.94        14.32 o
   2   6  20        151.87        187.94        31.57 o
   3   6  20        362.19        396.38        36.60 o
   4   6  20         49.68         55.26        18.05 o
   5   6  20        157.66        175.08        34.78 o
  -5   7  20         21.83         15.40        19.40 o
  -4   7  20        131.32        103.76        17.77 o
  -3   7  20        202.03        210.21        21.42 o
  -2   7  20         79.88         57.86        12.42 o
  -1   7  20        129.16        138.53        13.86 o
   0   7  20         17.33         11.88        10.42 o
   1   7  20        128.94        131.63        16.97 o
   2   7  20         80.10         91.22        18.33 o
   3   7  20        201.63        256.71        37.05 o
   4   7  20        131.00        162.50        27.07 o
   5   7  20         21.83         27.94        17.09 o
  -5   8  20          8.11         14.07        13.85 o
  -4   8  20          6.15          7.48        11.91 o
  -3   8  20          0.09          5.50         7.62 o
  -2   8  20        128.85         96.07        19.72 o
  -1   8  20        164.31        180.69        15.51 o
   0   8  20         73.61         66.47        12.98 o
   1   8  20        164.17        177.94        19.62 o
   2   8  20        129.00        129.73        19.19 o
   3   8  20          0.09         10.53        11.83 o
   4   8  20          6.17          3.59        15.07 o
   5   8  20          8.17         26.10        18.19 o
  -4   9  20          8.67         13.24        14.20 o
  -3   9  20         17.45         17.06         8.56 o
  -2   9  20         30.85         25.87        10.12 o
  -1   9  20         60.44         64.70        11.65 o
   0   9  20          0.00          6.82         9.07 o
   1   9  20         60.08         79.75        13.85 o
   2   9  20         30.61         52.86        13.23 o
   3   9  20         17.51         62.71        18.29 o
   4   9  20          8.91          9.74        15.87 o
  -4  10  20          3.20         37.30        17.47 o
  -3  10  20         93.45         77.90        16.20 o
  -2  10  20         13.37         13.72         8.72 o
  -1  10  20         21.50         -0.87        10.15 o
   0  10  20         20.70         18.97         8.41 o
   1  10  20         21.38         31.26        11.96 o
   2  10  20         13.39         19.54        10.57 o
   3  10  20         93.49        119.15        23.85 o
   4  10  20          3.22         -4.31        16.65 o
  -3  11  20         19.57         24.45        13.51 o
  -2  11  20        511.77        504.95        33.46 o
  -1  11  20         23.15          8.61        10.59 o
   0  11  20        147.00        133.67        17.04 o
   1  11  20         23.12         18.07        10.22 o
   2  11  20        512.62        548.53        39.05 o
   3  11  20         19.59         57.50        19.96 o
  -3  12  20        158.54        148.36        24.04 o
  -2  12  20         32.29         50.19        13.36 o
  -1  12  20         42.34         27.24        10.36 o
   0  12  20         67.24         58.01        11.97 o
   1  12  20         42.15         47.91        14.38 o
   2  12  20         32.42         30.91        16.92 o
   3  12  20        158.50        176.03        30.97 o
  -2  13  20         21.31         41.54        16.48 o
  -1  13  20         24.73         26.57        10.71 o
   0  13  20         17.13         19.87        11.20 o
   1  13  20         25.06         28.85        13.09 o
   2  13  20         21.35         39.75        14.98 o
   1   0  21         39.59         26.24         7.63 o
   2   0  21          1.23          2.82         7.14 o
   3   0  21        188.27        226.26        21.73 o
   4   0  21         83.33         98.05        16.49 o
   5   0  21         33.99         31.37        13.00 o
  -5   1  21        302.10        361.26        28.80 o
  -4   1  21         75.42         73.98        12.94 o
  -3   1  21        417.38        462.84        29.34 o
  -2   1  21         21.35         20.36         7.83 o
  -1   1  21         94.25         99.72        11.25 o
   0   1  21         56.06         69.40         9.75 o
   1   1  21         94.04         98.21         9.92 o
   2   1  21         21.42         27.92        11.20 o
   3   1  21        416.85        425.92        30.34 o
   4   1  21         75.35         90.83        16.34 o
   5   1  21        302.61        310.57        38.33 o
  -5   2  21          4.77         23.53         9.87 o
  -4   2  21        125.80        147.68        18.69 o
  -3   2  21          2.44         16.22         8.09 o
  -2   2  21        726.98        652.64        28.82 o
  -1   2  21         22.61         33.17         7.28 o
   0   2  21        176.92        142.42        15.20 o
   1   2  21         22.67         40.06         8.02 o
   2   2  21        727.68        703.90        38.25 o
   3   2  21          2.48          5.35         9.66 o
   4   2  21        126.53        120.72        17.84 o
   5   2  21          4.70          6.84        10.29 o
  -5   3  21         32.80         46.51        16.98 o
  -4   3  21        114.64        114.14        15.42 o
  -3   3  21        128.16        127.55        13.91 o
  -2   3  21        282.21        297.94        19.13 o
  -1   3  21         34.60         38.56         8.99 o
   0   3  21        785.26        854.87        32.04 o
   1   3  21         34.76         35.52         8.10 o
   2   3  21        282.20        298.22        39.60 o
   3   3  21        128.27        146.96        20.28 o
   4   3  21        115.02        119.26        19.36 o
   5   3  21         32.72         26.35        13.38 o
  -5   4  21          4.97          2.76        15.64 o
  -4   4  21         66.03         58.71        11.80 o
  -3   4  21        319.38        317.97        21.11 o
  -2   4  21         66.16         76.44        11.11 o
  -1   4  21       2282.80       2391.96        62.44 o
   0   4  21        351.34        339.96        20.49 o
   1   4  21       2282.89       2475.11        65.14 o
   2   4  21         66.06         66.93        14.67 o
   3   4  21        319.62        344.90        33.09 o
   4   4  21         66.17         66.95        16.93 o
   5   4  21          4.97          8.14        12.03 o
  -5   5  21         14.71         -1.03        11.42 o
  -4   5  21         20.32         15.22         8.35 o
  -3   5  21         66.38         62.62         9.76 o
  -2   5  21        130.84        148.09        16.43 o
  -1   5  21        375.63        377.36        26.14 o
   0   5  21         83.59         77.25        10.64 o
   1   5  21        375.43        376.00        25.56 o
   2   5  21        131.34         93.59        33.28 o
   3   5  21         65.92         52.28        13.37 o
   4   5  21         20.30         32.71        27.28 o
   5   5  21         14.74          0.90        14.02 o
  -5   6  21         20.19         18.28        10.10 o
  -4   6  21         32.46         40.84        10.73 o
  -3   6  21        263.19        248.43        23.25 o
  -2   6  21        140.58        123.21        12.66 o
  -1   6  21        149.85        135.76        13.56 o
   0   6  21        322.64        298.38        23.48 o
   1   6  21        150.27        132.68        15.72 o
   2   6  21        140.57        160.73        33.05 o
   3   6  21        263.46        282.05        32.33 o
   4   6  21         32.58         66.45        21.78 o
   5   6  21         20.27         42.86        16.10 o
  -4   7  21          4.24          8.84        12.18 o
  -3   7  21        112.17        115.07        17.38 o
  -2   7  21         39.69         37.95         8.88 o
  -1   7  21          3.83          9.43         6.69 o
   0   7  21         18.82         35.08         9.96 o
   1   7  21          3.82         13.57         9.17 o
   2   7  21         39.72         34.11        25.72 o
   3   7  21        112.27         94.17        22.91 o
   4   7  21          4.26          3.63        13.45 o
  -4   8  21         55.40         52.45        14.12 o
  -3   8  21        181.24        195.34        20.08 o
  -2   8  21         25.16         17.62        11.14 o
  -1   8  21         13.16         18.20         7.89 o
   0   8  21         15.03         39.21        10.88 o
   1   8  21         13.06          7.00         9.26 o
   2   8  21         25.13         55.84        18.22 o
   3   8  21        180.89        223.94        30.25 o
   4   8  21         55.36         69.79        21.24 o
  -4   9  21         36.61         39.93        13.88 o
  -3   9  21        228.62        222.98        22.36 o
  -2   9  21         33.01         31.36        11.17 o
  -1   9  21         20.81         20.93         7.62 o
   0   9  21        102.17        110.75        15.67 o
   1   9  21         20.77         16.54         9.20 o
   2   9  21         33.00         57.74        17.35 o
   3   9  21        228.51        257.77        32.62 o
   4   9  21         36.38         52.81        17.23 o
  -3  10  21         39.30         41.91        18.53 o
  -2  10  21         31.54         30.37        10.36 o
  -1  10  21         22.66         27.40        13.13 o
   0  10  21          2.22         19.49         9.32 o
   1  10  21         22.61          2.40        10.70 o
   2  10  21         31.65         47.48        17.40 o
   3  10  21         39.00         26.56        17.36 o
  -3  11  21        105.74         93.07        19.59 o
  -2  11  21         57.52         38.09        11.36 o
  -1  11  21         15.93          7.27         8.69 o
   0  11  21         76.48         90.03        14.07 o
   1  11  21         15.88         26.33        12.47 o
   2  11  21         57.02         83.30        21.51 o
   3  11  21        105.52        102.70        26.24 o
  -2  12  21         11.52         -3.82        11.70 o
  -1  12  21         23.82         18.04         9.87 o
   0  12  21         91.02        109.29        15.21 o
   1  12  21         23.89         46.70        17.33 o
   2  12  21         11.49         17.10        14.69 o
  -1  13  21         20.03         29.28        10.64 o
   0  13  21          6.45         14.23        10.80 o
   1  13  21         20.14         27.71        13.21 o
   0   0  22       1667.96       1837.55        89.87 o
   1   0  22        721.25        712.02        30.71 o
   2   0  22          4.51          4.48         7.38 o
   3   0  22        152.35        134.95        17.80 o
   4   0  22         35.05         48.23        11.99 o
   5   0  22         65.33         79.20        17.87 o
  -5   1  22          0.92         17.21        11.48 o
  -4   1  22         42.11         46.65        12.59 o
  -3   1  22         93.84         89.03        13.93 o
  -2   1  22         51.86         46.98         9.29 o
  -1   1  22        116.69        118.28        12.73 o
   0   1  22         57.36         72.00        10.23 o
   1   1  22        116.67         97.33        12.62 o
   2   1  22         51.91         73.17        14.05 o
   3   1  22         93.93         94.69        15.43 o
   4   1  22         42.04         18.00        14.76 o
   5   1  22          0.90         20.00        14.85 o
  -5   2  22        137.91        171.14        24.23 o
  -4   2  22        208.11        232.03        22.43 o
  -3   2  22        201.41        258.26        22.09 o
  -2   2  22        520.83        562.96        27.51 o
  -1   2  22          1.64         11.58         6.49 o
   0   2  22        141.62        124.40        13.16 o
   1   2  22          1.64          6.03         7.43 o
   2   2  22        520.58        568.86        35.61 o
   3   2  22        201.91        264.15        27.85 o
   4   2  22        208.01        238.65        26.17 o
   5   2  22        138.01        208.44        25.90 o
  -5   3  22         58.78         48.96        19.37 o
  -4   3  22          9.04          9.63         9.64 o
  -3   3  22         77.52         68.53        13.67 o
  -2   3  22          3.14         11.46         6.80 o
  -1   3  22        436.85        364.68        22.44 o
   0   3  22          1.32         -1.52         5.87 o
   1   3  22        436.85        402.83        31.99 o
   2   3  22          3.20         11.57        21.83 o
   3   3  22         77.67         60.47        13.65 o
   4   3  22          9.11         14.34        11.44 o
   5   3  22         58.73         78.39        16.84 o
  -5   4  22         46.05         34.58        18.23 o
  -4   4  22         39.06         32.72        10.38 o
  -3   4  22        387.45        338.20        22.45 o
  -2   4  22         98.46         78.35        11.27 o
  -1   4  22        407.44        376.15        22.72 o
   0   4  22         18.46         19.55         8.04 o
   1   4  22        406.52        396.17        32.71 o
   2   4  22         98.55        101.11        23.73 o
   3   4  22        387.21        405.17        54.74 o
   4   4  22         39.20         36.44        12.16 o
   5   4  22         45.99         43.36        19.64 o
  -5   5  22         69.33        100.10        18.76 o
  -4   5  22         16.38          9.84         9.03 o
  -3   5  22        422.90        446.80        25.13 o
  -2   5  22         46.33         60.61        10.23 o
  -1   5  22          9.11         19.57         7.79 o
   0   5  22          5.09         11.70         6.60 o
   1   5  22          9.13         24.53         8.75 o
   2   5  22         46.41         46.62        15.24 o
   3   5  22        422.19        474.46        40.24 o
   4   5  22         16.42         22.40        14.33 o
   5   5  22         69.06         72.10        18.34 o
  -4   6  22        186.80        218.21        25.94 o
  -3   6  22         31.44         34.22        10.36 o
  -2   6  22        364.11        352.49        22.76 o
  -1   6  22         10.16          1.05         6.66 o
   0   6  22        196.73        213.99        17.45 o
   1   6  22         10.11         19.28         8.40 o
   2   6  22        363.79        382.08        34.94 o
   3   6  22         31.56         45.65        19.64 o
   4   6  22        186.67        309.07        42.42 o
  -4   7  22        145.97        159.83        21.89 o
  -3   7  22        256.48        284.58        24.56 o
  -2   7  22          3.46          0.07         9.29 o
  -1   7  22          1.70          8.06         7.01 o
   0   7  22         32.02         42.80         9.89 o
   1   7  22          1.70         -0.79         8.67 o
   2   7  22          3.41          8.31        10.78 o
   3   7  22        256.32        320.05        35.70 o
   4   7  22        146.15        178.59        29.14 o
  -4   8  22         31.16         49.67        15.17 o
  -3   8  22        172.65        180.55        20.03 o
  -2   8  22         35.26         43.67        11.49 o
  -1   8  22          6.50         22.56         8.11 o
   0   8  22        160.88        153.27        17.99 o
   1   8  22          6.53          1.10         7.71 o
   2   8  22         35.29         15.65        12.57 o
   3   8  22        173.03        204.94        29.72 o
   4   8  22         31.37         34.21        20.40 o
  -3   9  22        108.11        112.37        29.47 o
  -2   9  22         63.19         66.69        13.92 o
  -1   9  22        228.95        174.71        16.53 o
   0   9  22         48.41         43.15        12.17 o
   1   9  22        229.11        210.19        23.79 o
   2   9  22         63.31         56.88        21.90 o
   3   9  22        108.74        144.98        36.12 o
  -3  10  22        169.49        143.34        22.86 o
  -2  10  22         66.76         70.53        13.88 o
  -1  10  22         17.94         34.10        11.47 o
   0  10  22         20.76         30.36        10.73 o
   1  10  22         17.81         17.79        10.56 o
   2  10  22         66.60         86.25        21.71 o
   3  10  22        168.90        175.49        28.47 o
  -2  11  22         46.63         56.81        14.42 o
  -1  11  22        167.85        206.19        22.96 o
   0  11  22         95.91         90.76        14.64 o
   1  11  22        167.87        221.82        24.92 o
   2  11  22         46.41         86.16        21.50 o
  -1  12  22         33.44         45.39        13.14 o
   0  12  22         81.11        111.93        19.55 o
   1  12  22         33.37         24.50        16.52 o
   1   0  23         58.00         54.40        10.78 o
   2   0  23        127.00        127.00        14.27 o
   3   0  23          0.49          2.42         8.53 o
   4   0  23         82.26         76.74        20.12 o
   5   0  23          0.04         -0.15        10.24 o
  -5   1  23         23.42         29.95        14.02 o
  -4   1  23         48.97         49.88        12.65 o
  -3   1  23         93.51         90.27        15.32 o
  -2   1  23        135.21        149.58        15.34 o
  -1   1  23         13.01         33.95         8.35 o
   0   1  23         63.45         45.64         8.05 o
   1   1  23         13.06         17.03         8.45 o
   2   1  23        135.49        183.85        19.37 o
   3   1  23         93.63        130.54        18.42 o
   4   1  23         49.07         70.51        16.09 o
   5   1  23         23.28         30.43        11.45 o
  -5   2  23         75.89        109.30        20.80 o
  -4   2  23         25.68         18.61        10.03 o
  -3   2  23         41.03         38.41         8.95 o
  -2   2  23          3.77         16.01         8.23 o
  -1   2  23          9.52         -6.55         6.55 o
   0   2  23         34.20         11.43         6.88 o
   1   2  23          9.55         12.62         8.25 o
   2   2  23          3.86          7.37         8.75 o
   3   2  23         40.97         38.60        13.80 o
   4   2  23         25.69          6.87         9.84 o
   5   2  23         76.02        126.31        30.02 o
  -5   3  23         28.79         21.76        22.62 o
  -4   3  23         14.36          4.73         8.70 o
  -3   3  23        248.49        256.86        20.14 o
  -2   3  23         27.30         18.33         8.38 o
  -1   3  23        186.66        190.59        16.83 o
   0   3  23         42.84         51.92        12.48 o
   1   3  23        186.91        174.01        17.83 o
   2   3  23         27.44         28.82        11.07 o
   3   3  23        248.94        267.29        38.90 o
   4   3  23         14.35         36.59        13.38 o
   5   3  23         28.92         52.73        17.30 o
  -4   4  23         66.53         54.54        12.66 o
  -3   4  23          2.94          6.44         7.41 o
  -2   4  23         87.90        100.66        12.13 o
  -1   4  23        123.80        124.56        14.48 o
   0   4  23        114.28        158.25        15.17 o
   1   4  23        123.57        112.44        35.94 o
   2   4  23         87.95         92.57        18.42 o
   3   4  23          3.02         20.99        12.02 o
   4   4  23         66.68         94.63        23.06 o
  -4   5  23        102.08        120.41        16.90 o
  -3   5  23         33.74         33.87         8.79 o
  -2   5  23          5.46          6.91         7.00 o
  -1   5  23          6.94         16.02         7.49 o
   0   5  23         87.18         64.67        14.21 o
   1   5  23          6.84          5.92        10.29 o
   2   5  23          5.47          4.02        11.62 o
   3   5  23         33.61         37.04        14.70 o
   4   5  23        102.18        160.07        25.99 o
  -4   6  23         83.36         61.42        18.66 o
  -3   6  23        100.86        114.25        16.70 o
  -2   6  23         68.92         85.84        12.08 o
  -1   6  23         37.33         43.60         9.14 o
   0   6  23          0.17          1.98         7.50 o
   1   6  23         37.29         39.08        12.26 o
   2   6  23         69.03         72.93        17.86 o
   3   6  23        100.97        127.98        23.23 o
   4   6  23         83.25        100.34        21.61 o
  -4   7  23         93.07        101.38        27.76 o
  -3   7  23        131.72        162.21        19.82 o
  -2   7  23         41.74         32.23         8.50 o
  -1   7  23         58.57         71.02        11.42 o
   0   7  23         68.47         66.72        11.22 o
   1   7  23         58.74         80.20        17.31 o
   2   7  23         41.55         77.63        19.60 o
   3   7  23        132.28        206.81        28.81 o
   4   7  23         92.72         98.10        26.32 o
  -3   8  23          8.04          4.23         9.07 o
  -2   8  23         24.35         31.03        10.80 o
  -1   8  23         26.93         38.87         9.84 o
   0   8  23         29.41         45.06        10.03 o
   1   8  23         26.86         30.86        11.19 o
   2   8  23         24.32         46.70        16.02 o
   3   8  23          8.05         10.85        13.33 o
  -3   9  23         73.72         83.97        18.62 o
  -2   9  23         27.27         22.28        11.04 o
  -1   9  23         61.85         72.08        13.77 o
   0   9  23         70.49         68.63        14.98 o
   1   9  23         61.84         79.22        15.77 o
   2   9  23         27.40          4.77        13.59 o
   3   9  23         73.23         68.11        16.53 o
  -2  10  23          8.25         25.48        11.53 o
  -1  10  23         33.00         47.63        14.39 o
   0  10  23          0.68          8.82         9.66 o
   1  10  23         32.99         44.29        12.59 o
   2  10  23          8.25          3.36        14.06 o
  -1  11  23        170.12        200.19        23.41 o
   0  11  23          3.95         -8.85        10.06 o
   1  11  23        170.52        218.32        24.94 o
   0   0  24        275.22        339.59        29.18 o
   1   0  24          0.39         -2.40         7.56 o
   2   0  24          1.40          7.37         7.10 o
   3   0  24         69.54         36.43        12.23 o
   4   0  24         15.84         28.31        13.44 o
  -4   1  24         59.16         86.16        14.70 o
  -3   1  24         18.35         22.62        10.76 o
  -2   1  24        189.57        206.47        18.22 o
  -1   1  24         23.76         25.55        15.04 o
   0   1  24        154.73        156.38        14.61 o
   1   1  24         23.62         16.22         8.68 o
   2   1  24        189.72        203.39        19.02 o
   3   1  24         18.37         23.05        10.18 o
   4   1  24         59.22         76.27        23.00 o
  -4   2  24         11.51         19.78        10.13 o
  -3   2  24          6.68          1.52         7.79 o
  -2   2  24         16.70         15.59         7.47 o
  -1   2  24         39.63         45.55         9.84 o
   0   2  24        119.98        112.06        13.44 o
   1   2  24         39.66         35.53        10.12 o
   2   2  24         16.71         29.38        14.38 o
   3   2  24          6.70         14.72        12.58 o
   4   2  24         11.49         17.35        14.72 o
  -4   3  24         20.58         25.21         9.01 o
  -3   3  24         23.07         21.37         9.21 o
  -2   3  24         42.75         64.36        10.61 o
  -1   3  24          4.69          5.03         8.05 o
   0   3  24         28.64         29.45         8.49 o
   1   3  24          4.68          4.22         8.00 o
   2   3  24         42.90         26.13        11.14 o
   3   3  24         23.07         22.85        16.52 o
   4   3  24         20.55         41.77        14.98 o
  -4   4  24         95.13        147.72        18.94 o
  -3   4  24         55.09         74.67        13.14 o
  -2   4  24        199.58        226.09        18.88 o
  -1   4  24         28.86         29.04         8.64 o
   0   4  24        284.62        350.81        27.64 o
   1   4  24         28.91         34.48         9.64 o
   2   4  24        199.62        230.92        36.57 o
   3   4  24         55.05         35.06        12.79 o
   4   4  24         94.73        133.00        26.61 o
  -4   5  24          1.56          1.38         8.98 o
  -3   5  24          1.19         11.65         7.30 o
  -2   5  24         62.66         75.28        12.75 o
  -1   5  24          7.14         16.88         8.04 o
   0   5  24          9.45         18.06         8.59 o
   1   5  24          7.11         -3.16        12.47 o
   2   5  24         62.78         73.23        16.42 o
   3   5  24          1.23         14.72        11.91 o
   4   5  24          1.52         -1.39        12.48 o
  -4   6  24          6.57         -1.47        11.72 o
  -3   6  24          2.54          9.32         8.76 o
  -2   6  24         82.57         75.85        11.94 o
  -1   6  24          2.97          6.90         7.09 o
   0   6  24        157.48        174.44        16.67 o
   1   6  24          2.93         20.44        11.78 o
   2   6  24         82.33        123.41        28.55 o
   3   6  24          2.53          5.77        11.28 o
   4   6  24          6.53         16.56        16.14 o
  -3   7  24         34.02         59.78        13.41 o
  -2   7  24         26.27         26.43        10.78 o
  -1   7  24         65.11         60.75        11.12 o
   0   7  24        208.95        255.50        20.88 o
   1   7  24         64.96         37.99        30.08 o
   2   7  24         26.21         20.14        12.24 o
   3   7  24         34.05         34.83        20.27 o
  -3   8  24         51.92         54.00        13.41 o
  -2   8  24         21.15         23.69        10.41 o
  -1   8  24        234.62        263.00        20.66 o
   0   8  24         51.59         54.63        11.02 o
   1   8  24        234.45        275.06        32.64 o
   2   8  24         21.05         19.02        14.04 o
   3   8  24         51.76         36.47        15.05 o
  -2   9  24         29.93         43.74        14.86 o
  -1   9  24         98.34         72.74        12.99 o
   0   9  24         16.16         12.29         8.31 o
   1   9  24         98.30         94.10        20.49 o
   2   9  24         29.94         52.61        19.24 o
  -1  10  24         88.70        117.86        18.39 o
   0  10  24         13.04         24.39        10.23 o
   1  10  24         88.43        139.85        24.69 o
   1   0  25          4.65         -4.63         7.82 o
   2   0  25          5.36         13.76         8.53 o
   3   0  25         32.34         55.54        13.27 o
   4   0  25          9.09         -9.08        10.93 o
  -4   1  25        151.98        245.29        26.43 o
  -3   1  25         18.97         34.05        10.43 o
  -2   1  25         42.78         56.86        10.79 o
  -1   1  25        165.74        188.34        17.83 o
   0   1  25        119.89        166.84        22.78 o
   1   1  25        166.05        180.35        18.86 o
   2   1  25         42.56         46.79        11.29 o
   3   1  25         18.97         32.10        11.70 o
   4   1  25        151.58        228.51        33.86 o
  -4   2  25         17.76         19.63        10.60 o
  -3   2  25         15.46         11.93         7.24 o
  -2   2  25         14.06         23.06         8.36 o
  -1   2  25          0.30          6.56         7.44 o
   0   2  25         26.56         33.99        10.71 o
   1   2  25          0.30          7.64         8.50 o
   2   2  25         14.08         31.53        12.86 o
   3   2  25         15.58         18.17        12.48 o
   4   2  25         17.75         18.13        12.99 o
  -4   3  25         61.33         91.80        15.89 o
  -3   3  25         31.90         31.58        15.25 o
  -2   3  25         26.93         35.69        11.36 o
  -1   3  25          0.48         15.76         8.37 o
   0   3  25          4.23         13.52         8.89 o
   1   3  25          0.48          5.53         8.86 o
   2   3  25         26.85         33.34        13.08 o
   3   3  25         31.81         23.95        12.81 o
   4   3  25         61.40         96.42        20.77 o
  -3   4  25         55.38         72.35        11.96 o
  -2   4  25         22.31         22.75         7.61 o
  -1   4  25          3.29          6.76         7.43 o
   0   4  25         97.46         83.43        14.24 o
   1   4  25          3.27         -0.65        10.64 o
   2   4  25         22.41          9.97        10.30 o
   3   4  25         55.21         68.88        23.50 o
  -3   5  25         24.08         22.59        10.89 o
  -2   5  25         30.22         24.35         7.78 o
  -1   5  25         18.93         29.89         9.06 o
   0   5  25        114.10        154.71        16.37 o
   1   5  25         18.87         18.97         8.94 o
   2   5  25         30.16         67.58        16.74 o
   3   5  25         23.85         23.91        13.19 o
  -3   6  25         56.26         79.95        20.15 o
  -2   6  25         21.23         15.31        12.87 o
  -1   6  25          5.28          5.38         6.77 o
   0   6  25         87.38         82.90        12.67 o
   1   6  25          5.28         -8.60        12.48 o
   2   6  25         21.37         22.17        17.13 o
   3   6  25         56.06         95.58        21.19 o
  -3   7  25         48.98         89.35        20.41 o
  -2   7  25          5.16         21.06         9.89 o
  -1   7  25         93.81        143.18        15.38 o
   0   7  25         12.78         26.46         8.73 o
   1   7  25         93.84        113.15        20.59 o
   2   7  25          5.14         17.33        14.27 o
   3   7  25         48.96         89.02        21.59 o
  -2   8  25          4.23          9.36         9.54 o
  -1   8  25          4.09         12.66         7.21 o
   0   8  25         24.51         60.73        11.79 o
   1   8  25          4.08          2.66        14.28 o
   2   8  25          4.21          1.85        14.83 o
  -1   9  25         57.22        100.30        17.85 o
   0   9  25          8.21         14.67         8.35 o
   1   9  25         57.21         97.91        21.70 o
   0   0  26        174.27        311.78        36.65 o
   1   0  26         98.13        120.56        15.63 o
   2   0  26        171.12        198.34        19.72 o
   3   0  26         29.18         41.33        10.98 o
  -3   1  26         98.19        133.84        16.57 o
  -2   1  26         42.24         60.27        11.93 o
  -1   1  26         25.46         45.59        11.11 o
   0   1  26          1.77         18.72         9.91 o
   1   1  26         25.47         39.12         9.92 o
   2   1  26         42.00         74.32        12.95 o
   3   1  26         98.13        153.63        23.18 o
  -3   2  26         12.44         -7.93         9.09 o
  -2   2  26          4.32         12.13         8.85 o
  -1   2  26          4.57          8.21         7.89 o
   0   2  26         11.89         14.95        10.63 o
   1   2  26          4.54         -3.15         9.19 o
   2   2  26          4.31          3.44         9.88 o
   3   2  26         12.41         17.97        11.41 o
  -3   3  26         44.11         59.49        12.38 o
  -2   3  26         52.20         86.73        13.27 o
  -1   3  26        110.98        127.48        15.83 o
   0   3  26          5.92         10.43         9.69 o
   1   3  26        111.01         87.43        19.68 o
   2   3  26         52.41         56.84        15.34 o
   3   3  26         44.12         70.63        17.64 o
  -3   4  26         14.68         26.63         8.63 o
  -2   4  26          6.70         15.16         8.86 o
  -1   4  26         27.71         52.49        11.47 o
   0   4  26          0.02          7.51         9.12 o
   1   4  26         27.68         42.13        12.76 o
   2   4  26          6.61         20.33        12.02 o
   3   4  26         14.74         29.55        20.92 o
  -3   5  26         39.43         65.11        14.51 o
  -2   5  26         27.40         14.95         8.02 o
  -1   5  26         27.23         36.95         9.64 o
   0   5  26        338.37        423.92        30.08 o
   1   5  26         27.03         13.29        11.11 o
   2   5  26         27.38         40.14        16.10 o
   3   5  26         39.29         40.62        16.97 o
  -2   6  26         24.86         34.17        11.05 o
  -1   6  26         31.69         19.74         9.34 o
   0   6  26         28.10         28.35        11.31 o
   1   6  26         31.66         13.49         9.28 o
   2   6  26         24.90         52.95        16.44 o
  -2   7  26         27.23         32.59        11.73 o
  -1   7  26         62.68         53.87        11.55 o
   0   7  26         18.81         32.55        11.58 o
   1   7  26         62.94         96.23        20.06 o
   2   7  26         27.27         53.86        16.96 o
  -1   8  26         38.56         42.40        12.00 o
   0   8  26        186.65        220.37        26.28 o
   1   8  26         38.59         64.91        16.09 o
   1   0  27          9.72         13.54         9.08 o
   2   0  27          4.56          4.97         8.97 o
   3   0  27          5.45         15.93        10.98 o
  -3   1  27         23.89         49.19        12.69 o
  -2   1  27         14.15         45.61        11.13 o
  -1   1  27          4.74          7.86         9.31 o
   0   1  27        150.68        213.39        21.94 o
   1   1  27          4.75         -2.28         9.16 o
   2   1  27         14.15         34.57        11.96 o
   3   1  27         23.90         15.10         9.06 o
  -3   2  27         15.68         10.67         8.65 o
  -2   2  27         36.98         59.71        14.03 o
  -1   2  27         98.46        131.61        16.36 o
   0   2  27          5.86         11.78         8.86 o
   1   2  27         98.27        108.01        16.78 o
   2   2  27         37.00         34.31        11.09 o
   3   2  27         15.68         24.36        12.43 o
  -2   3  27          2.52         14.96         9.23 o
  -1   3  27          7.03         13.99         8.33 o
   0   3  27         31.38         51.13        13.18 o
   1   3  27          7.06         24.35        10.64 o
   2   3  27          2.49          8.27         9.63 o
  -2   4  27         10.10         30.24         9.96 o
  -1   4  27         10.95         28.96        10.59 o
   0   4  27          0.19         -0.77        11.16 o
   1   4  27         11.12         17.56        10.59 o
   2   4  27         10.09         27.01        13.25 o
  -2   5  27         20.46         42.42        11.50 o
  -1   5  27        120.09        151.94        17.19 o
   0   5  27          1.02         -0.77         9.16 o
   1   5  27        120.17        158.44        20.33 o
   2   5  27         20.38         16.19        13.71 o
  -1   6  27         79.21        119.20        15.98 o
   0   6  27          5.29         14.75         9.48 o
   1   6  27         79.14        156.25        20.61 o
   0   7  27          0.00          0.19         9.77 o
   0   0  28         15.44         35.70        20.45 o
   1   0  28         25.03         48.43        13.18 o
   2   0  28         33.85         33.68        13.39 o
  -2   1  28         83.81        150.22        18.01 o
  -1   1  28          2.28         -0.74        10.03 o
   0   1  28        164.95        260.15        24.66 o
   1   1  28          2.25          8.38        10.06 o
   2   1  28         83.71        157.78        19.97 o
  -2   2  28         51.54         61.18        12.68 o
  -1   2  28        127.65        214.80        22.68 o
   0   2  28         53.53         68.78        18.82 o
   1   2  28        127.92        196.94        21.98 o
   2   2  28         51.72         57.29        13.16 o
  -2   3  28         21.01         30.34         9.64 o
  -1   3  28          2.86          8.46         9.82 o
   0   3  28          6.49         37.63        13.30 o
   1   3  28          2.86         15.46        11.48 o
   2   3  28         21.12         40.40        12.83 o
  -1   4  28        136.96        240.59        24.47 o
   0   4  28         13.54         14.34         9.64 o
   1   4  28        137.12        256.25        25.55 o
   0   5  28         10.16          8.88        10.98 o
   1   0  29         19.62         37.97        15.18 o
   0   1  29          2.45          9.97        12.01 o
   0   2  29        293.11        479.70        34.57 o
                                                
